# Supplementary material for: Vaccination History, Body Mass Index, Age, and Baseline Gene Expression Predict Influenza Vaccination Outcomes
Source: Viruses. 2022 Nov 4;14(11):2446. doi: 10.3390/v14112446 (PMC9697051; doi:10.3390/v14112446)
Supplement: Supplementary file 1 [file viruses-14-02446-s001.zip]

Archive with 7 entries (7 files):
- Table S1.txt
- Table S2.csv
- Table S3.csv
- Table S4.csv
- Table S5.csv
- Table S6.csv
- viruses-1917612-supplementary figures.pdf
