# Supplementary material for: Vaccination History, Body Mass Index, Age, and Baseline Gene Expression Predict Influenza Vaccination Outcomes
Source: Viruses. 2022 Nov 4;14(11):2446. doi: 10.3390/v14112446 (PMC9697051; doi:10.3390/v14112446)
Supplement: Supplementary file 1 [file viruses-14-02446-s001.zip › Table S1.txt]

Participant ID	Age	Sex	Race_Ethnicity	Height.(cm)	Weight.(kg)	BMI_Value	BMI_Category	Current smoker	Prior smoker	Sleep apnea	Comorbidity.1	Comorbidity.2	Comorbidity.3	Vaccine.last.season.(fall.2018-spring.2019)	Vaccine.2.seasons.ago.(fall.2017-spring.2018)	Vaccine.3.seasons.ago.(fall.2016-spring.2017)	Vaccinated in prior 3 seasons	Vaccine	Month.vaccinated	D0_Baseline_HAI_H1N1	D0_Baseline_HAI_H3N2	D0_Baseline_HAI_Yamagata	D0_Baseline_HAI_Victoria	Average Day 0 HAI	D28_HAI_H1N1	D28_HAI_H3N2	D28_HAI_Yamagata	D28_HAI_Victoria	Average Day 28 HAI	H1N1 Seroconversion	H3N2 Seroconversion	Victoria Seroconversion	Yamagata Seroconversion	Average Seroconversion
269	208	60	M	White_Caucasian	185.5	104	30.2	Obese	N	N	N	Hypertension	NA	NA	Y	Y	Y	TRUE	Standard Dose	October	5	5	40	5	13.75	20	160	80	20	70	4	32	4	2	10.5
268	209	78	F	White_Caucasian	159	64.3	25.4	Overweight	N	Y	N	Hypothyroidism	Hypertension	Central Temers	Y	Y	Y	TRUE	High Dose	October	10	5	10	5	7.5	40	20	10	20	26.6666666666667	4	4	4	1	4
246	253	25	M	White_Caucasian	188.6	80.3	22.6	Normal	N	N	N	NA	NA	NA	Y	Y	Y	TRUE	Standard Dose	October	160	160	640	80	260	160	320	320	80	220	1	2	1	0.5	1.125
31	14	64	F	White_Caucasian	157	65.6	26.6	Overweight	N	N	N	NA	NA	NA	Y	Y	Y	TRUE	Standard Dose	October	5	5	5	5	5	10	20	40	10	20	2	4	2	8	4
301	118	25	F	White_Caucasian	167	60.2	21.3	Normal	N	N	N	NA	NA	NA	Y	Y	Y	TRUE	Standard Dose	October	40	40	40	160	70	80	320	80	160	160	2	8	1	2	3.25
287	149	68	M	White_Caucasian	173.6	66.3	22	Normal	N	N	N	NA	NA	NA	Y	Y	Y	TRUE	Standard Dose	October	10	20	10	5	11.25	20	80	20	20	35	2	4	4	2	3
274	185	69	F	White_Caucasian	166.3	89.2	32.3	Obese	N	Y	N	NA	NA	NA	Y	Y	Y	TRUE	High Dose	October	10	5	20	10	11.25	40	160	40	80	93.3333333333333	4	32	8	2	14.6666666666667
221	290	40	M	White_Caucasian	175	89.2	29.1	Overweight	N	Y	N	Hypertension	ADD	NA	Y	Y	Y	TRUE	Standard Dose	October	20	5	80	20	31.25	20	20	80	40	26.6666666666667	1	4	2	1	2.33333333333333
205	304	65	F	White_Caucasian	149.1	81.5	36.7	Obese	N	N	N	Depression	NA	NA	Y	Y	Y	TRUE	High Dose	October	20	10	80	20	32.5	40	320	160	160	173.333333333333	2	32	8	2	14
198	311	43	F	White_Caucasian	169.4	90.6	31.6	Obese	N	Y	N	NA	NA	NA	Y	Y	Y	TRUE	Standard Dose	October	10	10	10	10	10	20	20	20	20	20	2	2	2	2	2
7	77	67	F	White_Caucasian	163.2	77.6	29.1	Overweight	N	Y	N	Hypertension	High cholesterol	Transient Ischemic Attack	Y	Y	Y	TRUE	High Dose	September	5	10	40	10	16.25	40	320	40	40	133.333333333333	8	32	4	1	14.6666666666667
300	124	76	M	White_Caucasian	177.5	81.9	26	Overweight	N	Y	Y	High cholesterol	Tachycardia	NA	Y	Y	Y	TRUE	High Dose	October	5	5	10	20	10	10	10	10	40	20	2	2	2	1	2
299	125	70	F	White_Caucasian	159.2	90.5	35.7	Obese	N	N	N	Diabetes	Hypertension	Atrial Fibrilation	Y	Y	Y	TRUE	High Dose	September	20	5	10	5	10	40	40	20	40	40	2	8	8	2	6
294	135	71	M	White_Caucasian	175.6	84	27.2	Overweight	N	N	N	NA	NA	NA	Y	Y	Y	TRUE	High Dose	September	20	5	20	40	21.25	20	5	20	40	21.6666666666667	1	1	1	1	1
289	146	70	M	White_Caucasian	182.9	97.1	29	Overweight	N	Y	N	Hypertension	High cholesterol	NA	Y	Y	Unsure	TRUE	High Dose	September	80	20	160	10	67.5	160	40	320	160	120	2	2	16	2	6.66666666666667
288	148	71	M	White_Caucasian	180.6	99.7	30.6	Obese	N	N	Y	Controlled Diabetes Mellitus 2	Hypertension	Gout	Y	Y	Y	TRUE	High Dose	September	5	5	20	5	8.75	5	20	40	20	15	1	4	4	2	3
85	422	44	F	White_Caucasian	176.8	70.9	22.7	Normal	N	N	N	NA	NA	NA	N	N	N	FALSE	Standard Dose	November	5	5	5	40	13.75	80	20	80	640	205	16	4	16	16	13
245	262	32	F	White_Caucasian	175	79.1	25.8	Overweight	N	N	N	NA	NA	NA	Y	Y	Y	TRUE	Standard Dose	November	40	20	160	20	60	40	80	80	20	55	1	4	1	0.5	1.625
35	1	31	F	White_Caucasian	165.4	104.3	38.1	Obese	N	N	N	NA	NA	NA	Y	Y	Y	TRUE	Standard Dose	October	40	5	160	40	61.25	80	160	1280	320	460	2	32	8	8	12.5
108	402	55	M	White_Caucasian	180	105.6	32.6	Obese	N	N	N	Hypertension	Diabetes Mellitus 2	Depression	N	N	N	FALSE	Standard Dose	November	5	160	10	5	45	20	160	80	40	75	4	1	8	8	5.25
281	169	76	M	White_Caucasian	176.4	76	24.4	Normal	N	N	N	Hypothyroid	NA	NA	Y	Y	Y	TRUE	High Dose	September	10	5	20	10	11.25	10	40	10	20	23.3333333333333	1	8	2	0.5	3.66666666666667
101	405	56	F	White_Caucasian	163.3	69.9	26.2	Overweight	N	Y	N	NA	NA	NA	N	N	N	FALSE	Standard Dose	November	5	10	10	10	8.75	20	20	640	320	250	4	2	32	64	25.5
280	170	69	F	White_Caucasian	167.2	91	32.6	Obese	N	Y	N	Hypertension	High cholesterol	Hypothyroid	Y	Y	Y	TRUE	High Dose	September	5	5	10	5	6.25	20	80	20	10	36.6666666666667	4	16	2	2	7.33333333333333
277	177	71	M	White_Caucasian	183.2	77.3	23	Normal	N	N	N	Hypertension (Mild)	Benign Prostatic Hyperplasia	NA	Y	Y	N	TRUE	High Dose	September	20	5	5	20	12.5	40	20	10	40	33.3333333333333	2	4	2	2	2.66666666666667
195	314	68	F	White_Caucasian	153.95	63.1	26.6	Overweight	N	N	N	Hypertension	GERD	NA	Y	Y	Y	TRUE	High Dose	October	10	5	10	20	11.25	20	5	20	40	21.6666666666667	2	1	2	2	1.66666666666667
192	317	54	F	White_Caucasian	169.1	73.4	25.7	Overweight	N	N	N	NA	NA	NA	Y	Y	Y	TRUE	Standard Dose	October	10	5	5	5	6.25	40	20	40	40	35	4	4	8	8	6
188	321	50	F	White_Caucasian	166	70.7	25.7	Overweight	N	Y	N	NA	NA	NA	Y	Y	Y	TRUE	Standard Dose	October	10	5	10	5	7.5	10	20	40	20	22.5	1	4	4	4	3.25
178	331	46	F	White_Caucasian	161.6	63	24.1	Normal	N	N	N	NA	NA	NA	Y	Y	Y	TRUE	Standard Dose	October	5	40	80	10	33.75	10	80	80	20	47.5	2	2	2	1	1.75
177	332	69	F	White_Caucasian	159.45	66.8	26.3	Overweight	N	Y	N	NA	NA	NA	Y	Y	Y	TRUE	High Dose	October	5	5	5	5	5	5	20	5	10	11.6666666666667	1	4	2	1	2.33333333333333
21	47	65	F	White_Caucasian	165.9	80.9	29.4	Overweight	N	N	N	NA	NA	NA	Y	Y	Y	TRUE	High Dose	October	5	5	40	40	22.5	80	80	40	80	80	16	16	2	1	11.3333333333333
235	278	64	M	White_Caucasian	175.3	64.7	21.1	Normal	N	N	N	NA	NA	NA	Y	Y	N	TRUE	Standard Dose	October	5	5	5	5	5	5	5	5	5	5	1	1	1	1	1
233	279	40	F	White_Caucasian	168.7	78	27.4	Overweight	N	Y	N	Depression	NA	NA	Y	Y	Y	TRUE	Standard Dose	September	40	10	10	5	16.25	40	160	20	20	60	1	16	4	2	5.75
231	281	28	F	White_Caucasian	165.2	62.4	22.9	Normal	N	N	N	NA	NA	NA	Y	N	N	TRUE	Standard Dose	October	40	5	40	10	23.75	320	40	320	80	190	8	8	8	8	8
226	286	70	M	White_Caucasian	171	105.9	36.2	Obese	N	Y	Y	Hypertension	NA	NA	Y	Y	Y	TRUE	Standard Dose	October	20	10	20	5	13.75	20	10	10	10	12.5	1	1	2	0.5	1.125
224	287	71	M	White_Caucasian	171.5	81.2	27.6	Overweight	N	N	N	Glasopharangeal Neuralgia	NA	NA	Y	Y	Y	TRUE	Standard Dose	October	10	5	10	20	11.25	20	40	20	20	25	2	8	1	2	3.25
214	296	67	M	White_Caucasian	182	69.8	21.1	Normal	N	N	Y, \mild\""	High cholesterol	NA	NA	Y	Y	Y	TRUE	High Dose	October	20	5	10	10	11.25	40	10	40	40	30	2	2	4	4	2.66666666666667
213	297	56	F	White_Caucasian	171.2	82	28	Overweight	N	N	N	Hyperlipidemia	Hypothyroidism	NA	Y	Y	Y	TRUE	Standard Dose	October	5	5	5	5	5	5	10	40	5	15	1	2	1	8	3
211	298	80	F	White_Caucasian	156.8	77.1	31.4	Obese	N	N	Y	Atrial Fibrilation	OSA	NA	N	Y	Y	TRUE	High Dose	October	10	5	80	20	28.75	20	5	40	40	21.6666666666667	2	1	2	0.5	1.66666666666667
208	302	72	M	White_Caucasian	178.5	60.8	19.1	Normal	N	N	N	Depression	NA	NA	Y	Y	Y	TRUE	High Dose	October	20	40	20	40	30	20	40	20	40	33.3333333333333	1	1	1	1	1
29	22	42	M	White_Caucasian	177.45	141.85	45.1	Obese	N	Y	N	NA	NA	NA	Y	Y	Y	TRUE	Standard Dose	October	20	20	20	40	25	80	40	40	40	50	4	2	1	2	2.25
16	55	53	M	White_Caucasian	178.8	95.2	29.8	Overweight	N	Y	N	High cholesterol	HTN	NA	Y	Y	Y	TRUE	Standard Dose	October	5	5	5	5	5	80	80	40	80	70	16	16	16	8	14
15	58	59	F	White_Caucasian	167.5	103.1	36.8	Obese	N	Y	N	NA	NA	NA	Y	Y	Y	TRUE	Standard Dose	October	5	40	80	20	36.25	320	80	320	160	220	64	2	8	4	19.5
124	385	58	F	White_Caucasian	170.2	73.3	25.3	Overweight	N	N	N	NA	NA	NA	N	N	N	FALSE	Standard Dose	November	20	5	40	160	56.25	1280	40	160	160	410	64	8	1	4	19.25
70	438	37	M	White_Caucasian	184.3	106.4	31.3	Obese	N	N	N	Seizure disorder- unknown etiology	NA	NA	N	N	N	FALSE	Standard Dose	December	5	5	5	5	5	5	40	320	20	96.25	1	8	4	64	19.25
3	86	60	M	White_Caucasian	171.3	97.5	33.2	Obese	N	N	N	NA	NA	NA	Y	Y	Y	TRUE	Standard Dose	October	320	5	80	40	111.25	640	5	80	40	191.25	2	1	1	1	1.25
191	318	55	M	White_Caucasian	169.9	71.5	24.8	Normal	N	N	Y	OSA	NA	NA	N	N	N	FALSE	Standard Dose	October	5	5	5	5	5	80	5	80	80	61.25	16	1	16	16	12.25
13	64	58	F	White_Caucasian	161	87.6	33.8	Obese	N	N	N	Scar tissue	NA	NA	Y	Y	Y	TRUE	Standard Dose	October	10	10	160	5	46.25	80	80	160	10	82.5	8	8	2	1	4.75
117	392	48	F	White_Caucasian	166.7	62.6	22.5	Normal	N	N	N	Breast cancer - Tamoxifen, cancer free currently	NA	NA	N	N	N	FALSE	Standard Dose	November	10	5	80	160	63.75	40	80	160	80	90	4	16	0.5	2	5.625
18	51	48	M	White_Caucasian	182	92.3	27.9	Overweight	N	N	N	Hypertension	NA	NA	Y	Y	Y	TRUE	Standard Dose	October	5	5	20	5	8.75	5	20	40	10	18.75	1	4	2	2	2.25
125	384	58	F	White_Caucasian	153.5	87.7	37.2	Obese	N	Y	Y (not currently)	Arthritis	NA	NA	N	N	N	FALSE	Standard Dose	November	5	5	10	5	6.25	5	80	320	10	103.75	1	16	2	32	12.75
258	225	35	M	White_Caucasian	181.3	83.2	25.3	Overweight	N	N	N	NA	NA	NA	Y	Y	Y	TRUE	Standard Dose	December	40	5	640	20	176.25	40	10	320	20	97.5	1	2	1	0.5	1.125
25	37	60	F	White_Caucasian	169.9	84.5	29.3	Overweight	N	Y	N	NA	NA	NA	Y	Y	Y	TRUE	Standard Dose	October	80	10	20	10	30	160	640	160	40	250	2	64	4	8	19.5
82	425	58	F	White_Caucasian	165.5	117	42.7	Obese	N	N	N	Hep C (CURED)	NA	NA	N	N	N	FALSE	Standard Dose	December	20	20	20	320	95	40	80	640	320	270	2	4	1	32	9.75
113	396	34	F	White_Caucasian	172.5	68.9	23.2	Normal	N	N	N	NA	NA	NA	N	N	N	FALSE	Standard Dose	November	40	5	160	5	52.5	160	80	160	80	120	4	16	16	1	9.25
157	352	58	M	White_Caucasian	183.3	91.2	27.1	Overweight	N	Y	N	Hypertension	NA	NA	N	N	N	FALSE	Standard Dose	October	5	5	40	20	17.5	160	5	160	80	101.25	32	1	4	4	10.25
266	213	34	M	White_Caucasian	167.5	92.7	33	Obese	N	Y	N	NA	NA	NA	Y	Y	Y	TRUE	Standard Dose	November	80	5	320	20	106.25	160	40	320	80	150	2	8	4	1	3.75
265	215	38	F	White_Caucasian	161	63.3	24.4	Normal	N	Y	N	NA	NA	NA	Y	Y	Y	TRUE	Standard Dose	November	10	40	20	40	27.5	10	80	40	40	42.5	1	2	1	2	1.5
95	411	38	M	White_Caucasian	167.1	91	32.6	Obese	N	N	N	Allergies (seasonal/dogs)	NA	NA	N	N	N	FALSE	Standard Dose	November	10	5	5	20	10	40	40	80	80	60	4	8	4	16	8
262	220	44	F	White_Caucasian	163.5	122.2	45.7	Obese	N	Y	N	NA	NA	NA	Y	Y	Y	TRUE	Standard Dose	November	40	20	20	10	22.5	40	20	40	40	35	1	1	4	2	2
251	246	48	F	White_Caucasian	156.5	64.6	26.4	Overweight	N	N	N	NA	NA	NA	Y	Y	Y	TRUE	Standard Dose	November	10	20	40	40	27.5	20	20	40	80	40	2	1	2	1	1.5
1	100	49	F	White_Caucasian	175	102.2	33.4	Obese	N	Y	N	NA	NA	NA	Y	Y	Y	TRUE	Standard Dose	October	5	20	10	20	13.75	20	160	20	40	60	4	8	2	2	4
298	126	67	M	White_Caucasian	184.8	94.9	27.8	Overweight	N	N	N	Hyperthyroidism	NA	NA	Y	Y	Y	TRUE	High Dose	October	10	5	20	20	13.75	40	40	20	20	33.3333333333333	4	8	1	1	4.33333333333333
283	162	75	F	White_Caucasian	169.1	70.7	24.7	Normal	N	Y	N	NA	NA	NA	Y	Y	Y	TRUE	High Dose	October	5	10	10	10	8.75	40	40	10	40	40	8	4	4	1	5.33333333333333
243	264	25	F	White_Caucasian	161.3	73.5	24	Normal	N	N	N	NA	NA	NA	Y	Y	Y	TRUE	Standard Dose	October	10	5	80	10	26.25	20	80	160	40	75	2	16	4	2	6
240	270	65	M	White_Caucasian	189.5	103.5	28.8	Overweight	N	N	N	OSA	Spondylitis	NA	N	N	N	FALSE	Standard Dose	October	40	5	160	5	52.5	640	80	160	80	240	16	16	16	1	12.25
232	280	43	F	White_Caucasian	163.1	59.2	22.3	Normal	N	N	N	NA	NA	NA	Y	Y	N	TRUE	Standard Dose	October	5	10	5	5	6.25	160	40	5	80	71.25	32	4	16	1	13.25
196	313	66	M	White_Caucasian	170.2	111.1	38.4	Obese	N	N	N	A Fib	HTN	GERD	Y	Y	Unsure	TRUE	High Dose	October	5	40	40	20	26.25	10	160	40	40	70	2	4	2	1	2.66666666666667
190	319	68	F	White_Caucasian	158.95	78.7	31.2	Obese	N	Y	N	NA	NA	NA	Y	Y	Y	TRUE	High Dose	October	10	5	10	10	8.75	80	160	40	80	106.666666666667	8	32	8	4	16
183	326	71	M	White_Caucasian	164.4	64.4	23.8	Normal	N	N	N	Diabetes Mellitus Type 2	NA	NA	Y	Y	Y	TRUE	High Dose	October	10	20	80	5	28.75	20	20	80	10	16.6666666666667	2	1	2	1	1.66666666666667
32	11	28	F	White_Caucasian	166	121.6	38.9	Obese	N	N	N	NA	NA	NA	Y	Y	Y	TRUE	Standard Dose	January	160	10	640	80	222.5	160	20	640	80	225	1	2	1	1	1.25
23	39	25	F	White_Caucasian	163.5	62.7	23.5	Normal	N	N	N	NA	NA	NA	Y	Y	Y	TRUE	Standard Dose	December	40	80	160	5	71.25	40	80	160	20	75	1	1	4	1	1.75
10	69	28	M	White_Caucasian	170.7	81.4	27.9	Overweight	N	N	N	NA	NA	NA	Y	Y	Y	TRUE	Standard Dose	December	20	5	160	40	56.25	80	5	320	80	121.25	4	1	2	2	2.25
8	75	25	F	White_Caucasian	186	78.7	23.2	Normal	N	N	N	NA	NA	NA	Y	Y	Y	TRUE	Standard Dose	December	20	10	40	20	22.5	40	160	320	160	170	2	16	8	8	8.5
302	108	57	M	White_Caucasian	172.1	77.3	23.3	Normal	N	Y	N	NA	NA	NA	N	Y	N	TRUE	Standard Dose	January	10	5	160	160	83.75	80	160	320	320	220	8	32	2	2	11
292	139	65	F	White_Caucasian	163	75.4	28.2	Overweight	N	Y	N	Acid reflux	goiter	NA	Y	Y	Y	TRUE	Standard Dose	January	20	5	40	5	17.5	40	40	80	20	45	2	8	4	2	4
261	221	28	F	White_Caucasian	171.5	64.9	22.1	Normal	N	Y	N	Anxiety	NA	NA	Y	Y	Y	TRUE	Standard Dose	December	40	20	160	40	65	80	160	160	80	120	2	8	2	1	3.25
144	365	48	F	White_Caucasian	163.5	79.4	29.7	Overweight	N	N	N	Hypothyroidism	psuedotumor cerebn	GERD	N	N	N	FALSE	Standard Dose	December	10	5	5	10	7.5	640	20	320	80	265	64	4	8	64	35
123	386	44	F	White_Caucasian	165.3	86.2	31.6	Obese	N	N	N	NA	NA	NA	Y	Y	Y	TRUE	Standard Dose	December	5	5	80	160	62.5	160	40	80	160	110	32	8	1	1	10.5
94	412	50	F	White_Caucasian	150.2	50.3	22.3	Normal	N	N	N	NA	NA	NA	Y	Y	Y	TRUE	Standard Dose	December	20	20	10	80	32.5	40	20	20	40	30	2	1	0.5	2	1.375
83	424	36	M	White_Caucasian	179.8	123	38.1	Obese	N	Y	Y	OSA	NA	NA	N	N	N	FALSE	Standard Dose	December	10	5	5	10	7.5	40	5	40	80	41.25	4	1	8	8	5.25
34	5	27	F	White_Caucasian	171.1	82.6	28.2	Overweight	N	N	N	Chronic back pain	Migraines	NA	Y	Y	Y	TRUE	Standard Dose	November	10	5	40	5	15	10	20	80	10	30	1	4	2	2	2.25
14	62	51	F	White_Caucasian	175.8	75.3	24.4	Normal	Y	Y	N	Depression	NA	NA	Y	Y	Y	TRUE	Standard Dose	November	10	5	10	10	8.75	20	80	40	40	45	2	16	4	4	6.5
9	70	56	M	White_Caucasian	175.6	96.3	31.2	Obese	Y	Y	N	NA	NA	NA	Y	Y	Y	TRUE	Standard Dose	November	5	20	160	40	56.25	160	320	1280	320	520	32	16	8	8	16
237	275	75	F	White_Caucasian	166.7	116.5	41.9	Obese	N	N	N	Hypertension	Hyperlipidemia	NA	Y	Y	Y	TRUE	High Dose	October	5	5	320	10	85	40	20	320	80	46.6666666666667	8	4	8	1	6.66666666666667
4	85	21	F	White_Caucasian	179.9	68.1	21	Normal	N	N	N	Currently taking abx for ear infection, no fever	NA	NA	Y	Y	Y	TRUE	Standard Dose	November	20	5	40	10	18.75	40	10	80	20	37.5	2	2	2	2	2
285	155	38	M	White_Caucasian	183.5	165.7	49.2	Obese	N	N	N	Diabetes Mellitus Type 2	Heart Block	NA	N	Y	N	TRUE	Standard Dose	October	20	5	160	160	86.25	80	80	320	320	200	4	16	2	2	6
257	227	51	F	White_Caucasian	171.9	99.1	33.5	Obese	Y	Y	N	NA	NA	NA	Y	Y	Y	TRUE	Standard Dose	November	40	5	40	40	31.25	160	160	160	80	140	4	32	2	4	10.5
185	324	64	F	White_Caucasian	156.2	70.5	28.9	Overweight	N	Y	N	DM II	Hypertension	Heart Disease	N	N	N	FALSE	Standard Dose	November	5	5	5	5	5	5	5	160	40	52.5	1	1	8	32	10.5
174	335	67	F	White_Caucasian	162.7	82.4	31.1	Obese	N	N	N	High cholesterol	HTN	anxiety	Y	Y	Y	TRUE	High Dose	November	5	10	5	5	6.25	5	80	5	5	30	1	8	1	1	3.33333333333333
163	346	66	F	White_Caucasian	169	78.3	27.4	Overweight	N	N	N	HTN	High cholesterol	NA	Y	Y	Y	TRUE	High Dose	November	5	5	10	10	7.5	40	320	20	20	126.666666666667	8	64	2	2	24.6666666666667
142	367	51	M	White_Caucasian	171.5	96.7	32.9	Obese	N	N	N	HTN	OSA	NA	Y	Y	Y	TRUE	Standard Dose	November	5	5	160	10	45	10	5	80	10	26.25	2	1	1	0.5	1.125
128	381	72	F	White_Caucasian	159.2	91.8	36.2	Obese	N	Y	N	Depression	NA	NA	Y	Y	Y	TRUE	High Dose	November	5	5	20	10	10	40	80	40	20	46.6666666666667	8	16	2	2	8.66666666666667
61	450	23	F	White_Caucasian	183	64.2	19.2	Normal	N	N	N	NA	NA	NA	Y	N	N	TRUE	Standard Dose	December	20	5	80	80	46.25	320	160	160	160	200	16	32	2	2	13
116	393	52	M	White_Caucasian	185.3	106.4	31	Obese	N	Y	N	NA	NA	NA	N	Y	Y	TRUE	Standard Dose	November	20	40	10	320	97.5	40	80	40	320	120	2	2	1	4	2.25
111	399	61	M	White_Caucasian	174.1	132.6	43.8	Obese	N	N	N	OSA	HTN	NA	N	N	N	FALSE	Standard Dose	November	5	5	80	20	27.5	20	10	640	160	207.5	4	2	8	8	5.5
92	415	64	M	White_Caucasian	187.5	112.8	32.1	Obese	N	N	Y	NA	NA	NA	N	N	N	FALSE	Standard Dose	November	10	5	5	10	7.5	40	10	80	20	37.5	4	2	2	16	6
75	432	56	M	White_Caucasian	176.4	89.7	28.8	Overweight	N	N	Y	Sleep Apnea	NA	NA	N	N	N	FALSE	Standard Dose	November	5	5	5	5	5	160	40	10	160	92.5	32	8	32	2	18.5
297	128	38	F	Black_AfricanAmerican	169.9	105	36.4	Obese	Y	Y	N	NA	NA	NA	Y	Y	N	TRUE	Standard Dose	December	40	10	20	5	18.75	80	160	80	20	85	2	16	4	4	6.5
296	129	24	F	Hispanic	157.9	64	26.2	Overweight	N	N	N	Depression	Anxiety	NA	N	Y	Y	TRUE	Standard Dose	January	80	20	40	5	36.25	80	160	320	40	150	1	8	8	8	6.25
295	134	72	F	Hispanic_Black_White	156.6	64.3	26.2	Overweight	N	N	Y (mild)	NA	NA	NA	Y	Y	Y	TRUE	Standard Dose	September	5	10	40	10	16.25	10	40	80	40	42.5	2	4	4	2	3
290	141	73	F	White_Caucasian	172.1	86.4	29.2	Overweight	N	N	N	Diabetes Mellitus Type 2	Arthritis	NA	Y	Y	Y	TRUE	High Dose	September	40	5	40	20	26.25	160	40	80	80	93.3333333333333	4	8	4	2	5.33333333333333
284	161	27	M	White_Caucasian	175	82.3	26.9	Overweight	N	N	N	NA	NA	NA	Y	Y	Y	TRUE	Standard Dose	October	160	5	640	80	221.25	160	20	640	80	225	1	4	1	1	1.75
282	166	56	M	White_Caucasian	174.9	94.15	30.8	Obese	N	N	N	Hypertension	NA	NA	Y	Y	Y	TRUE	Standard Dose	October	20	10	160	80	67.5	40	20	160	80	75	2	2	1	1	1.5
30	16	41	F	Hispanic	158	71	28.4	Overweight	N	N	N	NA	NA	NA	Y	Y	Y	TRUE	Standard Dose	October	10	5	20	5	10	20	40	80	20	40	2	8	4	4	4.5
279	171	81	F	AmericanIndian	160	69	27	Overweight	N	N	Y	Hypertension	NA	NA	Y	Y	Y	TRUE	High Dose	September	10	10	40	80	35	10	80	40	80	56.6666666666667	1	8	1	1	3.33333333333333
275	184	68	M	White_Caucasian	168	82.6	29.3	Overweight	N	Y	N	Benign Prostatic Hyperplasia	NA	NA	Y	Y	Y	TRUE	High Dose	October	10	5	20	20	13.75	20	5	20	40	21.6666666666667	2	1	2	1	1.66666666666667
273	194	31	M	White_Caucasian	185	95.5	27.9	Overweight	N	N	N	NA	NA	NA	Y	Y	Y	TRUE	Standard Dose	October	20	5	320	40	96.25	20	20	320	80	110	1	4	2	1	2
272	196	67	M	Hispanic	184.9	112.9	33	Obese	N	Y	N	Aorta dilation in abdomen	NA	NA	Y	Y	Y	TRUE	High Dose	October	5	5	10	5	6.25	5	20	20	5	10	1	4	1	2	2
271	203	64	M	Asian	169.6	68.8	23.9	Normal	N	N	Y	Obstructive Sleep Apnea	Diabetes Mellitus 2	Hypertension	Y	Y	Y	TRUE	Standard Dose	October	10	20	160	80	67.5	40	160	160	80	110	4	8	1	1	3.5
259	224	61	F	White_Caucasian	157.5	111.1	44.8	Obese	N	N	N	NA	NA	NA	Y	Y	Y	TRUE	Standard Dose	October	5	5	20	20	12.5	10	5	40	40	23.75	2	1	2	2	1.75
255	236	47	M	Black_AfricanAmerican	175.1	114	35.5	Obese	Y	Y	N	NA	NA	NA	Y	Y	Y	TRUE	Standard Dose	January	160	5	40	80	71.25	320	160	1280	640	600	2	32	8	32	18.5
252	244	32	F	Black_AfricanAmerican	168	69	24.5	Normal	N	N	N	NA	NA	NA	Y	Y	Unsure	TRUE	Standard Dose	September	40	20	160	20	60	40	160	160	20	95	1	8	1	1	2.75
250	248	63	F	White_Caucasian	166.4	69.3	25	Overweight	N	N	N	NA	NA	NA	Y	Y	Y	TRUE	Standard Dose	October	20	10	20	10	15	40	20	20	20	25	2	2	2	1	1.75
244	263	32	F	Asian	168.1	62.1	22.1	Normal	N	N	N	NA	NA	NA	Y	Y	Y	TRUE	Standard Dose	October	20	10	80	10	30	20	40	80	20	40	1	4	2	1	2
242	267	21	M	Black_AfricanAmerican	180	126.6	39.1	Obese	N	N	N	NA	NA	NA	Y	N	N	TRUE	Standard Dose	October	5	5	40	5	13.75	20	80	160	80	85	4	16	16	4	10
239	271	76	M	White_Caucasian	178.1	83.7	26.4	Overweight	N	Y	N	NA	NA	NA	Y	Y	Y	TRUE	Standard Dose	October	10	80	40	10	35	10	160	80	20	67.5	1	2	2	2	1.75
238	272	55	M	White_Caucasian	176	90.9	29.4	Overweight	Y	Y	N	NA	NA	NA	Y	N	N	TRUE	Standard Dose	October	5	5	80	80	42.5	40	20	80	160	75	8	4	2	1	3.75
228	283	65	F	White_Caucasian	159.3	61.1	24.1	Normal	N	N	N	NA	NA	NA	Y	Y	Y	TRUE	High Dose	October	20	5	40	20	21.25	20	10	80	40	23.3333333333333	1	2	2	2	1.66666666666667
227	284	72	M	White_Caucasian	180.7	110.9	34	Obese	N	Y	Y	Obstructive Sleep Apnea	Benign Prostatic Hyperplasia	Mitral valve repair 2015	Y	Y	Y	TRUE	High Dose	October	5	5	80	20	27.5	10	10	40	20	13.3333333333333	2	2	1	0.5	1.66666666666667
222	289	70	F	White_Caucasian	162.7	54.3	20.5	Normal	N	N	N	Chronic low white blood cell count	NA	NA	Y	Y	Y	TRUE	High Dose	October	10	10	20	20	15	20	40	40	40	33.3333333333333	2	4	2	2	2.66666666666667
220	291	77	F	White_Caucasian	169	65.5	22.9	Normal	N	Y	N	Hypertension	NA	NA	Y	Y	Y	TRUE	High Dose	October	5	10	40	10	16.25	40	80	40	20	46.6666666666667	8	8	2	1	6
219	292	70	M	White_Caucasian	198	117	29.8	Overweight	N	Y	Y	Stage 3 kidney disease - no treatment	Hx of prostate cancer 4 years	NA	Y	Y	Y	TRUE	High Dose	October	5	5	320	20	87.5	20	5	320	40	21.6666666666667	4	1	2	1	2.33333333333333
218	293	64	F	White_Caucasian	160.2	70.8	27.6	Overweight	N	N	Y	Hypertension	High cholesterol	Hypothyroid	N	N	N	FALSE	Standard Dose	October	5	5	40	5	13.75	5	80	320	5	102.5	1	16	1	8	6.5
210	299	67	F	White_Caucasian	165	113.7	41.8	Obese	NA	N	Y	Hypothyroidism	Hypertension	Diabetes Mellitus Type 2	Y	Y	Y	TRUE	High Dose	October	20	5	320	80	106.25	40	160	640	320	173.333333333333	2	32	4	2	12.6666666666667
206	303	47	F	White_Caucasian	162	59.3	22.6	Normal	N	N	N	NA	NA	NA	Y	Y	Y	TRUE	Standard Dose	October	5	20	40	40	26.25	5	20	20	40	21.6666666666667	1	1	1	0.5	1
204	305	56	M	White_Caucasian	180.5	103.5	31.8	Obese	N	Y	N	Hypertension	Kidney Stones	NA	Y	Y	Y	TRUE	Standard Dose	October	40	5	80	20	36.25	40	80	160	40	80	1	16	2	2	5.25
203	306	61	F	White_Caucasian	166.4	77.7	28.1	Overweight	N	N	N	NA	NA	NA	Y	Y	Y	TRUE	Standard Dose	October	5	10	160	40	53.75	5	40	160	40	61.25	1	4	1	1	1.75
202	307	80	F	White_Caucasian	168.85	59.2	20.8	Normal	N	Y	N	Hypertension	NA	NA	Y	Y	Y	TRUE	Standard Dose	October	20	20	20	80	35	20	20	20	80	35	1	1	1	1	1
201	308	71	M	White_Caucasian	180.2	98.1	30.2	Obese	N	Y	N	Hypertension	CABG	NA	Y	Y	Y	TRUE	High Dose	October	5	10	640	40	173.75	10	20	320	80	36.6666666666667	2	2	2	0.5	2
200	309	63	F	White_Caucasian	169.5	75	26.1	Overweight	N	Y	N	Bronchiectasis	NA	NA	Y	Y	Y	TRUE	Standard Dose	October	40	160	80	20	75	40	320	80	20	115	1	2	1	1	1.25
27	30	33	M	Hispanic	173.6	88.1	26.7	Overweight	NA	n	N	NA	NA	NA	Y	Y	Y	TRUE	Standard Dose	January	160	5	20	40	56.25	320	20	80	80	125	2	4	2	4	3
199	310	67	M	White_Caucasian	167.2	89.2	31.9	Obese	N	Y	N	Hypertension	NA	NA	Y	Y	Y	TRUE	High Dose	October	40	5	160	160	91.25	160	40	160	160	120	4	8	1	1	4.33333333333333
197	312	62	F	White_Caucasian	166.4	86.8	31.4	Obese	N	N	N	OSA	Hx breast cancer, anatrazole medication daily	NA	Y	Y	Y	TRUE	Standard Dose	October	20	5	80	10	28.75	40	20	80	20	40	2	4	2	1	2.25
194	315	54	F	White_Caucasian	171	80.5	27.5	Overweight	N	N	N	NA	NA	NA	Y	Y	Y	TRUE	Standard Dose	October	5	10	80	80	43.75	20	40	80	80	55	4	4	1	1	2.5
193	316	49	M	White_Caucasian	182.6	98.8	29.6	Overweight	N	Y	N	NA	NA	NA	Y	Y	Y	TRUE	Standard Dose	October	5	5	10	10	7.5	5	10	20	20	13.75	1	2	2	2	1.75
189	320	69	F	White_Caucasian	161	67.1	25.9	Overweight	N	Y	N	NA	NA	NA	Y	Unsure	Unsure	TRUE	High Dose	October	5	5	20	10	10	20	5	40	40	21.6666666666667	4	1	4	2	3
187	322	43	F	White_Caucasian	142.3	98.7	48.7	Obese	Y	Y	N	DM II	Hypertension	Depression	Y	Unsure	Unsure	TRUE	Standard Dose	October	5	10	160	160	83.75	20	20	160	320	130	4	2	2	1	2.25
186	323	65	F	White_Caucasian	174.1	88.5	29.2	Overweight	N	N	N	High cholesterol	Hypothyroid	NA	Y	Y	Y	TRUE	High Dose	October	10	5	20	20	13.75	20	160	20	40	73.3333333333333	2	32	2	1	12
181	328	46	F	White_Caucasian	161.5	78.5	30.1	Obese	N	N	N	HTN	NA	NA	Y	Y	Y	TRUE	Standard Dose	October	5	10	5	10	7.5	10	40	5	10	16.25	2	4	1	1	2
179	330	39	F	Hispanic	166.4	106.9	38.6	Obese	N	Y	N	DM II	NA	NA	N	N	N	FALSE	Standard Dose	October	5	5	10	10	7.5	10	20	40	20	22.5	2	4	2	4	3
176	333	61	F	White_Caucasian	156.4	81.5	33.3	Obese	N	N	Y	Sleep Apnea	Arthritis	NA	Y	Y	Y	TRUE	Standard Dose	October	20	10	160	80	67.5	80	160	320	160	180	4	16	2	2	6
171	338	78	F	Hispanic	151.2	119.2	52.1	Obese	N	Y	N	HTN	High cholesterol	Hx of stroke	Y	Y	Y	TRUE	High Dose	October	5	5	40	5	13.75	5	5	20	20	10	1	1	4	0.5	2
169	340	50	M	White_Caucasian	166.1	72	26.1	Overweight	N	N	Y	OSA	NA	NA	Y	Y	Y	TRUE	Standard Dose	October	10	5	320	160	123.75	10	40	320	160	132.5	1	8	1	1	2.75
168	341	64	M	White_Caucasian	152.5	65.1	28	Overweight	N	Y	N	Hypertension	Chronic back pain	NA	N	N	N	FALSE	Standard Dose	October	10	160	160	40	92.5	40	1280	160	80	390	4	8	2	1	3.75
167	342	70	F	White_Caucasian	164.55	64.9	24	Normal	N	Y	N	Menieres disease	huperlidemia	HTN	Y	Y	Y	TRUE	High Dose	October	5	5	80	80	42.5	5	20	40	80	35	1	4	1	0.5	2
166	343	74	M	White_Caucasian	173.9	111	36.7	Obese	N	Y	N	Hypertension	High cholesterol	NA	Y	Y	Y	TRUE	High Dose	October	5	5	10	40	15	5	10	20	80	31.6666666666667	1	2	2	2	1.66666666666667
165	344	70	F	White_Caucasian	168	78	27.6	Overweight	N	Y	N	High cholesterol	NA	NA	Y	Y	Y	TRUE	High Dose	October	10	5	80	20	28.75	20	10	80	40	23.3333333333333	2	2	2	1	2
164	345	70	F	White_Caucasian	159.6	60.9	23.9	Normal	N	Y	Y	NA	NA	NA	Y	Y	Y	TRUE	High Dose	October	10	20	40	160	57.5	20	40	20	160	73.3333333333333	2	2	1	0.5	1.66666666666667
162	347	60	M	White_Caucasian	170.95	79.65	27.3	Overweight	N	Y	N	HTN	NA	NA	Unsure	Y	Y	TRUE	Standard Dose	October	20	5	80	20	31.25	160	320	160	80	180	8	64	4	2	19.5
161	348	66	F	White_Caucasian	165.2	69.9	25.6	Overweight	N	Y	N	High cholesterol	NA	NA	Y	Y	Y	TRUE	High Dose	October	40	40	20	10	27.5	80	160	40	40	93.3333333333333	2	4	4	2	3.33333333333333
160	349	52	F	White_Caucasian	165.6	61.1	22.3	Normal	N	N	N	NA	NA	NA	Y	Y	Y	TRUE	Standard Dose	October	5	5	160	40	52.5	20	40	160	80	75	4	8	2	1	3.75
159	350	68	M	White_Caucasian	169.9	74.5	25.8	Overweight	N	Y	N	NA	NA	NA	Y	Y	Y	TRUE	High Dose	October	5	5	80	40	32.5	10	80	80	80	56.6666666666667	2	16	2	1	6.66666666666667
155	353	72	M	White_Caucasian	169.6	78.5	27.3	Overweight	N	N	N	High cholesterol	NA	NA	Y	Y	Y	TRUE	Standard Dose	October	20	5	5	40	17.5	40	5	20	40	26.25	2	1	1	4	2
152	356	41	F	Asian	161.9	75.7	28.9	Overweight	N	N	N	NA	NA	NA	Y	Y	Y	TRUE	Standard Dose	October	10	5	20	80	28.75	20	160	40	80	75	2	32	1	2	9.25
151	357	54	M	White_Caucasian	184.4	97.5	28.7	Overweight	N	N	Y	NA	NA	NA	Y	Y	Y	TRUE	Standard Dose	October	5	5	40	10	15	10	20	80	40	37.5	2	4	4	2	3
150	358	52	F	White_Caucasian	156	96.3	39.6	Obese	N	N	Y	Mild sleep apnea	Depression	Osteoarthritis	Y	Y	Y	TRUE	Standard Dose	October	10	10	20	40	20	10	40	20	20	22.5	1	4	0.5	1	1.625
149	359	57	F	White_Caucasian	164	105.3	39.2	Obese	N	N	N	Hypothyroidism	NA	NA	Y	Y	Y	TRUE	Standard Dose	October	5	10	80	10	26.25	5	20	80	20	31.25	1	2	2	1	1.5
147	362	75	M	White_Caucasian	182	101.5	30.6	Obese	N	N	N	Hypertension	Prostate cancer-observed	Enlarged bladder	Y	Y	Y	TRUE	High Dose	October	10	80	10	10	27.5	40	80	20	40	53.3333333333333	4	1	4	2	3
146	363	69	F	White_Caucasian	160.8	81.8	31.6	Obese	N	N	N	Diabetes Mellitus Type 2	CKD stage 3	Hypertension	Y	Y	Y	TRUE	High Dose	October	5	5	20	10	10	5	20	10	10	11.6666666666667	1	4	1	0.5	2
145	364	49	F	White_Caucasian	167.9	89.6	31.8	Obese	N	N	N	NA	NA	NA	Y	Y	Y	TRUE	Standard Dose	October	5	40	80	80	51.25	5	20	40	80	36.25	1	0.5	1	0.5	0.75
133	376	78	M	White_Caucasian	175.6	103.2	33.5	Obese	N	N	N	HTN	Heart Murmur	NA	Y	Y	Y	TRUE	High Dose	October	20	40	40	160	65	20	40	20	160	73.3333333333333	1	1	1	0.5	1
127	382	52	F	AmericanIndian	165.3	78.1	28.6	Overweight	N	N	N	NA	NA	NA	N	Y	Unsure	TRUE	Standard Dose	November	5	5	80	40	32.5	10	20	80	40	37.5	2	4	1	1	2
112	397	47	F	Black_AfricanAmerican	159.1	93.6	37	Obese	N	N	N	HTN	Arthritis	NA	Y	Y	Y	TRUE	Standard Dose	November	5	5	5	80	23.75	5	5	40	80	32.5	1	1	1	8	2.75
109	401	65	M	Black_AfricanAmerican	171.1	110.3	37.7	Obese	N	Y	N	High cholesterol	Hypertension	Diabetes Mellitus Type 2	Y	Unsure	Y	TRUE	High Dose	November	5	40	160	40	61.25	40	1280	160	80	466.666666666667	8	32	2	1	14
87	420	44	F	Black_AfricanAmerican	168.6	69.4	24.4	Normal	N	N	N	Thryoid removal	NA	NA	Y	Y	Y	TRUE	Standard Dose	November	10	20	320	640	247.5	40	80	640	640	350	4	4	1	2	2.75
86	421	30	M	Hispanic	160.5	61.3	23.8	Normal	N	Y	N	NA	NA	NA	Y	N	N	TRUE	Standard Dose	November	10	5	80	20	28.75	80	20	160	40	75	8	4	2	2	4
77	430	19	F	Black_AfricanAmerican	168.9	89.6	31.4	Obese	N	Y	N	NA	NA	NA	N	N	N	FALSE	Standard Dose	December	5	20	5	10	10	80	40	80	40	60	16	2	4	16	9.5
69	439	21	F	Black_AfricanAmerican	163.6	66.5	24.9	Normal	N	N	N	GERD	NA	NA	Y	Y	Y	TRUE	Standard Dose	January	40	20	20	40	30	40	10	20	20	22.5	1	0.5	0.5	1	0.75
68	440	21	F	Black_AfricanAmerican	167.7	74	26.3	Overweight	N	N	N	NA	NA	NA	Y	N	Y	TRUE	Standard Dose	December	80	10	20	80	47.5	80	20	40	80	55	1	2	1	2	1.5
64	445	40	M	Hispanic_Latino	159	61.3	24.3	Normal	N	N	N	NA	NA	NA	N	N	N	FALSE	Standard Dose	December	40	5	5	5	13.75	160	5	40	1280	371.25	4	1	256	8	67.25
58	453	26	F	Black_AfricanAmerican	179	111.8	34.9	Obese	Y	Y	N	Bipolar	NA	NA	Y	N	N	TRUE	Standard Dose	December	10	10	20	10	12.5	320	320	320	160	280	32	32	16	16	24
57	454	28	F	Black_AfricanAmerican	162.4	76.2	28.9	Overweight	N	N	N	NA	NA	NA	Y	N	N	TRUE	Standard Dose	December	40	20	5	5	17.5	40	40	40	5	31.25	1	2	1	8	3
52	460	22	F	Black_AfricanAmerican	173	104.4	34.9	Obese	NA	N	N	PTSD	NA	NA	N	N	N	FALSE	Standard Dose	January	40	5	10	10	16.25	320	320	320	80	260	8	64	8	32	28
51	467	25	M	Black_AfricanAmerican	169.7	145.6	50.6	Obese	N	N	N	NA	NA	NA	Y	N	N	TRUE	Standard Dose	December	5	5	40	20	17.5	80	20	640	320	265	16	4	16	16	13
50	469	45	M	Hispanic	174	116.2	38.4	Obese	N	N	N	DM II	Depression	Hyperlipidemia	Y	Y	Y	TRUE	Standard Dose	December	10	10	20	80	30	10	10	20	40	20	1	1	0.5	1	0.875
49	473	28	F	White_Caucasian	161.5	80.5	30.9	Obese	N	Y	N	NA	NA	NA	Y	N	N	TRUE	Standard Dose	January	5	80	40	40	41.25	640	80	160	40	230	128	1	1	4	33.5
48	477	31	M	Black_AfricanAmerican	170	70.7	24.5	Normal	Y	Y	N	NA	NA	NA	Y	N	N	TRUE	Standard Dose	January	20	10	10	5	11.25	160	40	160	40	100	8	4	8	16	9
47	481	67	F	Black_AfricanAmerican	165	11.5	40.9	Obese	N	N	N	NA	NA	NA	Y	N	N	TRUE	Standard Dose	January	5	5	5	5	5	160	160	40	160	130	32	32	32	8	26
46	482	52	M	Black_AfricanAmerican	170.1	92	31.8	Obese	N	N	N	NA	NA	NA	Y	Y	Y	TRUE	Standard Dose	January	5	5	5	5	5	5	5	5	5	5	1	1	1	1	1
45	487	25	M	Black_AfricanAmerican	182.5	79	23.7	Normal	Y	Y	N	NA	NA	NA	N	N	N	FALSE	Standard Dose	January	10	5	20	5	10	80	5	80	10	43.75	8	1	2	4	3.75
44	488	43	F	Black_AfricanAmerican	160.3	62.2	24.2	Normal	Y	N	N	NA	NA	NA	N	N	N	FALSE	Standard Dose	January	5	20	5	20	12.5	160	80	80	160	120	32	4	8	16	15
43	495	40	F	Black_AfricanAmerican	160	117.3	45.8	Obese	Y	N	N	NA	NA	NA	N	N	N	FALSE	Standard Dose	January	640	40	40	40	190	640	40	160	40	220	1	1	1	4	1.75
42	497	31	F	Hispanic	162.3	93.2	35.4	Obese	N	Y	N	NA	NA	NA	Y	Y	N	TRUE	Standard Dose	January	80	10	80	20	47.5	80	10	80	40	52.5	1	1	2	1	1.25
41	498	20	M	Asian	172.1	91.2	30.8	Obese	N	N	N	NA	NA	NA	N	N	N	FALSE	Standard Dose	January	40	20	80	5	36.25	160	160	640	160	280	4	8	32	8	13
40	501	49	F	Black_AfricanAmerican	155.9	83.7	34.4	Obese	Y	N/A	N	DMT2	HTN	COPD	N	N	N	FALSE	Standard Dose	January	160	5	5	160	82.5	160	320	160	320	240	1	64	2	32	24.75
39	504	64	F	Hispanic_Latino	168.45	62.5	22	Normal	N	N	N	NA	NA	NA	Y	Y	Y	TRUE	Standard Dose	February	10	40	80	20	37.5	640	80	320	80	280	64	2	4	4	18.5
38	510	20	M	Asian	187.2	99.3	28.3	Overweight	Y	Y	N	NA	NA	NA	N	N	N	FALSE	Standard Dose	February	10	5	320	160	123.75	80	40	320	160	150	8	8	1	1	4.5
12	65	26	F	Hispanic	173	64.5	21.6	Normal	N	N	N	NA	NA	NA	Y	Y	Y	TRUE	Standard Dose	December	80	20	320	80	125	80	20	640	160	225	1	1	2	2	1.5
11	66	45	M	Asian	166.3	84.9	30.7	Obese	N	Y	Y	Depression	NA	NA	Y	Y	Y	TRUE	Standard Dose	November	5	20	20	160	51.25	5	40	20	160	56.25	1	2	1	1	1.25
5	83	69	F	White_Caucasian	166.5	74.9	27	Overweight	N	N	N	High cholesterol	NA	NA	Y	Y	Y	TRUE	High Dose	October	5	5	20	20	12.5	10	5	20	20	11.6666666666667	2	1	1	1	1.33333333333333
33	8	49	F	Black_AfricanAmerican	154.4	94.6	39.7	Obese	N	N	N	NA	NA	NA	Y	Y	Y	TRUE	Standard Dose	October	40	5	20	40	26.25	80	80	40	80	70	2	16	2	2	5.5
293	136	29	F	Hispanic	165	63.1	25.6	Overweight	N	N	N	NA	NA	NA	Y	Y	Y	TRUE	Standard Dose	January	80	5	80	5	42.5	80	80	160	10	82.5	1	16	2	2	5.25
291	140	66	M	Hispanic	172	82.4	29	Overweight	N	N	N	NA	NA	NA	Y	Y	Y	TRUE	Standard Dose	January	40	80	160	20	75	160	1280	320	160	480	4	16	8	2	7.5
286	151	69	F	White_Caucasian	164.6	81.2	30	Obese	N	N	N	NA	NA	NA	Y	Y	Y	TRUE	Standard Dose	November	5	5	10	20	10	5	40	10	10	16.25	1	8	0.5	1	2.625
278	175	55	M	Black_AfricanAmerican	176.4	94.7	30.4	Obese	N	Y	Y	Hypertension	Acid Reflux	Diabetes Mellitus Type 2	Y	Y	Y	TRUE	Standard Dose	October	80	5	10	40	33.75	80	40	40	80	60	1	8	2	4	3.75
270	207	35	M	White_Caucasian	173.7	77.8	25.8	Overweight	Y	N	N	NA	NA	NA	Y	Y	N	TRUE	Standard Dose	November	80	10	320	160	142.5	160	160	320	160	200	2	16	1	1	5
267	211	25	M	White_Caucasian	170.4	89.2	30.7	Obese	N	N	N	NA	NA	NA	Y	Y	Y	TRUE	Standard Dose	December	80	5	80	20	46.25	80	20	80	40	55	1	4	2	1	2
264	217	53	F	Hispanic	165	87.1	32	Obese	N	N	N	NA	NA	NA	Y	Y	Unsure	TRUE	Standard Dose	December	20	10	20	40	22.5	40	80	40	40	50	2	8	1	2	3.25
263	219	40	M	White_Caucasian	168	89.5	31.7	Obese	Y	Y	Y	NA	NA	NA	Y	Y	Y	TRUE	Standard Dose	November	40	10	160	320	132.5	40	40	160	320	140	1	4	1	1	1.75
260	222	31	M	White_Caucasian	178	87.4	27.6	Overweight	N	Y	N	NA	NA	NA	Y	Y	Y	TRUE	Standard Dose	December	160	5	160	160	121.25	160	20	320	160	165	1	4	1	2	2
256	232	27	F	White_Caucasian	154.9	59.5	24.8	Normal	N	N	N	PCOS	Allergies	NA	Y	Y	Y	TRUE	Standard Dose	November	20	5	160	20	51.25	80	5	160	40	71.25	4	1	2	1	2
254	238	20	F	White_Caucasian	163.1	75.8	28.5	Overweight	N	N	N	NA	NA	NA	Y	Y	N	TRUE	Standard Dose	December	160	5	160	5	82.5	160	5	320	80	141.25	1	1	16	2	5
253	243	26	F	Black_White	166	75	27.7	Overweight	N	N	N	NA	NA	NA	Y	Y	Y	TRUE	Standard Dose	January	5	5	80	5	23.75	40	5	160	40	61.25	8	1	8	2	4.75
249	249	42	F	White_Caucasian	161	88.4	32	Obese	N	Y	N	Depression	NA	NA	Y	Y	Y	TRUE	Standard Dose	January	10	5	40	80	33.75	10	40	40	160	62.5	1	8	2	1	3
248	251	45	F	Black_AfricanAmerican	174.1	175	59.1	Obese	N	N	Y	Arthritis	HTN	NA	Y	Y	N	TRUE	Standard Dose	December	10	5	20	40	18.75	80	160	320	320	220	8	32	8	16	16
247	252	27	M	Hispanic_Asian	171	74	25.3	Overweight	N	N	N	NA	NA	NA	Y	Y	Y	TRUE	Standard Dose	December	80	5	320	40	111.25	160	20	320	80	145	2	4	2	1	2.25
229	282	23	F	Hispanic	160.3	52.8	20.6	Normal	N	N	N	NA	NA	NA	Y	Y	Y	TRUE	Standard Dose	October	40	5	80	80	51.25	160	20	160	160	125	4	4	2	2	3
223	288	60	F	Black_AfricanAmerican	154.6	77.1	32.3	Obese	Y	Y	Y	Diabetes Mellitus Type 2	Hypertension	NA	Y	Y	Y	TRUE	Standard Dose	October	10	5	40	5	15	20	10	40	20	22.5	2	2	4	1	2.25
217	294	69	F	White_Caucasian	168.2	65.5	23.2	Normal	N	N	N	High cholesterol	NA	NA	Y	Y	Y	TRUE	High Dose	October	10	10	80	20	30	20	40	80	40	33.3333333333333	2	4	2	1	2.66666666666667
216	295	66	F	White_Caucasian	163.5	57.9	21.7	Normal	N	N	N	Osteoporosis	NA	NA	Y	Y	Y	TRUE	High Dose	October	80	20	40	40	45	160	80	80	160	133.333333333333	2	4	4	2	3.33333333333333
28	29	26	F	White_Caucasian	165.1	71.2	26.1	Overweight	N	N	N	NA	NA	NA	Y	Y	Y	TRUE	Standard Dose	November	40	10	160	80	72.5	80	20	320	160	145	2	2	2	2	2
209	300	39	F	White_Caucasian	164.5	74.8	27.6	Overweight	N	Y	N	NA	NA	NA	Y	Y	Y	TRUE	Standard Dose	October	160	5	40	160	91.25	80	20	40	160	75	0.5	4	1	1	1.625
184	325	75	M	White_Caucasian	170	72	24.9	Normal	N	N	N	Diabetes Mellitus Type 2	Hypertension	Depression	Y	Y	Y	TRUE	High Dose	October	5	10	80	20	28.75	10	20	80	20	16.6666666666667	2	2	1	1	1.66666666666667
182	327	49	F	Black_AfricanAmerican	162.5	84.75	32.1	Obese	Y	Y	N	NA	NA	NA	Y	Y	Unsure	TRUE	Standard Dose	October	5	5	160	160	82.5	40	40	320	320	180	8	8	2	2	5
180	329	45	F	White_Caucasian	162.6	87.2	33	Obese	N	N	N	Hypertension	Acid Reflux	NA	Y	N	N	TRUE	Standard Dose	November	20	20	80	40	40	160	640	640	320	440	8	32	8	8	14
175	334	67	M	White_Caucasian	171.6	91	30.9	Obese	N	N	N	High cholesterol	ED	NA	Y	Y	Y	TRUE	High Dose	November	10	5	80	40	33.75	20	40	80	40	33.3333333333333	2	8	1	1	3.66666666666667
173	336	56	M	White_Caucasian	176.8	128.5	41.1	Obese	N	Y	N	HTN	High cholesterol	Migraine like headaches	Y	Y	Y	TRUE	Standard Dose	October	20	5	80	40	36.25	40	20	160	80	75	2	4	2	2	2.5
172	337	42	F	White_Caucasian	159.3	57.8	22.8	Normal	N	N	N	Migraines	NA	NA	Y	Y	Y	TRUE	Standard Dose	November	5	10	80	80	43.75	5	10	80	80	43.75	1	1	1	1	1
26	34	29	F	White_Caucasian	172	80.2	27.1	Overweight	N	Y	N	NA	NA	NA	Y	Y	Y	TRUE	Standard Dose	November	80	20	320	40	115	160	160	640	160	280	2	8	4	2	4
158	351	38	F	White_Caucasian	172.4	104.3	35.1	Obese	N	N	N	NA	NA	NA	Y	Y	Y	TRUE	Standard Dose	November	5	5	40	10	15	20	80	80	40	55	4	16	4	2	6.5
154	354	63	M	White_Caucasian	177.5	76	24.1	Normal	N	Y	N	NA	NA	NA	Y	N	N	TRUE	Standard Dose	December	5	5	10	20	10	80	80	20	20	50	16	16	1	2	8.75
153	355	43	F	White_Caucasian	176.3	155	49.9	Obese	N	Y	N	Hypertension	NA	NA	N	Y	Y	TRUE	Standard Dose	November	40	10	20	10	20	80	160	320	80	160	2	16	8	16	10.5
148	360	47	F	White_Caucasian	169.6	71.3	24.8	Normal	N	Y	N	NA	NA	NA	Y	Y	Y	TRUE	Standard Dose	November	5	5	160	160	82.5	5	80	160	160	101.25	1	16	1	1	4.75
143	366	64	F	White_Caucasian	161.8	89.9	34.3	Obese	N	N	N	Hypertension	NA	NA	Y	Y	Y	TRUE	Standard Dose	November	80	5	40	40	41.25	160	80	40	40	80	2	16	1	1	5
141	368	71	F	White_Caucasian	147	52.8	24.4	Normal	N	Y	N	Hypothyroidism	GERD	anxiety	Y	Y	Y	TRUE	High Dose	November	5	5	20	10	10	20	80	20	40	46.6666666666667	4	16	4	1	8
140	369	65	M	White_Caucasian	180	82.95	25.6	Overweight	N	N	N	Hypothyroid	NA	NA	Y	Y	Y	TRUE	Standard Dose	October	40	40	320	40	110	40	40	320	40	110	1	1	1	1	1
139	370	58	M	White_Caucasian	181	69	21.1	Normal	N	Y	N	HTN	NA	NA	Y	Y	Y	TRUE	Standard Dose	November	40	5	320	320	171.25	40	10	320	320	172.5	1	2	1	1	1.25
138	371	45	F	White_Caucasian	162.8	67.5	25.5	Overweight	N	N	N	Depression	NA	NA	Y	Y	Y	TRUE	Standard Dose	November	5	40	80	40	41.25	5	40	80	40	41.25	1	1	1	1	1
137	372	52	F	White_Caucasian	163.1	59.9	22.5	Normal	N	Y	N	Depression	NA	NA	Y	Y	Y	TRUE	Standard Dose	November	5	5	20	40	17.5	10	5	20	40	18.75	2	1	1	1	1.25
136	373	51	F	White_Caucasian	164	61.8	23	Normal	N	N	N	Pituitary Tumor non-cancerous	NA	NA	Y	Y	Y	TRUE	Standard Dose	November	10	10	80	320	105	10	20	80	320	107.5	1	2	1	1	1.25
134	375	63	M	White_Caucasian	176	100.1	32.3	Obese	N	N	Y	NA	NA	NA	Y	Y	Y	TRUE	Standard Dose	November	20	5	320	160	126.25	40	10	160	160	92.5	2	2	1	0.5	1.375
132	377	47	F	White_Caucasian	165.15	103.9	38.1	Obese	N	N	Y	OSA	HTN	NA	Unsure	Y	Y	TRUE	Standard Dose	November	5	5	40	20	17.5	40	80	320	160	150	8	16	8	8	10
131	378	48	F	White_Caucasian	164.3	74.7	27.7	Overweight	N	N	N	NA	NA	NA	Y	Unsure	Y	TRUE	Standard Dose	December	40	5	80	80	51.25	40	80	160	320	150	1	16	4	2	5.75
130	379	63	F	White_Caucasian	156.8	53.5	21.8	Normal	N	N	N	NA	NA	NA	Y	Y	Y	TRUE	Standard Dose	November	20	5	20	5	12.5	20	10	20	10	15	1	2	2	1	1.5
129	380	64	M	White_Caucasian	169.9	76.2	26.4	Overweight	N	N	N	High cholesterol	Hypertension	NA	Y	Y	Y	TRUE	Standard Dose	November	10	5	10	160	46.25	20	10	10	160	50	2	2	1	1	1.5
126	383	61	F	White_Caucasian	169.5	88.2	30.7	Obese	N	N	N	Hypertension	High cholesterol	NA	Y	Y	Y	TRUE	Standard Dose	November	20	5	20	10	13.75	20	20	20	10	17.5	1	4	1	1	1.75
122	387	43	M	White_Caucasian	188.9	96.9	27.2	Overweight	N	Y	N	NA	NA	NA	Y	Y	Y	TRUE	Standard Dose	November	10	5	160	40	53.75	10	10	160	80	65	1	2	2	1	1.5
121	388	53	F	White_Caucasian	164	75.8	28.2	Overweight	N	N	N	NA	NA	NA	Y	Unsure	Unsure	TRUE	Standard Dose	November	5	5	5	5	5	40	10	20	80	37.5	8	2	16	4	7.5
120	389	67	F	White_Caucasian	161.5	55.4	21.2	Normal	N	N	N	NA	NA	NA	Y	Y	Y	TRUE	High Dose	November	20	10	20	80	32.5	20	160	20	80	86.6666666666667	1	16	1	1	6
24	38	46	M	White_Caucasian	170.9	89.5	30.6	Obese	Y	N/A	N	Hypertension	NA	NA	Y	Y	Y	TRUE	Standard Dose	October	20	10	80	160	67.5	40	160	80	160	110	2	16	1	1	5
119	390	59	M	White_Caucasian	174.5	64.2	21.1	Normal	N	N	N	NA	NA	NA	Y	Y	Y	TRUE	Standard Dose	November	40	5	80	20	36.25	40	5	80	20	36.25	1	1	1	1	1
118	391	65	F	White_Caucasian	160.1	56.9	22.2	Normal	N	N	N	Hypothyroidism	NA	NA	Y	Y	Y	TRUE	High Dose	November	5	10	80	20	28.75	5	20	40	20	15	1	2	1	0.5	1.33333333333333
110	400	59	M	White_Caucasian	172	76.8	26	Overweight	N	N	Y	Hypertension	NA	NA	Y	Y	Y	TRUE	Standard Dose	November	20	10	40	20	22.5	20	10	20	20	17.5	1	1	1	0.5	0.875
105	403	58	F	White_Caucasian	168.4	84.8	29.9	Overweight	N	N	N	Hypertension	NA	NA	Y	Y	Unsure	TRUE	Standard Dose	November	20	5	40	80	36.25	40	160	80	160	110	2	32	2	2	9.5
104	404	48	F	White_Caucasian	168.5	115.8	40.8	Obese	N	N	N	High cholesterol	NA	NA	Y	Y	Y	TRUE	Standard Dose	November	80	5	160	80	81.25	40	40	160	80	80	0.5	8	1	1	2.625
100	406	73	F	White_Caucasian	165.8	71.4	26	Overweight	N	N	N	Diabetes Mellitus Type 2	Hypothyroidism	HTN	N	N	N	FALSE	Standard Dose	November	5	5	10	5	6.25	40	20	160	20	60	8	4	4	16	8
99	407	41	M	White_Caucasian	184.4	101.9	30	Obese	N	N	N	HTN	NA	NA	Y	Y	Unsure	TRUE	Standard Dose	November	80	20	20	40	40	80	640	40	40	200	1	32	1	2	9
98	408	19	F	White_Caucasian	158.3	50.8	20.3	Normal	N	N	N	NA	NA	NA	Y	Y	Unsure	TRUE	Standard Dose	December	320	40	40	40	110	320	320	80	40	190	1	8	1	2	3
97	409	44	F	Black_AfricanAmerican	168.05	100.6	35.6	Obese	N	N	N	Chronic back pain	Hypertension	NA	Y	N	N	TRUE	Standard Dose	November	5	5	5	40	13.75	160	10	40	320	132.5	32	2	8	8	12.5
96	410	42	F	White_Caucasian	170	61.1	21.1	Normal	N	N	N	Hypothyroid	NA	NA	Y	Y	Y	TRUE	Standard Dose	December	20	5	20	160	51.25	20	10	40	80	37.5	1	2	0.5	2	1.375
93	414	57	F	White_Caucasian	160.4	103.3	40.2	Obese	N	N	Y	Hypertension	NA	NA	Y	Y	Unsure	TRUE	Standard Dose	November	10	5	5	20	10	20	160	20	40	60	2	32	2	4	10
91	416	56	F	White_Caucasian	166	58.8	21.3	Normal	N	N	N	Anxiety	NA	NA	Y	Y	Y	TRUE	Standard Dose	December	10	5	40	80	33.75	10	20	40	40	27.5	1	4	0.5	1	1.625
89	418	18	M	White_Caucasian	179.1	55.9	17.4	Normal	N	Y	N	NA	NA	NA	Y	Y	Unsure	TRUE	Standard Dose	December	160	80	160	160	140	160	640	160	80	260	1	8	0.5	1	2.625
88	419	20	F	White_Caucasian	173	69.1	23.1	Normal	N	N	N	NA	NA	NA	Y	N	N	TRUE	Standard Dose	November	10	10	40	10	17.5	320	160	160	80	180	32	16	8	4	15
84	423	53	F	White_Caucasian	159.6	84.3	33.1	Obese	N	Y	N	Hypothyroid	Hyperlipidemia	NA	N	Y	Y	TRUE	Standard Dose	November	20	20	20	160	55	20	40	40	160	65	1	2	1	2	1.5
80	426	18	F	White_Caucasian	173.5	66.6	22.1	Normal	N	N	N	NA	NA	NA	Y	Y	Y	TRUE	Standard Dose	November	20	80	40	80	55	40	160	80	80	90	2	2	1	2	1.75
79	427	44	F	White_Caucasian	162.1	57.2	21.8	Normal	Y	Y	N	avascular necrosis of hip	NA	NA	Y	Y	Y	TRUE	Standard Dose	December	20	20	10	40	22.5	10	40	40	40	32.5	0.5	2	1	4	1.875
78	428	33	F	White_Caucasian	168	129.3	45.8	Obese	Y	Y	N	NA	NA	NA	Y	N	N	TRUE	Standard Dose	November	20	10	40	5	18.75	80	20	320	80	125	4	2	16	8	7.5
76	431	47	F	White_Caucasian	160.6	69.6	27	Overweight	N	N	N	NA	NA	NA	Y	Y	Y	TRUE	Standard Dose	November	40	5	80	640	191.25	40	10	160	640	212.5	1	2	1	2	1.5
73	434	40	F	White_Caucasian	167.4	58.7	21	Normal	N	N	N	ADD	NA	NA	Y	Y	Y	TRUE	Standard Dose	November	20	40	40	160	65	40	40	80	160	80	2	1	1	2	1.5
72	436	24	F	White_Caucasian	172.7	67.6	22.7	Normal	N	N	N	NA	NA	NA	Y	N	N	TRUE	Standard Dose	December	5	20	40	40	26.25	160	160	80	40	110	32	8	1	2	10.75
71	437	69	F	White_Caucasian	169.5	111.2	38.7	Obese	N	N	N	A fib- controlled	Heart Murmur	NA	Y	Y	Y	TRUE	High Dose	December	20	5	10	40	18.75	40	40	20	40	40	2	8	1	2	3.66666666666667
66	442	23	F	White_Caucasian	176	110.7	35.7	Obese	N	N	N	NA	NA	NA	Y	N	N	TRUE	Standard Dose	December	10	5	20	5	10	80	160	160	40	110	8	32	8	8	14
65	443	31	F	White_Caucasian	157.1	77.8	31.5	Obese	N	N	N	Depression	NA	NA	Y	Unsure	Unsure	TRUE	Standard Dose	December	10	10	160	80	65	80	40	640	160	230	8	4	2	4	4.5
63	446	39	M	White_Caucasian	173.5	65.1	21.6	Normal	N	N	N	Depression	Anxiety	NA	N	N	N	FALSE	Standard Dose	December	160	5	20	40	56.25	160	40	80	80	90	1	8	2	4	3.75
62	449	22	F	White_Caucasian	173.9	88	29.1	Overweight	N	N	N	NA	NA	NA	Y	N	N	TRUE	Standard Dose	December	5	20	80	40	36.25	640	160	320	80	300	128	8	2	4	35.5
60	451	22	F	White_Caucasian	165.6	69.4	25.3	Overweight	N	N	N	NA	NA	NA	Y	N	N	TRUE	Standard Dose	December	10	5	5	10	7.5	40	640	40	40	190	4	128	4	8	36
59	452	23	F	White_Caucasian	166.6	88.9	32	Obese	N	N	N	Heart burn	NA	NA	Y	N	N	TRUE	Standard Dose	December	80	5	5	5	23.75	80	320	160	80	160	1	64	16	32	28.25
56	455	85	F	White_Caucasian	172	74.5	25.2	Overweight	N	N	N	Kidney Stones	NA	NA	N	N	N	FALSE	Standard Dose	December	5	5	5	5	5	160	80	160	160	140	32	16	32	32	28
54	458	32	M	White_Caucasian	166.4	109	39.4	Obese	N	N	N	NA	NA	NA	Y	N	N	TRUE	Standard Dose	December	5	5	5	5	5	320	20	40	20	100	64	4	4	8	20
53	459	23	F	White_Caucasian	164.2	89.3	33.1	Obese	N	N	N	NA	NA	NA	Y	N	N	TRUE	Standard Dose	December	5	5	320	320	162.5	160	160	320	320	240	32	32	1	1	16.5
22	46	32	M	Hispanic	180.7	85.4	26.2	Overweight	N	Y	N	NA	NA	NA	Y	Y	Y	TRUE	Standard Dose	November	80	5	80	10	43.75	80	40	80	40	60	1	8	4	1	3.5
19	50	24	M	White_Caucasian	190.5	79.7	19.6	Normal	N	Y	N	NA	NA	NA	Y	Y	Y	TRUE	Standard Dose	January	80	5	160	40	71.25	160	80	320	80	160	2	16	2	2	5.5
17	54	21	F	White_Caucasian	164.3	60.2	22.3	Normal	N	N	N	NA	NA	NA	Y	Y	Y	TRUE	Standard Dose	November	40	10	20	80	37.5	40	10	40	80	42.5	1	1	1	2	1.25
2	99	24	F	White_Caucasian	173.8	53.9	19.9	Normal	N	N	N	NA	NA	NA	Y	Y	Y	TRUE	Standard Dose	January	80	160	320	80	160	160	160	320	80	180	2	1	1	1	1.25
