# Supplementary material for: Vaccination History, Body Mass Index, Age, and Baseline Gene Expression Predict Influenza Vaccination Outcomes
Source: Viruses. 2022 Nov 4;14(11):2446. doi: 10.3390/v14112446 (PMC9697051; doi:10.3390/v14112446)
Supplement: Supplementary file 1 [file viruses-14-02446-s001.zip › Table S2.csv]

	HKMLKDRXX_l01_A1_10___208_R1	HKMLKDRXX_l01_A1_11___209_R1	HKMLKDRXX_l01_A1_12___253_R1	HKMLKDRXX_l01_A1_13___14_R1	HKMLKDRXX_l01_A1_14___118_R1	HKMLKDRXX_l01_A1_15___149_R1	HKMLKDRXX_l01_A1_16___185_R1	HKMLKDRXX_l01_A1_17___290_R1	HKMLKDRXX_l01_A1_18___304_R1	HKMLKDRXX_l01_A1_19___311_R1	HNVCKDRXX_l02_B2_1___77_R1	HKMLKDRXX_l01_A1_2___124_R1	HKMLKDRXX_l01_A1_3___125_R1	HKMLKDRXX_l01_A1_4___135_R1	HKMLKDRXX_l01_A1_5___146_R1	HKMLKDRXX_l01_A1_6___148_R1	HKMLKDRXX_l01_A1_73___422_R1	HKMLKDRXX_l01_A1_74___262_R1	HKVNYDRXX_l01_Emily__1_2_R1	HKMLKDRXX_l01_A1_79___402_R1	HKMLKDRXX_l01_A1_7___169_R1	HKVNYDRXX_l01_Emily__1_17_R1	HKMLKDRXX_l01_A1_8___170_R1	HKMLKDRXX_l01_A1_9___177_R1	HKMLKDRXX_l02_A2_20___314_R1	HKMLKDRXX_l02_A2_21___317_R1	HKMLKDRXX_l02_A2_22___321_R1	HKMLKDRXX_l02_A2_23___331_R1	HKMLKDRXX_l02_A2_24___332_R1	HNVCKDRXX_l02_B2_25___47_R1	HNVCKDRXX_l02_B2_28___278_R1	HKMLKDRXX_l02_A2_29___279_R1	HNVCKDRXX_l02_B2_30___281_R1	HNVCKDRXX_l02_B2_31___286_R1	HKMLKDRXX_l02_A2_32___287_R1	HKMLKDRXX_l02_A2_33___296_R1	HNVCKDRXX_l02_B2_34___297_R1	HKMLKDRXX_l02_A2_35___298_R1	HNVCKDRXX_l02_B2_36___302_R1	HKMLKDRXX_l02_A2_37___22_R1	HKMLKDRXX_l02_A2_38___55_R1	HKMLKDRXX_l02_A2_39___58_R1	HKVNYDRXX_l01_Emily__1_10_R1	HKVNYDRXX_l01_Emily__1_11_R1	HKVNYDRXX_l01_Emily__1_12_R1	HKVNYDRXX_l01_Emily__1_13_R1	HKVNYDRXX_l01_Emily__1_14_R1	HKVNYDRXX_l01_Emily__1_15_R1	HKVNYDRXX_l01_Emily__1_16_R1
ENSG00000000003	5.00000094235918	2.99998815058051	4.00002722819582	0	3.00000348764503	1.9999918690705	2.00003014097221	0	11.0000149357412	7.00000319729681	7.00002047146176	2.99998543224715	0	1.99997671001706	3.0000054742622	6.99997710203296	2.99999304836549	4.00000794614347	8.00001091492869	0	1.00000333802162	2.9999907232469	2.00000762617755	1.00000104595653	5.00000858333509	4.00002211570579	2.99999922326731	4.00001048944464	3.99999338019703	5.00000037802654	2.99998816594104	2.00001179664323	6.00004502497274	9.99998982603947	1.00002009190753	0.999999782563595	14.0000015086625	0.99999301087057	1.00002101309793	2.00001184371104	0.999985739825424	0.999986456055801	0	12.9999571931426	11.0000063691644	9.00002411740137	8.00001442078898	1.99997245919481	0
ENSG00000000005	0	0	0	0	0	0	0	0	0	0	0	0	0	0	0	0	0	0	0	0	0	0	0	0	0	0	0	0	0	0	0	0	0	0	0	0	0	0	0	0	0	0	0	0	0	0	0	0	0
ENSG00000000419	121.000027191459	12.9999856525383	7.9999892771251	63.9999977280029	86.9999855310756	132.999983124145	34.0000020808619	54.9999659127885	143.999959951549	165.999915813448	338.000182422473	70.0000686367001	41.9999957177491	29.9999997024287	42.9999834077999	418.99977485635	57.0000083942165	149.000065058971	151.999959966212	39.9999825593445	47.9999868721329	136.000049730179	83.9999945231956	70.0000197489106	72.0000158350091	128.999928634938	61.0000227298312	21.9999914535231	41.9999877987039	152.999935712339	73.0000013162095	24.9999998560313	58.0000000890701	206.000064485358	35.999976369637	18.0000001431034	310.999928179009	88.0000188668877	68.0000016184865	48.9999797065449	67.999972786317	80.9999833499593	38.9999901927917	88.0000492549153	156.00002978955	146.9999944271	297.999900541419	262.999918710795	58.000029993835
ENSG00000000457	324.58795750558	161.103032539469	69.0000574824669	170.154268866923	198.758390756449	272.250231776922	113.041808125215	87.0058380419419	217.824201492538	249.153947091439	283.593201797306	130.810454347341	98.2565668998511	157.87576196276	160.489726120695	430.638467116526	113.356610660177	156.793880582628	233.05726205998	58.051027028583	170.635263222713	153.564516080116	188.824725608439	196.076118709868	193.493129030526	184.812802709605	152.26027017824	114.763603185758	174.756876313346	197.537428215505	205.352725396569	140.044334739029	194.322280150707	354.202318287327	106.244550314731	62.7116031823037	392.046144502485	142.798243895491	179.896124518255	60.6036519013618	103.2066414707	154.485442753111	122.696121936416	186.037217819158	174.731539544919	127.286721956946	283.103964743632	187.936218523473	62.890647484634
ENSG00000000460	38.4120757216997	18.8970831001797	8.99998723633378	28.8457481921144	38.2416323725741	34.7497376133824	18.9581210810502	19.9942471111937	44.175665884965	28.8461176687419	42.4069996087837	20.189602776973	12.7434638951359	37.1242996724796	24.5102838822786	88.3615016473783	16.6433775787351	38.2061036337393	59.9426383828998	13.9489395822343	20.3648395308586	38.4354651046254	32.175338345218	32.9238243551245	32.5068596699875	29.1871835898684	30.7396963379301	10.2364472170928	18.2429039129188	40.4626480434808	34.6471584445007	25.9556203611583	44.677765796987	38.7975715946029	11.755340605437	15.2883910919442	63.9538024225044	31.2016387441141	24.1040081617038	10.3963642370975	31.7933145900849	18.5145435905197	9.30388965896391	33.9627700815077	32.2684972290047	26.7133341322474	61.8960260124103	25.063712166091	13.1092980602511
ENSG00000000938	8627.99957033105	7863.00015489301	3683.99915309695	4262.99957022698	7224.99979173251	8735.00012878911	3221.99987768697	6047.99864979086	6919.99760178204	9604.99962275636	10363.0030278362	5701.00229784847	4822.00056901218	6124.00044339595	6128.99941992037	8277.99801512618	4296.99983616328	3598.00022478442	4809.9982306918	2219.9990248548	6533.99981191903	4957.00141520406	6737.00100628169	9548.00078023589	4211.00057376014	4450.99812044887	4435.00017371621	4700.99965259385	7011.99626316803	6072.99957278169	7449.99873222772	3204.99921729106	7172.99859765951	11138.9994086178	3965.99968954228	2924.9995995116	10903.9973076144	3910.99884272914	6116.00036777369	1766.99980149887	4005.99890251169	4139.99895506752	3144.0001391581	2473.0010979642	6297.00065213404	5284.00077818592	6884.99847425167	7642.00027917169	2453.00032899166
ENSG00000000971	102.000070474825	8.00004121645691	2.99996224050897	11.9999178126329	5.99998913100051	154.000051090658	18.9999644272505	10.9999843427954	17.9999812987346	21.9999831376445	110.999901299787	16.9999914499241	11.0000001910363	41.0000409411748	5.99999586387169	93.9999830174157	6.99999604214002	20.0000206573089	4.99999950001289	15.0000916151856	17.0000815946695	18.9999534520146	15.0000819168352	17.0000475846181	24.9999358299265	11.0000177579232	23.0000008557214	6.00004652030414	15.9999699626618	46.999984361551	15.99997923434	16.0000475393209	26.0000243053896	14.0000564713117	11.9999677245551	2.99999935242784	16.9999833269806	3.00000032196034	23.9999947857022	9.0000226861436	16.9999864399187	24.0000333962157	10.0000292008544	78.000158610316	22.0000364816895	18.0000637559518	69.0000831346783	49.0000357057573	30.9999663683152
ENSG00000001036	277.173918754013	140.665191153404	79.0089478994192	180.999962179852	171.758139246646	244.000004072566	95.0180858750736	168.999982507321	264.011868990648	289.87974368998	505.473259880516	211.006251202002	125.003235214516	239.764315138936	179.289485984572	387.018170774992	141.059835709617	150.581091405481	236.025556804886	58.000903081621	194.231014244653	125.00004670057	209.370310030639	238.000001679275	127.005156591092	143.615818432159	124.134158132848	92.1428743897653	160.005257941206	197.000880316496	162.487754126646	113.070571199175	296.532941529446	362.823768986637	66.005795622968	35.0000017540712	327.665072565031	166.999944269835	163.545708368576	58.0000052966654	99.0221009815859	113.999983756776	121.000011166553	86.000058545266	190.213238113548	169.999978801366	278.146523332284	276.304656076696	82.9999986045147
ENSG00000001084	308.999970170502	58.9999943301355	26.0000121810452	140.000046512741	114.999916229885	234.000008371751	104.000029914359	86.9999509907307	138.999911803194	160.000029465029	173.000108118607	117.000132518746	71.0000180702054	197.999985844258	134.999984648799	463.999934023204	77.0000251457382	105.999989409703	130.999930474499	33.9999741411556	108.000015665201	89.0000670526201	216.000103156349	172.000026634236	166.000025258496	141.999935384615	102.999953003727	79.999974362704	99.0000413883047	150.999997883047	110.999964847513	98.9999544566204	196.999960988461	293.999951141145	53.999986181057	19.9999996049782	269.999926527977	157.999958986886	97.0000990537653	68.0000137298318	120.999974871992	150.999973906026	104.00004420982	139.999980588955	127.000010425486	124.000037914613	336.999942282883	282.999987846181	59.0000400493037
ENSG00000001167	522.000004987942	87.0000132666421	71.0000053516675	263.999986208475	446.000006948946	393.000001287004	173.000003846555	102.999970150312	226.999889296688	314.000015592909	400.000180347216	227.000071296343	151.00003115913	294.999995672879	224.999980449926	620.999933096407	150.999971834933	208.999978791833	275.99980378336	65.9999977030843	258.00002262299	215.000109254442	328.000024876842	358.999995381396	238.000000502742	186.999897911454	278.000030372341	133.999996978483	153.999920361808	365.999946701586	169.999933009363	214.99997352257	359.999879633459	575.999939468354	71.0000168504087	75.9999778086629	673.999804743668	278.999917049679	185.999989956966	92.0000066617251	218.999948727939	250.999892396385	186.000020630735	181.000131165899	245.000041578436	211.000036745218	455.999891450241	495.000050003459	118.999999520834
ENSG00000001460	33.9999721465243	28.9999850924791	20.0000587905072	27.0000363999382	19.0000313256302	24.00000598905	15.0000257120573	13.9999967122272	36.0001017678837	35.9999594352109	27.999927515082	18.9999885897611	17.0000049389553	29.9999844411313	18.9999824410227	47.9999895652458	27.9999791607851	29.0000243195739	33.0000859462024	14.0000577994188	30.9999583870793	22.9999694519574	22.9999250554981	22.9999841802996	47.9999660673726	21.0000396023955	12.0000021547483	13.9999745866598	28.000076064326	19.0000317065811	30.9999957723826	14.9999596459008	26.999899420014	26.00001998995	22.9999661319076	5.00001985013094	41.999949283193	16.99995863948	24.0000545359881	12.0000102705102	18.9999612221927	19.9999425671965	11.000010747339	71.9999045547443	21.0000588282558	22.9999787153779	38.9999574815424	34.0000040929631	13.9999936094418
ENSG00000001461	636.999900153035	201.000071117906	154.999983578517	395.999851451042	298.000023701037	376.000060029727	164.000018509855	215.000056236948	488.999876651936	410.000073521517	437.999950295566	308.000145047846	165.999982915739	334.999995624572	250.000000994472	793.999917273669	297.999937253053	512.000006251435	533.999770702565	192.999817615205	427.999987182298	390.00011209678	405.000071336309	314.00009903711	451.000053333186	297.999876857233	220.999992425235	196.999963842975	466.999767913108	376.000076952506	343.999867350724	376.999899088694	405.999841933622	504.999950604857	205.999975473664	52.9999847183629	655.999813573605	264.999923313644	199.000160449306	148.999950507552	254.999934268463	238.999903158168	249.000024783768	525.000247223272	348.000063069369	376.999952693183	753.999884511624	494.000033216933	96.999962208749
ENSG00000001497	360.999956180334	283.999955613698	141.999989996698	198.999968895376	156.999887565485	288.000056632622	127.000005779863	180.999957544639	323.999888705473	342.999925521028	450.000182927688	185.000093502856	145.999979967219	271.000020086019	181.000002576151	420.999856280383	217.999999936013	352.000022624912	343.99984624563	131.999897894693	202.99993791181	208.000172524892	242.000071712954	213.000064616007	280.000033766581	176.999931968089	139.000032589396	146.999967989165	320.999944275718	296.999917908271	287.999872541226	124.000011328334	211.999847563455	319.000013477414	163.000049064466	65.9999847121465	342.999879274113	159.999992365619	184.999999896619	75.9999559451717	124.999957521193	137.999936108144	124.000018278578	317.000228311583	200.999967938804	241.000111091661	316.999953079997	280.000073901686	76.0000335452115
ENSG00000001561	227.999978948772	4.00003286952844	12.0000332320558	105.999940944499	63.9999692692742	220.999955342441	52.9999605606753	13.9999949333886	38.9999566558117	56.9999348033419	91.0000085341711	57.9999860965465	21.0000101982551	142.000027525749	71.9999715112029	361.999933813718	35.9999764897487	22.9999817421765	52.0000091530059	7.99996074070559	52.9999982394953	18.999930643997	98.9999911370961	84.0000404373626	68.0000392225992	56.0000053186896	76.0000289632489	15.0000041026388	29.9999510995043	128.999968768359	39.9999777026104	58.9999902012311	111.999963817103	205.000018332738	3.99996883713689	8.99999074007684	159.999933706302	74.9999912319798	30.9999720781814	17.9999923761254	57.9999980776069	91.9999926808944	82.0000100819336	35.0000189356696	63.0000107717138	40.9999107613231	210.999986655776	112.000054879557	26.9999934270355
ENSG00000001617	0	0	0	2.0000155755217	0	0.999988282887359	0	0	0	0	0.999946822789237	0	0	0	0	0	0	1.00001334807804	0	0	0	0	0	1.00000296181667	0	0	0	0	0	0	0	0	0	1.00000586291333	0	1.00000057476834	0	0	0	0	0	0	0	0	0	0	0	1.0000404320637	0
ENSG00000001626	0	0	0.99996467270648	0	0	0	0	0	0	0	0	0	0	0	0	0	0	0	0	0	0	0	0	0	0	0	0	0	0	0	0	0	0	0	0	0	0	0	0	0	0	0	0	0	0	0	0	0	0
ENSG00000001629	494.99991280994	24.0000161671658	35.0000749084945	181.999977916071	232.999932365678	290.000049135595	108.999930885659	51.0000278981466	154.999955929013	183.000101400033	189.000079912763	183.000040430303	78.9999857006355	257.000017952133	152.999988341631	675.999963418747	94.9999798237734	127.9999849114	201.999835174524	41.9999301972371	181.000023066234	100.000007704045	201.999977873382	239.999961855473	177.000031005855	178.999952426633	183.000034976609	51.0000306690724	97.000057732029	294.999937610159	118.999917541994	170.999914078012	286.999975036056	433.999927180241	40.9999996220235	31.9999754700325	441.999881835425	186.999952018261	80.0000105823045	49.0000174938688	146.999952372964	212.999917992649	146.000005243586	182.999998806692	203.00001251028	134.000126103363	433.999932561402	344.000128687087	55.9999820278807
ENSG00000001630	168.999986291552	30.9999833642015	30.9999978002298	70.0000018502331	61.9999888409057	119.999976537316	53.9999931301483	28.9999574873145	82.0000002667082	124.999933315417	179.000097929171	81.0000553655484	67.0000081570516	93.0000062723415	73.9999690215953	209.99995544493	52.9999836334404	83.0000038713232	107.99996946393	25.0000066385387	90.0000155604648	95.00002530865	97.9999934681848	77.0000104367433	122.999998233484	91.9999623556847	55.9999948002702	24.0000087914257	60.9999573203741	102.000021851502	80.00001986383	54.999974211073	105.999986762205	114.000018199427	37.9999646376398	17.0000023070065	146.999980958849	85.9999719985952	45.0000031396489	21.0000024556009	62.9999792993976	74.9999940328968	44.9999978651966	109.0000123407	75.0000144796096	70.0000550905163	171.99995309632	105.000015876929	30.9999793708073
ENSG00000001631	414.313602184747	60.0000151460621	27.9999526636925	139.99992558597	193.276279484873	207.681106315666	89.9999805494889	54.9999963474818	143.99993466965	181.371041860082	196.000052624557	137.937393290503	75.0432036569781	179.837352163579	143.438485963889	640.013469085961	72.0000200085891	135.525288063149	172.999976436657	35.6742164619121	150.347518786825	96.1625843953	210.000046441598	160.60237666549	186.007545051711	154.295410145709	169.494815831303	54.0000024314815	114.773246102392	260.444378235905	113.472122648694	137.80397889316	210.731655501262	358.674469192215	41.341296195598	22.9999946215389	459.743623841238	164.99989311278	115.450163750992	53.9999994251243	142.797277816464	129.700287789927	130.999967358082	182.59983729907	166.535961545431	143.999912656389	365.653472975457	293.756163827417	70.0000682614948
ENSG00000002016	125.9999527225	35.00003608136	37.000004891442	56.9999574567097	61.0000193801795	82.9999799965826	37.000023438152	60.9999874988518	95.9999304197323	87.0000157924727	62.2824172869189	44.0000774128526	51.0000147927983	63.9999847468767	75.9999767395796	204.767977360306	72.9999549002264	60.0000120493107	75.9999814280343	35.9999543427549	77.9999827300731	54.9999360180331	51.9999513821766	38.0000402832464	83.0000486424482	46.999974574059	71.9999931636259	50.9999924483193	94.0000384387198	86.9999867305682	43.9999486989268	48.0000129775232	90.9999989214236	127.000003799583	61.9999788347564	12.9999939920605	113.999953957099	33.9999908375924	50.0000108936495	35.9999982848	52.00002313773	38.99999369301	30.0000043163466	82.0000276428057	36.0000147407043	53.999930262596	132.000018569306	81.9999714044529	10.9999996777578
ENSG00000002330	154.993413777757	210.999963563193	117.999954147312	101.999481780732	139.997784591829	211.995632222805	75.999473990159	125.994858732127	204.99952154839	273.999984306645	326.993187262772	137.994793205903	121.995214720881	104.981417543151	103.752367498574	238.953719269004	178.985515534171	216.894720310606	225.99912876038	127.999882182713	150.872694894043	114.838599079771	166.998328625525	153.997747192056	125.999360219074	116.99855643686	120.99967473351	79.0000100670206	133.999541429231	171.994072696681	268.997567511328	94.9979195123936	146.999905122986	230.982359561036	105.999005166393	46.9856241504185	209.98742414323	89.9981276494338	178.995019040813	67.9927683550725	60.9919367389875	70.9967268814805	64.0000171572501	177.9989408845	110.998872346917	116.977161779138	189.446985900462	152.980940523462	49.9982635763841
ENSG00000002549	554.000008809272	455.999960104991	392.999880386398	481.000002751971	356.99994364615	1043.99998322413	295.000003856258	362.999903692145	561.999777703415	2384.99974918878	922.000294616971	496.000254608862	589.000034723547	924.000067108254	609.99989776448	1852.99945022694	241.000016476272	498.000090447516	1596.99936075389	191.999872511045	549.999950039657	333.000107374803	903.00007530103	547.00007544662	522.000093176008	517.999774786758	314.000019054107	177.999973682317	451.999779738007	504.999970603877	601.999922474443	289.999964730698	3473.99922255805	857.000010624685	209.999951610282	195.999976160583	1114.99974316243	456.999891608077	622.999975187832	135.999970228717	274.999920202616	457.9998789534	382.000003576346	437.00025662755	560.000054416256	508.000048789903	692.999855531974	883.999980577539	261.000081808994
ENSG00000002586	2492.00049914534	1803.99962469106	1140.99945976582	1051.00005387623	833.99991777588	2560.99978097233	1018.00011947603	1136.99953461493	1997.99943492192	2313.99939993853	4605.00219632984	1542.0010527619	1087.99995131962	2105.00019648336	1422.99965146635	2902.99875535646	1664.0001107021	2399.0008243628	2758.99900805428	982.999560639381	1570.99977872866	1649.00034322136	1907.99987553341	1620.00023685222	1535.00026376709	1245.99936022106	776.000154518383	828.999843105408	1884.99886977524	1637.99957809433	2657.99972811262	999.999874595047	1653.99967731251	2447.00038732634	1244.99979911009	407.999990998059	1954.99954031268	818.999928789207	1810.99975554993	667.999832401777	887.999728569055	840.999774650017	820.999944843415	2376.00159812449	1621.00033300293	1750.99987007652	3083.99914158132	2465.99958230205	668.000245390065
ENSG00000002587	13.000054614274	9.99997721976304	24.0000402781307	15.0000528156916	12.000047686751	15.0000365226734	7.99993126005423	3.00003594511276	11.0000134013562	9.99989625988485	13.0001642096473	5.99993701586474	2.99999011744779	15.9999670728007	9.00005107869647	68.0000021790874	26.9999992119733	10.0000239186417	25.0000152611737	2.00003112353524	16.9999938385995	29.0001196100105	15.000067939257	8.0000882308045	32.0000236123081	8.00000887680859	11.999990600908	4.99994109876974	17.000144301861	28.0001101860291	15.9999808102777	15.9999605100254	24.0000758754054	14.0000409416205	24.9999918560099	3.99998043129533	17.0000752157322	19.9999844603556	0	5.00005682872071	5.00000926903567	10.9999825291486	4.99996766433781	27.0000361317592	21.0000618372845	11.9999072208253	32.0000194273075	45.9999333007427	4.00006829724311
ENSG00000002726	10.0000202422041	84.999995026153	22.9999827328179	17.9999989020801	174.999973650942	38.9999871370554	11.0000131789611	14.0000281771762	95.0000305444673	74.9999646618374	15.9999939024492	33.0000036394114	6.99998080103569	6.00001271129492	10.9999868994017	27.9999969905163	31.0000142123638	0	0.999986405241848	5.00001272450585	38.0000172306837	32.0000211099575	86.0000374664419	42.9999940626034	49.9999994682544	17.9999934298341	22.9999834809343	38.0000313523955	8.99995365862657	1.99998633150269	57.0000142034097	19.9999880131089	8.99999056853127	41.9999921233218	25.0000077707065	1.99999248011314	15.9999699340071	0.999997563429331	3.00000459506599	9.99998808465106	11.0000013028982	56.9999854213114	18.9999873883525	4.99998502001295	27.0000182469379	37.9999862979865	0.999992839430776	12.0000240310282	0
ENSG00000002745	15.9999831478013	1.99998518971565	1.00000160517625	10.9999571629926	3.99995220493592	1.99999276229145	6.0000066507621	1.00001015116065	7.99998208933122	9.99997366544432	6.99995660192789	2.00000874161827	2.00000365782995	0.999981139462763	1.00000381829054	25.99998431261	0.999980559133491	2.9999844692194	1.99999718036967	0	4.99998711061072	5.99997904160668	0	3.0000000257157	2.99999084468539	3.00000176903421	6.99997883384243	2.00001532026329	5.99997790026336	7.99994954733558	1.99998890459697	2.99997856901431	3.00001175676578	7.99997620722102	4.99997911811793	0	8.00001863203006	1.99998732211231	0	0	7.00002887740056	4.00001731731402	0	10.0000092972207	1.99999560619759	2.99999505973201	15.0000001905467	14.0000386053696	0
ENSG00000002746	0	0	2.00005875914972	0	1.00015313002218	0	0.999970714956469	0	0	0	0	0	0	0.999968252438003	1.00001870224166	0	0	0	2.00011377282276	0	0	0	0	0	0	0	0	0	0	0	0	0	0	0	0	0	0.99996240248156	0	0	0	0	0	0	0	0	0	0	0	0
ENSG00000002822	622.000100949869	432.000109862993	335.999991459328	304.999877074661	261.999894899812	398.000069167192	289.999848134625	301.000090985672	793.999715697542	617.000144947663	930.000135083653	409.000172770616	181.000028698656	440.999937049907	334.000023865294	631.000134835397	459.999937187019	561.999855961474	911.999766259316	214.99986907204	433.999951862469	610.000252666272	436.00004016489	289.000051402709	437.999965373431	276.999880534251	263.000056304612	257.00008138694	496.999789688122	287.999971351141	644.000038337468	279.99986719569	385.999808154184	619.999837763842	294.000055085791	91.9999779516236	601.999750579896	233.999969196255	372.999933571892	170.999933081229	170.999896703672	171.999994975852	216.000055083	921.000671275532	334.000094534747	408.000059193253	600.999999269417	510.000093672129	90.0000329295346
ENSG00000002834	7663.13633130443	5175.88774319928	2797.99960663793	4312.99947697418	7072.28169537475	7041.64768043542	2878.41434485977	3943.99933419063	5256.08120805262	7879.00030021923	7619.50253101427	4853.45481597881	3562.63336763658	4896.35312020864	5350.9996133704	6059.99914028409	3771.22631409003	4642.58558370195	4839.99799555387	1753.04401791711	5413.56396373744	4372.00124022474	6898.19013717017	6218.35696180176	4365.00047239712	4222.99820712445	4937.81318308279	4636.99966194685	6198.0704923111	4559.99981222211	5365.73463037544	3286.9991871247	5877.45954840939	7953.99915848844	3375.21476293108	1976.99953734328	7422.99808270747	4067.99850427466	4307.10359951762	1588.99989989081	3019.75716547428	3318.18889946492	2634.00023941035	2885.00114730265	5103.00033107839	5421.37259127421	5742.15108555366	7844.83076062328	2223.00022108708
ENSG00000002919	797.000006184046	670.999993115066	319.999940302069	373.999970452912	788.999905105782	767.000022432717	381.999965232132	420.999942878729	657.999819823913	1067.99988568378	1025.00027062557	456.000152718356	431.000036431325	521.000026222046	505.999928570208	818.999792753115	410.999995045026	480.000039826492	823.999665143953	201.999971367159	463.999963677333	502.000227321135	656.000078738445	637.000050930734	478.000046431276	424.999843658864	531.000037140103	578.99995174933	686.999691015623	513.99997353107	740.999845415945	348.99992238356	558.999877942664	979.99993890683	387.99995435751	295.999946568854	1099.99973023206	537.999840433979	513.000066448473	223.999948748855	248.999925740368	392.999866465991	230.999991671014	340.000176561612	510.00005269323	486.000117560762	606.999875897037	713.000051600665	244.000043183958
ENSG00000002933	42.0000037153082	1574.96291500431	571.954088235713	217.999990970184	706.999943934502	431.99999262655	209.000009974408	506.999842942973	1026.99965409163	712.999888558032	313.000154248467	658.000316564421	139.000020480133	154.000015548342	9.9999931574655	760.999813311155	246.000044209595	80.0000136193391	13.9999765435298	35.9999901692937	482.999925692058	548.000023060774	470.999982610921	379.00002818169	620.000098608583	766.999624880815	378.000034197081	396.999919018408	19.9999483924479	117.937195843127	1121.99985123952	198.999971287679	892.999854784172	530.000064539489	216.999996568189	2.99999935920606	70.9999629885362	22.0000047368121	127.999960905402	162.999952260709	166.999942220478	495.999884019891	202.999984754911	287.000191344775	484.000073191039	891.999953377687	84.9999815601417	128.999967788639	36.000010567989
ENSG00000003056	2194.65658869685	1023.60353019702	631.018705620382	1170.39610794098	1152.66872727932	1970.05998448046	847.123501828345	1135.9944331024	2219.35962226899	2442.59573269122	2882.74190367792	1420.5071484532	893.04621625466	1360.51073840846	1193.00614700748	3907.09094215916	1084.56262098814	1346.81351487466	1952.2950840753	644.993329266421	1241.35662604063	1328.40195808538	1440.09303121048	1594.62716501605	1278.82857258801	1400.7311975181	1102.15477961616	680.858177456709	1666.30459601309	1689.54712782197	1940.73710975138	1005.10211454393	2111.41519714729	2827.93038245159	769.869362277238	390.950819028704	2685.24546478311	1090.48356192685	1356.31652770834	507.597773413534	848.498666088061	1038.37023997532	970.121193856494	1519.46132835978	1296.86400497689	1202.51604251331	2049.94298730343	2025.04017310172	487.083645041416
ENSG00000003096	7.99999092816954	3.00001482505179	0.999982212306603	0.999969654712517	6.99996341107474	4.99997054178767	2.99998257201863	2.99999515014114	7.00000798617023	5.00001305810074	3.00000668792217	6.00000377121027	3.99998426728746	0.999999571299613	2.99999346547286	19.0000119039134	1.99998862433716	2.00000199878545	6.99999430938975	0	0	2.00003068965402	8.00001034360843	2.00001184008107	1.99999464724874	1.00001979238696	4.99998872082455	1.00001865752679	5.00000228968146	6.99999233707922	3.99998700608454	7.00000660772945	6.99997112600839	6.99997638438323	3.99996913346908	3.000009905504	6.00000490367665	4.00001133787749	2.9999777394446	0	2.99998911822479	2.00000003801091	4.00001005480233	0	0.999983988167895	10.0000247467385	3.99998901394002	15.0000013237751	0.999982175026845
ENSG00000003137	0	20.9999762786672	0	17.9999520628285	59.9999572722707	0	22.9999579922942	0	22.999963125973	0	0	22.0000199416293	0	0	0	1.0000176990342	0	17.9999887451091	0	0	19.9999671078685	0	0	49.0000390676032	0	0	0	0	0	35.9999583893179	0	0	30.9999238223416	1.00001565477136	20.9999583602963	0	0.999968582624696	0	0	0	12.9999762693753	25.9999606777017	0	9.99999490637601	0	12.9999954789425	1.00002683786493	76.0000233301218	0
ENSG00000003147	23.9999820338624	13.0000113086734	16.0000127588507	7.99999341005905	23.9999940029903	17.0000301859771	11.9999880372866	5.00002214872551	44.0000149906588	32.0000017710395	30.0000471970913	14.999999903607	13.9999881710297	19.0000005383698	14.9999938818705	31.9999981419762	9.99999541580789	16.0000055860072	25.0000381530363	9.999976994945	10.9999879411988	13.999985727411	27.0000308796084	29.9999869057914	11.0000065035069	15.9999842140847	11.9999949418598	13.0000098254696	17.9999970684404	15.0000132957425	17.9999728064177	12.000011802961	15.9999695035232	29.0000061956895	5.00000720334305	9.99999953000458	31.9999707687038	10.9999970556314	14.0000149068128	5.00000120908963	8.99999699366696	16.9999915073072	3.00000373173626	14.0000295001673	20.0000081687752	6.99996542740772	18.9999856266712	33.0000342766169	1.99999021343376
ENSG00000003249	39.0000017300139	70.999997028542	48.9999949787399	50.9999351471752	34.0000225724527	20.0000177200917	10.9999712162458	32.9999781053854	50.9999332059901	38.9999832055048	42.9999608660074	26.0000443865321	14.0000035316758	32.999997346268	33.9999959978658	65.9999521981558	62.9999861949558	51.0000150006362	40.0000043393498	12.9999892608992	60.9999911817561	48.0000051566782	62.9999979233329	24.9999909820101	84.0000380272465	36.9999897784866	28.9999940937739	37.9999727355206	55.0000073761035	107.000030892319	141.999932457308	66.0000013526518	32.9999981409805	45.9999741904757	30.9999449216109	7.99999888595383	57.9999900652923	52.9999875863412	24.9999761702757	19.9999853350649	10.999992973359	17.999997799336	32.0000038720633	53.0000439683721	55.0000236438294	38.0000919737828	75.9999864742053	132.000010492076	8.99999727720245
ENSG00000003393	189.999928725272	39.9999936325963	38.9999777995264	101.999950776802	71.9998846390919	138.000035053666	52.0000751715658	45.9999702735884	80.000047595041	116.000080685314	105.999926254146	91.0000140499416	58.9999576532986	91.0000031138376	79.9999982099613	226.999952488776	41.0000157909083	48.0000068368764	78.9999787114705	13.0000041224867	87.0000060009758	60.0000103937367	133.000055109394	116.000040213989	99.9999996843334	64.9999972979198	69.9999554690671	46.9999289618137	70.0000977568336	109.000100089019	68.0000704021628	65.9999244047752	77.9999867382295	207.999973696929	27.000076878994	18.999990140032	252.999869222188	85.9999997366233	73.9999642604742	25.9999958884186	72.999929035942	76.0000148320043	75.000052984115	84.0002032579687	68.9999924322046	95.0001091284992	129.999945569816	190.000031886882	28.9999898269024
ENSG00000003400	733.999970184337	389.000089571712	252.999933320889	386.999966117695	430.999946481301	655.0000510933	239.000017823002	370.999948776485	654.999815217154	709.999989457534	587.000228575013	491.000054650363	270.000017894402	488.9999493733	336.00000164291	1029.99989224876	359.484641480638	471.999949354852	675.999579321205	186.999872142466	499.00000260058	407.000244235177	572.000145176458	538.00004475948	457.000164698975	432.999796237915	392.000005810052	283.999955104673	579.999606889297	466.000058948867	438.999821763648	395.999882037157	604.999829161164	813.999852535705	205.000027951465	192.999954268701	695.999841081318	369.261207007406	378.000090466146	163.999986552811	297.999930343196	314.999999777095	318.000007478945	492.000236767642	402.000079587237	336.000108262912	730.999852120446	583.000118018957	172.999902721926
ENSG00000003402	9132.81223618148	3940.47688601952	1507.07823806851	5007.76868737751	8474.86178687871	6998.34862570713	2841.20632216119	3372.12857953935	4150.00670812399	7218.29492129649	6139.97729560757	4390.24830448474	3957.55792046446	4554.45215437877	5254.78273944556	7508.66781360521	2712.71804221794	3672.2514773806	3666.67905274356	1433.88161123463	5242.11387099063	3302.21517089355	6464.05098017923	6587.14419533526	3610.23307488974	4204.9754380559	5018.94887383172	4501.34380250388	5189.71430848037	4754.6633644153	3527.90798712759	3538.45601949323	5001.73339150281	9204.54722859475	2469.00192897327	2067.60602184629	11127.8726274755	4264.65945941462	3858.72822045427	1450.86550655752	3293.46745517095	3790.01447052268	2963.53990385634	2194.39747517671	4698.33065814327	3630.32021767013	7111.06395648004	7544.54350866407	2201.37279978933
ENSG00000003436	2.99999370195652	0	9.00002098652451	8.00001859884464	0	3.99999148698023	3.00002930849681	2.99998454406182	2.99997901574915	8.99999379246176	6.99994905247769	2.00002029270023	2.00000355786235	7.0000227507159	0	2.99999819684632	0	0.999983035211427	5.00001329300649	1.00002189768642	2.99995386667103	3.99995016881448	4.00000543872129	16.9999634535773	1.00002349786058	5.99998403220011	1.99998491186595	3.00002306947796	1.99997826444418	1.00000071358341	0	4.00001383122081	2.00000492999927	0.99998654564778	0	0	1.99998502224715	4.99998917765623	3.00001664605296	1.99999773281713	5.00001105997569	1.00000583564969	1.00001011749144	4.99998602801548	5.99998186408086	0	1.99998134883311	4.0000228445977	3.000008584692
ENSG00000003509	134.001226286383	38.0000089564372	30.0000235069513	59.0000172521504	79.999959940142	104.000039644575	30.0000330143607	44.9999660722481	102.000175022846	95.0000117193833	107.000023942639	50.999980263576	38.0000043494165	55.9999953988196	44.0002113110496	242.13638333968	47.0006431435308	54.0073026188586	80.9999073573802	29.9999896802475	75.0000992391167	73.0000059313987	64.9999615338531	46.0000047379484	72.999991361758	78.9999833758362	68.0000156116275	32.9999545413289	58.9998951513503	115.00001896985	57.9999670307897	66.0397162501489	91.000293185184	169.000899705715	25.000015342919	14.0000020922039	194.003962971866	56.9999824300684	56.0004475485998	29.0000070148623	44.0000178601351	42.0000022633447	39.9999970277346	69.003301430117	63.0000176022427	62.9999827672736	165.000693844904	109.000997778338	26.9999995246572
ENSG00000003756	4034.36938897447	1566.86479223156	925.289075708019	2209.279409923	2891.76734703094	2531.08989445004	1173.32748660028	1216.96906779458	2323.81858446372	2954.75927415618	2868.2214812211	1840.8136805901	1249.51649553199	1931.97796024083	1869.56199388456	4622.3845859343	1372.05681527158	1676.64442979122	2249.34741735077	602.876815054669	2268.67193586764	1494.34910917093	2291.16062714943	2251.1771470808	1953.2299512413	2000.49651318629	2228.86878668935	1619.59316140258	2174.96915768914	2537.23141639986	1908.30176001744	1416.04286816198	2452.08845232004	4386.85348571551	1047.38003039949	631.325585880678	5026.89952929422	1703.94056813379	1701.96903030563	607.859862786891	1358.62656757224	1455.03115019168	1288.16371511699	1889.21030432595	1890.58244898306	1549.04402629731	3324.94624013611	2772.20983799377	740.945340044231
ENSG00000003987	20.0000308921892	3.00314421352445	5.00302362636554	15.9999461042146	11.0601489906835	17.3988379017391	4.99998480438833	6.00547743529969	7.01535769399446	19.0000036542402	12.2096072805811	9.00114882315858	2.02309978124238	9.01425703681834	10.9999915860875	23.8816551011181	3.09221807816189	10.0000161616913	4.99998232852225	3.99999137084897	8.03104002791419	7.10486877771643	10.5411443031993	13.0554504568327	14.000034965524	6.99999917256294	2.02167425507288	4.99999205534191	3.01755568066507	18.9999648624738	14.0935566185205	3.15633135400754	17.2823870052361	22.4696783096489	1.00004111539013	2.00730133217037	19.1612486170719	11.7390135330231	4.99999763312293	5.00002230718755	6.00074166816239	9.00002729150408	3.99999707635313	27.0006899831102	13.0414125103171	9.00074285929767	17.9999672407993	8.99997649696559	3.02159540731632
ENSG00000003989	0	0	3.00001405594546	0	0	0	0	0	0	0	0	0	0	0	0	0	0	0	0	0	0	0	0	2.00001412460476	0	0	0	0	0	0	0	0	0	0	0	0	0	0	0	0	0	0	0	0	0	0	0	0	0
ENSG00000004059	1789.00028388978	1895.08691967995	933.999296786944	863.56007150296	1587.02503873886	1779.96695417264	765.050211536869	1174.99948564152	1716.9750304923	2476.99927050767	2957.56800399343	1155.98495903167	969.781149291657	1095.39739900163	999.873482755418	1851.91637015314	1057.95627339142	1374.95311452356	1973.26947968136	667.402576371198	1482.64359696954	1454.28783941758	1303.10468670481	1639.0002404041	1212.00023336368	1081.24234626745	983.000216484723	980.978617519468	1537.2674748246	1558.82219988203	1880.15867840471	761.999881732913	1687.87837270139	2483.45790412298	939.011133128565	459.242442529868	2372.99941208379	912.911387109253	1527.16216192317	585.143773510577	697.398053064006	880.999726009416	717.999914087236	1220.31276925667	1358.23036615287	1468.19112723387	1464.86455645483	1591.83579424185	596.969597269466
ENSG00000004139	434.165713850652	210.067664616644	127.251333149825	247.081879081263	147.228585930208	258.74425657023	127.098894406905	134.703433120625	275.358356591779	306.368702153415	349.182092339684	177.57883428483	114.934050383521	250.60708247674	187.33067106093	455.625984223547	200.014516305412	251.25656585191	317.559846178142	78.2473514925901	212.16221924106	251.529538426568	240.048244976466	210.103841962119	288.142645854222	176.714666386292	139.743773949731	135.695424652077	245.823630911439	270.375763570024	263.754199192353	163.8859840318	205.028476874533	267.718677256391	132.287500884456	39.3913323102552	304.861602263884	92.1771869466272	147.735801176177	64.5863652424728	114.96752801901	113.203064426966	121.204002035616	354.941110135798	239.313988932819	222.497370852364	409.703243328623	313.127184252502	86.8457064196316
ENSG00000004142	634.000010494806	544.99997916205	322.999934814656	381.999963641492	400.999948092033	528.000000502369	251.999986983314	364.99991866584	617.999805918479	681.999931454492	1024.00035662519	382.000170659923	300.000002307284	461.000011066047	357.999941619558	705.999826370866	337.000000201029	638.00008213114	798.999703283582	243.999892755758	435.999965808087	489.000136195935	492.000051359273	498.000028645728	413.000053996257	394.999819919959	266.000010824632	318.999964423692	583.999695172864	455.999974565848	632.999918284965	283.999941865077	535.999900361202	675.999990830427	311.999980579049	150.999980195732	702.999812392669	308.999929856374	420.00002971613	195.999959322623	212.999950617493	292.999936670605	248.000003663888	482.000267617232	376.000031992157	445.000011088143	623.999856110198	569.000028273276	176.000051068665
ENSG00000004399	1016.99980125408	734.000049246575	494.999840235033	601.999944089059	732.999918109616	1254.0000255161	473.999881668923	620.999753502043	858.999776418465	1019.00021594242	1850.00040471056	685.000239858889	494.999990974369	1425.00001061555	915.999939280446	980.999949396967	664.000019840581	584.000002491297	787.999674937484	223.9999105418	699.99998814661	521.000172358606	1037.00021697375	587.999963062916	609.000072585683	601.999799025052	496.999983118365	403.000009040158	843.999644923327	508.000164481551	753.999889387519	472.999815774003	793.999807848532	703.999862989324	374.000011011583	121.000003549151	671.999841187736	441.99980182712	732.00015422587	135.000027520098	405.999866848553	442.999974629139	522.000019912303	375.000213507911	772.000092801056	692.000200332519	970.999809049012	1539.00024379411	355.000055098327
ENSG00000004455	888.999933066233	448.969542194369	258.999935890347	474.000013013322	510.999959198839	828.99997790527	279.00001465701	443.999894770522	809.999717771973	860.999951538471	1420.9951257534	509.000183979512	302.00002174894	572.999987392293	489.999931716919	1360.96427979809	488.999981359384	600.995809355055	1090.9995204767	303.999902416489	521.999964499321	588.987050859805	615.000057321426	632.000050767837	606.000043001457	526.999774993039	455.000003625761	275.999965738094	594.999639465014	720.999868076632	719.999929667037	341.999918621986	692.999749193339	1024.98491036423	301.000007323041	150.999985812606	1049.99454296199	557.999816685253	615.994611224644	217.956741368757	376.999871389783	401.999887324215	343.00001916371	696.990903209765	581.987434821338	577.000181231653	1060.99979860734	887.975333019297	205.000021533168
ENSG00000004468	297.999905397686	76.0000010441203	76.0000540354614	163.9999336492	146.00000591062	237.000003268255	55.9999318981522	67.9999921398354	157.99998207779	150.000011618136	131.000045610696	117.000045615013	47.9999869656061	180.000046314441	136.999986906194	417.000008341322	107.000011215303	468.000000273698	888.999709329288	41.0000390753855	180.999998981678	108.999969321994	193.000035501697	234.999978683903	174.999962330621	154.999919987691	118.000005875359	90.0000501650802	165.999982810522	216.999990670202	120.999993119121	126.99997333138	300.000006822187	235.99993241401	57.9999913053075	55.0000060736883	399.999977227066	208.999883008549	134.99992470892	43.0000281832576	90.9999714781705	114.000025122433	152.000027952108	108.000050248346	153.999988631552	127.000099612897	222.999943652827	234.000077199358	51.9999838418995
ENSG00000004478	524.999901680314	358.000024735115	191.999944253843	275.000008681033	249.999938407965	321.000020718242	169.99999050354	296.999948854378	459.999863455538	514.000043710361	671.000187934928	223.000069306625	180.000036204382	255.000007136136	226.999956206277	543.660237320095	273.000007924611	515.000004941686	473.999818117425	228.999905560229	322.999986919341	320.000061544365	433.000066738071	222.99999744816	315.000072533815	250.999897452747	296.461447900633	155.000015568963	457.999778636096	409.000029923861	436.992893908216	235.999934849251	427.999947314054	539.999915642496	260.000029318726	83.999989429233	440.99985079351	196.999916542877	345.000000223438	110.999997802167	152.999980144374	180.999934539272	170.000012404376	419.000221140103	266.999995518729	306.000135477971	602.999858922408	453.9224864318	79.0000144588659
ENSG00000004487	605.999986594609	276.999966562349	198.999963796708	296.000019015485	263.999924102037	474.00000691902	200.999944559893	262.000017651301	465.999938279297	505.999977341822	592.000196331626	299.000146920364	190.999998655783	380.000027492788	284.999941854275	632.999928056379	282.99995730701	448.000058723232	511.99985242438	135.00001906397	345.999972191823	300.000029884265	394.000072711472	336.000002676473	407.000080381822	299.999898925807	209.999997696667	219.999968396826	401.999806709323	366.00004313068	408.999900260865	298.999970748646	412.999893931613	608.999954003518	235.999958804868	80.9999839330474	474.999862730535	236.999952981494	299.000002643338	123.999985805021	191.999904662763	222.999950197605	222.000027396655	455.0002279034	354.000065191857	305.000007150313	614.999823003373	537.000004611854	108.999996329638
ENSG00000004534	1926.99982236926	1068.0000506516	775.999838867275	763.999880315561	841.999966325196	946.999976450685	475.999982760098	804.999870826409	1554.99958608909	1517.09027388277	1444.00025925998	627.000271857017	572.999995921304	1024.00007326542	862.999967528111	1678.99970904256	782.999987510749	1090.9999864705	923.999505492554	467.999869700021	1049.00001057587	711.000235305927	1477.00030599346	610.529425141278	1126.00012015864	1046.99951316865	737.000034364634	827.999912506399	1304.99941270474	1077.99995166779	885.999850063421	573.999862027953	831.999856521473	1540.99985963911	902.00002103402	273.999938521557	1327.99959525383	566.999830874527	965.000005884131	388.999958773219	580.999854649457	537.999781938245	467.000032233388	1492.00070865139	734.000074070726	625.000161995571	1338.99974429306	1174.77887035633	248.000037918987
ENSG00000004660	342.999967345368	342.000058006788	205.999973835566	188.999954084053	378.999942293602	295.000031057185	86.0000151467521	237.999918707346	343.999797687649	346.999964357815	270.000026375923	177.000118118118	106.000014363222	160.999965476912	264.999988559096	316.000004888178	175.000007071197	144.000008417091	188.999963742878	98.0000018750882	385.999953057649	133.000165458864	264.999995985473	444.000022074147	152.000021555532	185.999969289962	430.000003401768	264.99992466507	302.99987378175	282.000113424796	254.99990178465	91.9999538865473	247.999967761034	490.999890325291	143.000032836536	112.999976751478	591.999885005907	164.999930914009	173.999999564071	78.9999799097618	142.999925750541	157.999967387331	93.9999844604801	103.0000461106	246.999982056457	239.999986689757	220.999961745509	250.000028541006	82.0000206426469
ENSG00000004700	626.049245383252	40.0646397877882	28.5278741334326	248.622467261125	249.249639509924	468.843457545805	158.087374706228	131.971772654734	255.855405955504	325.765813351237	399.313909615539	272.051814487092	116.96483716048	226.899695180745	203.957862801763	1149.55576223279	141.111919253928	235.867515486174	330.47904735491	65.9534814909797	228.103076649007	225.504385795912	270.346068860291	262.342634360022	236.324755827983	260.752610222263	250.149157476869	76.2834117018177	118.169435738825	439.741676405495	192.629186732928	161.202085903995	313.790240251167	748.568261905077	73.9004586761719	42.4106279780875	801.783458155944	284.426460621509	150.265968556473	90.4792752612502	200.635505618152	298.814711091774	186.259089690172	313.938697136824	370.88127378318	244.61710591951	674.536137571879	557.438317366277	109.894908341988
ENSG00000004766	201.999991740775	23.0000533530196	18.0000745513746	100.999992904446	87.0000424791218	142.999965681378	47.999981740457	54.9998729092484	138.999889841471	160.000101107756	208.000095858485	103.999970474293	30.9999806234074	84.0000536453325	63.99997943539	473.999849068117	68.0000167263472	102.000030269689	136.999972568708	35.0000398647	98.9999927939261	87.0000397786905	120.999980554627	110.000034520159	105.000038104999	116.999955313904	106.000051942797	29.000013351089	55.0000296794956	154.999840775585	56.0000719316408	69.9999752497055	124.000094334068	267.999966701979	33.9999095224145	15.0000042610099	306.999917998566	101.999978919685	70.0000409388135	36.0000284405431	88.9999618350912	95.0000548624636	76.0000057596428	132.000034215303	146.999961324637	89.0000421223086	247.999947535481	203.000050683758	41.0000232393475
ENSG00000004776	4.00000154887562	2.00000875063916	2.00000457459641	1.00000961480886	0.999999771095555	0	0	0	2.99999898638987	1.00001821888427	4.00000147956842	2.99999402994367	3.99999766157757	1.99999617570973	0	3.99999235207074	1.99999604693017	0.999998865421599	1.00000079304127	0	0	0	1.99998729077421	3.00001154885317	3.00000038985212	2.99999513451741	3.00000957926335	0.999996458470961	0.999993446295292	0	0	1.00000013502236	5.00000797644878	0	0	0	0	0	0	2.99999959965826	0	0	0	0.999996227900692	0	0	0	1.99998360849786	0
ENSG00000004777	179.999980822124	146.999952487007	67.0000311310133	79.0000494494863	78.9999802296735	112.000025418831	42.9999678442955	71.9998669726133	169.999963192437	176.999968587605	140.999998411182	85.0000607687155	58.9999709255684	113.999484623982	102.000011167529	171.992102701225	77.9999834258049	67.9996245469367	92.9999775211411	53.0000230581937	88.0000480923258	60.000014062866	144.000046537068	44.0000099129764	109.000008056356	65.99995947207	90.99998021293	68.0000105367488	164.999934947415	75.9999819491017	117.999679486756	64.9999539734215	69.0000012601445	110.999728502778	70.9998834457936	23.9999922051778	117.999926162857	40.9999699375886	69.9999677795326	51.9999850626361	43.9999843207045	36.0000150269135	29.0000138508683	97.999980649308	50.0000027331284	47.0000138952795	77.9999932316974	55.0000176397498	24.0000118823429
ENSG00000004779	146.999950042917	85.9999433554934	40.9999999788472	57.0000002038414	57.0000396093709	126.999957138026	63.9999781095713	85.0000328938171	178.000087945276	206.000222724415	338.999716159626	91.999957303465	48.9999573309769	56.0000224981882	71.0000403479237	291.999990462745	87.0000416602748	160.000038873702	243.000110134522	74.9999607678976	96.9999985897128	110.999948146826	106.000138746383	90.0000082261881	93.9999888945817	103.999864078884	76.0000382930665	37.0000379052656	107.99996628371	153.000042155696	113.999902290284	57.999993766989	162.999892488242	163.000042398633	62.0000635962634	30.0000120356501	223.999920573832	103.999955241521	146.000119539985	49.0000222041588	51.0000350908045	65.9999737346254	46.9999621283772	176.000031430325	91.9999826732367	81.0000652992204	206.999857487271	121.000109687324	29.9999849034269
ENSG00000004799	319.999990312456	42.9999789822574	26.9999524531449	199.999960949754	208.999965699276	63.0000179326043	145.999973425069	75.000023017315	167.99990267479	94.9999744310377	175.000072637925	93.000028934039	23.000009580326	100.000000279869	78.9999991206243	600.999892711257	42.0000022825004	101.999990355918	23.9999825455958	45.9999514064199	139.999973448093	77.0000862209901	170.000010629428	88.0000446642783	111.000020711004	122.999936710338	130.000003804994	44.9999825409896	50.99996763306	232.999964912877	39.999994528261	51.9999804414644	58.0000174039628	516.999966733535	23.9999809465547	17.9999922252538	155.000001896694	390.999864493767	91.9999838561559	20.0000189559249	90.9999940095578	153.999984402356	68.0000172736653	108.000088211008	208.000023933426	97.0000939889103	391.999911926499	227.000039601685	82.9999884411643
ENSG00000004809	11.0000154791025	3.00000989207396	0.999999031977084	2.00001970494155	13.9999737045358	2.00000116413363	4.99999575984928	8.99998831813308	23.9999616283964	11.0000116466689	28.999992322026	6.99998226132068	7.99998964699942	21.0000054395064	11.9999877509867	13.9999908744497	1.99999834130841	1.00000300400316	10.0000248116242	3.99998516352673	5.00001214676389	2.99998686821733	1.00001682849202	4.00001420829263	12.0000031437095	8.00000420088774	7.999988035719	9.00001809664354	10.9999971151859	20.0000131591646	2.99998242934551	4.9999967396109	10.9999914278125	18.0000083456042	4.99998790738335	1.00000143067298	16.000019609276	11.0000024431659	8.00000823581349	9.00000367608094	5.00000384686079	34.9999892760189	2.00000146483347	2.99999980134375	8.00002216547139	3.00003795925747	7.00000053401982	20.9999831092345	5.00001414785343
ENSG00000004838	47.0000042841462	31.9999791310762	23.9999883689667	14.9999701241472	16.0000003879073	44.0000047982128	16.00003099173	25.9999957180601	34.9999932722277	39.9999798404367	68.0000718166119	22.0000124139507	17.0000049634296	32.000009837626	31.9999865873767	33.0000463887512	12.9999971132637	24.999982991291	22.9999656919675	18.0000096198219	32.9999783431433	14.9999354010807	50.9999794512565	21.0000192599768	21.0000325013026	27.0000248179993	32.0000075406303	25.9999940750015	28.0000054818195	14.9999983686459	30.9999844342419	13.0000106921959	18.0000379264742	26.9999837028953	27.0000111264636	11.9999954338595	34.0000055970852	8.00001382384183	25.9999693897525	7.99999874151405	8.99999368568786	10.0000160086223	12.0000093877385	41.0000255271518	11.9999895369613	23.0000020325496	42.0000023310079	26.0000439186546	12.9999821577086
ENSG00000004846	0	0	0	0	0	0	0	0.999965449950395	0	0	0	0	0	0	0	0	0.999997968146802	1.00001069094556	0	0	0	0	0.999960105310314	0	0	0	0	0	0	0	0	0	0	0	0	0	0	0	0	0.999992016484548	0	0	0	0	0	0	0	0	0
ENSG00000004848	1.00001134057657	0	6.99996782311057	0	0	0	0	0	0	0	0	0	0	0.999994791942611	0	0	0	0	0	0	0	0	0	0	0	0	0.999995207104421	0	0	0	0	0	0	1.00002371748478	0	0	0	0	1.0000233423586	0	0	0	0	0	0	0	0	0	0
ENSG00000004864	98.0000075479698	41.000028954721	24.9999922736818	56.9999787465711	45.0000169516314	90.0000068545847	33.9999550078342	40.9999730636131	83.9999189289972	86.0000404425544	78.0000143707257	51.0000290119714	47.9999800480998	64.0000154010221	61.9999818410359	124.999989933477	45.9999882331605	39.9999939140327	73.999963286431	18.9999546045558	59.0000079708121	50.999996958993	75.0000022735619	90.0000350480661	68.0000339903152	60.9999641822725	38.0000240416353	34.9999957296473	57.9999362889631	86.9999437102656	36.999960543813	43.9999705023707	91.9999651862695	147.999982980887	22.0000240722189	10.9999961573981	117.999965998846	51.9999898994792	46.0000407878506	17.9999994672742	55.0000040950811	43.9999678372775	36.999990667413	62.0000119965015	58.000025957251	42.9999856926588	69.9999514237589	82.9999885500353	31.0000243046737
ENSG00000004866	76.6562145893524	35.0000010794434	24.8278444158576	33.0362921846115	30.0251917374243	62.0000114931228	30.479528706	40.1017358124407	56.786783993126	49.4263010629306	98.1763830024961	43.1148699616538	34.0000533422247	40.0000135417636	34.3262451610213	88.553829296099	35.5868662186097	61.890823466954	77.4091478354844	19.0000050390328	38.9999940041598	61.3787712787122	57.8927923952097	70.1337432764005	61.9445224394681	38.1397689471155	37.8791563325298	21.0310627324911	25.0759180262175	54.6920769750378	46.2133253505077	41.963769187901	52.6743481471289	78.9999858323844	25.3473171158686	6.9999982517528	41.935989598276	28.9999920400393	58.999975754729	15.9999801317691	32.2348191790982	33.9999967030908	30.9123273676061	31.7167358709595	31.9859967596873	47.4477637894033	66.6835692385704	64.8404323860132	34.0000044267585
ENSG00000004897	551.999994732142	68.0000500128073	52.9999603148101	250.999895042399	246.999941857315	371.00000114025	157.000002464894	128.999972750543	259.999961559549	307.999946985987	289.0000096002	218.000052255157	114.999984978719	246.999994620976	189.999992510066	694.999889314362	138.999977435369	181.999945706844	261.9998806065	62.0000266870158	237.999968467705	187.000177105494	272.000019788502	328.000053931374	182.000006791299	242.999953105875	221.000007526331	127.000021774061	155.999941326369	326.000005293626	182.999976742218	187.999974164483	350.999870058793	525.999914425209	89.9999521574376	38.9999917851396	487.999875038089	260.99987421272	159.999981226278	78.9999919496072	185.999919238808	228.000015203405	138.000036289752	222.00006199805	241.000002742791	231.000259962609	401.99991321315	396.000043679131	66.9999769221791
ENSG00000004939	4084.99949624977	983.000043561479	1165.99983201506	5052.99923855862	5454.99977023255	1575.99996711494	2683.99964303032	5166.99913341529	6312.99800187766	3085.00005754556	4340.00105774691	5117.00174916649	5831.00055336224	1563.00010308629	3688.99977664321	4492.99936712716	2574.99984441357	524.000037659711	2077.99913735752	4065.99811516595	1699.99996388149	4617.00137843063	7830.00151832759	2109.00015021246	3380.00038931936	3485.99852307498	3099.00002870246	3082.99980554637	4877.99738188527	3627.99987066835	2058.99958125654	1378.99966242457	1419.9996495549	1072.99992025349	3187.99980349656	1239.99972918031	1125.99971950966	2034.99923082293	1184.000132384	2400.99972420483	7409.99770647426	8077.99772471109	1340.00012722405	3573.00157825579	1606.00011539289	7497.0017720633	2652.99955080077	3695.00056272133	1374.00007368107
ENSG00000004948	0	0	2.99999283128342	0	0	0	0	0	0	0	0	0	0	1.99999762703328	0	1.00000217182673	0	0	0	0	0	0	0	0	0	0	2.00001344356918	0	0	0	0	0	0	1.99998883494254	0	0	0	0	0	0	0	0	0	0	0	0	0.999987111107724	0	0
ENSG00000004961	210.00004690148	96.9999750237288	59.9999545888523	132.999990907731	100.000018480832	187.99997354322	72.0000120483693	93.9999909254402	160.999962358618	184.999933789965	298.000124601254	116.000102920561	71.0000133729853	120.000018510008	103.999976687757	276.999888499009	103.000017857385	124.000049761528	190.999934238253	54.9999644679931	114.999986860489	104.999994587296	129.00001556269	158.000021909567	118.000038129685	123.999948037803	98.0000057861954	69.0000035657943	119.999941002468	150.999947125556	161.999954529857	55.9999954472394	179.999998733626	212.000007372329	73.0000181301101	24.9999924814425	205.999946750024	91.9999875998861	83.9999680632698	46.9999780576127	96.9999837507063	89.9999854629632	71.9999950345909	113.000050258	155.000033738133	88.9999557950346	208.999938614313	208.999994392288	39.000021981582
ENSG00000004975	345.00001942159	235.999974025059	158.999997609355	204.000005621475	192.999968907789	321.000002844562	137.999986449766	187.000000333534	355.999848152534	349.000000806744	438.000193450518	184.000073635128	124.000013882868	261.999996927359	182.999978331494	447.99989976479	184.000022172504	294.000002073095	416.999769222784	109.99993163169	241.999991220406	209.000087309532	299.000043063041	194.999998264651	256.000030753876	210.999893392696	184.000026838038	156.999992912578	298.999791808567	280.999994631536	315.999913693022	212.999966689827	277.999954475322	329.99999506658	177.999975831926	59.9999812054363	325.999956474271	145.999937103983	179.999984545341	101.000003013451	93.9999730356367	110.999952920588	145.000019104752	351.000123493425	214.00003892133	220.000109213558	435.99991003737	365.000051216951	64.9999912722066
ENSG00000005001	3.00000917245077	0	0.999998967050793	0	2.00000285193064	5.00000681657574	2.00000652425669	2.00001428209869	7.99999956145729	2.00000927882322	2.00000117076793	0	0	6.99999728278063	0	7.00000103619653	0.999996948049682	1.99999550948492	2.00000056121828	0	1.00000335780302	1.00000841195972	0	0	0.999993917219418	1.00000162331609	1.00000057636364	2.99999280538009	8.00000625288628	1.00000186579151	10.0000098823566	0	0	2.99999575952203	0	0	0	0	1.99999255441281	2.00000208496787	1.00000172316311	0.999995066669419	0	4.00000517298553	1.99999710525945	5.00000681478886	0	1.99999909328712	0
ENSG00000005007	3446.99958318833	2258.0002220115	1225.999912266	1981.99975282249	3541.99968491442	2948.99997721853	1440.99983396991	1479.99989497793	2603.99914092108	3443.00020697946	2754.00051195949	1851.00053204833	1427.0001769654	2556.000098134	2447.99985227007	2673.99964983173	1379.99989448589	1857.99996329246	1853.99916079243	631.999668012121	2496.9999970763	1653.00063514904	2866.00058410808	2715.00018542731	1842.00028541052	1809.99927437963	2005.00004449995	2019.99991826291	2750.99847020084	2247.99981933293	2330.99954906122	1525.99967696393	2141.99947922901	3923.99942835826	1338.99995675944	631.999854230431	3353.99908607421	1507.99943649226	1611.00017168911	573.000033494547	1155.99962134018	1409.9995653073	1299.00007796765	1334.00046307558	1902.00005370816	2312.00068860588	2214.99961271614	3190.00054960338	877.000030965147
ENSG00000005020	2147.99975889564	431.000006081844	230.999920700631	891.999873276175	2244.99983194677	1327.00000439134	962.999877230135	715.999835069047	964.999734038424	1775.0000434658	1717.00043952708	853.000300377187	750.00009053733	1173.00004775919	857.999955075874	1607.99980255272	563.999982733047	449.000002864726	592.999701087256	175.999944786356	849.999993789729	704.000150339445	1450.0002391657	1587.00009861858	649.000116947013	1096.99951693928	1863.00001530733	479.999927474232	977.999472602923	1427.99994118269	905.999836508597	677.999811804089	1490.99973644071	2484.99971021914	511.999996192669	457.999895670719	3625.99903956948	1627.99937581058	671.000142968224	289.999997570655	1185.99965847352	807.999785111254	675.000057737453	403.000128684626	1291.00010282921	1015.00028058894	830.999857105476	2258.00025544562	490.000026230938
ENSG00000005022	1446.78666551209	1021.6242594516	654.899416415667	678.551349441004	724.93989319047	1370.00528888095	557.705224224559	811.940380221426	1412.21603118816	1663.60720148055	2180.07786816245	1016.64706700603	595.557214182786	1052.42139746148	838.778889760503	2095.05564287175	813.48361521757	1460.66067762611	1645.9087721262	607.618098694692	1036.21594047876	842.475747909889	1060.40775725079	1218.1890418026	965.630207206617	1056.33953308514	729.844563265574	599.379700112935	1131.15149463339	1172.75284530139	1460.48322887548	708.867031217848	1482.33706758062	1747.38845991109	597.169077837462	252.949446161423	1595.64895668397	791.612277259342	1175.66580226865	415.635756924461	553.707961133537	630.975172949755	481.897805219624	1165.1757411378	808.853081635018	927.249961783026	1494.16628465094	1275.15445517912	371.000138355042
ENSG00000005059	505.999990343208	222.999931935981	130.999917389996	337.000039493117	262.99994513909	391.00005447516	212.999961590326	245.999894397015	651.999733106823	682.000043218364	752.000181334902	315.000114246918	191.99999765895	266.000058147398	207.999981962776	1031.99988826781	264.999969026508	395.000066811765	617.999695720287	163.999965157466	311.000048802325	304.00013803227	316.000041890338	357.000106808449	474.000004526018	401.99985321188	282.000036177131	157.999993768323	328.999794694911	544.999819405575	371.999962954909	265.99994002389	530.999913000512	697.000168601962	175.999945619966	58.9999918192333	934.999820479957	273.999894662754	291.000052903703	190.999982067777	243.999915740004	229.999968438329	204.000005691508	573.000069357059	290.000019949328	222.000003234413	660.999724867173	445.000035488503	107.000029988477
ENSG00000005073	0	0	0	0	0	0	0	0	0	0	0	0	0	0.999988877112803	0	0	0	0	0	0	0	0	0	0.999978184224241	0	0	0	0	0	0	0	0	0	0	0	0	0	0	0	0	0	0	0	0	0	0	0	0	0
ENSG00000005075	345.517652213668	311.150498253919	173.261842813336	174.608984113895	310.242056677923	390.10240812622	163.966412429881	285.241426593877	474.301123070948	520.722339302278	970.719408906729	247.254786652903	152.297423838978	164.701660059911	196.979260564631	589.695984521868	285.169448350014	495.029379556604	463.1316825792	226.964922145042	276.380133006739	315.588068605079	381.562927568566	253.607287257699	239.409749545733	209.311674671389	240.144368520291	231.624092722158	361.461265898109	364.484293558006	421.128408553362	150.623323212887	387.378604073387	521.813266797106	218.418146292142	120.239644784918	561.779367501724	207.780963065918	389.631519117029	150.11613186363	151.623914755121	191.784387367302	130.594350885134	375.594262755196	291.14517735627	374.640687003891	443.550177982287	437.559837781089	106.948134504898
ENSG00000005100	230.000035244203	47.9999857241017	46.0000609041173	120.999916046036	116.999947360197	157.999979917136	55.9999503895372	43.9999608768435	105.999882156742	161.999941840278	110.000053048524	104.000043844683	44.000040183173	166.00001216176	114.000011889568	298.999994444595	72.0000248501291	95.9999711295435	111.999869344537	27.9999411974052	94.0000178893035	66.9999763699437	159.00001401222	106.999983905927	80.0000531103886	95.999999400311	123.99999295587	60.0000456822812	110.000006075099	128.999956885229	68.9999695616544	86.9999738824145	138.999953082906	200.999956221897	37.0000024047713	16.9999883858856	218.999913849206	85.9999742971285	66.0000113265034	28.9999769039294	87.9999492565741	87.9999092616863	66.9999834361152	117.000000490987	92.0000017296805	78.9999178682326	185.999936943057	190.000019476119	38.0000383368402
ENSG00000005102	28.999986183409	13.9999765412756	3.00002233226611	18.00002587007	12.0000252820314	7.9999730448607	4.00000418107684	13.0000239912963	59.9999454297115	19.9999512391934	18.0000412883477	32.0000054069905	7.99999832894862	10.0000175794441	11.9999855328497	50.0000134076331	10.0000063010452	23.0000036129568	16.0000156167648	19.9999672239156	39.0000048438622	18.0000393196383	28.0000153727857	41.9999781291441	23.9999932660392	16.9999938845008	22.0000186600512	9.9999780217189	31.999947062177	7.0000236595623	25.9999931991808	12.0000233379882	11.9999777674922	81.999986124906	15.000017827648	1.99999395437653	97.999967161057	19.999983652537	23.9999791337439	15.0000130842203	7.00001404719245	14.999999755841	5.99999888211083	28.0000452606168	29.0000000579539	19.0000059340759	21.0000139785036	6.99998271432912	2.00001085900817
ENSG00000005108	0	0	10.0000554317357	0	0	1.99996321866065	1.00008738212053	0	0	0	1.00006851953248	2.00009473935958	0	7.99993726200123	1.00007596132985	0.999953000547239	0	0	2.00001684624076	0	0	0	0	5.00005459927676	0	0	0.999989809239282	2.00000162846375	3.00017836175811	0	0	0.999974264687494	1.99984975683836	10.999982569247	0	6.99996863936264	13.9998707388823	0	2.00010371827683	0	0	0.99992500949679	2.00001845163326	2.00001579132593	0	4.99976508306807	0	8.99988430709534	0
ENSG00000005156	391.406807195213	163.756485342343	99.8641348266647	208.221181565943	217.055698026936	259.774463565238	109.667730912798	160.104100359993	288.429759238571	264.783302627812	335.696965778556	183.443224521699	116.803595220673	260.095032425038	172.106583686702	405.598666678108	141.318438537971	237.544948501561	323.176533289419	100.994696910499	183.044227041141	172.391902665291	240.113405462566	188.964117484678	227.902858353233	166.517355332075	153.054103502489	164.53757236539	284.410399541314	216.488734566778	285.178256576958	172.858612674092	248.197499902072	409.137638540083	128.776562405077	76.1832805888804	308.394324188393	180.00277456499	186.221160412137	70.5094845186368	117.626455826028	141.350902153744	113.019969208586	188.929061443439	204.716735670165	197.777296285229	297.849610878951	344.513879168496	88.8545769855843
ENSG00000005175	215.000027542686	62.0000184393907	18.9999893460659	169.999965879211	173.999996995438	253.000023671533	77.0000302715453	84.0000191452102	161.999961437879	263.000089403918	275.000090307975	153.000007621916	85.9999694441346	105.000023113149	105.000026053724	608.999869035521	102.000018148183	167.999998679875	223.999958339624	40.0000510904862	134.000023541492	176.000027041054	212.000000365077	193.000006394635	159.000014364511	163.999954880935	163.999979962717	64.0000124616562	94.9999531867003	185.999985291317	99.0000058577033	72.9999587502311	187.999969509642	366.999938612354	54.00006357639	18.000010926177	452.999859778456	225.999930179066	115.000051773575	58.0000145953175	136.999925199774	190.99989266111	115.000005721133	130.999997153674	171.000035285792	163.000151811044	355.999952345538	333.000044489543	106.000034602436
ENSG00000005187	76.7931629149548	16.9998755090342	16.0000067254316	44.0085689066382	23.0731186630808	50.9542844750716	29.9945463687541	22.9969017611501	72.6254025307749	58.6183300881711	74.9670664958021	42.7963389707692	27.0000172061664	35.9999960665448	35.4006957700354	202.491784472133	22.9206043867914	28.4392884512165	40.0663661968909	18.9999431317715	40.9535870938914	49.9994089431891	74.9898648948959	46.9244466533946	47.9731484042199	36.9311967400046	33.9860096770104	11.9999899172349	44.9999711963384	58.857438072539	30.9118528484593	30.0000088794241	32.7386113851562	127.264551186411	24.0000089090171	8.81474263258304	61.5404654167863	34.1608187931735	20.9565166637245	18.0000176572536	33.0198333497335	34.6905323165138	27.7218026775374	51.0663647449226	22.0214492437655	39.996912218536	71.649112772146	73.7271326861912	16.0000162827047
ENSG00000005189	6.99998710199766	4.99999719997295	2.99997698580423	0.999994877185482	9.00005589825412	5.00000541413536	4.99997649924475	1.00000564806812	6.99996196274212	3.99997791253483	1.99998879764805	9.00000502146499	1.00000342652953	7.00000501661002	1.99999607971142	6.99998633217738	3.00000036995712	10.0000016506206	5.99998520974691	0.999997380453972	8.99998292556798	5.99996419753705	9.00001792879578	8.00001877917565	10.0000270988979	3.00001476027245	5.99998822302915	3.99998251855748	4.9999617810029	0.999985906801428	4.99997433814813	1.9999930690868	7.99999354939584	18.999981129997	2.99999668874836	1.00000136832104	10.9999971903258	2.00001072741187	10.0000579705241	0	0	5.00002229600974	10.0000090009468	5.00000675254753	10.9999821617112	11.0000059389445	3.99999923598301	5.00001822183414	1.99999243530931
ENSG00000005194	308.00002904723	191.000034151586	118.999949386149	168.999996014562	179.999993820644	258.999978928956	106.999985652764	135.999970778379	297.999897614829	339.999965543497	401.000112399622	176.000124489868	97.9999940393683	175.000011729594	142.999968845974	429.999899237775	162.000003420965	232.000017643404	393.999857878985	99.9999211758757	170.999987638139	184.000028430961	224.000009841259	216.000032685477	228.000045217185	178.999908527017	131.999997654468	99.0000018315439	236.999890530615	218.999990811388	283.999977913985	157.999961394857	217.999946794881	384.999993337312	100.999996770332	58.9999845605196	346.999927854611	138.999952083428	177.000007849748	80.9999812502539	121.99999348631	109.999979248592	139.000028453453	289.000169175669	150.000023081811	180.000044981357	359.999891655237	262.000027735511	99.0000123294847
ENSG00000005206	889.999917194826	846.99999970514	635.999857723677	434.999982290208	554.999940061007	639.000039665328	339.999985879823	450.999881468803	937.999780078003	990.999986206163	855.000234382658	492.000158495927	329.000053556993	595.000048961489	459.99994499241	1093.99983841436	550.000008332383	577.000019783604	869.999627190958	272.999911906146	648.999924634624	458.000095097429	608.000052644785	531.000034756386	694.000111288026	550.999755271629	491.000024430482	575.000004180864	840.999634725261	826.999932889716	836.999871012661	421.999931211879	593.999906881995	780.999971324909	479.000009656629	189.999966308655	850.999799589469	357.999876155789	433.000015964049	237.99994701667	259.999941228864	264.999928977785	289.000018062938	771.254272661573	420.000017921059	521.00001956762	683.999892623231	563.000034524333	260.000009474904
ENSG00000005238	1230.99996897523	814.999973232835	425.999791182047	751.999911588473	1291.99976702465	1009.9999857959	389.000019016453	897.99986346484	854.99979707208	1167.99995585884	1229.00017415376	828.000371656011	608.000011484239	728.000080094704	766.999930749277	995.999776086717	460.999988576815	479.999989390633	621.999723015909	370.999796817133	873.999939454779	612.999974208303	1146.00017423894	1091.00013045785	638.000006974539	633.999732326685	889.999995049051	761.999938539612	833.999517584244	847.999863689666	803.99989460163	448.999885191031	754.999841180138	1425.99995721398	461.000025518872	347.999954530837	1302.99965258166	620.999782588656	716.000057439319	264.999988972534	642.999772435257	638.999802374552	344.00001900503	335.000197182433	808.000113848108	713.99995932192	738.999823646528	935.000094793711	387.000040232167
ENSG00000005243	13.9999897111743	12.0000077167139	5.00000820878337	10.999984061875	2.00000007238821	20.9999965872615	5.9999924280221	5.99999310902527	8.00000165709	9.99999214790286	25.9999917826238	4.00000406763266	2.00000562307682	6.99999961356256	7.00000599877314	45.0000080920552	9.00000243151615	18.9999978991732	15.9999991028112	10.9999902428152	6.99999887310387	14.0000085134512	7.00000830575344	21.0000011964472	11.9999950922615	5.99999539889664	6.00000523679774	4.99999578220328	16.9999966693382	10.9999902010073	23.0000068052258	4.99999241662137	5.0000067965578	14.0000059173748	7.99999838411008	1.99999998853502	16.9999999866279	10.9999935823133	11.9999966525188	2.99999862867134	2.99999989587244	0.99999600089765	8.0000084825122	2.99999801775404	8.99999369116134	17.0000277625945	30.0000090414015	13.0000061844208	1.99999961636025
ENSG00000005249	282.999953501919	63.9999949039632	75.9999772546782	300.000000953948	253.999962254456	204.99996225928	307.999939982069	112.999942043588	126.999951309165	194.999988533367	210.000088262323	240.00006964417	170.999992670637	320.000025478487	161.999991726226	294.999947921718	88.0000147942384	88.0000168678304	171.999937557991	78.9999571242528	166.999998103308	339.00009640921	231.000026125561	582.000027314383	333.000008099553	233.999929998746	135.999994776731	102.000010902381	171.999968465661	268.000015215644	200.999928658854	152.999953054749	314.999921568578	255.999948410736	44.9999895528206	42.9999875526254	621.999862553899	234.9999177912	148.000053347937	98.9999651232412	316.999915248042	310.999917003061	169.000022521894	104.00002011207	291.000020941381	201.000045091888	164.999966402225	619.000087436519	130.000026912005
ENSG00000005302	1128.99996692287	489.000020795355	222.999933005491	692.999911359137	1105.99992942358	972.999947253304	425.999980461479	487.999903204019	841.999636305576	1082.99998119517	1341.00044213478	653.000218552878	521.000045202064	506.000038937507	598.999906537792	1808.99972005521	480.999984654957	637.000086737749	893.999641956666	277.999882395987	695.999926850267	550.000087817182	900.000071542484	789.999992561876	767.000037675937	683.999693313862	796.000096285252	413.999975429921	705.999657947721	1032.9998882206	564.999868248637	504.999906869742	888.99981936194	1269.9999575502	333.999888307119	200.999980449632	1907.98446959452	621.999786965117	616.00007892675	260.999982239868	584.999847652312	638.999842167547	457.00002247761	639.000272744607	744.000070723448	499.000137035583	1272.99975021576	916.000075979043	334.000063340269
ENSG00000005339	3065.99964824514	907.000104803209	566.999893024766	1770.99969422244	3184.99996604902	2339.9999556504	996.999884974713	830.99990730903	1307.99954331891	1857.0001881628	1456.00031010558	1338.00030196034	994.000188933906	2098.0001728747	2123.99998223129	2030.9998752777	982.999907382392	1047.99995841787	1234.99927319648	309.999921577916	1705.99987978271	1125.00018896702	2374.00058527823	2044.00000616283	1373.00007149848	1230.99962271529	1867.00004673682	1542.99983686225	1481.99938625362	1465.00020249984	1199.99976551624	1349.99961257631	1763.99961968114	2421.99964710704	727.999900639946	452.999900886092	2653.9992622686	1555.99930800223	1009.00018384765	370.000012107398	1010.99962914994	1292.9996066641	1167.00019700148	750.000145638066	1872.00002004122	1665.00049568129	2163.99954542078	4005.00069965702	765.999959646382
ENSG00000005379	1002.00000911066	202.999970589262	332.999954876236	353.999998889263	129.999999158911	618.910389543596	215.999953556555	136.000066903128	235.999965177409	309.999909184074	410.000224965636	309.000097482131	103.000127406992	606.000101712889	364.999964810692	636.99995676892	221.000038670627	367.99999063041	339.999781345001	126.99994727207	405.9999474089	179.000169619714	491.000093235265	185.999997738636	338.000082491903	391.999805221202	183.999938644398	183.999910215546	583.999826834419	338.999944054389	432.999876995187	277.999983423845	253.000075131179	344.00006441984	183.175724397081	145.00000337617	286.999976821372	106.999961279664	408.000101669898	127.000003319803	118.999982783817	119.999926070146	190.000059204305	238.000116266342	156.999959802011	260.000141935987	349.999865247226	182.999970449507	71.0000534996342
ENSG00000005381	72.0000129256115	65.0000209922664	19.9999655152788	27.000006980142	45.0000214946889	77.0000145865374	28.0000238236131	30.9999682266853	93.0000278659376	76.9999722153729	94.000062369556	82.0000343824171	66.9999850413194	70.0000272474018	77.0000206429563	82.9999769042435	34.999978518801	17.0000058354608	30.9999821639041	40.9999746843986	133.000005017752	18.9999742263003	74.0000387229922	111.000037795576	66.000034403679	54.9999593354636	47.0000103466606	43.9999889897078	43.9999961438163	69.0000317397152	56.9999595051604	97.9999837624649	57.9999406661425	222.000001995273	27.0000241518132	9.99998917485252	81.999992952257	23.0000063933915	54.9999991401179	25.9999996198433	24.0000127855635	37.9999570537331	36.0000038620573	16.0000399314934	73.9999835673195	85.000035386975	24.9999703931473	100.00000446897	55.9999911604531
ENSG00000005421	0	0	0	0	0	0	0	0	0	0	0	0	0	0	0	0	0	0	0	0	0	0	0	0	0.999981845527808	0	0	0	0	0	0	0	0	0	0	0	0	0	0	0	0	0	0.999990191945313	0	0	0	0	0	0
ENSG00000005436	135.941613189069	30.0000043683158	16.0000288518367	50.0000573737872	57.0001077290075	96.9999556387534	23.0000200757851	27.9999790958723	105.999994746188	81.9999598330255	142.000158431926	51.0000084548864	23.9999736029117	47.9771117856194	59.9999671059234	213.934631171481	50.0000136260775	59.0000201130294	88.0000258736366	14.0000391284863	49.0000132159218	70.9999397937239	71.9999641507373	46.0000462383714	87.9999932002735	69.9999913899143	60.0000074815518	23.9999490658636	36.999968937994	84.0000264924949	77.9999240572504	39.0000225902624	75.0000535593548	152.999947490987	34.0000356288461	13.9999984943158	160.999907917509	55.0000074631618	36.9692753175053	40.0000131517845	55.9999428725565	42.0000375323922	35.9999802576603	93.0000613417265	49.0000241272606	62.0000202703938	135.999985350773	83.9999940981386	23.0000250449793
ENSG00000005448	144.000002125978	115.999991489795	45.9999763673145	65.9999859144866	56.9999828155395	109.99997114871	55.000018514756	68.9999753892242	132.999941257489	151.999945222818	252.000097335833	70.0000536696875	43.9999871382364	82.0000082039466	60.9999890306783	172.999966550341	87.0000032949178	172.000043199666	210.999885208322	62.9999856594031	85.0000076247969	82.9999938758353	113.000020478842	54.9999899246873	128.000013311551	85.9999954259909	47.0000221993499	67.9999737305888	142.99989389326	95.9999772496058	169.99999442683	54.9999999060625	87.9999519845628	131.000032447976	64.9999726929917	14.0000040957926	91.9999928495407	46.0000146588212	102.000018155306	39.9999827811609	52.9999792177424	42.9999634637797	49.9999832872891	173.0001140374	63.0000191224278	69.000065844918	152.999966277732	88.99996453344	25.0000111702786
ENSG00000005469	127.000023833736	20.0000154431542	21.0000316796557	64.999949577309	42.9999570414056	101.999969990775	53.00001427893	30.9999578126469	64.9999828814477	59.9999666792813	93.0000227460776	42.0000329261602	38.0000073962284	71.0000245979326	55.999972098194	176.999926612549	49.9999940995644	65.9999923833519	80.9999819263527	26.0000123267211	43.9999900618902	53.0000135385807	64.0000291666539	66.0000083583143	97.0000465403764	62.9999767512383	51.000013512726	27.9999881333289	48.0000266651323	69.0000351519369	65.0000110766713	50.9999507874118	46.999970102908	122.999991926856	15.9999831192511	11.9999978541086	88.9999445353933	33.9999677344477	49.9999741650669	9.99999163303582	44.0000102476118	51.0000023250024	33.9999967994124	91.0000203438517	52.9999908506969	51.0000386245862	121.999967974356	83.9999945265682	21.0000101590159
ENSG00000005471	21.999956430568	11.9999851493555	14.9999725191412	15.0000118941395	20.9999557410304	12.0000044771048	5.00002556374541	5.9999559389069	5.00004774420303	14.9999463959518	28.9999482852824	6.99997013540115	6.00003042946161	15.1031593536424	14.000005656933	82.9999794545388	15.9999992604082	15.9999980631837	9.99997065185717	0.999990374237078	27.000031337076	5.99995127162671	20.9999973460615	10.9999589634687	25.9999508600206	9.99996636521782	12.9999971872669	7.99998397255098	13.9999780427326	42.0000602917542	16.1408650964355	25.9999774229882	14.9999422717835	21.9999918010449	20.0000248192566	4.99999719652583	22.0000540678002	29.000024782531	7.99998383974202	5.00000886341799	11.999994651134	14.000042696933	4.99996840533619	20.0000135051523	18.9999974792056	8.9999395336909	46.9999568917694	29.3030194365538	5.99999483586216
ENSG00000005483	2311.99971936358	604.000196416412	354.999958057809	1106.99972974403	1736.99992088675	1682.0000593783	751.999855097458	693.000056393518	1189.99960058493	1441.00005639197	1136.78942794045	1041.00029755881	654.000140058003	1415.00007966587	1141.04297762683	2339.46858432184	776.012673289249	948.00001403907	1243.99929484089	371.999865700844	1201.00003572051	860.000289344869	1421.00024744727	1177.00012568389	1163.00486006815	996.448825122601	1202.00005901863	862.999818352335	1107.99923688836	1124.01762291784	722.999873650665	1039.99980052783	1005.01078509813	1822.99980049547	515.999957709656	315.999932770598	2114.99921185372	1076.9996679862	613.000304428308	400.000025317414	902.999688558277	968.999750250568	838.000122485914	892.475757438276	1113.00007962044	1131.0004126397	1576.09089245726	2164.31847271654	513.99996678087
ENSG00000005486	609.000047692329	622.999957380709	384.99987380654	320.999949595719	436.999963284982	632.999988334752	289.000020686949	349.999931717536	653.999826388748	659.999915724724	864.000258770083	354.000175091418	314.000010268404	447.000012662735	425.999955847378	630.99982025681	418.999995537551	636.000101950796	809.999680787545	254.999871212594	536.999936747243	559.000165241956	559.000047211653	521.000061506135	424.00006414661	375.999820817991	398.000051082709	468.999919207374	667.999638836858	489.999937341143	630.999926700581	363.999922399974	474.999935567992	897.000031790741	331.999991302363	203.999980715295	748.999844489088	288.999938281293	520.999987965693	172.999967824945	281.999934151995	310.999907776602	267.999996573654	389.000191352778	473.000068557465	603.000047203557	628.999846487745	603.999968968971	205.000026839697
ENSG00000005513	33.0000075421647	14.9999483955124	9.99996064489258	17.9999675819284	29.0000669384288	13.9999295471613	11.9999884306782	13.9999951122691	42.0000126681249	41.9999789906141	15.9999883518263	28.0000002285231	19.9999600804249	17.0000330633128	10.9999981445512	48.999949202025	17.9999924103409	47.9999869689417	50.9999791096969	10.9999644723127	17.9999870651913	9.00009508456662	14.999962439866	16.9999856763694	26.9999734243445	18.0000256133809	13.9999806921027	7.00005657720737	47.9999559708218	20.9999746556719	40.9999815576643	32.9999900322243	32.0000535024356	35.999961683889	10.0000100201046	3.99999068501284	42.9999835846882	9.00000985510977	8.9999726494718	7.99999113409785	13.0000184841943	5.99997640506066	18.0000163803881	47.0000030160996	26.0000174716472	12.000077162469	45.9999748337102	11.0000095817408	2.99998435028713
ENSG00000005700	407.999920673153	35.9999574605276	23.9999988175469	174.000132396514	180.000136510983	262.999911796489	129.999995798205	66.0000146080928	152.9999993417	130.000086662418	207.000122960552	155.000074883019	66.9999854934287	175.000055028354	130.999968509228	513.99990925223	92.9999803258788	156.9999851064	215.999976718225	31.0000420231794	127.00003368822	115.999988564493	178.000105396765	198.999966758571	166.999924483348	161.999942289507	118.999974083177	52.9999506286933	87.999817680632	226.000019366263	80.0000071819175	123.999931068909	238.999833359671	385.999891219101	30.9999829304793	19.9999810514814	439.999860729196	153.999930996196	98.00004301204	52.0000464008186	121.999938653293	183.999918045547	120.999993399031	147.000030809576	196.999965598215	112.000011723291	335.999836951924	291.000125914662	65.0000014087192
ENSG00000005801	112.999991293433	22.9999998857993	11.9999864444479	61.0000087494537	48.0000253533048	70.0000337393539	33.0000119192274	34.999939908806	95.9999697637738	91.0000360676418	123.999999505978	59.0000028995855	17.9999819992529	46.9999761619044	56.0000100981638	215.000021816507	58.0000027369851	71.0000015524044	98.999913670405	24.9999442625201	48.9999813806783	73.0000168734999	53.0000225334499	38.999977498838	59.0000080503132	67.9999617812799	55.9999841208037	18.0000179184147	54.99990533956	85.9999646819184	60.999989002997	39.9999772410856	63.9999829132315	133.999969325173	25.9999805196423	10.0000005964269	201.999958025613	47.9999771792581	41.0000100641264	29.9999910423119	50.9999860439081	53.99999667189	25.0000119458491	83.0001279252206	95.9999957072086	45.0000293744571	145.999946329825	100.000058645262	22.0000098324428
ENSG00000005810	1589.25556545177	314.902855891683	212.99995027784	854.293323790546	883.396216909734	1064.37711353456	487.56350978541	383.979622278761	844.992309929194	893.888587051489	755.581291419427	630.436711697313	385.62637145674	1042.02328746637	775.410231699223	1505.11200670751	443.947874194129	488.000046019296	684.999978917127	209.018955373546	713.297995674032	490.000301547617	1082.48374573587	790.861207083523	773.001377135798	590.516296788404	713.861640942602	418.000095213474	632.002870284564	876.205314656235	542.404249190792	714.733765834877	1075.80656722656	1262.29626334132	323.602220182584	135.000007737882	1294.13207174714	650.711873925101	380.000244620358	237.996760963749	548.999854651606	633.844631251276	520.765792359197	627.382238886991	709.999946641629	542.000373293639	1196.69174177426	1368.69848514013	243.999961747734
ENSG00000005812	994.434117832411	90.8667281067033	79.7442659086523	570.236189697085	830.264182870338	748.948494482411	294.4248216151	219.67644557136	422.513165209732	521.279558674804	506.434534513899	483.90171542668	259.957017714661	491.19719075552	495.921715469952	1531.83719106941	166.37942892048	269.670825299512	343.248541800376	95.5521848475062	503.767861777225	350.602842809815	601.279170885229	836.754191775776	466.582492247193	493.385782408615	614.158611054233	236.736773170243	263.752995897178	734.754915238199	297.012618740516	406.748512312251	673.781888857174	1287.8206126396	148.491464170501	74.9948221248579	1457.03380196491	635.774211161318	245.229934196575	127.948507020805	441.886081622038	548.097643652073	338.658179103483	359.264279646149	626.279595385818	396.337504072765	905.944552416918	957.463512145703	217.850933088876
ENSG00000005844	7220.8657273833	4233.00048494745	2610.03556290747	3334.00270702879	3745.99961778458	6352.89398539185	3193.99752274592	2758.12215959076	4642.99889911087	7027.00060225562	7015.00108082531	3059.00093817963	2701.49117194763	5339.31039660856	4626.3062779607	6268.44825961599	3033.98159050609	3671.99981947758	4960.99906832148	1587.99927857774	4146.01869394992	3016.00102579036	5942.76154468467	3735.00016045743	4400.98620818613	3386.92544105537	2940.8660622905	3057.15663533151	5367.99716379646	3700.62541712395	4932.47699235561	2719.71092886918	3850.99904998118	5099.75286861358	2906.99482307341	1123.99970114207	5419.9985791846	2508.97598853731	3187.0006261403	1377.99335020288	1906.99939942249	2462.35099440211	2177.00022891674	3259.00033134905	2703.00017702349	3359.02616535812	5219.98889988037	4746.71955481397	1634.00012853757
ENSG00000005882	231.55035486554	193.914084213088	127.328636140041	172.158031606778	126.999959116932	231.991703552244	130.993325407758	160.568527483853	290.686680965273	314.725921928276	326.678131400482	181.671239657092	123.531103279675	176.239938631251	145.048628595964	327.158292670513	173.997241987755	290.845956008106	326.999825889702	157.956263265011	203.412491546611	245.257623400408	192.150241919574	189.963396773077	203.766705070576	157.499210051841	95.9154153506303	140.540114199947	304.190648040734	179.998574598704	234.936328267524	82.9353361514781	179.999904366535	255.712509090042	163.606675770462	43.3378900792632	300.258180024065	159.776568940524	216.005520650554	75.0908444078845	125.000730284841	107.754498905878	102.000012539017	276.693918447102	136.736012138251	176.000139823828	262.169038225708	263.360757582768	62.9999889832394
ENSG00000005884	85.0000079070442	40.0000924942807	26.0000490681606	41.9999273972347	29.0000257202647	47.0000206215309	24.9999708332565	26.9998944928663	86.0000395118887	62.000042002544	77.0000892784656	33.9999571589749	18.9999963545995	44.0000571320251	29.9999722979042	80.9999845212043	54.9999946002013	61.0000222824119	86.0000330058512	26.0000249966187	26.0000122507726	57.0000813323325	26.9999343006746	35.9999641242638	32.9999845725218	39.9999914546106	29.9999807527428	32.0000198981778	50.9999832511347	50.9999391078934	80.9999154155359	50.0000153996327	64.000081606501	81.0000715341834	41.000012854349	13.0000018692022	47.0000416184925	20.0000354378014	30.0000565658616	25.0000019261611	19.0000096360679	13.0000072682277	14.0000120246039	75.0000099383052	32.9999888454719	22.0001566106622	55.9999615785895	52.9999804526245	6.99997530034146
ENSG00000005889	590.999994274666	76.9999967637519	54.0000449220148	412.999839556994	500.999891414102	345.999995380568	199.999945324483	90.9999414917169	312.000001586383	424.000036574671	376.999906039537	216.000144334377	188.999928105952	260.000077773816	246.000009726158	641.999857597052	197.000020563494	210.99995061721	319.999929578029	56.9999368588677	219.999997830966	200.000141371921	421.000118175245	279.999985664813	331.00010736463	311.999909532515	387.00009985083	168.00006756899	218.999821193608	413.999985433736	178.999943524148	291.999909952184	462.99982323259	471.999934986432	69.9999919619093	51.9999627579407	819.999642474077	324.999839746797	158.000169318421	83.9999531385375	190.999931357334	316.999943112945	248.000017450531	190.000097383604	265.000072864328	207.000232718456	737.999965374602	623.000205933428	77.0000190378672
ENSG00000005893	3358.99983262316	1162.99994460483	627.99980438385	2266.99975957389	4251.9996957155	2924.99993866891	1286.99995585248	1240.99970634765	1871.99946563786	2942.99990639995	2191.00070816232	1696.00069969186	1627.00011512849	2009.00015450888	2221.99982078649	2861.99952711645	959.999981872665	987.000065382344	1628.99937829658	353.999788349888	2174.99986945908	1402.00043335443	2524.00035990411	3366.00027874945	1604.00020749895	1845.99921811167	2622.00013419952	1730.99985033475	1671.99908063058	2163.99991491604	1873.99965166009	1547.99964790563	2860.99933758793	4914.99974288171	912.999894343888	794.999869894585	4746.99876031431	2400.99923681799	1773.00018597464	576.999885081805	1534.99949367444	1930.99942137506	1176.00006074333	710.000334736607	1832.00015876381	1655.00029082103	1824.99961046324	3308.00023973167	780.000111953374
ENSG00000005961	220.000016151839	722.000039730764	281.999947293145	389.999995039541	182.000028198455	190.999960594672	549.999912539192	228.9999611656	286.999921570821	197.999934581778	528.00012888829	238.000020649833	648.000091057896	788.000036393899	443.99994478686	139.000007816565	311.00002164337	176.999979449632	288.999898772773	232.999885542723	442.999962371415	960.000216513323	626.00010705271	1457.0000605995	507.000014152337	230.999924483941	49.9999880565139	365.999968408898	482.999736590364	131.999973926088	452.999895524532	212.999948838118	284.999961024263	196.99998728125	100.999957658737	58.9999886359259	566.999832868943	205.999949726813	522.000053878321	104.999980164873	276.999916117215	207.999954835157	288.000017304751	105.0000261603	341.000034195763	475.000154110529	170.99998005597	1476.00015937932	393.000044946406
ENSG00000005981	0	0	0	0	0	0	0	0	0	0	0	0	0	0	0	0	0	0	0	0	0	0	0	0	0	0	0	0	0	0	0	0	0	0	0	0	0	0	0	0	0	0	0	0	0	0	0	0	0
ENSG00000006007	997.978438346592	438.997470722171	233.999959965298	554.999948137795	880.000039371793	870.000005338062	469.99994692109	635.972035241376	834.999790635283	991.999972593804	1159.87139699316	616.000237231503	607.850451245661	523.000023648696	481.999972143692	1019.99982540088	384.000002217875	412.99999698417	527.99978939668	314.9998530907	544.012308417812	496.000125059721	951.992386552911	926.996903387299	596.000097487361	523.999739885224	744.99999764492	565.187933019934	630.999688345359	762.999978896057	492.999898844865	418.522239648467	704.999820434288	1158.9998851387	348.999960428927	166.999965380404	1151.99973928304	559.99982052129	674.000078057641	312.999972301958	590.999804082653	707.999765846217	370.00004155705	423.000268665529	659.000010480534	488.948561403678	697.999840815151	929.000133406995	303.000058560979
ENSG00000006015	641.000008333413	658.000042052112	342.999807513075	300.999872448444	335.000027617137	548.000021326284	245.999981197755	375.000037926096	743.999928817805	773.999695176073	866.999965049219	388.000123934944	215.999988421906	373.999910794498	272.00004027612	809.999608686539	417.999873289603	491.999779274257	799.999792287363	298.99971759101	454.000155217949	379.000192620193	457.000030682113	307.000129987817	391.000000576664	454.999750090408	307.999974598657	331.999952812187	656.999512362158	476.000154615564	846.99964608209	281.999940100102	502.000031039679	622.999892521457	318.000030727928	142.000013309306	641.000002257443	184.999931938677	414.000046632042	193.999912988005	209.999968287072	127.999931810545	179.999989706609	681.0003819414	294.000106388147	324.000007311521	457.999938751226	365.000077737516	93.0000766018685
ENSG00000006016	35.5443116444685	31.057514035423	15.206740834856	16.3184326455515	30.1341695572688	32.8971640843717	11.4642461763635	17.1933160518702	29.994143816192	25.8638806858515	24.1396857497752	24.7900981138027	13.4579213304672	23.8543446330041	19.7804563576868	29.8239078240653	19.7975230493102	25.8875681686061	26.8860239424414	18.9968498862626	24.495008852546	19.9682355590862	32.6438579182024	16.521339216783	20.5017902556101	15.5159916860919	20.1370052332139	13.690432001817	25.7704155667586	28.9195529333986	26.477350300364	14.3968732573196	23.7884986960713	22.2750110687557	22.2999019164146	8.73352366348354	21.4161053160234	13.8991067243808	21.9745739283718	8.6433737527009	15.7774802871212	13.2733500900795	8.51570675972631	39.2514956791654	24.8941910567146	22.0568883386299	23.6571195234627	22.0700021027963	6.0731174439672
ENSG00000006025	384.999958086189	295.999999562629	235.99996317763	167.000000112084	148.999906363763	315.000021197997	127.999953636339	169.999982571667	397.000046447824	400.999987017289	350.000192722524	232.00006441136	116.000033369816	189.999993336723	197.000036926275	432.999907708143	231.000015600536	242.000037789387	364.999869497968	100.999887155101	226.000009261339	194.000070630751	302.000064115147	160.000024033721	273.999978043712	211.999907495116	196.000061448656	139.000007692261	348.999935496711	232.99998149149	318.999957402967	146.999953317895	144.999985014681	338.999970132645	198.000022095275	59.9999749804246	274.999877556623	119.999898858782	243.000125221707	76.0000022076701	129.999944056066	93.0000233430951	96.0000201458471	315.999982717444	159.000060123784	179.999997319414	238.999985614791	223.99990198808	58.0000069060337
ENSG00000006042	1.00003876850852	0.999994929014013	0.999972216428951	0	0	0	0	0	1.00002091845648	0	0	0	0.999996960430146	0	0	2.00001654909405	1.99999080527791	1.00000768404108	0	1.99999523010497	0	0	0	0.999999323847432	0	3.00000625703847	0.999996350748013	6.00001427402284	6.00001595365472	2.00000643092494	0	0.999998920010461	1.99999665265445	1.00001134861269	0	0	1.00000418734741	0	0	0	0	1.99999564022745	0	0	0	2.00000683600071	1.99999716511315	3.00000862068676	0
ENSG00000006047	2.99999067040634	0	0	0.999994825171239	3.99994630307713	0	0.999991654255232	0.999985718897802	0.999997471121056	7.00000284092179	2.00000554764615	1.00000136442611	0	1.00000997653429	0	0	0	0	1.00002323810795	0	0.999998491416668	4.00002291930102	1.99999933525886	0.999985366063779	4.00000016948527	1.99999416044397	0	0	0	1.99999392414363	1.0000045379338	0	5.00001262239138	0	0	0	0	0	0	0	0	0	0	0.999977930535796	0	0	0	0	0
ENSG00000006059	0	0	0	0	0	0	0	0	0	0	0	0	0	0	0	0	0	0	0	0	0	0	0	0	0	0	0	0	0	0	0	0	0	0	0	0	0	0	0	0	0	0	0	0	0	0	0	0	0
ENSG00000006062	907.899102169787	684.280475064572	435.292066998564	485.13973762227	499.681072232934	628.694009932083	392.860464400822	403.502389935805	920.087562124363	1012.54264011756	1072.13600908353	457.353428857385	331.527427002097	653.768207655166	526.296523682936	1002.70850265528	472.710787077435	667.521748956589	800.882764664744	239.263021156987	664.563464332332	592.8612929337	691.269174074533	573.97210665084	692.51158457943	580.060452094073	435.315985240159	478.757937520264	736.577017871248	594.269800362322	785.771067507327	416.473345469725	666.508465518697	830.463226919543	388.444676376702	154.876398349654	801.117968113022	422.412304016496	544.936708212626	227.334918493784	286.856566295867	343.645400196967	301.956215161148	701.111936180213	568.9683596301	562.877594476431	854.903018221008	912.397625433072	218.998134009665
ENSG00000006071	0	0	0.999986571770571	0	0	0	0	0	0.99999084589601	1.99999826200635	0	0	0	0	0	1.00000287908155	0	0	0	0	0	0	0	0	0	0	0	0	0	0	0	0	0	0	0.999997804603027	0	0	0	0	0	0	0	0	0	0	0	0	0	0
ENSG00000006116	0	0	0	0	0	0	0	0	1.9999489789037	0	0	0	0	0	0	0	0	0	0	0	0	0	0	0	0	0	0	0	0	0	0	0	0	0	0	0	0	0	0	0	0	0	0	0	0	0	0	0	0
ENSG00000006118	8.00000051151213	8.00003140352231	2.00000041634456	1.99999310187371	4.00004945464356	0.999987860485676	0.999995054740364	0.999996829931165	8.00004028548294	10.000047210484	3.00004673203713	0	0	5.99998415035786	8.00002001615861	6.00000007723492	2.00000846819513	1.00000818202724	0	0.999978539628664	3.00001449550662	0	1.00000088788289	2.00004281822225	0	0.999995470942255	0.999996929496972	2.99999240206889	5.0000195527345	0	5.00000013586989	5.00000280735111	1.99994412961254	3.99999645667547	1.99998845330055	0	1.00000717171913	3.00001898349079	0	1.00000310832427	1.99998430139216	0	1.00000865391771	9.0000164464287	1.0000256615379	2.0000310819673	0	5.99995763079803	1.00000839153399
ENSG00000006125	2458.99977797559	1058.00011718447	735.999913037798	1351.99985990748	1379.00005189712	1949.00001033684	855.999829458029	1087.99984649837	1775.99932013669	1979.00009572312	2530.00053255447	1298.00044013386	840.000033533993	1605.00004386556	1341.99907972034	2228.9997845825	1091.99991123842	1448.99993684799	1683.99924074388	669.999712834667	1190.99999737484	1192.00045663027	2026.00034815227	1308.00005150134	1683.00023207762	1152.99953783732	1056.0000043294	908.999999948576	1553.99917943942	1428.99989506293	1644.99969501473	968.999779394087	1402.99975966092	2219.99979258194	933.999918223543	380.999902029971	2163.99953483979	1010.99962542692	1022.00020676886	559.999979821305	843.999700710128	1180.9996644345	787.00007050306	1423.00053662468	1193.0000147346	1157.00020965114	1961.99966607504	2141.00041849753	561.000084874627
ENSG00000006128	0	0	0	0	0	0	0	0	0	0	0	0	0	0	0	0	0	0	0	0	0	0	0	0	0	0	0	0	0	0	0	0	0	0	0	0	0	0	0	0	0	0	0	0	0	0	0	0	0
ENSG00000006194	437.867115113595	238.677489214732	162.14101700834	223.212389804223	250.363917886458	365.002728075684	176.048719861106	211.392910727219	478.101148071321	441.911691306891	528.535983394474	257.912118560585	168.534377470195	287.989644079582	216.142562479259	556.725746400005	245.28617028118	303.109525699771	447.129604260447	133.369849339257	317.864026691029	261.841834589921	288.865963821471	323.969506997218	303.590022592159	260.609874271056	187.33450185972	181.33460103439	344.012625976938	310.079325895236	365.555404169939	213.407338338208	352.724769605349	533.366964621602	156.89760554757	78.9479891737559	510.341419012137	189.664243507664	255.540769029147	126.73744608414	143.908653600718	149.485868140494	154.259013112992	420.191350949264	230.981982818678	282.259062700416	462.187708931539	348.241525679964	99.6824020255751
ENSG00000006210	0	0	7.99999963771828	1.00000401618489	0.999982485534185	1.00000343146948	0	0	0	0	0.999940313447499	0	0	0	0	0	0	0	0	0	0	0	0	0	0	0	0.999969262023979	0	0	0	0	0	4.0000891648508	0	0	0	0	0	0	0	0	0	0	0	1.99997880825553	0	0	0	0
ENSG00000006282	402.999976075003	392.000018960544	233.999948457905	208.000018714824	129.999918881524	222.999928542381	71.0000031436036	201.999926513232	396.999914220098	233.999957555863	336.00008361243	38.0000351730305	141.000058950514	192.999998773473	239.999992765223	360.999959139602	137.999989498303	222.999980507938	370.999811440744	89.9999656894459	298.999989441942	46.0000246573331	287.00005919524	246.999972471429	195.999986940233	260.99992001275	113.000010073346	159.999985814969	317.999867797738	283.999850535855	332.999909564797	195.999966841544	155.999991226504	257.999966842904	121.999979101546	66.9999757106499	228.999950715754	25.9999951929412	278.999968225142	128.999992327626	132.999966406296	76.00003891883	74.9999925053956	204.00001535391	101.999955931682	53.0000552094326	178.999952613633	249.000074069313	91.0000041986025
ENSG00000006283	1.00001744607905	0	0	0	0	0	0	0	0	0	0	0	0	0	0	0	0	0	0	0	0	0.999990084217325	0	0	0	0	0	0	0	0	0	0	0	0	0	0	0	0	1.99993034386699	0	0	0	0	0	0	0	0	0	0
ENSG00000006327	43.0000203001084	54.9999844605309	19.9999964276165	14.9999856841301	60.9999813541227	56.9999830272086	8.99999506914331	28.9999724128464	36.000011340947	55.9999716618773	58.0000014925444	28.0000388541972	15.000002190483	31.0000022510322	21.00000255771	42.9999711809034	25.0000009721985	25.0000150332483	43.9999995477566	19.0000063784132	33.0000092083956	37.000017322132	56.0000005655515	42.0000156683201	19.9999930261772	30.9999767077869	39.0000089874581	28.0000114665805	39.9999405294092	24.9999755410995	46.0000025993397	11.9999953480066	37.0000026809452	98.0000119119491	32.9999894530252	8.9999930054281	71.9999790910878	11.0000052803714	40.999987110112	10.999994308781	22.9999959869354	19.0000135792169	9.99999552056263	24.0000240419467	40.0000065354822	26.0000217397597	27.0000011324927	47.9999974253094	12.9999991696054
ENSG00000006377	0	0	1.99999952202448	0	0	0	0	0	0	0	0	0	0	1.00000986071311	0	0	0	0	0	0	0	0	0	0	0	0	0	0	0	0	0	0	0	0	0	0	0	0	0	0	0	0	0	0	0	0	0	0	0
ENSG00000006432	74.999942979608	22.0000058155985	25.9999808604438	47.0000949951927	57.0000384985629	56.9999047999751	25.9999327868635	8.99993486506747	28.0000825355028	49.9999869646414	31.9998571212953	25.0000597658475	20.0000267368519	71.9999618531062	27.9999241735313	121.000046244271	32.0000140768773	46.9999873560606	49.99975978569	22.9999485367306	46.0000973596958	61.0002046354371	51.9999918771611	48.9999537457983	54.9999246468393	37.999906380089	40.0000782741556	19.99995163469	31.0000819301584	73.9998557416263	33.0000982128135	46.9999740994717	27.9999965882247	55.0000478769992	24.9999918999911	6.00003250484708	57.0001591168611	45.9999383151845	18.9998528270821	5.00001317349881	19.9999032697537	20.0001000631131	20.9999661908492	79.0001957719385	33.9999963030854	58.0002393468925	102.999950863368	99.0000501884003	11.9999684018212
ENSG00000006451	328.999960323257	59.000020259153	56.9999787062754	166.999950462741	169.999952130824	240.000012428512	96.0000064510849	110.999986704269	268.999961364298	298.99996252652	373.000056459863	153.000034505845	82.0000214148792	139.999991160674	155.999986270574	532.999913776535	136.00000799819	199.000012387924	263.999860002798	66.9999593536376	173.000002157111	163.000011436455	180.000031627443	162.00000096689	198.00003504435	206.999918894982	112.999992317801	102.999996011187	171.999914063929	295.999962623754	190.999990443562	120.999969625138	251.999935895709	392.999994760834	83.9999984003949	34.9999908227086	407.999868228212	171.999955334662	124.999975390257	112.999975963922	141.999955658971	134.999966370825	97.999996693866	245.000072498473	190.000013524833	131.000048844981	330.999909693282	299.000006656238	56.0000281596954
ENSG00000006453	14.9999786666214	9.982992440245	4.00022446823214	4.00376202396279	11.0000320708137	15.0102476199455	6.99997873813476	17.0000048934601	6.00017371221614	6.99998555057164	9.999997797407	12.9999951296366	5.00017833143313	20.0945856538914	11.9999778448658	23.6080794285982	4.00001037326129	12.005301407566	19.9999987862673	4.00038587048806	16.0000072680701	9.00000529021844	2.99998871838367	11.265889481005	20.9999720268227	15.0000075845303	10.0000114242624	8.99997466578934	7.00381224419741	13.0003067982789	4.0026155705127	16.0000095817291	13.000045328558	8.06545144050093	5.00267046228083	2.06053456699474	15.0000031443843	6.0016315810236	6.01251845391096	2.01635816919361	6.99997653387666	4.0010455624136	7.99999122233204	12.0000595450757	12.0000216727671	11.9999785628783	34.1417003638832	15.0042204085474	5.99999693617372
ENSG00000006459	1171.99991258547	155.000061662327	131.000158144652	684.999759853651	1008.99991745172	675.999911625369	298.999962484321	247.999904773578	410.999584141962	519.000018228088	477.999990163575	459.00014834218	413.99993709475	545.000021258377	523.99997875169	1197.99982351139	232.999904865761	215.999983476402	418.999710940174	112.999902003049	563.999956746911	279.999837787221	632.000231859067	770.999994724163	498.000052746333	417.999899077749	786.999981071804	305.999869822505	303.999907513556	655.00002662158	320.00009945079	370.9998656185	783.999994150863	1366.99978142916	161.000095237666	103.999962272526	1574.99959985862	601.999664898887	360.00018346751	162.000022753467	492.999795966494	604.999837629812	343.000044695462	256.000064272106	610.000028300181	462.000390172498	819.999780879829	1014.00028984185	210.999947466257
ENSG00000006468	0.999994152908362	0	2.99998102271518	1.00000663457777	0.999969386091068	1.00001882659171	2.00002739999718	0	0	0	0	1.99997541236957	0	7.99996879854751	2.00000219084509	1.99995858239055	0	0.999992457677945	0	0	0	0	1.00000191197581	4.9999519961632	1.99999566958742	1.99999948815516	2.00000385328709	0	0.999967235444487	0	0	0	3.00001730810544	3.99999349217474	0	0	0	2.00000182971767	0	0	0	0	0	3.99999230401023	2.00002665149554	0	1.00002600485592	0	1.00001199272389
ENSG00000006530	358.99993276731	105.000014256354	91.0000048512329	189.999928739299	154.999939727167	317.99997552829	120.999998599488	132.99993048762	214.99999816125	259.999988377078	353.000100628637	173.000065328474	81.0000496702033	197.000012980202	147.000009259382	648.99994473896	157.000014667634	217.999974498483	291.999821699119	78.9999516994515	194.000005795576	184.000006601561	201.000009048717	187.999983226561	277.0000135609	213.999921406023	148.999973310613	88.999973210816	206.999868867005	245.999995095655	216.37092675904	168.999978533612	224.999944241905	324.999958454689	92.9220641494764	49.9999770153807	441.999905140788	146.999921753787	156.999969750081	65.0000087035582	127.999929648858	137.999952570832	108.000004668835	277.000151342167	196.000011185031	158.999994117536	374.999929942785	264.000036195444	47.9999799603317
ENSG00000006534	957.999956625292	1341.00005421672	552.999937297243	534.999943860859	778.999966305805	947.999911470111	463.999929810449	692.999811494383	1043.99971326841	1164.99992473397	1709.00044149814	708.000288219243	582.000067153874	975.000022223418	784.999899459484	1055.99987283922	475.999998730505	475.999998845256	857.999751288357	365.999781218365	950.999983178355	656.000124723382	808.000145743889	976.000100146597	602.000070392024	521.999734585345	509.000021006725	607.999987236319	846.999480284344	708.999989972004	942.996845475119	456.999888561044	828.999778273768	1276.99993626794	474.999983441266	351.999916026706	1097.99968470987	526.99985422175	828.000052245985	212.99998416752	407.999840981153	467.999913870747	439.00001810905	341.000118014947	870.000056680188	926.000055129036	630.999817062133	1061.00000151869	361.000076290393
ENSG00000006555	289.99998986317	129.999990645452	101.999948863917	96.0000175689872	130.000032385698	278.999995648151	121.99997793172	81.9999418731927	150.999997776042	207.999996365347	402.000105100392	122.00004533556	72.9999653851663	201.000009923613	122.999969679956	305.999929141465	137.999985174444	227.999996797011	269.999880926692	63.9999783092678	144.999970513738	168.00001676657	233.00009856046	142.999977875489	212.999982982803	114.999971369309	87.0000135427686	113.999946394592	185.999999296668	145.999973787082	187.999926645665	103.000008257063	84.9999574346699	216.999987437293	123.999991972763	33.9999895006952	237.999874125381	75.0000088074973	157.000080077775	52.9999846215948	74.9999804860232	80.0000011239667	73.0000105066661	203.000051045323	120.000002079839	127.000031272455	364.99991083802	206.999988225295	71.9999984108382
ENSG00000006576	370.999931641111	11.9999960642764	29.0000200416764	179.999944868551	148.000133684204	291.000093901212	87.9998982616747	53.9999242824962	111.00007884831	134.999912303726	168.000065589338	165.000048187435	64.9999897296377	187.00003915553	124.000008615751	781.999916496132	63.999968974257	93.0000027677741	158.000003405926	29.9999744155266	143.000039583591	83.9999949801433	176.00008400143	178.000009524677	128.000113363785	129.999875170022	178.999982468986	44.0000208855664	58.9999110603153	240.99987733543	98.9999450730739	129.000011895371	299.999871442196	438.999941424544	24.999946616444	19.9999856289768	522.999765687984	200.999858363234	97.000020562151	33.0000228146563	142.99993093234	149.000008382827	110.000047021945	134.000070776869	152.999968533837	76.0000263765729	317.999876116875	234.000065382727	68.0000832898793
ENSG00000006606	0	0	0	0	0	0	0	0	0	0	0	0	0	0	0	0	0	0	0	0	0	0	0	0	0	0	0	0	0	0	0	0	0	0	0	0	0	0	0	0	0	0	0	0	0	0	0	0	0
ENSG00000006607	245.845337387958	79.7620070036284	74.640314121248	110.727597782996	109.808238060197	173.757383042596	92.4832590629145	54.3486116088337	127.775231751952	119.136896494246	154.177657892013	106.881792632814	71.429807049537	148.988310652337	100.852030689587	328.46763274995	117.217460446882	91.7385704881221	142.364534618396	20.5304142290597	128.631574255288	105.41988760181	189.864710723477	128.853076961675	166.019596125432	89.983259081803	83.150843373525	50.1832979413748	98.8249473977704	127.414722457057	138.290981984187	95.6406984739881	186.741450410891	200.616261177294	71.1204759138018	21.5407660031915	198.532563272828	100.730954586868	101.632635754627	39.3945251821481	61.050647619236	67.9997820217431	75.9991863311377	106.188220403169	93.25975107807	91.3138452813906	218.192068545445	188.563121808043	40.9999881119081
ENSG00000006611	0	0	0	0	0	0	0	0	0	0	0	0	0	0	0	0	0	0	0	0	0	0	0	0	0	0	0	0	0	0	0	0	0	0	0	0	0	0	0	0	0	0	0	0	0	0	0	0	0
ENSG00000006625	65.1943427414207	16.50872023395	16.9999958472416	31.0000181960733	27.999971398302	51.694367799488	21.9999969099407	27.0000034924103	58.9999627986649	62.4428400331633	100.000063990566	47.0000349254422	15.9391005781207	46.0000127667	20.8714413009623	161.999930754613	34.9999994194482	66.0000244302236	115.999976286456	23.2065554824298	48.9999876374557	33.9999889318371	54.9999978618294	50.0000274080465	42.0000121880508	50.9999715020075	31.0000099434034	13.5082121866249	38.4313111035947	65.2543628494925	36.8591085503383	30.9999941936614	54.9999811948676	94.0000170604591	21.9999924197119	12.9999974225034	119.512969531839	28.0000022860699	32.0000043379875	21.9999831723718	41.934580167733	17.9999992052885	25.9999926092162	65.0000502228675	55.999993264823	43.000008026724	104.999975295576	74.9999756521924	17.0000086381203
ENSG00000006634	106.000022345876	24.9999681331871	18.0000121577776	50.000003233451	45.0000170245961	103.000042117447	25.9999847918253	21.9999912661851	72.0000113010378	62.0000636273651	97.0000525077114	45.0000292706456	31.9999937327082	70.000021003503	50.999984794808	176.797244502137	43.9999954218316	59.9999869500307	97.9999866039598	31.9999993209532	53.9898239034208	47.0000008377487	72.9999335781634	54.0000135928017	58.9999772445687	47.9999646751241	50.0000110830456	29.9999793427724	43.0000275101222	69.9392668648813	52.0000061319727	39.9999764572762	49.0000139068241	145.999966257284	24.9999785708109	10.0000049500484	120.999992019284	48.000011144388	41.9999810942837	25.0000208702541	43.0000046219086	54.9999911635907	29.9999790345597	84.0000404766951	57.0000377524929	34.0000262787928	110.999988895008	76.999986428633	18.9999895281694
ENSG00000006638	29.999999082363	33.0000239305754	29.000000468181	20.9999732835119	26.0000063389009	22.9999734324558	12.9999875099144	20.0000018056698	62.9999824315871	43.000002671065	32.0000199477802	16.9999887537126	20.9999907934872	30.0000138293779	22.0000063308489	44.9999682391456	36.9999940110174	52.9999983131347	53.9999592686736	14.999985200943	46.0000044191336	58.0000290423961	25.0000058967403	34.000012262583	27.9999691694486	30.9999690409543	25.9999891948249	22.0000096132622	47.9999384481995	34.0000166919438	33.9999907108089	29.9999789123629	19.0000293182364	31.9999943976207	25.99997316325	6.9999989812667	31.0000192580078	20.0000017498906	9.99997323718463	9.00000470084636	15.0000085642128	14.9999948368075	35.9999936833423	80.0000796047946	35.9999961974689	47.999983590754	38.9999886429982	66.9999928495807	7.00001443317761
ENSG00000006652	701.00004766809	148.999965131695	120.000008882071	385.000006508324	848.999824330548	635.000021272841	251.999981321536	243.999930859923	264.999897569573	469.999987800781	496.000197436915	387.000165843225	237.000017392719	247.000043577673	358.99993660025	794.999733810255	185.999981340263	202.000016002995	348.999829726658	66.9999794195641	418.999947381028	340.000118585082	465.00000950817	574.000031686453	305.000063164499	480.99975162755	703.000072671012	348.999931975103	271.999884190751	448.99989458006	190.999962303678	277.999924725496	478.999907164986	1025.99996059955	123.000020119841	154.999971704353	1282.99973411048	411.999894279123	366.000021931856	114.000014608518	406.999855238512	334.999911136489	229.999990648244	147.000095829565	496.000083832126	352.999987156216	529.999881051728	693.999976223129	238.000024585116
ENSG00000006659	0.999999361426148	0	0	0	0	0	0	0	1.00000157781439	0.999994647267229	0	0	0	0	0	2.99999684539291	0	0	0	0	0	0	0	0	0.999999338754687	0	0	0	0	0.999997980648084	0	1.00000001553685	0	0	0	0	2.00000517715741	0	1.99999943755514	0	0	0	0	0	0	0	0	0	0
ENSG00000006695	145.999983965518	63.9999778855825	54.2298190189314	73.000017129075	65.9999715835242	115.999938041469	52.0000016453535	67.000014633596	150.999930738507	159.999961826521	143.000053861579	93.0000012275668	33.0000046284143	94.0000209761456	68.9999962641742	148.99999996352	79.6962347179733	113.999999621713	154.999941314696	37.9999785486927	83.9999821831335	96.0000276646187	91.0000265180416	110.999984768829	90.0000241177015	84.9999496826189	39.999996896723	53.9999806835285	85.999926322434	91.9999565627871	86.9999432201744	79.9999716471228	100.000015764479	183.870213253463	45.000013287995	14.4878520811812	179.999951378663	62.9999795031492	84.0000349504129	24.0000008799015	46.0000035232815	62.9999399869102	72.0000006529402	128.000074511313	100.993702797183	84.0000515292701	155.999942143264	125.999974751763	29.9999952959568
ENSG00000006704	0	2.0000036514807	2.99993046077181	1.99999032344379	2.00005407571911	3.9999899105482	1.99999359063748	2.00000803367568	5.00000919634028	2.99999998515365	8.00004454130393	1.9999897483295	2.99999131484074	3.00000599260859	5.00000931469319	6.99999204785627	4.99999605878895	3.00000959188759	2.00000349326514	0	3.99999269219856	5.99995462327405	2.99996475614889	8.00001974898525	1.00002382520544	7.9999535272446	2.99999926524091	0	6.00001803732872	5.99999012525083	5.99996639211193	4.99998603246715	4.00000886654005	1.99998568684944	1.9999769256662	0.99999036784368	7.99998858374344	0	0.999918947559851	1.99999390896934	1.00000441230594	2.00000440945087	0	3.00000659735687	5.00000189396202	1.00000888635109	2.00004470266212	9.99998258540493	0
ENSG00000006712	626.000003563336	573.00000083204	311.999916545025	385.999958701053	483.999992901968	570.99997413414	267.999996280212	391.999923479985	628.999758001406	669.999948298714	937.000345542329	368.000177325812	331.000003087564	505.000035794269	441.999952650537	588.9998460131	371.000007637068	732.000091920169	517.999791435455	205.999885526527	525.999966489012	428.000084556111	621.000037612809	427.000011642069	453.000078105664	359.999822055286	310.000023529122	348.999935988123	652.999678485625	451.999939494196	632.999909313252	374.999926457522	518.999884514329	714.000005446736	379.999966368243	171.999969187306	721.999827595733	300.999933363555	386.000025390674	184.999975052999	214.999958952871	203.9999376572	245.00001240182	401.000192813574	372.000050123954	520.00008187467	583.999864471307	667.000022906225	175.000046840146
ENSG00000006715	838.999841164543	291.000022180237	189.999955413307	443.999950484712	585.999974075691	622.999948311301	265.999940186552	226.999910089064	489.999823943932	690.000071718756	620.000247678144	404.000170818586	263.000099923481	423.000026964598	416.000007291885	1042.99983984775	304.000002420853	345.000008434064	443.999825429171	132.999887569778	456.999971895266	334.000104085979	572.000144827618	563.00000449654	428.999995283168	412.999771407305	401.999989106622	311.99996550632	343.999743569816	575.000063428281	385.999890587687	267.999938979521	526.999994696545	869.999832589042	194.999936012648	115.999983968185	975.999754749255	470.999819862989	303.000052422763	111.999993285979	272.999944771692	327.999889953767	283.000038886583	339.000007374787	457.000028571106	346.999974430941	665.999882227753	800.000112222456	181.000017232428
ENSG00000006740	11.0000290076426	2.00003195243097	18.999950526181	11.0000299263074	4.99996327714759	6.9999837596737	2.99996480932166	3.00002966564121	15.0000464797409	5.00003075990433	7.99990785655763	4.99998613211489	0.999976953675371	7.99996763460469	3.00003434210841	25.0000801717362	9.99995928778834	7.00002175653881	7.999988210499	0	6.99998690402417	7.9999667299661	16.9999521846427	4.000016373201	9.99999045311181	8.99996548747299	2.00000216787997	2.99995962887309	2.99999865317626	8.00000310533682	4.00003733385643	2.99998362029922	4.99997244126623	15.0000225631035	7.00004835594565	0	1.00002155837805	2.00000635953491	12.0000159139392	0	5.00000320204926	0.999989603664686	0	5.00002373074165	3.99994727300144	0	11.9999813182733	10.0000061667808	0
ENSG00000006744	525.999983859033	386.000017978419	234.999977803878	307.999948701522	236.999986195767	512.000021860715	222.000022228464	236.999960230029	494.999742966706	519.999923982108	626.000210055113	321.00013894684	203.00007668196	487.000014308747	339.999930241534	649.999844631977	334.00001933564	512.000020035508	553.999781691688	191.999886351982	362.99997805409	309.000060179591	371.000101612493	384.999982739	414.000011203706	342.999867415168	246.999982619746	225.000011946242	477.999788231717	379.999916948628	508.999922013559	283.999926390774	438.99994160084	547.000000813181	202.999970010431	60.9999948658327	556.999875311956	232.999947236136	321.000099170708	139.999965689307	213.999919258525	210.99990840793	272.000034483843	465.000264014415	317.999993328446	391.999965561216	472.99993193704	528.000041126124	98.9999815925978
ENSG00000006747	4.00001345754868	0	4.00001112370427	5.00009917029901	0	2.00000047960916	3.00004164964952	2.00003227095881	3.00010014955636	2.00008169412642	0	0	0	0.999984116643373	2.00001787360216	6.36412797397815	2.99996420062392	11.9999811150016	2.99996324747153	0	0	2.00003166177894	0	1.00001224740964	0	1.99998986743502	0	1.00008297409009	3.99997520015142	3.00005571916891	1.00011085817081	2.00006629360581	5.99994420867931	1.99997336424828	1.00004283185765	0	8.00008162851902	2.00006232956572	0	1.00005640378668	1.99991983577715	1.00008060806687	0.999999479465151	3.00002081010677	6.00000538899644	0	6.99991825766598	6.99999595479244	0
ENSG00000006756	227.999925884942	296.746150616035	108.999999009705	237.636213832111	276.929132401445	237.329420779286	172.78473790423	112.999955057558	309.922754114666	339.000019479771	497.181871651719	149.17314776539	174.988692961089	221.000003979168	219.187117760749	286.163711292528	154.697817766605	152.999983794153	247.212787710828	87.3663215524931	224.908312939594	204.726641214528	324.596469916264	228.106537214321	216.75406148004	212.999870053016	188.647701543985	181.38083112916	232.999914325628	256.780161112836	178.605565372289	153.549767538587	304.741275468367	306.213880838403	87.1525690346727	54.3409110610809	343.998515307524	238.784014045536	147.000015366261	58.987802833133	99.7612250844297	168.940340473752	168.999995965168	102.924686127761	171.000000481762	144.606096212809	286.393642669433	437.77016563127	76.0710725583708
ENSG00000006757	40.9999841118385	35.0000128757895	14.9999910121483	18.0000381258122	28.0000642451688	42.9999855985274	23.0000108071247	19.0000379812319	58.9999408464503	43.000037251168	83.0000590876236	26.0000344880278	20.9999930907825	26.0000037925197	18.9999922463586	58.9999750230569	40.9999959206376	51.0000048339269	73.999985119816	18.9999904819486	29.9999974387226	45.9999555559746	26.9999624723299	36.0000498036727	42.0000300667513	36.9999749188536	25.9999690586315	13.9999895904026	39.9999870566615	52.9999816510649	35.9999432144878	31.0000050848384	37.0000026943609	79.9999850640997	21.9999747555259	1.99999430183745	68.9999696670067	22.0000011866549	24.0000383021954	16.9999883104846	21.9999728950016	16.0000214479052	22.0000193206292	32.000062434889	29.000011795768	24.9999877771692	68.9999564430252	55.9999503732961	4.00001102965433
ENSG00000006788	0	0	0	0	0	0	0	0	0	0	0	0	0	0	0	0	0	0	0	0	0	0	0	0	0	0	0	0	0	0	0	0	0	0	0	0	0	0	0	0	0	0	0	0	0	0	0	0	0
ENSG00000006831	738.999941751671	356.999996398914	215.999978232268	388.999961847448	470.999939819655	627.000029396991	281.000002244739	299.000012261273	611.999770718193	701.000034742335	877.000209295383	416.00015976867	274.000034227849	531.000008850592	476.999962862847	899.999874836025	343.000004632563	397.999996813678	545.99976456218	188.999928400414	458.999976597925	378.000164133311	620.000148837774	583.000066845566	490.000072456608	391.999828434109	414.999981651427	323.999963456564	483.999816769339	452.999974875721	470.999950644469	347.999932474713	575.999835626235	836.999880176918	229.000015488948	145.999971294125	766.999764738056	467.999819949468	356.000053643178	144.999991102849	295.999932060334	356.99991640032	250.000005715184	403.000208420766	455.000008344865	505.000097091299	714.999831874421	710.000054430429	194.00004047483
ENSG00000006837	2.05498336657042	0	0	0	0	2.94844173701367	0	0	0	0	0	0	0	0	1.00000091921946	0	1.74176179490222	1.31724623418892	0	0.999975481402496	0	0	0	0	0	0	0	1.07254312664519	0	0	2.9999888650239	0	0	0	0	0	0	1.99999451333854	2.00000835982491	0	0	0	1.00000058540311	0	0.999998373769266	0	2.94485943262331	4.61058170433017	0
ENSG00000007001	0	0	0	0	0	1.00001821385883	0	0	0	0	0	0	0	0	1.00000316988674	0.999999702769506	0	0	0	0	0	0	0	0	0	0	0	0	0	0	0	0	0	0	0	0	0	0	0	0	0	0	0	0	0	0	0	0	0
ENSG00000007038	10.0000048494841	9.9999856037481	5.00000144989209	11.0000003037408	2.00001907308876	22.9999936921317	22.0000006451152	3.00000475244541	5.00000181158311	49.0000002108796	28.0000171170962	10.0000150057887	20.0000092974972	13.00000152246	10.9999958056584	59.9999818615759	10.9999923843323	40.000013841387	12.0000119731124	17.9999757767197	26.9999922498418	5.99999589541462	24.0000150384199	6.99998711293979	41.9999961949561	3.00000271002003	17.9999991484187	7.99999679090355	18.9999959830499	11.0000012050221	32.9999994228644	4.00000504997948	5.00000782259737	36.0000053034311	3.00000353135407	0	3.00000513001809	4.99999684202545	2.99999148176598	4.00000157983284	5.00000490287105	3.99999306153876	9.99999116681832	12.0000206499039	7.99999749421742	23.9999673310832	2.00000696765519	24.0000001471714	1.99999899808771
ENSG00000007047	451.000010999246	557.000069054609	228.999918634308	252.0000578146	346.000004588144	454.999915776866	180.000016392268	194.000062512894	396.999919845201	688.999992681312	581.000179861462	325.000044327787	253.000036580814	412.00002775842	371.999988968601	377.999964817145	358.999960975228	389.000011562471	505.999896368072	158.000009848454	320.000065199624	380.000089708546	464.000024790606	313.999991833763	288.000006639042	307.99984071344	354.000020008308	408.000046045247	417.999693966088	381.999893569975	429.999897879874	225.999939986314	368.999907270664	516.999951296128	207.999952780789	127.999972831728	495.999828978174	267.999962169696	333.000017609409	117.999979142964	168.999972005898	140.99991615622	160.000014239204	309.000080050379	303.999995009875	393.999965436682	451.999919012815	558.000070862139	110.999985080419
ENSG00000007062	0.999999464606083	1.00001087383817	0	0	0	0	0	0	2.00000164534124	1.0000127902641	10.9999496482721	0	4.00001625455244	0	0	0	0	0	0	1.00002000147238	1.00000314011755	1.00000263856924	9.00000438545079	4.00002029602106	0	0.999996498985023	2.99997511422749	2.00000067627507	0	0	0.999998698924211	0	1.99996270016545	1.99999973070114	0	0	2.99999837390165	0.9999887711128	0	0	1.00000786677744	3.99999301087143	3.00000234610614	0	0	1.00000047866464	2.00000648011543	2.9999652082646	4.00000192206567
ENSG00000007080	462.9998019556	521.999894432559	354.000000157479	288.999895129432	270.000106842945	442.000208455897	231.000026603176	318.999984666307	553.999974236863	573.999989209724	908.000462616926	336.99994558014	230.000088410649	407.0001408468	269.99992633042	561.999743051251	376.999784487232	556.000122114624	687.999661042043	345.999794505093	400.000046345222	461.000265946789	429.999983392474	338.999839295856	299.999903566198	255.999858896998	242.000027630849	212.999923757014	520.999977268616	526.999821661718	663.999796171617	229.999898473944	489.999601399318	596.999795863012	346.999962112115	122.000029820261	446.999914273474	228.999743192247	492.999962802335	175.000100170277	185.999875207987	233.999996215241	173.99998899436	596.000106536761	318.000050824638	581.999955810238	497.999939116508	480.000325501453	191.999891629793
ENSG00000007129	227.000018133839	141.999973278547	53.9999782813624	98.999955024947	139.999980816888	167.999947023104	66.0000328377073	68.9999721056494	253.99986278722	204.99998865186	301.00013234874	126.000062117739	55.9999916992465	116.000046035448	76.999958678886	269.999957189211	130.000025507805	213.000031006831	224.999979246404	63.9999659786644	87.9999864785639	112.000001640308	132.999985630432	109.000018193293	108.000044709856	123.999930500334	119.000023690461	68.0000221119771	130.999980111625	82.9999795355842	42.9999879067222	67.2650157899517	103.000004106156	131.000045462752	101.000010824576	56.9999971198454	117.999959610653	70.9999920865957	126.999993226672	72.0000066902036	56.9999772500721	102.999953963902	62.000020162335	187.000109945193	73.0000335257156	101.000031306918	195.999991589887	95.0000245460245	33.0000130538308
ENSG00000007168	1869.09530500722	604.472640989816	380.792804140412	986.268761606193	1061.4841873752	1369.00570823869	582.72354507527	600.063165230833	957.998253274531	1311.64158587286	1380.47575816244	795.391847461849	595.952101382037	1134.09651913653	1025.10016185384	1846.83812242829	625.330511440393	761.641970266787	967.999666751517	293.078901829404	927.432853127445	710.385511748535	1211.1265309598	1209.53172628797	896.334350158047	812.999657193513	998.0000489418	553.477248661623	882.646285425064	1019.26533107262	793.392280743698	773.171479115985	1186.12652965299	1847.99974513068	418.492066792831	239.999909123914	1947.62735409655	895.726739414768	673.721593103994	319.455647065095	729.951912041382	737.479168604185	572.000048816505	809.162153725316	966.000096227202	854.113421513044	1420.36807539213	1698.52678837549	415.434796473043
ENSG00000007171	0.999968136881922	0.999969488501931	0	0.99998555397753	0.999959489078528	2.00003125594053	0.999983155597656	0	1.00000186067092	3.99993938505036	2.00003830934005	0	1.99999638618546	2.00000664500193	0	0.999993262475995	0	0	1.99995587705371	0	0	1.00002545856349	3.00000092814117	2.00003222681898	0	2.00001249687251	0	0	0	1.00002999774825	3.00003607995597	0	0	0	0	1.00000730122983	0.999993586015764	0	0	0	0	0.999991398359354	0	0	2.00001389358443	0.999964431802521	5.00001333304091	0.999968620350999	0
ENSG00000007174	0	0	0	0	0	0	0	0	0.999961510887389	1.00003380079723	0	0	0	0	0	0	0	0	0	0	0	0	0	0	0	0	0	0	0	0	2.99997233586468	0	0	0	0	0	0	0	0	0	0	0	0	0	0	2.00004697488797	0	0	0
ENSG00000007202	2050.60527758856	745.188201514297	503.020843780517	1040.03798798898	1247.99990415559	1615.97758881491	692.259374903385	734.835511970426	1250.67855072468	1505.99746185198	1794.00029029398	1007.95324298553	650.880472178161	1536.99993862996	1201.49629309023	1913.71390213643	767.957317558205	1035.15902442475	1160.99943917464	424.999752613343	1209.54400379795	847.721489892589	1442.32619861008	1264.00003675598	1096.19770791466	862.737563730773	1012.35477475797	671.999959846742	1068.25722743621	1177.6487510808	1095.05430418842	824.731517085437	1239.78833099637	1694.91714808903	531.654888706956	261.999923343545	1782.90566387568	896.986060670093	749.265523867185	305.991090180365	675.022076628998	714.999803433978	694.000081122036	936.551408853013	1088.99998450687	1053.997963141	1620.47579941136	1919.95564772591	462.000009767271
ENSG00000007216	0	0	0	0	0	0	0	0	0	0	0	0	0	0	0	0	0	0	0	0	0	0	0	0	0	0	0	0	0	0	0	0	0	0	0	0	0	0	0	0	0	0	0	0	0	0	0	0	0
ENSG00000007237	2052.9996715183	1295.00020935043	464.999982158416	1192.99979975209	1449.99989168079	1932.0000802943	902.999870817156	844.999964315352	1413.99958961639	2005.00021889665	2203.00035164638	1349.00041767068	1137.00006602585	1544.00014226001	1968.99989372352	1809.99979456034	852.999914376262	1065.9999714614	738.999769777807	394.99970201891	1216.00002930262	736.000370405995	1724.00042152639	2089.00002476395	1011.000095072	1363.99945921581	1175.99995880965	1015.99975620155	1665.99918912562	1454.00006734506	950.99990499402	726.999753469269	1616.99965878583	2032.99957540558	728.99998809448	311.999909773137	2217.99942383492	1009.99965187779	916.000257799818	341.999899864344	696.999792357163	1081.99963856053	664.000076121988	557.000133492673	1456.00002116138	991.000303676405	1875.99967503585	2176.00035106869	540.00008951153
ENSG00000007255	231.00008675648	275.000168692959	147.000062223819	123.999883712549	160.000058457001	258.000063643781	102.000017072144	140.000004866629	334.999875077941	270.999961359541	448.99987671891	160.000065376862	95.9999950716602	162.999957849333	132.999954493513	366.000051820638	211.000028679138	356.999998408385	378.999926943077	172.999973541037	199.000011891214	254.000043172387	154.00007655065	189.000035470896	206.000097713655	183.999836224663	115.999930723732	134.999944249706	247.000017684091	216.999979058186	354.999903567497	149.999915740401	252.999904668505	329.00016032607	134.999979581848	44.9999976076835	296.999943430395	101.999956339338	193.999963525039	94.999994512493	73.999997928249	84.9999008006332	116.000030592902	364.000084833636	142.999967422895	214.000174780582	338.999919535087	227.000215020133	78.000032162946
ENSG00000007264	1128.0000427467	497.000012741053	584.999838323037	308.99995664327	218.000015358778	1136.99999112941	474.000006655818	287.999940161119	643.999846564332	1026.99991757395	1858.0006210644	527.000240795517	209.000013688985	900.000059878701	378.999931412933	1230.99969580653	731.999990686744	1015.00010567342	1033.99962361775	413.999843180772	523.999967805086	528.000122490955	901.000088455299	385.000046878607	653.000135341741	556.999734795331	276.000028416199	381.999989786898	897.999486569457	573.999944946899	1244.99979622076	316.999917969985	417.999901112766	650.99996038588	525.999937772524	161.999987480461	377.999908210398	169.999939031891	590.999985160067	231.99996824473	221.999937887091	317.999944157239	386.000016956615	915.000486159338	418.000062052263	650.000155685756	1291.99972573887	593.99999847491	178.000059752993
ENSG00000007306	1.99999957311903	0	0	0	0	0	1.00000178430058	0	0	0	0	0	0	1.00000664489587	0	0	0	0	0	1.9999780556676	0	0	1.00002625721782	0	0	0	0	0	0	0	0	0	0	0	0	0	0.999979555541966	0	0	0	0.999998636055951	0	0.999989185502635	0	0	0	0	0	0
ENSG00000007312	676.0001325779	832.999831562408	787.999655933874	395.00001712482	447.999956160933	472.999967227878	397.000031553716	359.9998508932	1032.9996953209	785.999783125253	1169.00058066103	382.000268635921	234.00000165961	540.000038059329	411.999910189723	1622.99928825494	945.000077993908	818.000265543653	1213.99955210547	188.999909086046	603.999913453811	675.000123866357	526.999973951772	558.000089532131	732.000132389902	483.999751340951	450.000108027219	404.999921092023	558.999634575831	1016.9997721647	1072.99988129143	554.999911581465	586.999861926506	783.000134638119	632.99988445217	147.000004387185	874.999790940736	798.999951087596	458.999921990326	260.999915683411	228.999948226403	247.999939254152	257.999971647946	1522.00104601208	551.000102755894	638.999991353908	1300.99963513343	990.999823743149	178.000069336985
ENSG00000007314	7.00007852722876	3.99992658829447	3.00009250749201	3.00003735655303	4.99998294127939	4.9999240803851	4.00000434516135	0	2.9999277256388	3.99993685295178	6.99985198041678	1.00002605256441	1.00001528477906	0.9999705249242	7.00001000436984	5.99996780325755	7.00002020572557	5.99998163881721	3.9999369329293	1.99997603790569	4.99995120430845	5.99991282194299	1.0000311839454	2.00008853083828	4.00003069736949	3.99998812353842	0.999943649614692	1.99997704164807	7.999952742186	4.99995389650754	3.00003627009136	3.0000237279962	0	2.99993766471702	4.00002468722152	0.999983403682259	3.00001561063894	4.99999744470982	1.00004811284896	4.99996333430952	0	2.00008216658632	2.99997065663566	8.00004866121963	2.99994471563201	4.99994167271984	14.9999564127525	13.0000249301044	3.00004510368154
ENSG00000007341	73.6758985695967	25.9898694368892	17.4324757663869	29.7809992370194	53.0008559600775	39.2349510296507	19.4380304350964	21.7947500178351	54.386977644568	32.9618160331414	86.8521613356343	24.9266010507962	22.9447252125937	29.9175825578123	35.6095082685571	107.683726630994	43.6028925055773	51.2105630561165	69.1641508063645	13.3590009837094	51.7222152677147	43.153364833725	40.7482405840916	28.3616577950284	39.7929132558384	37.6049068404933	33.0354254956883	27.3064722693218	45.2238088527878	36.2333844256405	33.7887281667804	35.9754172170219	41.075964060482	73.1898983291903	22.1240738810684	13.2107524324343	55.0617599864434	33.8282306264944	26.9912917941392	23.8354969698642	20.6993364117355	24.0102720260769	23.5416489498504	43.8443370503504	43.8280379262801	18.323129201629	76.0277288898902	69.6984903810139	10.0205234241793
ENSG00000007350	105.999986928996	41.0000028619219	58.9999666434354	17.0000185566931	36.0000160077889	117.000010024647	8.99999833211466	20.9999881546102	46.9999924409195	62.0000344233503	93.0000323561269	91.0000364254457	17.0000154831338	48.9999942504338	54.999987482846	64.9999906871706	49.9999910523253	70.0000140628829	78.999952167258	42.9999580545975	172.000002210698	18.9999894329358	87.0000408835031	59.9999942105751	34.9999981325858	26.000008570196	17.9999899703599	39.9999951184573	89.9999764500863	39.000039503234	35.0000033856055	44.0000035595004	26.0000169995623	62.9999883412937	25.0000068247267	3.00000031801644	133.999936509268	20.0000006914275	75.000040500744	13.9999976227682	39.0000074202935	246.999920273449	27.0000046082662	43.0000354052518	63.9999932819431	72.000031689732	51.0000050989611	44.9999695895977	22.9999913298188
ENSG00000007372	0	0.996916697646894	13.9624590613674	0.99997786162609	3.86484249626025	0.999982054271229	0	0	5.38568691427957	0	5.65654347959426	0	0	1.85172076275222	4.64004052253793	0.999999794307408	0	2.0000050969416	3.78584335049901	3.94722881418193	0	0	0	6.60657924017009	5.93092114791617	6.56906170038892	1.00000195945443	1.02221161365076	2.73027740637923	0	0	0.999996725168389	10.6785034351182	0	0	0	0	0	5.4486135731826	0	5.04690370962838	2.27217885381253	0	3.66529246260832	2.68548935259503	1.00002068353501	7.673050627364	0	1.08294675710454
ENSG00000007376	364.000030246979	473.000004918706	218.999962479647	183.000031500713	252.999914478473	367.000013236817	137.999982149067	236.999956549595	420.999859564612	521.999913064566	647.000209045643	259.000090700647	179.999969484902	237.000018676798	183.039412210247	426.999917088592	237.999983757108	343.000041696108	555.99980236547	158.99997034447	264.012655508097	323.963875381293	300.000009055923	301.000014409429	254.158698048572	250.999885219109	169.000022746779	226.9999472423	387.999807086664	293.016175733032	436.273008674955	169.999975093478	285.999929752252	440.999999355656	222.000016726872	87.9999854308216	410.999858601103	154.99993997697	259.000031058348	113.999974957443	105.99995954818	124.999990350688	179.000003852503	302.000179771225	247.0000300444	276.000019378984	371.99991728485	310.000013749601	125.000027247235
ENSG00000007384	0	0	0	0	0	2.99999554420842	3.00000960560815	2.00003491040421	0	5.00000457728069	1.00000418383255	0	1.00000082260284	0	0	2.00000054952102	1.00001507956176	1.00000976819795	1.000020506151	0.999996287118071	2.00000934750499	0	2.00000279118638	3.00001055701843	2.99999826282911	1.00001883956566	0	0	1.99997713220397	0	0	1.00000108638233	1.99999146059882	0.999995776249654	0	0	0	0	1.00000451848998	0	0	1.99999804758405	0	0	0	0	0	1.00002562925258	0
ENSG00000007392	856.000069264151	418.000027586689	297.999851202078	320.999910248104	319.999956411046	552.000041859251	244.999958255304	294.999863262916	616.9996994795	658.999926474733	543.000159268172	337.000092713047	237.99999496561	437.000011222506	334.999920469169	977.999907427401	309.999933774445	426.999980686122	498.999815718122	183.999905603757	375.999969606693	325.000182479396	452.000049011149	316.000080573231	511.000044749386	405.99991942131	365.00002282353	303.999943486726	644.999771124691	531.000114021497	474.99999329541	331.999995163939	454.000052593267	607.999910967455	266.999952007379	102.999999633435	627.999853648111	258.999896217181	368.999972403422	155.999978091245	245.999960312217	223.999948391928	180.000003975455	580.000248685285	283.000053517015	271.000001969713	551.999807401272	454.000057869881	99.9999755242314
ENSG00000007402	165.99998344707	39.0001875693352	58.0000078666498	37.2755130792691	25.9999264336877	235.00008324754	71.0000108741772	25.9999109202788	52.0000728749143	63.0000293294735	185.641776095394	54.0000899228828	27.0000177937349	143.999963078606	99.8659331889249	173.375264101698	86.9999428659693	66.0000295118583	75.0001262156535	21.9999829494127	60.0190482837342	25.9999379212176	127.000065511434	24.9999948932318	89.0000122811985	54.9999892314716	36.9999683056871	38.9999054311809	81.0000441484181	66.9998617634859	129.716281502202	37.0000040142248	32.3745727489641	54.0000128516722	56.999910532596	15.000011774708	28.9999848123014	38.0000178650117	78.0000177984063	25.999977218185	38.9999812462466	34.9999500905055	38.0000298795616	47.8600200833888	30.000015998001	31.0001825434161	232.99995464949	132.999960447467	35.9999750366959
ENSG00000007516	664.751786280532	376.779678768975	204.126125716969	247.054442736531	209.376238783669	95.4785458509493	121.405638268448	142.583740376477	197.442890295212	344.380760723623	192.879006859676	292.787142908058	486.126885717279	234.689605162692	189.172129048133	248.91148163416	220.932057436353	159.82995443974	139.130735713721	64.5298148936069	203.472556148628	191.364868478086	293.201845379627	394.9088705159	94.3425721082627	135.081668383295	195.254708826854	362.659012973001	373.00971765037	207.702010813964	336.00578332859	217.759794294896	156.727811788553	278.414704508358	197.850247789694	117.221895985192	541.789554441466	116.582863007229	136.945384449847	37.1843858527675	87.5074749971366	88.6200769203604	65.0594443748293	303.463410104881	75.7449822206051	119.294305980125	183.688742912465	224.199427952392	135.999995734902
ENSG00000007520	545.248200601997	599.220215766461	240.873769692377	249.94546661488	325.623792142316	505.521388701601	251.59431858008	307.416224636973	592.556889118772	682.619150629451	1183.12163768731	424.213300629646	281.873175837472	394.310433452414	304.827769245052	728.088139107806	395.067974547439	653.170247625005	842.868941302563	260.470072146695	416.52733506744	492.635243510022	446.798132710607	347.091190760088	386.657500384051	339.918074576422	277.745293278911	292.340846365936	469.989839356947	479.297883687639	693.994075362453	267.24014392323	507.272074588905	679.585431802375	353.14966828699	126.778049312339	607.210158227605	236.417086705692	447.054695598668	183.815577893447	166.492422422305	241.379873769711	201.94052912449	602.537244464644	421.255056715846	516.7055540219	585.31109537957	503.800564225092	158.000067718982
ENSG00000007541	559.089346436289	465.999956058102	340.999907477949	282.999951756607	345.68892621336	358.000007342519	198.266913760618	301.999901606676	635.964725988619	540.999987871706	593.000140578444	298.000097170987	240.010996355852	387.00003162105	219.491020338133	520.593583760721	294.999969142841	321.000032302444	505.234122764477	194.999963959138	329.9999869923	390.000079404679	382.024520477862	287.54654945033	387.999972477234	268.999865270584	268.989377070692	300.568933452749	506.541477792895	362.762120134508	465.000013983537	223.999966901781	317.274522358225	527.357373260085	290.955937552006	87.9999690453392	427.999846443337	177.096698908817	325.000061591541	151.077196430618	150.99992435414	214.7848715423	155.000008695932	460.811709279685	289.0000136803	366.00002441359	354.027239295546	327.237962446629	100.3105679229
ENSG00000007545	544.956474008307	91.5032801173117	135.017584777238	252.335580355899	276.999888214236	354.277065830948	125.154336972888	101.903834217728	186.619943239937	269.659887003447	234.251754107369	215.211925022493	132.000031939668	342.867949792859	255.251708081434	590.159854355092	165.016230785657	148.21161912531	213.310535334426	56.0512717775346	311.641826259296	180.339176657022	385.025581159419	275.747164660542	284.279066249414	193.860862787487	226.984324027435	159.120930397356	254.996894341159	290.011656281493	145.971853686822	219.435426429721	323.132189864313	420.617687043368	100.939918067414	63.0786326803846	434.367468719464	210.899692094776	155.902482334788	57.8167305893745	143.301041100876	141.000032009039	186.288622002972	220.011614294514	208.262235715367	223.386132597299	447.759339202315	425.991871944479	91.9999411367799
ENSG00000007866	11.0000114015596	3.99999156880199	1.99998601854352	3.00001497944419	0	2.99999982285365	2.00001205245588	0.999997289654003	1.00003675503437	7.99998501261124	8.99996629026849	1.99998044150884	0.999998777814442	3.0000045093025	8.00000945079569	0.999992216342348	1.00001652862065	5.99999610673042	1.99998980228765	0	0.999990322293315	0	0.999993048304483	1.00001388769764	0	0	0	0	1.99998236458978	9.99999015088496	5.00002716506896	2.00001763737106	3.00002352031887	1.99999314587346	2.0000299623976	0	5.0000211583951	0.999982868284241	3.00000469455799	1.00000371701472	0	1.00000588737075	0	0	3.00000565458296	0.99999119809239	1.00001550380354	0	0.999998673476895
ENSG00000007908	0	0	0	1.00001748972412	0	0	0	0	0	0	0	0	0	0	0	0	0	0	0	0	0	0	0	0	0	0	0	0	0	0	0	0	0	0	0	0	0	0	0	0	0	0	0	0	0	0	0	0	0
ENSG00000007923	454.55119754141	354.645801319909	233.678091850101	224.314392190883	183.744854058161	341.632193222716	155.348567731929	221.965774492195	404.298591553511	446.959938140081	495.284819052003	242.829567308264	184.061866889322	343.076735407549	240.725250528957	509.574322795657	255.661213941659	347.548780269597	365.700231889515	120.046095173133	262.976558345903	289.312836318754	295.575587706018	219.955434548966	332.147931122536	247.281623434162	207.763657671452	148.930242286864	409.813164822162	298.992252915556	360.753573304706	210.40797623533	288.5555226019	450.240750226861	168.67439469862	58.4024767130324	375.138621507718	152.073520767275	255.505251246104	113.810111724915	138.838482622381	149.090963223984	152.112127589503	375.31923864538	219.28713118556	217.479716651583	357.967191918583	334.532200866958	70.0297079259083
ENSG00000007933	0	2.99999913659606	2.00000371016618	0	0	0	0	0.999998968575098	0	0	0	0	0	0	0	2.99999193837136	0.999994741340411	0	0	0	0	0	0	0	0.999998585696349	0	0	0	0	0	0	0	0	0	0	0	0	0	0	0	0	0	0	1.00000217856428	0	0.999987079381256	0	0	0.999994611809284
ENSG00000007944	1051.99997135214	251.999980755875	221.999943224817	469.999935416673	857.999937243866	1045.99995065492	300.999999395992	340.999884241008	548.999828861581	641.00001907683	666.00016671635	463.000207423459	284.000028722048	530.000032799651	555.999941087047	451.999900852517	351.999996147864	352.000027850249	696.99970254311	122.999935763359	653.999977612178	423.000110854232	770.00010072815	637.000050548597	375.000079398158	555.999749454728	608.000034995521	388.999972807874	493.999754227638	390.999935543663	471.999885423015	339.999932942976	759.999873265262	893.999955781888	288.999934764787	224.999971995058	1050.99976394513	317.999931240854	472.000020025095	169.999970986332	306.999896803653	390.999870790309	447.000030058973	224.000112314775	661.000080113975	503.000064204362	756.999828522824	869.000019126091	236.000040582834
ENSG00000007952	2.00001254126627	0	0	2.00002482777177	0	0	0	0	1.00003920135067	2.00001427109148	0	0	0.999983947044677	0	0	0	0	0	0	0	0	0	0.999991541460875	0	0	0	0	0.999974503470117	0	0	0	0	0	3.0000146506258	0	0	0	0	0	0	0	0	0	1.99999920603832	0	2.00001844173139	0	0	0
ENSG00000007968	146.999985111036	114.999970351004	97.0000137204705	131.999925187088	128.999961353406	96.0000407237104	67.0000364247641	213.999952201899	220.999903000786	205.999940987076	223.000036714175	129.000062339022	113.000054010235	118.999999689991	134.999975823543	226.999944472319	78.0000193600845	208.999991346142	281.999875793846	103.999947369815	119.999995289719	161.999990843718	233.000080835683	136.000023022812	137.000014554079	127.999986207704	69.0000231212991	91.0000402339003	161.999864152476	117.99999548296	146.999913214087	70.9999881939262	95.9999808818165	163.000005132166	117.000030657006	58.9999964261446	106.999944635379	80.9999771329968	140.999989304321	59.0000084663352	87.9999805164519	114.999954610588	69.9999987737083	105.999961426164	115.999989579186	209.000143660957	156.999937806593	182.000072873419	64.9999764835978
ENSG00000008018	570.999939333476	311.999996117121	173.999962595315	295.999969931133	361.000096763614	440.000200738315	186.999874880537	349.999840420196	722.999412045046	845.000611630432	1563.99976885165	349.000184812185	210.000126429989	228.999942762497	266.000124985684	1187.00033298173	383.999739545037	764.999487093564	809.999399822234	224.999777318795	338.000136706582	553.000391802168	328.000056419056	292.999921185804	417.999999689076	453.000077282224	342.999845683928	244.000001673993	403.999549613849	550.99983560281	455.999948097734	154.999965308832	498.999667543127	629.999729362398	240.999970885315	106.999995623162	1068.00008282328	350.999668084221	441.000103768375	202.000076802558	264.999796945946	315.999925030225	158.999931873596	519.999928409029	474.999824125288	555.000107026786	852.000000696672	706.000197423608	212.999911244863
ENSG00000008056	5.99998433209644	1.99999031736394	2.99997829492018	1.999998678852	4.0000229133843	2.00001964518121	3.99998243245764	8.99996029714444	8.47492499051674	2.00001544458889	6.99997150955469	1.00001693491246	1.99999971140202	1.99999305756558	1.99997737228973	3.00000823796918	6.00000336830287	14.0000004780752	0	1.00000292452681	13.9999766642086	2.00002823411818	0	3.00000209865735	1.00000434367118	1.0000103206424	7.00000815308284	3.99996536556981	5.00003559530421	3.99998374996167	6.99998088709392	3.0000086722455	0	4.00003526455848	0	2.00000145397901	8.00003304325707	4.99997855214765	5.00003018774547	2.99998600937576	1.99998344819364	2.00001054072428	0	3.0000359721806	4.00002142066398	7.00006026244056	3.99999116943563	5.00001553190901	1.00000167929455
ENSG00000008083	1237.99979618466	448.999976486322	334.000049262641	795.99981054508	1438.99988740333	1018.99998534238	439.999913934455	414.999951155644	607.999700424235	1017.00006504344	763.000053554333	732.000249386517	407.000117849226	1068.00008956688	925.999961034414	893.999894240333	476.999945319032	484.999951551069	613.999626530279	131.999974657929	800.999949881795	555.000235501879	896.00018859316	804.000049064701	683.000002896443	570.999751543996	675.000019375568	614.999900765004	756.999587419026	714.999859345223	509.999960065338	510.99983836841	809.999809729186	1260.99986251527	370.000044362209	174.999976598101	1392.9996331313	681.999721768156	495.000088235221	189.999951902965	512.99983227325	564.999769211326	477.000048223206	307.000128702585	828.000096209234	835.000104674849	988.999833244797	1641.00024528953	336.0000198598
ENSG00000008086	174.999920019608	42.0000383578845	27.0000115892187	111.000123598862	159.999861709744	97.9998737391391	65.0000933442549	60.9999786758596	79.0000096008733	132.000036903708	73.0001437575512	88.9999789426485	52.9999997337661	100.000036700501	109.999989136117	119.000071299807	41.0000124502443	43.9999607679296	50.9999502421799	21.9998045882978	88.9999406409459	61.9998203090115	125.000029576079	122.000113814079	106.999916385451	67.9999728307241	143.999914309642	100.000008929305	77.0001074168328	87.9999899653884	71.0000454389329	73.0000310400169	86.0001842332704	156.999914465986	44.0001401465681	27.99996315783	149.999984303994	92.9999508568458	48.9999313293174	19.9999913558284	77.0000378955156	91.9999428494468	74.999976019724	28.9999793177351	85.9999239202142	68.9997720555826	98.0000435427006	168.999982365937	45.0000522177271
ENSG00000008118	0	0	0	0	0	0	0	0	0	0	0	0	0	0	0	0	0	0	0	0	0	0	0	0	0	0	0	0	0	0	0	0	0	0	0	0	0	0	0	0	0	0	0	0	0	0	0	0	0
ENSG00000008128	1120.23657500681	870.358128466339	524.330387329236	507.34073832784	795.935411979624	1214.81252642277	405.137802138344	339.989581099672	1047.18544652906	1267.48032849927	1060.05148066628	572.073730279188	263.898256876122	880.628953882872	634.965557472446	1083.64328911363	298.147057289091	715.211937292545	750.645310052198	306.030292312236	898.873171036053	525.501438039583	885.723429355961	540.206869729352	718.148987926005	608.749921311227	276.618354945725	672.504356173636	537.398033433397	609.857450188665	843.481694823689	243.096926984438	660.684260728623	1018.22738545346	575.575387348824	266.471038714574	1027.93194118884	233.980670930862	631.625967650068	307.545823026262	290.348234733135	381.316912840794	231.848620448384	1023.5239940319	230.581361818936	626.323490377867	688.831666959556	716.074387694584	233.271115512305
ENSG00000008130	6437.99953639623	5892.00022991857	2949.99951633281	4065.99946519262	8253.99978939347	6860.99990135215	2547.99974080347	4082.99931865171	5103.99837469517	8400.99982725729	5911.00164135968	4205.00146916868	3606.00035140059	4828.00034639075	5302.99947355254	5908.99893604584	3303.99985435185	2990.00014000105	4639.99821574058	1250.99940210086	4750.99983742617	3971.00127951665	5966.0009758914	7385.0007794066	3556.00048177273	4065.9983244449	4757.00003478014	5072.99975943437	6155.99671111631	4099.99967347001	5432.99902417001	2820.99928358889	6648.99858331593	8504.99951277516	2736.99989633439	2556.99944045713	9465.99739967377	4078.99863273776	4882.00067038806	1344.99991486848	2913.99911875476	3269.99909017796	2573.00024032622	1627.00073232715	4472.0003503248	4310.00084041184	4197.99911388756	6760.00045830186	2437.0002786704
ENSG00000008196	0	0	9.99997019860833	0	0	0	0	0	0	0	0	0	0	0	0	0	0	0	0	0	0	0	0	0	0	0	1.00002333724505	0	0	0	0	0	1.00000376771401	0	0	0	0	0	0	0	0	0	0	0	0	0	2.00000751923255	0	0
ENSG00000008197	0	0	0	0	0	0	0	0	0	0	0	0	0	0.99999651761355	0	0	0	0	0	0	0	0	0	0.999995474436737	0	0	0	0	0	0	0	0	0	0	0	0	0	0	0	0	0	0	0	0	0	0	0	0	0
ENSG00000008226	130.652678801382	94.4392703659697	48.8446697140698	49.3901549478746	78.6705418277134	89.2754380957523	34.0161329005258	60.8085975242284	116.516740469722	94.631533265185	100.198809748447	58.9779961264594	57.3771794772863	82.6003507717589	77.3976869855792	172.118104298613	62.0757149281783	50.0489832257041	52.5454909598266	35.7852412041867	80.4832242063584	68.0620055812843	79.1721431723546	79.8746992643032	91.1281759219574	83.5972548295169	47.1022396660202	59.7139298705838	97.6673695551053	78.6286047928775	91.0275696888588	37.7303336662069	48.178832460986	108.518264450831	53.1429155436132	28.5318226553111	125.402697791304	47.9861646804911	76.5629976407607	27.6254635136192	51.2710021500122	43.2159245716979	45.1757469306979	100.504403151368	59.8690712323024	47.852562832022	90.1914042263541	76.4740623501842	30.4636598039905
ENSG00000008256	241.999950445106	53.999992400672	49.0000343029913	120.000007820409	97.9999795239153	376.999964123473	44.9999544552711	68.9999688268021	140.999971723755	173.99995014376	271.999979929455	102.000035858774	80.0000129743909	228.000038446773	102.000002623788	299.999963476389	74.0000097325696	90.9999819432218	137.000004062154	42.9999304851658	129.000015845543	97.0000792683703	168.000031321741	101.000053923883	117.000001795341	87.9999311779776	131.999976754872	104.00004008542	118.000007335808	140.999980745489	134.999924524402	131.999969357363	177.999906370027	223.999967672921	45.9999874488708	40.9999827556348	147.000007092735	67.9999703135226	88.9999757300854	29.9999870252881	71.9999694688839	116.99994393663	53.9999893574183	160.000018859606	151.000042187251	149.99994612204	246.999972102307	258.00000813374	64.0000185920605
ENSG00000008277	67.0000319956437	3.00003287366442	7.99998040083009	23.0000953280477	21.0000880029567	33.0000153347982	14.0000264644876	6.99995617673485	15.9999966455718	22.0000588468388	31.9999926280005	15.0001034928672	16.0000635918969	29.9999611522149	13.9999517092039	80.9999940034285	12.9999410657612	19.9999679985613	38.0001277450702	5.9999171799442	24.0000006597182	17.9999528297971	30.000063548025	17.0000390512778	16.9999909600045	34.9999476730922	20.0000032054754	8.00007941479124	16.0000931572367	31.9999587037155	14.9999856873987	24.9999658644422	36.0000643537448	63.9999598149686	5.99990032904705	5.99998785207425	36.9998919806424	15.000039194871	16.9999847730764	8.00004727005862	12.0000085061275	22.0000072373099	16.9999568877502	26.0000976703132	14.0000210615671	13.0000223492514	84.9999057918121	54.0000892035286	2.99993079432874
ENSG00000008282	544.000026905021	111.999988247383	104.999971553773	285.999995347585	338.999990887156	369.999963693458	204.000000442033	168.00000090852	445.999873798786	418.999933563001	458.000140406875	285.000117218837	170.999995686708	313.000009385595	263.999953201848	976.999741161359	211.999988648205	218.000026451208	360.999836084907	109.999944586587	312.99995734872	271.000088131418	342.000028282202	390.000019651377	348.00004885013	300.999857468397	329.000022369417	189.9999867506	243.999876176362	585.999959822317	325.999938159592	320.999921727192	553.999855314974	703.000003983443	129.999989216614	66.9999832908824	750.999808072341	348.999923759081	233.000006233061	104.999975439325	273.999901851944	274.999898966315	210.999994759678	337.000145437589	339.000044962871	271.000015184826	549.999871005266	559.999968598257	108.00001621087
ENSG00000008283	444.999963867654	367.999983559929	181.999961212597	218.999965211754	170.999943081939	727.999954541431	248.99994467294	204.999976525601	430.999801445719	710.000036548519	823.000087202874	186.000082869146	195.000047800562	368.000038765501	225.999969568547	365.999899897385	262.000008851612	351.999998568023	565.999717361347	152.999854752307	220.999965112559	327.000123658794	337.000041054021	255.999983233001	414.0000682364	195.999957649258	188.000002204337	169.000002267295	390.999823507752	317.999937308849	522.999911138472	205.99993331073	451.999858228097	467.999939310875	156.999967807798	81.9999795466653	419.999939509457	173.999954603729	291.000047352061	114.999948998907	81.9999719290757	210.999951023587	158.000021286597	514.000206128341	175.000011078836	247.000005441095	443.999879336741	405.000052202982	115.000011754415
ENSG00000008294	1501.99971061522	245.000043131616	136.999971004706	850.999920952885	1345.99997656205	1003.00002946106	431.99990385848	353.000019919387	529.99985552301	942.000035574858	625.000202922854	695.000289685788	413.000184681755	677.000072860685	694.999990844138	1275.99978831921	351.000030041115	354.999986541921	447.999671867824	123.999924089053	695.000123268022	471.000272658959	819.000284189247	1224.00001780731	540.000032308991	636.999687049621	902.000037115913	468.999917658023	478.99977764995	884.000075746122	501.999947729805	541.99978243576	801.000002863736	1714.99974554528	214.000072207301	186.999904247803	1831.99942295925	921.999626316848	475.000057094551	190.999956973955	585.999860371911	1078.99975987989	433.000062809884	330.00025108501	688.99999171172	557.999837412639	905.999854490783	1300.00018952671	351.999945312324
ENSG00000008300	45.9999264676606	23.0000434786669	17.999962914501	19.0001392384617	22.9999739671067	50.9999879116063	58.0000387539022	21.0001394536384	49.00019357402	37.9999933422012	50.9997558331624	40.9999950017935	37.0000662755759	63.9999463741538	29.9999744501123	141.999844839197	25.0000831513569	40.0000194930933	38.000164809461	16.9999427622532	46.0001000749721	30.0000937695579	32.9998557676345	32.9999037636215	48.9999356886367	35.9999460585154	34.0000444533093	13.9999902651487	48.999989146008	47.9999286640599	35.9999658484827	51.9999556645523	38.0001839122993	60.0000984932912	7.00005886480294	2.99995997985179	46.0000014657963	7.99994190812566	23.9999100809117	15.0000912361725	15.9999367207512	11.9999964712193	19.9999626115506	72.9999848579142	33.99995881177	24.9997499286839	58.0000618538585	37.9999091275608	12.9999074875762
ENSG00000008311	31.9999696049243	2.99997548642443	1.99998358638089	1.99999324258531	8.9999863460831	9.0000348718325	3.99998072482344	1.99996016449209	0.999980017048839	7.00006589339564	1.99995696925907	3.00001481446326	4.99999911141794	8.00000872937198	2.99998946905534	27.9999817877292	8.00002610791441	5.99998386522394	0.999988201002109	0.99998016972555	10.9999726303597	10.0000307618877	7.9999994009111	7.00001334128677	8.0000075480434	3.00000572176481	2.99999809385824	3.00003288988398	1.00002798640189	11.9999973032735	4.00000790958631	11.999979351601	9.00000070659924	8.99996597572711	0	0.999993006767435	3.00003089668156	2.99998702748482	1.00000492873546	0	11.9999954929078	3.99998031541315	10.0000002771936	7.99997838070951	2.99997220845046	6.00006220383877	14.0000238474791	16.0000184198175	4.00001183787392
ENSG00000008323	3.99999988211256	3.9999966963703	0	4.999996647436	3.00000968724273	0	0	9.00000521262796	3.00000431747317	5.00000200770866	5.0000183020908	4.00000812183251	0.999992177402086	5.00000659346401	5.00000382864322	2.99999909317309	1.99999764625871	1.00000170818477	0.999996512721774	1.99999579663859	4.0000043764117	0	7.99999176642689	0	0.999992542289502	11.9999958614796	4.00000871911112	5.00001349140584	4.0000155773853	4.99999626147361	2.99998808228966	3.00000254608087	1.99999663603347	5.99999676088154	3.00000901938765	3.0000005747031	1.99998911735032	2.99999794752261	3.99999793601586	1.99999954946868	1.00000790516452	0	1.0000058676574	1.99999166961088	7.00000373322754	0.999986216361752	6.99999258596621	8.00000092121358	0
ENSG00000008324	103.999902122533	38.000029823523	13.9999750089978	51.9999614496569	54.9999853984799	90.0000582474128	45.9999779711167	43.000009394488	124.999856797269	155.000015572326	296.999846339215	71.9999815888492	33.0000203827383	25.9999839253043	31.00002383405	267.000177954704	69.0000047977874	136.000068542471	146.000075684153	43.9999776352954	46.0000345087497	154.000180243014	63.9999996966231	46.9999754115258	62.9999695932553	67.0000032942068	46.999956324013	18.9999814413313	46.999967802874	107.999923007092	94.99995099018	40.0000086133731	69.9999734254036	135.999904748238	45.0000305844455	20.9999890998562	194.999939967034	53.0000256631233	70.0000215551212	40.9999682656281	42.9999969363767	55.9999367208398	31.0000094049822	115.000015009911	98.0000847806255	100.000079865559	200.999905737403	130.000121809931	47.0000243021465
ENSG00000008382	166.98808010417	233.991846925935	124.999946111126	120.999972168905	132.999990497258	171.913157330003	94.0000118271065	123.999949228718	202.999936311429	220.612809967725	393.981307652441	145.000085328502	90.9487957258778	171.985667031011	125.896973019662	226.97372569	154.000003780285	268.218107509678	248.991712160379	95.998231103744	188.996162667018	222.000054630731	126.999479591192	192.000035059037	149.909246587586	94.9999419775856	98.0000286669753	124.999981671901	240.999851682468	185.948703867489	219.972433488587	87.9999888644877	166.999952017233	259.999972808886	107.990626519001	47.9967435856613	203.809913303475	113.994508289462	166.000006448083	50.9999766123813	84.9999813494953	72.9999644761189	106.999997998936	197.946600394725	126.000016195303	174.999895727851	195.999959415941	174.685956889272	74.0000293046522
ENSG00000008394	121.999975641128	69.0000423680407	36.0000295460805	49.999957367227	83.0000190613989	99.9999726955289	26.999986703869	57.0000463977231	132.000054929388	162.999923108675	273.000214426927	77.9999902173588	53.9999944798067	69.0000145384242	74.0000383068389	195.000018363492	48.9999800962863	44.9999820054014	131.999938858715	45.0000117254826	61.9999700093449	59.0000196294311	91.9999884591731	82.0000028749741	87.0000160263113	94.999933209456	69.999981161287	51.0000139809513	80.9999291285335	122.000022322883	79.9999507731921	32.9999773951007	119.000042985234	113.999922150772	33.0000015663062	15.9999920012603	193.000085686441	80.0000105718921	95.0001066219498	26.0000130717871	66.9999876858558	48.9999745504499	32.0000177911664	39.0000060408918	87.0000070525791	56.9999714761826	99.0000007232056	75.9999906980153	38.0000078219468
ENSG00000008405	180.999968686463	25.9999832312963	32.0000313304356	91.0000407951626	104.999974230049	150.00001029935	63.999977120874	26.9999707370941	73.9999474227497	93.9999286686651	89.9999644322396	75.0000856102341	34.000017012913	97.0000050069902	65.0000251726494	239.999948797507	42.0000114868042	67.0000274450385	102.999907589328	21.9999719444287	71.9999836027391	56.9999717486873	90.0000338977454	101.999992846166	80.0000145395505	82.9999868674015	99.9999908399047	37.9999779907295	60.0000024039671	95.0000071148936	56.9999689642935	85.999982036975	101.999999411567	199.999975923143	22.0000743539983	12.9999906554111	191.999962158922	59.9999689417986	72.9999515230812	19.0000161265357	74.0000146841723	55.9999864948586	43.0000120593746	93.9999667758623	77.9999771292009	78.000078830735	206.999991937538	154.000007978706	29.9999754569246
ENSG00000008438	179.99987946023	710.000816878298	115.000103721135	77.0000460274993	640.000267902073	166.000069717429	161.000125773267	222.000003468604	925.999420750578	406.999891086658	719.000270812593	202.999894677779	229.000120289484	100.000078068584	200.999943729226	190.9999426297	240.999803536376	171.000107933375	156.999984981734	507.999686144399	274.000159654859	194.000179486442	459.000049544469	341.000036986672	244.000125004668	154.999846186762	424.999711715459	499.00050800049	163.99989111165	248.999786060518	113.999953043377	256.999974672395	186.999983255909	676.00025107548	425.999942510947	105.000061068744	488.999470568303	105.999870566148	330.000229237291	171.999821783977	127.999920044064	326.000181614362	127.000133231606	56.0000674777638	311.000356611877	448.000372942064	236.000188881221	237.999949562675	96.9999344309611
ENSG00000008441	319.999938896057	197.00004417796	229.999928944754	398.999933664167	456.999976885471	212.999935168905	224.00001651554	455.999901894973	589.999778387946	384.000050543885	455.000138951638	256.000013353155	245.999959865749	174.000045747147	275.999942843219	335.999904574905	166.000016394634	122.999985921589	240.999952892564	312.999857624457	249.000034646932	585.000127790191	480.000106042577	230.000033561345	299.000052214604	221.999935179499	213.999983685921	319.999991756792	435.999817774029	391.999957610858	273.999860974092	127.999944546298	271.99992626995	166.999954688557	290.999985994366	108.999964691533	205.999995369671	186.99997095502	248.000076583032	166.000003712093	247.999960724209	477.999950169219	141.999986255793	337.000069342269	141.000068563116	773.000156782846	294.99992533085	657.000089805436	185.999969827178
ENSG00000008513	2139.99965005979	928.000038454763	720.999892606072	1166.99969270184	1496.99996218058	1497.00005140657	885.999880306066	793.99984001714	1816.99949774892	1767.00017520159	1749.00018831833	984.000304749734	879.000030261431	1365.00009056824	1303.99988458203	2053.99995799192	1072.9998747396	1336.99991052336	1550.99933249227	684.999675038567	1366.00008248199	985.000253303443	1741.00049680015	1365.00011942355	1549.00012264126	1072.9995402806	1205.00001621677	750.000007747257	1520.99925382479	1328.99976753389	1330.99970115793	998.999716602001	1393.9998515394	1920.99961323527	816.999809929308	361.999919141482	2130.9994950207	805.999660719724	791.000010311515	435.999944618766	795.999788817034	1075.99972122111	899.000112509684	1608.00061024272	1172.00006562407	1312.00008669332	1862.99963838102	1797.0004125632	501.99998604997
ENSG00000008516	23376.2177001047	12155.6527999675	4542.79335091676	6615.72262383575	30231.3416928405	9101.16799265346	4534.67250354417	7521.16091218402	8132.62101417212	11739.7526369267	13031.5508066416	6399.82773281753	12295.1100281335	6283.01325583355	10113.6293851622	9345.21178225146	5527.84920403823	5957.61170695315	5522.5737387345	5090.33714104782	9646.76068705116	6035.82533036685	11785.0974269415	13219.8767353941	5115.60539257957	6867.38012055141	8618.14738418898	10571.8165572914	21222.1955055584	6358.04545474481	8840.36343921777	4760.74127890807	4483.22111244556	15148.6894631009	12102.3837148022	5462.96284514507	16263.4636557033	9514.34644570323	15613.3994112435	2856.73573002705	4286.16105684006	4807.97288736085	3680.11437322002	2731.0616355365	7685.84911967063	8746.41447276819	6324.70962373224	9655.17282731465	7026.67973689909
ENSG00000008517	5050.99827105989	4681.00083656808	2530.00023147542	1934.00032920651	1567.99960976881	5034.99900342451	2134.99920503536	1937.99954853063	7423.00031917421	5757.99838672856	8953.00150320882	2758.00148476533	2053.00039190083	2846.99980969746	2487.00018247553	5296.99885422614	4637.00020490483	6142.99803034707	7840.99622346269	2107.99872887439	2151.00067200299	4024.0001982228	3512.00125944649	1793.00028006452	4043.00146779163	1612.99967441426	1716.99941653087	1742.99988436557	4831.99584614492	3313.99942268802	5913.00057493281	1882.99945406679	3165.99861851922	6228.99967993446	2936.00019707474	460.999881605116	3955.99972890578	1341.99937275392	3576.00009923021	1542.99981873289	727.999834082588	1085.99994886818	1007.99973326711	7171.00171822905	1915.00021134609	2205.99996807479	6301.99698491235	4132.0010208553	1059.0000209989
ENSG00000008710	1399.20694727467	564.66946155516	449.271614110785	602.359857669658	586.838670414467	833.596287837913	403.631923289243	361.99108819807	771.745488497702	833.268035428155	760.519725398317	607.784144672339	321.280090003212	876.055288757005	549.336235300832	1423.30584911187	557.957126175769	632.72595201822	915.691862321871	291.024232136218	726.772538524213	585.987905465972	771.747685440822	567.851066228824	827.58764492556	579.513343562601	618.587411708012	454.950044609949	876.149340138391	817.717250276128	751.891898740062	548.773474974652	784.595701169182	959.666068900807	330.171015592951	141.932797200196	975.973833256122	383.543689952992	503.891844416528	201.444958818754	298.405479856807	304.076619858828	435.823890561741	885.664799225659	637.182644024105	476.176951812681	1088.17451592447	913.717824048344	148.08206022748
ENSG00000008735	1.99998733123574	29.0000264474261	4.99999886028815	1.99995802538906	2.99998289368048	9.99998427094749	3.99998795756311	2.99998718331556	11.9999471324069	9.00001633563381	12.9999500357059	5.00001332897378	1.99998452727046	7.99998991867446	9.99998685087106	13.0000506334544	4.0000095027336	16.9999813296405	19.9999428425323	2.9999660499565	8.99999663559097	7.99995419872065	5.00001582271264	11.0000512279059	5.99999059814444	4.00002226501999	3.99998597596204	4.99996633787604	11.0000545702262	3.99998248259634	4.00002607964873	3.99997751155888	13.9999565268902	6.00002062291817	8.00001021990107	4.00001080562702	7.99999211445614	7.00001017955259	2.00001592890882	1.00001460510647	1.00000487944013	4.99996019569293	2.99998551733019	6.00000402643743	1.99999682997062	14.0000097263131	2.99998315602058	8.00003372843276	2.99999298636286
ENSG00000008838	667.999893297852	342.000019056942	282.999940064882	299.000018913619	291.999980256606	545.999929186912	225.999967506	263.99987420496	563.999895776744	595.000026342085	633.000168288237	317.000039859122	234.000000029147	516.000034494411	362.999983322097	760.999870521982	340.999999130997	500.999989877059	746.999759982358	175.999918744046	370.999940846508	400.000088509114	500.000129073522	372.000021227955	485.00004784588	313.999853288243	256.999986152912	242.999993798393	542.99975136813	389.999960689589	480.99996765657	315.999931470964	450.999894077618	641.999948880876	214.99995848927	96.999986177234	532.999763014398	230.999935215884	301.000044518595	135.999951102456	203.999873731577	171.999842191096	247.999994807838	501.000142302291	375.000066677193	332.000207465584	572.999931995679	535.999980567533	147.000024790449
ENSG00000008853	181.486587249971	85.7966916726465	84.089073942702	108.655564858474	82.6027603907711	121.864811707685	110.630925639592	68.1317625606447	139.818900655607	204.850778125742	223.020219056014	115.143394643724	80.440616400611	139.959311552195	128.085448086663	344.649903065196	104.76742365229	161.403706100956	185.692007344057	65.9936295432406	101.17860666292	163.059568521839	185.225971760968	91.9973143450451	108.828531773992	99.2702342560717	67.1473195482289	75.1192316781708	135.597401061035	117.44026320147	131.992688351182	127.220157185203	116.382266678974	140.077730034061	78.1835394402139	20.9999987967196	168.700153590598	73.8849682044358	101.826776202334	36.4248560340304	64.9586762483809	59.5667159860027	79.6298380231984	201.995923592773	128.268501467986	138.017602416454	287.01116446605	231.740098282557	45.7549298211533
ENSG00000008869	705.999944210663	92.0000755874125	98.0000650511692	400.999918605092	363.999860753712	539.999963447849	209.999917418787	151.999909668825	327.999996770401	403.000071509978	347.999976279907	321.000141540228	186.000080343287	451.000051380926	270.999970378787	840.999891726008	198.000000431023	233.999991126556	339.999892776407	97.9999018518477	297.000055721284	258.000072024444	468.000045570905	405.999954880172	365.999999958303	233.999960474322	302.999991181638	196.000063473889	213.999841880463	413.000043883908	273.999991541019	286.999909277115	417.000006994981	705.999942377936	110.999990657925	50.9999640970189	571.999908813935	322.999888685233	211.000083017472	83.9999900310736	243.999906762125	317.999934789272	259.000009531979	329.000231279938	315.000017049276	293.00004088639	610.999910579988	630.000028393145	136.000049024126
ENSG00000008952	1170.99994466022	403.999957729907	168.999937345211	589.999963736685	867.999937388617	810.000049282937	406.999923702207	584.999870755089	1037.99973269889	966.99997142993	1516.00035068018	672.000172040453	406.999980984971	444.00001835323	487.999989803873	2059.9996941925	507.999965659499	1039.00011302321	1071.99947929206	474.999842691732	662.000006570259	739.00016975399	712.000089085127	508.00000508897	691.000117727436	700.999763541486	651.999995367227	348.999954857916	645.999661284878	910.000024994916	472.999933617651	399.999876849636	614.99990849093	1292.99993125006	388.000040421076	159.999952119826	1526.99961786526	811.999712339628	446.000092964973	352.999922234309	724.99979826321	783.999743114984	392.000030725136	951.000423312366	850.000015633169	914.99999629309	1428.99969575302	1348.00012208919	382.000081350925
ENSG00000008988	2128.99950614769	2021.99841953198	563.000405308938	929.999533240693	992.00118652106	2101.99786898813	830.000659294616	1819.00050453157	4941.99297296839	4286.00160996845	9632.00440806724	1553.99300043386	641.999855118753	651.00005382554	904.999676580944	9876.39534358785	3163.00255262765	6503.99018052755	5450.99541384386	2548.26111422592	1213.99944265877	4324.99994337487	1481.0000048155	1115.00119792537	2235.99942256932	2336.00171853782	1269.00056304521	551.999571099906	2245.99836856334	2951.99670770786	2949.00003262737	1035.00043943427	1881.99993198598	2552.00238023267	1374.99868878568	391.99985497007	5290.0023857631	1399.99505338889	1976.00273525272	1524.99824833497	1223.99159244678	1135.99831749319	871.000978911116	7247.99867075566	2531.99977862195	3502.9984077534	6532.99907172215	3164.99962649189	879.000538971441
ENSG00000009307	5229.99956616392	1343.00010280369	965.999879151567	3004.99957338409	3551.99978065364	4115.99992712922	1908.9998342818	2108.99968296008	3628.99897139657	4351.00007182531	5190.00137135651	2842.001035762	1726.00019422189	2664.00018241321	2467.99987403493	6463.9989982443	2060.99986528787	2875.00002349098	3407.99860914174	1148.99947940768	2659.99990903574	2949.00080393244	3675.00059904574	3471.00025629452	2890.00039755683	3012.99865404158	2757.00006281163	1689.99994848942	2614.99856768981	3765.99986850823	2740.99947951962	2249.99948680153	3772.99918678609	5599.99950780131	1269.99997610762	665.999873108019	6021.99848208817	2862.99895884186	2016.00030045299	1082.99993476366	2405.9992357842	2776.99912074791	1906.00017470831	3155.00121122803	3261.00028248478	2869.00049951283	4826.99901847134	5080.99568851711	1310.00022182538
ENSG00000009335	837.999857116438	174.999983954677	132.999995955178	397.999908626827	440.000046695113	607.999938499885	252.999953865741	191.999986361051	436.999828587404	464.000107360466	599.000031817927	364.000061360158	225.000014297432	554.000087374987	407.999939403205	874.999954198703	254.00000503957	336.999997689577	482.999751382749	137.999905054258	390.999980373107	357.000031828708	459.000182255217	504.000086537059	388.000099098927	327.999857707812	341.000023436	204.000014521621	339.999867344859	489.999985569908	330.999892528636	325.999923043071	556.999939142272	783.999847524917	129.999911316146	81.9999646422322	715.999903293051	332.999814753355	277.00012333798	126.999961580771	291.999906811018	296.999903933672	305.000049879184	380.000170584858	435.000032109748	328.000049600214	802.999908884544	739.00008563469	167.999981899979
ENSG00000009413	358.995672673926	36.2799463446752	38.000028728009	181.999770478541	193.893749886751	206.980470931591	80.1802644316716	72.7818786144412	112.997347464464	138.00013054783	113.997936472315	156.755112814415	92.1030614122583	164.310203510337	176.901375280852	382.542259531319	58.9999591164278	88.9999687531618	118.997910901172	25.9999785532006	146.999337379952	83.0000285302115	195.999467712561	195.999964980028	146.971923597991	120.975321771868	174.999926875254	77.1042686121452	74.0003158560109	203.999980029358	83.7503250202016	131.998475826211	181.999881362986	321.877795566427	46.417501901312	21.9989404327088	326.997391886739	166.994696845062	97.0469271829965	37.7094022389388	121.000014338735	133.99988802022	126.000058164005	94.9982964446792	157.809003016279	97.9988223701546	217.999178812287	318.996802316498	50.9990466032006
ENSG00000009694	92.9999282846984	9.00007420513516	13.9999069731476	35.9999922003671	135.000089309452	65.0000548884632	19.0000931114906	33.0001260615206	10.0001918078278	17.9999323862811	33.0000213558554	53.999971697006	21.0000707880834	38.0000190549665	10.9999138181321	122.001359286403	10.0000326574755	25.000001650906	32.0001361508436	17.0000573015273	44.9999494159707	9.99988691377296	16.0000247875802	58.0001488850673	22.0001302092572	31.0209893892186	81.0000444977487	21.0000749427558	7.00017317300596	23.9999473004174	23.0000176669785	28.0000358958329	39.9998499792736	116.999914589764	19.999890083526	11.0000204002421	154.999955527675	49.999975797517	18.9999240348051	4.00002488060734	51.0000878930541	37.9999288177188	18.9999396510901	25.000080063082	26.9999143280683	47.0000377729042	36.0000459386928	48.9999281411802	21.9999741418893
ENSG00000009709	0	0	0	0	0	0	0	0	0	0	0	0	0	0	0	0	0	0	0	0	0	0	0	0	0	0	0	0	0	0	0	0	0	0	0	0	0	0	0	0	0	0	0	0	0	0	0	0	0
ENSG00000009724	88.0000200596109	4.99998623820874	6.00002396571377	35.9999843921805	51.9999717245359	25.0000175440997	10.9999827449256	5.00001018315453	9.9999650048588	22.9999962151212	14.9999697774826	16.0000244061416	14.9999866875938	17.9999911467186	26.0000080118438	70.9999776440211	14.9999853087792	17.0000011892207	22.9999682564797	9.0000234492989	23.0000138873393	15.0000183583344	27.0000053047991	29.0000214566971	35.9999906624559	24.0000007546783	27.0000181385865	9.99999523173152	15.0000106580989	43.0000036798229	11.999986943705	29.0000066767102	26.9999947180115	45.9999832159505	6.00001421938272	9.99999683836474	51.9999600368385	16.0000064334268	9.99999125272142	5.00001610578184	16.999991527998	12.9999760371333	14.9999914320108	25.0000091280136	37.0000214580091	22.0000022822529	51.9999772532992	40.0000324119211	7.99998302799655
ENSG00000009765	0	0	2.99995793815243	0	0	0	0	0	0	0	0	0	0	0	0	0	0	0	0	0	0	0	0	0	0	0	0	0	0	0	0	0	1.00010238911348	0	0	0	0	0	0	0	0	0	0	0	0	0	0	0	0
ENSG00000009780	185.000002392195	63.9999731457357	48.0000248509878	77.0000039360819	79.0000102326153	97.000042473921	58.9999936258526	38.999964980873	122.999931204225	124.000002106236	198.000035813174	83.0000492655005	50.9999885357766	117.000009773925	89.0000095388134	277.999949694311	73.9999784286403	84.9999896983693	114.99991697054	37.999992980142	98.0000021808931	95.0000466808407	111.000031371634	92.0000040259606	111.00001450134	77.9999780855182	69.9999885916323	52.9999848760678	86.9999106205244	96.9999922684721	56.9999549349999	61.9999718006648	107.999932743057	177.999982625342	42.9999653856038	21.9999931082179	189.000007027609	78.9999804187957	75.0000316832027	43.000026766535	70.9999925749038	72.9999619997424	48.0000069815168	127.999985274659	99.9999871972453	66.0000449532819	203.999959701038	151.000075012482	26.0000080932869
ENSG00000009790	3526.09808647649	1708.84380576181	906.354332702741	1469.05822909182	1392.38531592806	2209.01406725588	863.652326281228	1245.13979505313	2716.53832627097	3245.0189497688	4110.19244323085	1507.25985477909	905.095806096148	1624.45126010688	1332.43162005326	4470.51052605956	1603.48078408916	2690.59617479906	3172.22208131503	994.984415956569	1691.6773226531	2043.91759260428	2273.25330369553	1562.54316688818	2207.02564023309	1916.17527435577	1802.94701557834	1269.07871812963	2250.40366772988	2249.42931872799	2528.03322077525	1453.3924934345	1917.37936472076	3090.30957287296	1172.42416511495	441.130718015812	3752.70278526387	1336.55923085613	1621.80289989643	862.774846001846	1259.1579137347	1133.3988972865	964.140365392926	2962.16783588307	1955.32672108529	1596.75768420905	3386.11734251257	2352.08200145475	581.095527922309
ENSG00000009830	100.999974663896	49.9999612184208	55.0000756169409	44.9999860820357	35.0000288928689	81.9999825688268	17.0000177386443	25.9998954341163	68.9999948892155	63.9999699034021	77.000093595923	36.9999739559981	26.0000146293615	67.0000121757249	43.0000194262912	100.000071202469	49.9999701775447	46.9999969522516	62.9999586677597	13.9999344859093	51.9999809614063	31.999955655509	54.9999716166386	43.0000476796011	64.0000008835794	40.0000280557291	52.0000036805201	32.9999984251326	65.0000973195779	62.0000295061793	46.0000324939824	38.9999697097041	49.0001437833893	60.9999816280577	30.000028491772	15.9999959648182	72.0000468300201	40.9999879837704	46.9999641512518	12.9999861880867	36.0000049669277	27.9999950277667	31.9999982977113	66.9999485256734	43.9999710312773	22.0000131115527	91.9999907162875	53.999999040657	15.9999890466844
ENSG00000009844	348.999976437045	56.0000425168944	31.9999765599621	174.999956510499	239.00004904837	289.000006598857	114.999952299837	99.0000027036975	240.999920804581	314.00004607668	299.000128479389	160.999962904116	108.000063399649	128.999970221601	140.999999459217	656.999872029324	108.000039574614	184.000044002042	287.999906311024	55.9999695977123	138.999947899469	206.000056855906	183.000032155184	211.000001799884	212.000066111379	181.999961965956	161.000041386033	83.000091992653	122.999910671375	275.999800244491	152.999995600764	135.999920465376	291.000065596474	447.0000225226	72.0000334598723	42.9999937367521	512.999882125595	206.999919635528	118.000009711006	73.0000120529122	160.999963623336	168.999927114866	120.999988998128	156.000046647016	210.999969668468	164.999856551646	323.999879426065	338.999916660235	93.9999976865471
ENSG00000009950	0.999984959304732	1.0000018868885	0.999997133377922	0.999980878275962	0	0	0	0	0.999981278123928	0	0	0	1.00000183577296	1.00000039147628	1.99999385301545	0	0	1.00000143368143	0	0	0	0	0	0	0	0	1.0000020902113	0	0	0	0	0	0	0	0	0	1.00000773556421	1.00000225739462	0	0	2.00002205645515	0	0	0	0	0	0	0	0
ENSG00000009954	973.999923005152	295.999977524781	175.000042114466	473.999848397113	493.999971205371	737.999958930007	305.999929445202	296.000004827122	687.999840819005	644.99992493292	749.000200935244	426.000052284414	281.000082137568	628.999970513389	505.999980218211	980.999903865782	363.999924376022	605.999970361229	608.999738981781	182.999867140769	503.999977605082	439.000004824649	707.000140347652	496.999916549286	570.000006142493	382.999895135182	359.00001323477	271.000039763642	574.999716460347	536.999983112899	526.999879723309	455.999845011963	527.999895709127	738.999853662765	298.999992766191	101.99997051957	871.999784156736	386.999800707843	345.000041727814	196.999998755181	343.999838454205	391.99993291332	307.000055493168	587.000219537039	500.000001840878	487.000076737255	936.999814360677	1008.00004529601	204.000031233835
ENSG00000010017	534.400707004397	81.0000082100932	80.9999848329293	273.006418150686	284.99995075394	342.02396346493	172.008873295299	121.965942962827	283.999923036355	331.999994744798	421.900647182972	260.000080179344	187.000008938635	283.999995656553	237.6317775342	613.384055186976	170.99997985499	200.000001253235	303.999886986371	70.999980014109	202.002816657175	256.000086146495	337.000083048103	293.010618763662	273.000058183328	265.02123729492	269.036664319636	153.99999870787	182.999934036927	264.732819127388	194.783675122882	191.999961577303	336.999971304628	536.118061324487	91.9999690353153	41.9999930901577	567.201096068062	243.999914839159	163.000010664789	85.0000113319775	188.999932470534	238.429266959574	160.000004527638	231.001532512751	312.00004277549	203.999987562681	498.998408995249	447.000066089157	105.000034280916
ENSG00000010030	45.0000040549291	50.0000150171227	19.0000056040646	12.0000038093579	132.999992989285	315.999985403766	51.9999942787224	34.9999919307	45.0000302673056	300.999938442405	46.9999858103757	45.0000185046448	62.0000007375278	48.0000056730264	29.0000007149483	144.999991375439	23.9999870482986	41.0000063719099	231.999891027663	2.99999913177423	52.9999916312828	54.999971917376	42.9999939005713	95.00000806412	58.9999923749968	37.9999719780733	66.000015738882	9.00001013708288	57.9999604786622	37.9999865089761	14.9999929416729	18.9999864809576	470.999866098766	79.9999827672167	7.99999526846438	47.9999986786834	245.999953626294	15.0000067590174	89.9999859846753	14.9999938857461	20.9999817774389	83.999992785612	43.0000157371571	9.00001612568659	23.0000181270687	27.9999179215223	57.9999980308452	22.9999888516492	23.0000123271077
ENSG00000010072	161.333136325578	22.9694841467617	16.7613233834886	85.5381847903061	118.09562503044	127.121751427177	57.9710989993861	28.1250357430662	67.0206503153596	75.2817611445133	86.8137899478163	54.0154701210372	33.3461639672526	83.3178698549279	72.6679477167479	201.438142963697	34.2207055904977	59.0013521232413	82.6424338706323	14.8161823232212	70.9144519562099	60.7049987718434	100.668909874008	92.721500774237	85.7414454047274	77.2928424683157	63.7297304173056	32.6583281435355	63.9995509453669	101.657412899232	49.0931342524214	40.0919469223017	102.609310481357	174.824415405341	29.1606309994465	19.0000031806773	218.835385841064	92.2483652226754	44.2720909369654	20.8586696720144	72.0937196407218	85.597126036739	43.0779439757898	53.2181857975767	77.7278995626663	94.2549005292916	135.74045136826	145.925649729229	26.4555489954789
ENSG00000010165	353.999989817748	226.999986646548	128.999980463894	222.999962142448	165.999949883167	366.000004185168	147.000016392155	189.999936907504	338.999975779629	400.000012425926	468.000154943377	218.000046986794	122.999987353731	269.000009546757	217.999960087857	489.999901765761	248.99996168718	368.000021444636	390.999813089757	108.999982112126	221.999957245553	252.000109264307	324.000054685882	225.999957806672	293.000017490583	202.999882244506	145.999988506249	158.000016882265	294.999937673155	271.999969923448	344.999927606875	184.000000648521	275.999973183621	432.999935050486	144.99997625095	56.9999832660445	391.999938036467	153.999913784827	223.000041671561	95.999962835374	143.999933919571	178.999951646356	173.000010767488	366.000124333696	240.999994362711	283.00004170042	409.999906528108	388.00005998813	87.000014873074
ENSG00000010219	32.9999810172463	28.0000142735124	22.9999604485509	24.9999957657693	20.0000316536833	25.9999995784474	21.9999868476439	23.9999989964986	67.9999520524194	44.9999653869896	96.0000293384237	34.00004461238	21.0000082379992	26.9999758347045	22.9999790867709	155.999946465539	24.9999926970177	49.0000069326095	74.9999520882216	20.0000040583007	31.9999754022991	34.0000134861874	44.9999644705611	33.0000079464304	31.999975640317	49.9999635037168	18.9999782307887	12.0000335751794	40.0000518303218	55.9999829949695	60.0000163384398	27.0000017556347	36.0000227090817	59.9999801048877	18.999983053642	2.99999942773543	75.9999724475158	36.000000074249	37.0000115365133	21.0000070432467	26.9999651148366	22.0000123298592	16.000008542406	69.0000216467615	33.9999625546676	25.999976466684	84.0000111728212	52.0000547632227	14.0000018156207
ENSG00000010244	2795.99966957916	816.000168629717	513.999994571103	1374.99973652181	1576.99985193158	1899.00022552309	722.999865139118	842.99957475858	1461.99963579417	1752.99999949105	1720.00032864919	1193.00046318255	785.000030506573	1514.00003445087	1226.99992957982	3703.9994549278	773.000025434919	1092.00001526913	1504.99932508161	475.999660734653	1442.99995074844	932.000274163817	1642.00030547712	1583.00030571236	1454.00018103287	1189.99934917426	1365.99997783219	764.000075676821	1354.9991959304	1703.0000679182	1194.99982096899	1021.99965362152	1707.99946431322	2593.99963142096	593.000083000007	326.999906449377	3043.99940721526	1129.99959304294	968.000076109274	425.000001701635	1078.99961575743	1086.99974935522	824.000138725557	1128.00055468522	1235.00007637001	1051.99998517187	2116.99953930693	1794.70168609421	450.999969236824
ENSG00000010256	1172.99991818868	1329.99992286704	679.999847425041	606.999909902915	756.000109475341	1119.99989226139	476.99995095201	795.99981450373	1307.99971972311	1440.99989590252	2199.000930038	712.000350320925	639.000082125232	964.00015741694	765.999894492857	1294.9995677362	697.999983462315	1174.00033954952	1510.99940549245	585.999738669808	936.999852238599	859.00024684684	892.000043400111	996.000143078883	814.000156190619	662.999709964526	569.000067862201	591.99988238509	1188.99942109875	871.000058826418	1317.99985510299	493.999891897488	1231.99974483574	1521.00014939553	613.999998284564	304.999980263374	1272.99987870601	580.999864482137	991.000032517492	321.999942702894	476.999865068825	481.999804759566	443.000004155544	804.000342720642	830.00014797236	961.000118651575	1159.99981352145	1117.00001657515	319.000067897145
ENSG00000010270	288.000035329761	61.000011128	40.9999732521768	133.000051022216	272.000010258932	281.999986720778	79.0000167221567	137.999888410618	172.999924253841	275.999973018581	303.000093140958	147.000087516002	66.9999732080987	123.00000851977	96.999966407764	456.999828781308	75.9999853999648	99.9999985861429	183.999844801223	64.0000043012673	121.999992659244	106.99997798366	167.000021229401	146.000039889096	116.000028885249	160.99990155166	134.000021944136	63.9999870239967	98.9999339104479	217.999942056329	119.000014012255	77.9999967405109	264.999989704335	370.000048852922	63.9999536213753	37.0000009773988	477.999882685646	183.999968793027	141.999984658187	65.9999918236863	117.999961366803	142.999968123148	84.999981332227	114.000092674103	181.000029361155	115.000106198181	227.999913883887	227.999986288827	73.0000326791711
ENSG00000010278	530.000066640417	137.999970981477	114.999934336606	62.000011220425	208.999959567565	274.999965960921	131.000034595058	78.9999774800172	177.999950064499	90.9999917947105	169.000089597692	154.000076764867	154.999998445679	282.000015858587	102.999975081929	154.99994133476	213.000019827194	64.0000082116469	102.999973582549	56.9999725354829	180.999990766957	201.000042896635	255.999950694017	444.00006096958	109.000005563615	46.9999742680616	165.000033598085	68.9999743817234	110.999951773459	135.999953870068	627.999959339899	173.999951933019	136.999965452401	630.000086643404	46.0000204694087	66.0000003344088	1029.99979384641	143.999972578405	193.999952081388	30.9999798483101	324.999934246696	175.999953886163	111.999996052853	107.000063794827	146.000039818291	234.000017104604	141.999965030845	261.999917979101	60.0000186220813
ENSG00000010282	0.999994825157452	0.999998964972278	1.00000464879411	0	1.00000229422571	0.999990488948326	0	0	0.999994940694591	0.999998042292581	0	0	0	1.99999528557509	0.999999695054552	0	0	1.00000098257204	0	0.99999686860267	3.99999511839258	0	0	0	0.999997895378572	0.999996700349571	1.99999905529458	0	2.999975076619	0	0	1.99999331095382	0	0	0	0	1.00000053654721	0	0	1.00000212598688	0	0	0	0	0	0	0	0.999997568316312	0
ENSG00000010292	809.961630443015	324.992333668691	250.999932836253	472.999384578633	503.999703159356	648.996590126538	321.999618075277	298.999981530501	701.999019481177	622.997049873648	623.980542226992	526.981914306008	283.999832509815	675.970083395752	581.516936378928	788.73279829385	398.578028568831	673.996442893289	595.953006687727	235.999906532343	469.99309914135	500.98192183084	695.997504391364	470.999352312923	513.997124329459	423.986298659944	331.999499778321	317.999983033055	557.999698204283	484.90447956687	549.999890609279	433.985645190871	538.975301402953	742.946914117931	321.942650895781	140.999973426347	787.999795405132	295.242265749338	296.000035805028	160.999491223171	292.816669830952	306.999931893285	285.000009893597	531.979415488719	550.523493591817	470.944404610495	742.696378331993	825.841201696828	183.999589992399
ENSG00000010295	1101.0000059153	703.999951025725	452.99987220652	451.999952323633	673.999863589955	896.999937089828	359.999946954843	488.999778702386	951.999719839373	1096.99991763023	1168.00047224784	608.000285338666	444.999983487926	807.00004412392	600.999960737357	1270.99975630025	417.999991623516	476.00002717728	803.999610395173	302.999905743646	700.999970615274	472.000121930194	721.000086104341	726.000036854093	623.000066372828	663.999694606657	608.000059583228	606.999874510666	882.999532498487	723.999991142149	796.99983623411	440.999893546749	706.999896603869	1227.99993530946	370.00002022832	195.999958473335	1134.99975981805	331.999899513108	739.000027298276	196.999947064433	351.999963259256	379.999861980536	335.000041386181	579.00034014307	401.000045445155	475.000165420082	697.999861716848	775.000030964329	224.000082820025
ENSG00000010310	94.9999750754519	55.0000079290874	36.0000211465879	32.9999808211544	22.999977336648	49.0000210969105	30.9999658226614	21.9999399665849	59.999991038055	53.000004715731	55.0000404783176	44.9999983412265	25.0000021384623	52.9999986466093	46.9999857919636	87.9999822932017	19.9999911448433	41.9999873865838	84.9999626306963	21.0000112666722	40.9999786266273	34.9999765425738	87.9999807298452	24.0000123350468	43.0000225851458	30.9999684537916	32.9999952941063	20.9999822814423	65.9999249776657	39.0000227181851	76.9999786690325	36.9999689082204	17.9999654620289	71.9999790543475	40.9999965948689	10.0000016738023	39.9999578417445	13.0000147386326	49.0000425269075	15.9999902353393	14.999983743219	23.9999952481093	15.0000072193512	36.0000410159614	14.9999955907904	19.9999696463901	61.9999875005304	25.9999673542602	3.00002781846437
ENSG00000010318	52.9999699575818	23.999975799386	24.0000292755986	13.9999859648327	15.9999825403771	28.9999916675993	9.99998392360371	13.9999727732273	30.999997982366	44.9999707169905	45.9999961061857	16.9999954409911	12.0000009455214	29.9999963981202	22.9999971396331	74.9999758872547	21.9999820443023	16.0000024288558	32.9999428456747	8.00000546504523	22.9999973527379	20.0000463008888	26.0000081380263	29.9999986236171	37.0000039205849	28.9999764962158	16.000015706906	9.00003170325036	18.9999869658897	22.9999845098043	32.999979635269	18.9999873694122	22.999965047	29.9999926674669	17.9999899664647	4.9999950331483	51.0000140568677	22.9999848465719	7.00002049966836	14.9999866379172	5.99999750140724	21.0000035722986	9.0000023212479	33.0000042531293	16.0000092837387	28.0000136335284	35.0000149663751	41.9999828063697	7.00000170118093
ENSG00000010319	12.0000022456801	5.00003871112424	1.00001054718934	3.00003908632765	3.99998528415685	1.99999719322389	1.99996339697209	2.00006368646013	10.0000291557024	6.99996638327953	10.9999346671596	4.00004755961522	6.99996710931979	7.00001456675837	14.0000252465486	13.999961254322	3.99999604302545	5.00001349985456	14.9999749607368	0	7.99999115271079	6.99993058952128	6.99994933062224	4.00005144731742	1.99999707576965	7.99999982561086	6.00001486254447	4.99996900829845	8.99991062929851	4.00002982341433	7.00000389823672	5.00000068009695	4.00000800955199	27.0000126393033	2.99994678482253	0	7.99996918465206	2.00000022407636	6.99994037148019	2.00000462319179	5.00001450932892	4.99995820992009	0.999985582371568	6.00002686477224	7.00001042070236	3.00003191238909	0	10.0000168996122	3.99999730386979
ENSG00000010322	2122.99975601701	1423.00011457953	952.99973157369	1047.99986042065	1268.99995572338	1514.99997963354	808.999784509191	929.999902807358	1685.99946939932	2096.00030471142	2183.00048011278	1060.00036742215	673.000052482632	1294.0000010272	1197.99992342682	2418.99979381063	1056.99989347036	1218.99994954183	1816.99945995154	584.999779746878	1399.9999488831	1127.00062001076	1484.00034576378	1176.0000110338	1442.00005454609	1079.99954459153	1196.00010375989	1044.00003425115	1779.99891517217	1385.00002844426	1512.99978400087	876.999701511231	1169.99986019716	1985.99977006683	816.999814968517	353.999878064259	2108.99935848049	766.999719851424	1086.00027169258	399.999959512019	650.999801364247	656.999823151433	786.000084436664	1569.00069202302	1082.00012524025	1072.00029873329	1719.99966073846	1519.00027114048	401.00002247692
ENSG00000010327	1380.99988019531	1327.00012549321	867.99999807142	721.999899050808	897.999971947918	1139.99995587383	548.999891674212	1191.99982526121	1476.99950878774	1352.00007258938	2153.36225827823	1071.00035038838	736.000112652926	1271.20552618589	1316.99993199165	1517.99998227211	456.999914599994	459.999950409095	677.999706775945	417.999810600586	1047.00004202195	470.000104837546	700.842122838811	1031.00009787023	660.000030097691	622.999771558719	931.999979494708	673.999952375269	1286.99923505309	1044.00002271647	820.999837983675	503.999797897711	786.999874874435	1575.99974728812	470.999934700668	142.000003509722	1862.99952200781	413.999769134001	1032.00016912266	236.641661296004	472.999809339655	332.999849490829	449.000088763757	372.000161460363	987.000088005662	443.000062066602	612.999868191527	929.000102824645	304.999996688735
ENSG00000010361	234.409400505167	302.621697616337	129.853146467704	145.989764410243	145.31046512055	185.20918357562	101.778894302263	126.689965433439	214.032902761081	306.413252005806	268.678503017229	161.420222873922	103.918010525936	139.644908046528	160.587014909166	219.778888274057	150.132731950493	284.210563657497	162.614260921476	86.5090011217805	213.615489390239	169.959718193394	185.472302475614	167.952871667445	126.236287489407	151.394059333512	93.7783034237733	203.937325422302	293.467242867978	154.273862266028	211.099821839246	85.5812057267191	171.331500635803	278.976869579714	146.04362583443	73.1919419415559	242.88901806809	114.055205180574	141.590670607908	65.0821329653502	77.1514706961733	91.1779356952385	66.6327725294279	166.509869943465	112.30130990826	172.581801553942	176.480307732814	209.564462459524	58.9999911002412
ENSG00000010379	1.99998825033359	1.99998822477146	1.00000430209167	0.999999828494988	1.99998123378699	7.00001087601412	0	3.00002462734466	1.99997599039301	2.00002118355964	1.00000005894584	0	4.00001272609184	1.00000140983381	0	2.99998023718712	0	0.999998505105947	0	1.99998331386109	2.00001069098268	4.00002855332684	2.00001924944929	1.99998414392177	3.99999977182808	1.99999194665942	0	1.99999319428608	2.00002930485674	0	2.99998072698364	0	1.00000775198979	0	2.00001662047967	0	5.99999798049212	0	0	1.99999224325259	0	0	1.99999910741559	1.00002800038069	0	2.00002474930505	1.0000034838276	1.00000657069406	0
ENSG00000010404	5370.41202084451	1587.09350255958	935.079929805562	2980.33066839481	4195.51391996081	3672.7558097043	1659.07264272828	1459.3012670426	2225.40622219323	3590.96181137134	3203.12401066897	2567.39131330994	1628.11171494016	2839.99914848245	2990.86486366462	4008.937896362	1549.660372688	1788.32999436948	1906.61016602963	603.471817543804	2749.41742786639	2179.19881042542	3334.92965226732	4041.64308419752	2313.78718950612	2366.00344487638	2836.96279466895	2330.50116007874	2335.8614837503	2535.4999474373	2092.59821658266	1777.66335266647	2683.49716084763	5156.78626172108	1227.91396169948	802.934330938127	5246.67386912318	2547.4490933655	1922.47068248868	734.627682835515	1921.95554963534	2239.83601873561	1573.83248923834	1463.77578550667	2947.77947693542	2278.69871152924	3390.45026788011	4595.470614565	1479.03222530152
ENSG00000010438	0	3.00000690624057	1.00000100124297	0	0	2.00000473924353	0	1.99999413447058	0.999992831434871	0	3.00000242700787	2.00000285626705	0.999999735750984	1.99999778759305	0.999999382977858	0	2.00000114665952	0.999999825619252	0	0	0	0	0	2.00000425389256	0.999998921256467	0	1.00000003977077	0	2.99999266228351	0	0	0	0	5.0000064742087	0	0	10.0000095575231	0	0	2.99999628103881	0	0	0	0	4.00000649035824	1.99999477397706	2.99999798729878	5.00001045517622	0
ENSG00000010539	473.999978540849	170.999993888918	82.0000076752134	261.999962138449	294.162773792266	361.999986382485	128.999922896504	117.99990121252	282.999849883367	357.999969417205	296.000132863569	212.000078305864	133.999974214805	186.000042401422	220.999987267366	494.999954562214	139.000038976383	159.000004751628	245.999895681646	57.9999545628034	229.999956861892	177.000065913587	288.000102074093	269.000093118024	195.000004844387	243.999845656668	220.000021989091	193.000054848074	218.999887833775	293.000076586781	164.99999880857	157.999973137143	431.999879665323	428.99997128031	84.99999298995	99.9999903142396	475.999820665834	247.999942490514	203.000015100659	72.0000494557759	149.99993450443	170.99994128219	139.000017890438	137.999908467977	170.000024273724	179.000168278736	260.999908115117	286.000023628556	113.00004095536
ENSG00000010610	3871.9998396595	2550.00010341328	1868.99967355179	2304.99977370494	2483.9998887586	3266.9999358359	1634.99987334892	2415.99951828879	4607.99863252949	4277.99994427213	5588.00138443119	2678.00107409882	1896.00016560281	3603.00017240872	2505.99977454706	3510.99936448177	2035.99993990551	2924.00009337967	3128.99876120062	1302.99938453674	2912.99986063254	2313.0006021042	2827.00046200693	3220.0002029572	3365.00043123491	2096.99907048099	1869.00009344948	1870.99982822419	3916.99800319046	2593.99987928175	3635.99936067005	2407.99943661071	3970.99909759934	4444.99968815592	1083.99996574034	638.999873763037	4109.99894178221	2046.99933194069	2377.00025730851	874.999904410987	1412.9995294086	1457.99958015064	1879.00016623126	2532.0011087044	2533.00024130563	2690.00052522353	2781.9994413009	3750.00030435013	793.000100792511
ENSG00000010626	42.4924618021729	31.7020526851857	16.9999838451812	17.1379672908971	9.21037993009153	15.3903127183787	15.0765071911584	20.0000214017391	29.0000281256636	48.5158263607533	39.8931333435442	20.064604714464	7.26410840064018	28.9512828273254	10.7344435951506	34.9248730947663	16.0000086534524	33.0000131848144	29.5903888434315	15.3952001581814	21.6187182314263	16.9999485471604	9.33836581413516	15.3348145985627	17.141600728692	25.6801969911097	5.99999835931775	13.6246879164131	28.6832002605746	23.4486665418533	21.431693139831	5.00000170790575	6.00001419521142	18.9999986004024	14.0290390471603	5.00000227624128	48.0589160515204	11.9999932557474	14.9999941348683	15.4667853086941	10.0231143895535	10.9999871291623	13.054911076883	25.4055078959031	15.0000005318727	23.1423114261782	37.6617467104921	43.0561094278533	3.99999420023593
ENSG00000010671	888.999877270292	541.00001378941	268.999923210394	476.999962769989	708.999886734846	713.99998036944	348.000007555966	505.999872420195	742.999785472131	1044.00004388024	1218.00018707865	575.000197041092	443.000027141573	527.999995704739	482.999970093988	1440.99962457416	447.999983881348	607.000013928845	786.999641729462	219.999909832614	527.999959447447	571.000225133549	620.000032093651	707.000079288245	510.000073273618	564.999766195654	526.000030427008	413.999999157546	551.999634110078	804.999968149579	531.999865933068	387.999890284801	776.999849428119	1162.99995322073	310.999971139694	210.999951582651	1312.99963827268	730.999773934046	666.000037916107	191.999966056769	382.999911560201	449.999875294861	351.000038790283	428.000169560893	661.000057109051	635.000102588394	867.999824792167	1054.00006979226	317.000059101511
ENSG00000010704	86.0000140785241	40.0000482495859	37.9999701209954	60.9999045198422	71.9999794470197	102.000056614352	60.0000367578453	38.0000371436105	79.0000010859218	105.9999798087	147.999949136401	64.0000136614862	49.0000438994408	73.9999983152844	64.0000028031384	105.999979451423	37.9999636528429	39.9999831198425	79.0000542718668	14.0000023223477	54.000021411054	37.0000122973829	61.0000198205744	91.9999951604857	79.9999685413667	71.9999882350791	32.9999560893543	32.0000318782685	82.9999443066886	69.0000326628098	68.0000487739299	48.0000182804294	104.000051501584	93.9999835391335	25.9999560819708	19.0000147363141	127.000020668264	56.9999650413457	48.0000315149891	23.9999925396092	38.9999979205152	24.000010986944	42.000024697338	42.9999390717109	48.000047172954	34.9999621324766	70.0000112147366	122.000087151039	18.9999803948908
ENSG00000010803	157.000026255898	77.0000159353034	55.9999400813599	74.0000403816013	76.0000372812497	136.999952294337	58.0000124360775	53.9999847854013	120.000036962055	120.000017752795	175.000089211322	83.0000236010668	54.0000097760506	100.997176892674	75.9999900624186	228.999965608221	86.9999874558654	96.999953641884	140.999954553302	45.0000136112465	82.0000142507081	118.000029780372	129.000023829207	69.0000077225491	118.00004199963	83.9999227252144	79.0000090603352	60.0000233749863	108.99997957675	108.000027978662	123.999999039248	81.000013416571	119.999857372498	160.999975067325	52.9999674048836	17.0000045680829	142.000010704153	57.8740856872168	67.9999702052558	36.9999993868778	51.9999498152288	56.9999903664249	62.9999947709778	129.000129897003	81.0000226522175	88.9999974007591	178.9999053226	143.000045899634	38.9999944813873
ENSG00000010810	2736.99987993926	1305.00015183734	820.999785532511	1301.99971712243	1118.99991483838	2401.99978888333	1093.00000658932	968.999709002288	2137.9993638864	2312.00007980537	3357.00080380251	1426.00055867196	856.000068384873	1846.00018690223	1304.99980784383	2974.99953828578	1532.99982229832	2057.99998396208	2582.99887431282	790.999727439877	1564.99988095584	1528.00052048123	2047.00023504736	1483.00013978816	1849.00007656835	1369.99922485153	982.999918742001	844.99995695353	1778.99890015167	1814.99976673006	2133.99946116473	1209.99972851873	1566.99956867242	2786.99980412842	941.000064008512	337.999953403329	2359.99945498321	903.999647328132	1363.00032585675	642.999987355296	879.999788483158	1006.99974149691	941.000094501929	2179.00094463655	1415.00013929634	1438.00001890819	2882.99964346791	2222.00033045879	559.000039544378
ENSG00000010818	954.174231525675	91.0000203295892	72.0000591741106	497.999930388266	614.784581390269	489.738997559834	170.256333202136	154.175019890561	316.999811542636	336.275274774185	324.999960414638	314.474905086301	184.110396658395	501.221106402853	380.60004780188	775.837322293707	212.999949548762	307.019481542088	289.999988321355	63.9999237813254	394.261384187094	267.000017154095	430.000090938887	522.733398493092	386.99994556322	230.184985822319	305.000048817745	165.999949032651	284.014386095162	486.641144009821	254.999944373133	455.646038738485	440.775138255487	722.999845707307	121.000107780844	67.0000115930037	1011.91730117258	354.775215633494	195.162294788603	100.022221933396	289.999913787533	287.99996511305	326.000076253635	373.000027702915	454.398566904602	279.000209737084	781.999887152414	942.675763980001	126.999914827886
ENSG00000010932	0	0	0	0	0	0	0	0	0	0	2.00000208773819	0	0	0	0	0.999996740819598	0	0	2.00002784233291	0	0	0.99998662643348	0	0	0	0	0	0	0	0.999975135891677	0	0	0	0	0	0	1.99999262567646	2.00000058153418	0	0	0	0	0	0	0	0	0.999989309342903	0	0
ENSG00000011007	480.772612406403	145.31187042222	163.19641475534	230.227483999237	269.069878677157	339.761228822803	170.076909211814	178.953401406813	331.021518175115	378.428208873918	506.471767200409	290.677128566974	142.224018848828	318.218252832042	290.915423601439	546.333590209232	194.17925696893	295.164258805786	377.561134846645	97.330820969629	275.578238805563	274.748147072704	362.743382334349	354.568194040699	301.902748276831	229.598727561455	203.429441073481	166.367028399223	277.430712418373	413.916189594144	248.397114408191	201.721883589214	420.444054806429	545.133449391039	145.879894175168	61.7833238820726	453.729083555823	269.321699438666	181.624706023611	94.0793953686684	157.186545234855	210.91803026408	173.776310742399	285.047848030971	291.993577432999	249.404722592299	473.590696278822	453.102400532468	118.654955011576
ENSG00000011009	823.000044904836	927.999949843637	507.999869465617	467.999990489592	584.99997003853	833.99998617956	363.000016615442	602.999840795361	920.99972099508	1160.99984370868	1575.99930065329	560.000280241573	459.000021498848	651.000061205867	552.999913114128	905.999752203703	583.000012772684	848.000152296233	1127.99954107309	394.999833862964	701.999914233395	701.000157927773	724.000068547085	643.000066320598	595.000072632824	515.999747440411	436.000058592983	543.999913853104	918.999533315405	581.999917311473	1066.99984932542	454.99989925606	767.999838147242	1083.00003218696	456.9999489342	227.999969157735	989.999744260958	369.99992614867	708.000002476642	301.999923645064	316.999910112856	338.999905457686	303.000010984296	647.000340824777	590.000074841754	739.000053909228	809.999806951601	798.99998881241	257.000067115417
ENSG00000011021	316.863028514349	112.000025592563	111.999915507935	171.000010655207	206.99995807644	251.000083872781	108.000020393948	146.999951096363	227.99982373411	280.999956699195	357.070926945845	150.851668217407	96.0000195259008	259.752285010655	191.617261755498	507.850899155417	128.000020257593	145.999975334211	206.999958200766	58.999940825934	178.966190600562	151.000100719077	207.888955119435	174.000018912913	207.000053148367	156.999907725061	172.999981928243	117.999965496159	184.999981392625	272.999940284342	152.999966120743	134.99994102878	230.999983485984	243.999940242904	82.0000520754367	28.999982180224	355.612085456077	165.999902238279	126.999958110878	44.0000053909421	96.9999955540567	95.9491882378611	131.000034457724	187.751046066856	180.999994949159	136.000116258548	336.999984565815	313.919682028975	64.9999724605976
ENSG00000011028	193.999936512974	90.0000416483712	127.999979482866	216.999937119685	297.999933830424	97.000042774444	126.999993585681	257.999939365932	454.999781642445	241.999968689543	190.0000586217	183.000069323315	152.999966321891	133.999998946186	132.999155210319	186.999930388952	154.000035500376	55.0000060022492	106.999920497773	203.999969573233	81.9999542535441	483.00005661265	278.000052544891	135.000025530895	172.99993199564	117.999933179509	193.000012565972	184.999947815723	243.999777385293	290.999985546839	160.999979148371	114.000030906661	49.9999815388195	74.9999823955403	124.999916745927	55.9999892104396	62.9999261834811	82.0000023573579	84.9999986554681	72.0000037263759	108.999970289334	265.999923597186	100.999971272951	225.000074437566	94.0000191702147	291.99988423662	59.9999862551695	234.000053099941	91.9999730100296
ENSG00000011052	30.3997005488687	2.26615924210913	3.04076837158519	4.54559205519632	1.96669329293332	0	4.64062944787337	4.84462752336692	10.9043339606096	6.32394357916225	32.9528373069018	2.97277702145012	3.15530007553698	0	3.41914980689889	12.6600759965436	2.84727963648043	3.48681201578866	25.428908751787	3.39295886356325	6.56961236362233	15.7245403360549	2.46494056526594	0	12.9087224168058	10.0424955447911	0	0	6.81096448238757	0	34.3996058248865	0	7.53252554643676	28.3969406527202	0	9.61194556624023	10.6868102078801	0	13.5885741503661	9.44613816411361	8.03129640815892	0	2.00178571408948	22.5259417632506	6.12202190714731	10.5427631966456	3.91469843206727	17.4573379191376	0
ENSG00000011083	0	0	0	0	0	0	0	0	0	0	0	0	0	0	0	0	0	0	0	0	0	0	0.999993404225601	0	0	0	0	0	0	0	0	0	0	0	0	0	0	0	0	0	0	0	0	0	0	0	0	0	0
ENSG00000011105	52.0000330851991	69.0000236332332	33.9999626154225	40.9999942514104	34.9999392603597	34.9999987007391	55.0000252571414	22.9999534591691	33.0000353945838	41.9999505173316	65.9999646733794	32.0000026809477	43.9999851936744	86.0000090922563	47.0000223665086	31.9999408430207	44.0000192778755	30.0000002204907	49.0000330275043	26.9999806990346	40.9999963062799	91.0000468722802	44.9999908495906	101.999975592389	68.9999888855221	28.9999917138319	20.0000136604744	34.0000058659792	43.9999546969444	29.999953081929	80.9999445581865	34.9999705112872	23.9999961198372	43.9999544873987	7.00002043366718	5.00000321194408	70.999976231637	34.9999495246427	48.0000376719848	14.0000142891687	32.0000194945942	22.9999508670932	41.9999902001973	41.0000731906587	54.0000289219734	32.0000304533499	24.9999631858592	91.0000318270306	25.9999927117778
ENSG00000011114	406.999947612422	73.0000959788998	60.0000501204673	179.999833846014	257.000062675093	291.000044372249	145.999969980587	94.0000369524104	166.999883534388	200.999904542273	194.000170302748	179.000088071484	101.000020981825	267.999984979834	177.000007107757	442.999985113201	102.999921520948	140.00004530802	143.999854097105	55.0000219380716	206.000019964902	139.999947866054	272.9999878879	242.999949077805	167.999982399394	163.999983104318	192.999976085154	106.999915523401	164.000008657824	207.000151300786	130.999918763924	157.99998039399	214.999787648461	340.999912897297	88.0000292983352	43.9999967383552	349.999988873232	184.999941971727	96.9999727131851	69.0000098070916	150.999883529281	170.00000219835	118.999961428271	139.000108364857	216.999984352369	165.000050000458	367.999943337435	356.000059967323	75.9999782430397
ENSG00000011132	494.000029002788	419.915127816944	226.999922086026	248.99990077768	337.000065331114	395.000002234227	176.00001530203	214.999980017252	531.999875718704	510.999980737588	603.000166963329	246.825701074471	179.000032123867	299.000028205838	253.999915873258	497.999897559359	330.999994131079	378.000017808981	480.999799545845	167.999938661735	363.451581633041	341.000109239098	424.000055659521	323.999992862182	351.00003436841	241.99989425578	218.000032372487	261.999946791684	409.802445492415	389.000063206264	451.176497529258	225.999908269387	303.999864740433	453.999975379859	193.000036536943	76.9999914819764	503.999896870101	166.999936687614	328.000034588445	114.999993875822	148.999906555763	190.999926124333	156.999993115666	408.000235735192	230.99997440338	302.000092838602	379.999886839762	374.000020068286	112.000004753304
ENSG00000011143	87.9999826430026	51.0000217837681	43.9999690279071	47.0000189568309	48.9999850469786	71.9999916312789	28.0000002313928	36.0000075769412	79.9999644504664	60.9999598236179	97.0000307301643	59.0000067275	24.0000071796023	62.0000402757279	40.9999848916513	119.000009954325	52.0000122358266	63.0000118809554	76.9999955495328	22.0000007684496	47.0000079286121	44.0000763764265	61.0000070177022	43.0000297082725	69.0000136678938	54.9999787891364	29.0000063947138	25.9999971249255	71.999937202548	56.0000195687988	59.9999819343018	38.0000019983207	52.9999870701544	73.9999687301601	34.0000043050443	12.9999926226747	79.9999680795812	19.9999887910253	40.999996761191	24.0000062115715	35.0000088257394	27.9999820939876	37.0000060424481	98.0000441880227	46.9999848179745	47.999979260904	96.9999663860027	64.0000302345645	17.0000054642671
ENSG00000011198	644.000057102443	307.999972191257	140.999969151169	386.999984444595	952.999949039509	569.99996918563	235.000007829946	231.999952775345	341.999895774678	564.999898943218	549.000202537498	338.000170415843	269.000001094137	308.000009325952	342.999943444265	547.999855166734	203.000002190466	254.000032850246	228.999905367977	83.9999685766576	392.9999477554	255.000065272689	410.000035879366	733.000040852193	285.000043468221	356.999832085959	485.000058126216	352.999923663253	417.999780699888	439.999943622546	333.999934593402	222.999965785358	526.999881866392	1128.00006380668	168.99999304334	208.999973479479	982.999751338116	460.999911246287	407.000001843959	112.999970869413	311.999901253611	346.999902111313	193.999995752251	108.000075424114	425.000075100024	413.000041247665	418.999920111542	634.999985903233	204.000060939379
ENSG00000011201	0	0.999940084465708	0	0	0.999955665512192	0.999939175213368	0	0.999934774758725	34.0000587995447	0	2.00010587208784	1.00005294067678	0	0	2.00003011041354	1.00005279605888	0	0	0	0.999995091711963	1.99994993589204	0	0.999987815646307	1.99998260262979	0	0.999974342773563	2.0000187465375	2.00003294983774	0	4.00007434658932	2.00006644054297	2.00000058765458	0	1.99997382385555	0	0	4.0000341497929	0	0	1.00002236133996	0.999990184043775	0	0	0	0.999999609563642	0	0	0	0
ENSG00000011243	1064.38995887824	1040.26200435959	614.80576615647	539.206623758181	694.047755803037	893.676913907074	393.99084783604	728.991160557311	1074.67164515039	1206.18730414991	1087.31377803069	613.761433111896	499.324388545601	737.929194540803	714.979701689434	1156.60478193402	478.753189952892	763.662738212281	928.994340330864	366.104727205216	869.70050226917	572.775326728946	896.470064553818	697.286812963026	751.288508702569	578.265118800264	612.5325119732	695.052755467765	988.113113274075	743.610908809678	1022.70052825733	415.172486941995	659.144744601191	1070.98796293512	579.786208501997	248.505844780813	1033.50638643996	404.021665529181	609.581382715055	269.528903378197	335.681814996914	366.678878907186	335.607661575998	706.593169047309	559.968614928562	630.376283681101	682.144863934719	716.927849866316	224.523670239525
ENSG00000011258	366.999951413931	42.0000244251616	39.0000521228099	217.000056206984	266.000135195477	277.000028983026	120.000012310894	109.000009543831	203.999984185173	214.999883356157	170.000183241107	187.000056613422	115.000014899568	221.999965695489	158.00002802723	616.999868239547	110.000030905765	102.000014454959	151.999881042327	49.9999565718529	194.99996023978	87.0000219529996	225.000060613244	240.9998925747	222.000042686364	188.999930312409	206.000016074386	102.000015872071	108.999882188771	292.999916990486	120.999941097383	162.999978606703	275.999904077571	475.99994862873	61.0000638188523	42.9999982322926	470.99988420081	226.99996182178	116.000096607478	57.0000256218181	180.99992132297	171.999864254939	110.000028716841	153.000091507202	168.000012670292	116.000028879553	270.000020584666	311.000182164211	67.9999883075245
ENSG00000011260	315.000002649186	164.99999120806	102.999954034151	154.000014182716	169.999963412029	272.999999069314	115.000018545807	174.999954781243	366.999872704973	402.999967785325	558.000183083263	197.000096675206	97.0000006173253	148.000012299243	132.999991578154	544.999829149329	178.000013116978	241.000049276785	458.999811215685	106.999960586889	204.999991513313	248.000033768158	209.000004685465	193.000023659823	216.000045435511	206.99989584956	128.000006751733	102.999981407776	231.999883228756	286.999978608097	255.999975640729	141.999975728528	235.999970568578	368.999984378966	100.999981774625	65.9999837144461	448.999875290194	164.999959356415	200.999989835537	111.999983036799	132.999952264971	119.999986056485	153.000004002271	288.000153748709	262.000040936028	211.000019602378	471.999880844054	326.999984205198	115.000037504247
ENSG00000011275	1365.99983606747	833.000023277363	533.999963974907	737.999913583474	1041.99993258309	1151.00000641038	527.999931163257	552.99989473607	1120.99976834334	1163.00003465109	1273.00013706943	752.000241420021	526.000100284486	926.00008246793	694.999922267351	1506.99979500243	603.999965037299	819.999952808057	996.999549891743	440.999758107768	946.999939164955	730.000289432169	1048.00019986582	905.00002499361	931.000136396515	762.999700558717	825.000028043462	648.999963132567	1051.99940400708	962.999933262462	933.999872413419	667.727569072666	803.999836399104	1555.99979937523	559.000002839428	243.999922706594	1332.99968292652	544.999744623109	629.000106432756	295.000040565782	483.999814710213	564.999767011731	538.000050074215	893.600280666	823.000077812196	814.000211933266	1293.99974255704	1205.00025863562	311.000023687552
ENSG00000011295	291.608043165163	87.0000075779143	54.9998173406975	135.861281631975	133.999985035873	239.921179310975	74.0939580773096	98.5700415980247	237.934468473656	193.308687355103	310.915502280257	142.654615518763	92.3263595742726	155.797210329908	125.306374449351	514.836144791631	112.999995204282	203.810550707183	191.189367862189	57.9999506759358	149.502920746593	112.000041172205	219.997054012708	138.997480241937	190.999334744033	154.999907972413	133.718837500874	75.0000277667879	128.992689312857	189.061753402582	140.452856531365	117.000002705992	136.986053264008	374.807411243501	61.6976680215525	33.9999918086876	261.79203107418	131.112919613928	109.991094096439	60.9999956633923	127.821414043476	109.999957566577	77.9855953575923	213.228877884043	154.999982594518	157.945565880514	321.759340957716	257.347386635597	52.9999776618213
ENSG00000011304	3141.99989333537	1260.0000697084	979.999797048563	1689.99987330885	1850.99995993844	2686.99996389024	1110.99998831698	1217.99983539787	2181.99939921952	2713.99989663717	2936.00068444912	1709.0006282137	1129.00001175316	2548.00010382842	1912.99982292439	3210.99936638831	1359.9999460763	1937.00008714456	2313.9989085311	753.999671335656	1935.99997279871	1678.00047263884	2292.00040021345	2055.00013423056	2043.00025229389	1569.9993563178	1429.00011261417	1291.99996479964	2142.99874686878	2114.99982440563	2139.99966221106	1496.99970847277	2202.99957008816	2998.99977689403	1020.99997094091	411.999897788527	2648.99937557439	1308.99954780502	1484.00013663453	632.999894166834	1005.99977982843	1175.99969292915	1210.00011744637	1809.00080606337	1896.00022456034	1756.00030590338	2765.99949712724	2972.00033300509	643.000079322378
ENSG00000011332	1.0000035811251	3.00001089337627	4.00000823131717	0	0	0.999998309779498	0	0	0	0	0.999996886090137	5.00000759562861	0	1.00000838332286	1.00000796362169	1.99999878418862	0	0	1.00001102335551	0	0	0	1.0000029625371	2.00001914141877	0	0.999983817775303	0	1.00002298049097	0	0	3.99999364728218	0.999991390766356	1.99999851952371	0.99999422658134	0	1.00000240184591	0	1.00000209470939	1.00000755446039	0	0	0	0	0	0	0	0	0.999973268712111	0
ENSG00000011347	0	0	2.99995058802116	0	0	0	1.00001058543758	3.99996342180336	0	3.00000649773735	0	0	0	3.00000357561552	0	1.00003342416277	0	0	0	0	0	0	0	2.99996934385967	0	0	0.99997759401069	0	1.00008770272255	0.999986841482477	1.00005024022983	0	2.00004104675074	0	0	1.00001105686573	0	0	0	0	0	0	0	1.99997238888161	0	0	0	1.0000348439776	0
ENSG00000011376	150.999975659792	55.9999884346338	43.9999705495676	63.0000171469512	77.0000576162419	119.999965542984	52.9999632983608	70.0000374021808	101.999880975819	122.000000289219	152.000027094443	80.0000820538025	53.9999984331665	99.9999749733872	80.9999693224996	153.999957543145	56.9999874874072	106.999997444052	119.999935897395	29.9999468922929	71.0000337597644	85.9999875288854	89.0000278643551	91.9999795502768	110.000007307574	72.9999951717071	64.9999908085413	58.0000783184029	89.9999532169012	89.9999919486303	102.999980015213	62.9999985192178	114.000046554812	147.999976959026	50.9999711819119	19.9999982417622	141.999899881986	52.9999905549573	61.0000096077887	34.999985844831	49.0000058883022	54.9999971382081	59.0000019233975	115.000135590348	59.9999916299706	74.9999729489437	112.999999866134	124.000056848561	34.0000173822846
ENSG00000011405	458.999973259055	31.0000196202301	35.000077412462	222.999898957067	260.999975961758	296.999930022929	108.000025618865	63.999980112883	130.999932442458	184.000021186351	177.000109759009	148.000055463363	107.999966205487	215.999979003073	140.999984237651	732.999917883321	65.9999434053236	101.00001904343	151.999897192135	27.0000342457993	185.99995467168	90.0001109478853	190.999978212311	298.000091540841	192.000067079504	143.999928608605	176.999986303482	78.000014452967	103.99981908701	276.999893695496	90.0000726169295	162.999951927935	289.999880132289	440.999928761876	46.0000548984738	26.9999946253367	556.9997634725	226.999842708209	121.000092738577	29.9999896393064	165.999996731662	171.999934964728	134.000017442127	108.000124099329	169.999969261331	93.9998905144079	288.999988905272	356.000131430895	61.0000282485007
ENSG00000011422	950.000006727008	1020.99991451066	526.999823298437	495.00001144503	1539.9998558334	1289.99996997047	473.000032841035	572.999744568843	806.99972971363	1350.99976020753	1171.00044803594	652.00033397882	629.999964333937	635.000063832808	648.999908418021	734.999765974675	603.999989121338	504.000118050168	882.999514926612	289.999873878394	837.999903089863	576.000104353855	918.00002961563	1149.00011268844	641.000139838674	551.999753320402	1133.00012444919	647.999891349329	826.999663950746	705.999909088296	625.99990237349	456.999928482806	1468.99969020712	1448.00006211396	450.999894503597	318.99996060702	1568.99965749611	627.999910826337	846.999941725766	226.999953093664	486.999866655546	662.999795555795	586.9999875203	243.000150876682	858.000154339374	829.000057522759	794.999879383845	1020.99998738994	461.00013225752
ENSG00000011426	1.99996232182545	0	0.999995557430757	3.99994468495663	3.99999242588172	2.00000462831718	2.00002208215121	0	18.0000083564172	1.00005015531714	0.999993366112774	3.00003978188455	1.99996173913172	3.00001762827774	3.00001513228154	7.99994529980634	0.999992463907767	10.000000282404	13.9999916036672	1.00002018158258	2.99999171331598	2.00006319012843	3.99995953753737	9.00004190783019	1.99999628397303	0.99998951462796	5.99997169601739	1.00003919448743	2.99998102603028	2.99998951008659	0.999984853008392	1.00000189494466	7.0000331159679	24.0000462022442	1.00005327366167	1.00000140159595	6.99999995172655	3.99997743230353	2.00003346603791	0	0	5.0000406819269	1.00000698444205	6.00000389930043	6.00001493332698	1.00009684142383	4.00002302486231	9.00006520542924	0
ENSG00000011451	578.000005954101	370.999993410637	267.999919632513	286.99991901924	342.000034541658	428.000003905449	180.999995030607	281.000013438716	454.999922115123	517.999946354454	586.000004433918	300.000173706207	232.000023265226	423.99995759997	299.000002552438	571.999891489867	334.000012337653	413.000025326123	502.99964098691	145.999991159577	376.000027497516	312.000037267805	445.000061947566	371.999982913986	417.000196446751	273.999938118369	317.000078426722	309.999912692766	426.999906324542	362.999927515341	439.999891322175	245.999950033687	388.999791769887	536.999934358376	215.999989180545	108.99996784021	477.999893395975	236.999849491502	313.000022135747	122.999944910058	155.999948335481	148.999914600854	207.000004295493	461.00005464623	294.999945625415	343.000148171736	483.999890323633	497.999938817433	135.000074647452
ENSG00000011454	421.99997759907	114.99996997054	65.0000506866047	208.999971339175	252.000003707358	312.999960480302	150.000005270913	127.999972649974	217.000027257302	290.000062754692	278.000151874518	187.000006795192	134.000046851986	268.000015774373	215.99998622755	506.999969207477	151.00002048197	171.000008029147	203.999935067829	61.9999749402925	224.000036557489	173.000079342733	248.000076164656	295.000024602528	270.999975451248	223.999883459156	192.000014877103	121.00004203889	196.999958409705	260.000028261851	170.999993797653	169.99994459832	313.999937743986	459.999973885535	78.99997586805	47.9999986359575	420.99989371511	212.999944129366	136.999983668873	60.0000017695491	181.999908042196	194.999993708706	161.000033080601	234.000059080632	244.000053595059	195.999906699677	364.999904204002	383.000041302427	68.9999702823283
ENSG00000011465	0	0	4.9999968912202	0	1.00000853935956	0	0	0	0	0	0	0	0	0.999996654232632	0	0	1.00000628843648	1.00000591467455	0	0	0	0	0	0.999984890414233	0	0	2.00000120741462	0	0	0	0	0	0	0.999994870834854	0	0	0.999998842362964	0	0	0	0	0	0	0	0	0.999988751296552	0	0	0
ENSG00000011478	87.999983927991	62.9999986761931	48.0000032725962	28.9999799959713	31.9999781826028	43.9999796315093	20.0000061404604	42.9999601266507	78.999970006195	69.999995038734	113.000070003003	47.0000128339094	29.999986439592	49.0000183337374	36.999988679759	89.9999632028377	53.999994987631	140.000010457566	202.999908540169	38.9999614645362	71.9999862412319	42.9999892081944	59.9999961770246	51.0000409686004	65.9999971118045	47.9999637974759	35.9999907693141	36.0000000135866	66.9999736604025	28.9999807192071	98.9999821047305	44.0000038659153	44.9999671678884	74.9999803469732	46.0000147513512	12.9999978857718	51.9999759993082	23.9999858722263	38.9999716401149	16.0000002986924	14.999985137127	25.000007086037	25.0000005149129	60.0000609204137	44.0000004077204	36.000036666944	74.9999930125567	67.0000071928369	11.999991718802
ENSG00000011485	541.999945081321	277.79580064517	183.999925567384	233.999920065565	182.999959032702	452.999984515414	172.000024378532	161.999995510246	427.999841846715	401.999899111994	572.000280827596	298.000169431025	101.803709026098	299.000048318484	263.999931387971	515.728124395503	246.999988436577	309.00004116792	455.999758940964	171.999989075025	291.999936984703	256.99996724852	417.00008675528	272.999966593449	379.319533950116	174.999922065155	235.999979071431	171.999944164411	394.847586873445	377.999873818296	317.947866057432	149.999970877367	386.999941301915	421.000005349351	187.999974052242	102.999973686469	362.99988178122	226.729716377974	169.99996834057	110.157860128222	201.999877578266	150.999984885184	175.000031574828	411.000201175162	256.000000729264	219.000031992074	456.999884617504	454.999992025436	82.0000285851811
ENSG00000011523	414.084331334147	82.0009060516267	65.0000153575471	217.29174149168	205.008495964536	217.01710473471	117.000004129042	98.0004078248853	228.999803546369	206.005622782899	279.000029668453	149.000045457763	100.003576200634	204.000011402892	129.000058409956	459.338679065485	125.999974000752	184.003421937647	213.999903181526	56.0000089222121	183.031556777859	176.000065847215	190.000077833796	225.737776543665	268.000118808839	173.023651651407	184.131280056992	84.000766896884	158.000068526302	264.999957237875	199.999905959919	178.002564262125	224.012212319302	313.999967253201	60.0000001923103	28.99997234433	423.999956572934	127.054586196143	100.000030037798	54.0000545039809	154.017210726457	129.999922998436	138.000011394326	270.051283384444	202.000030128027	167.999973796269	315.043095883521	313.018861860512	86.999981759642
ENSG00000011566	102.999975918217	5.0000010304846	5.99996909834569	41.0000122244313	19.0000128267962	59.0000211192668	22.0000147047889	7.99995126334794	22.0000484552485	37.000037600171	25.999994064207	30.000024257024	17.0000188121213	38.9999529383848	28.9999914611851	149.99991681293	12.0000291490246	14.9999919393787	24.0000165646846	9.99994506939698	18.0000312777716	23.9999621504314	41.0000286293869	31.9999817408388	20.9999872435217	36.9999460939895	31.9999825562281	8.00002023342836	7.9999420190052	72.9999927539666	28.0000806259298	30.9999821005693	59.0000037267902	73.9999777110144	11.999992418423	5.99999016841623	112.999982751976	31.9999830690038	16.9999897440967	1.99998700380325	26.0000190941765	24.9999775622648	42.0000111449623	18.9999535956494	25.0000055949868	21.9999238113271	63.0000181529651	68.0000280655569	5.99999323549026
ENSG00000011590	39.0000001579548	23.9999921457468	14.0000071313548	15.9999896265376	17.0000155438394	19.0000143516652	14.0000098052884	24.9999902241806	32.9999926288945	20.9999795173095	27.0000273407986	19.0000075506676	5.99998540696174	17.9999917729356	26.9999837572487	85.9999493706219	14.0000064608012	64.0000103591661	96.9999691585689	10.999974361612	13.9999928696424	12.0000266386867	12.0000177691204	14.9999915651293	18.0000050664074	9.00000011746676	10.9999920265632	15.9999809628449	23.9999830171896	28.0000236793905	13.0000179482388	26.999994195716	10.0000054846571	27.9999897502163	17.999996277475	0	7.00000696835287	8.99999963953113	27.9999783466477	4.99999636212683	7.99999955806637	5.00001133272422	7.00000528937778	32.0000194754854	5.99999781640709	3.99996531053833	15.9999809344985	10.0000181443946	3.99998987937305
ENSG00000011600	5973.99332841247	10185.9879299544	3303.99722788104	3344.00097889461	6936.99266256158	6614.99525579169	2791.99872155767	5421.99300873476	6654.00205739928	10162.9887655842	13671.014360493	4499.99711020164	4034.00380119503	3944.00129750279	3587.00101382916	6989.99618681096	4326.00475874819	5354.99540449134	5715.99166109943	2884.99693403778	6290.00464050602	4442.99665736043	5257.00806275812	6396.00496634202	3473.99685514389	4458.99826575398	4647.004353187	4588.99626101499	6723.99076318465	5371.00326535098	8384.00054899171	2459.00011559644	7991.00082412878	10227.0054878113	3833.99724832649	2834.99791319079	11245.9922733652	3554.99831818788	7868.99890310375	1930.99829462921	2715.99833610068	3185.0022304569	2211.00344579605	2276.99802633159	4381.99851742508	4915.00357651263	5011.00409712232	6119.99727783673	1934.99807547367
ENSG00000011638	117.000030326881	70.999970540904	56.9999515636462	58.0000002948453	68.9999932073846	121.999981671914	57.0000091499925	58.0000078314872	97.0000058373426	110.999995577653	163.000061301291	74.0000461399515	50.9999889162006	97.0000138315847	60.9999804399094	169.999966205207	79.0000061494569	76.0000132675349	127.999923532419	49.9999673275332	73.9999981715607	85.0000579747375	85.9999963838312	81.9999929007202	64.9999944634155	68.9999544363595	46.0000120022885	52.9999819640527	80.9999555104704	64.0000021471127	87.9999883640695	76.9999870903038	85.0000021226238	104.000011151298	37.9999872612682	19.999996688571	131.999956375912	43.9999753078162	54.0000207129981	26.0000016598765	35.9999916500113	28.9999664450224	41.9999956721107	85.0000149167454	97.0000056270857	65.9999451047113	120.999971130988	119.00001931045	34.0000197168077
ENSG00000011677	0	0	0	0	0	0	0	0	0	0	0	0	0	0	0	0	0	0	0	0	0	0	0	0	0	0	0	0	0	0	0	0	0	0	0	0	0	0	0	0	0	0	0	0	0	0	0	0	0
ENSG00000012048	131.00004235115	34.9999197769865	17.9999785133642	62.9998833425286	117.999884407004	86.999971740855	28.9999251751697	41.9999239563337	74.999930069117	91.0000065347283	71.0000294380122	38.9999553224594	48.9999556194939	58.0000502010928	60.000009976054	133.999987750062	28.9999913070775	62.9999702195084	73.9999209268506	11.0000072010582	54.9999925551186	39.9999992038288	60.0000516854414	76.9999786237551	43.0000338464868	49.9999368982809	103.000010946009	53.0000388240371	70.0000381189957	55.9999501148613	53.9999683737933	25.999981030347	61.0001865478166	159.999904834617	43.0000626926329	31.9999834810056	155.999871085644	82.9999445511382	62.9999827104653	18.0000551747819	55.0000444586741	53.9999634217642	40.9999818755504	30.99995190307	51.9999912234103	62.0000230911695	94.9999761473919	91.0000204484133	28.9999893191057
ENSG00000012061	608.064245145032	562.042855515024	319.621837697472	341.579866424158	347.588280592548	495.074530133917	247.931352222237	342.115765443245	618.141617252954	685.29919262373	799.226712938246	384.299364954372	204.548925193357	384.004991913379	345.837189137347	729.809532718764	310.598738727172	472.944551714271	565.100190126368	223.667250501982	362.885307366884	440.266202069186	405.847284262286	371.727222565576	446.952529072559	373.903577086359	275.533716286061	299.8882004079	556.332831882059	423.474168836122	552.478484448949	271.46430160196	490.468111709618	617.391371136696	258.233003662849	120.384254029887	575.674182202838	242.623082576679	432.864622075179	166.717301602964	244.55788941133	243.739848711619	188.042739477322	613.091184089583	325.096613217612	369.256028065997	553.405008642929	478.916756618724	162.805738490968
ENSG00000012124	841.999921736775	771.000071980668	983.999885066944	414.999945443163	760.999912329946	309.000025115913	429.999978513118	337.999932959644	1128.99963848616	840.99995926497	957.000313678458	342.000136613511	249.000001477877	698.000037317841	458.999970703875	1782.99977128796	964.999967707025	811.00004371995	867.999723668747	116.999910119258	800.999999770934	683.000073763605	733.000165580085	576.999997818132	1087.00012444229	616.999756587972	561.999997582206	550.999966457154	609.999639578778	1333.00006767463	947.999854044647	806.999814868727	615.999842384791	658.000007604267	719.99993648242	197.999962664075	1020.99981547673	1127.99962160185	381.99998059298	311.999979656496	273.999932209561	317.999924808862	237.000013073375	1778.00078654308	681.000055915722	663.000064434644	1142.99973910434	1298.00006506512	209.000040239187
ENSG00000012171	15.9999617749609	29.0000201500157	9.99999954742002	2.99997331400905	14.0000115070211	11.9999635158285	7.99998667358785	14.999947064665	9.00000863951192	29.999900947283	18.0000203941694	9.99999151912802	5.99998534289227	9.00000527246681	18.0000128447241	14.9999300193837	8.99999710076645	6.9999973384184	19.9999628079504	11.9999650305748	8.9999931000532	7.000040127639	24.9999989924409	18.0000380220668	9.00001202914322	8.99994805944236	14.0000133175241	18.0000196397016	11.0001143649497	8.00001679933262	6.99997955924347	12.0000135779684	9.99995059909056	21.0000330227236	5.99998844112647	3.99999489787066	26.000004146709	10.9999954347659	15.9999827993392	4.00000500423433	10.9999892859145	6.00000682951709	5.99997848484784	8.00005039412611	0	14.0000417831958	5.99997755809349	19.9999751381024	2.00000523051573
ENSG00000012174	75.4688533191623	7.99996040100599	8.00000982609843	38.0000492002551	42.0000881456723	44.2356545737505	21.9999711204956	15.9999995890342	36.0000912733216	33.9999671533006	32.9999544771367	35.9181962769657	13.0000102279746	37.000001585119	35.9999738988268	102.90852610176	16.9999778469898	21.766786998566	43.9999440419993	12.0000079383959	23.9999803107117	24.9999573732767	26.9999851425568	37.9999853406627	38.0000398390819	19.9999771596977	32.9999787675964	14.0000085183535	18.0000564621496	30.9999806230487	26.6747335900427	44.0000148930318	36.9999026246566	64.9999798355517	8.9999883467974	1.99999322891416	90.0000394077606	39.9999836975714	22.9999963301891	12.0000206812905	30.9999683774607	29.9999506020811	29.0000005688206	34.9999715398195	41.9999809465011	25.9998727430529	74.9999494564269	76.000043280921	7.00001202555721
ENSG00000012211	138.99999188381	84.000005519262	43.9999799925326	69.0000068125701	147.000026739928	91.0000171259116	67.0000007113387	82.999982352453	172.999951569397	123.000030603791	212.000055994502	90.0000470555024	54.9999968720746	98.0000216907388	112.000000627784	176.999963531289	94.0000008022641	112.000018346573	128.999890586069	57.9999730514529	123.000008194642	101.999988348683	132.000047053858	87.9999877836218	103.999984917854	77.9999580727717	95.0000018470122	93.9999635964299	116.999923095408	92.000012047729	143.999942980001	69.9999868079728	96.0000159581544	176.000002384801	52.9999928171348	49.9999864998393	202.999925161189	72.9999933900075	94.0000240208781	35.999984347028	43.99998008597	55.9999725993662	51.000006356391	78.0000757404977	112.000028924365	113.000086998765	150.999987521766	189.000042969155	35.9999988496436
ENSG00000012223	157.999985370476	162.999971131827	121.999935416601	176.999988769582	350.99993430562	383.999989983961	388.999968335877	115.999932604934	6677.99790439445	460.999934589261	669.000094296608	278.000157336743	586.00003541592	210.000012636767	287.999973194853	360.999963972566	329.99999671697	74.9999965600886	116.999937062968	1200.99948065014	231.99998660928	63.9999840736828	869.000103892339	463.000037116244	934.000151337437	190.999918186596	182.999987032559	622.999913549831	167.999867280836	527.99994079169	118.999992578688	316.999913957588	332.999883395438	1470.99992650867	60.0000288351109	19.9999999979611	231.999913631484	60.9999958701354	86.9999862147198	524.999949085763	257.999923056285	549.999889973078	193.000042302898	63.0000516481562	591.000043194547	325.00004433088	605.99985928606	309.000042090924	279.000042204517
ENSG00000012232	1326.9998318489	848.000119393127	493.999983607494	670.999851988865	1337.99997842786	1050.00005130062	365.999958323309	637.00007701584	720.999645528618	1020.00009880148	1003.00020827037	810.000196220003	398.000095659764	798.000018569682	745.999942147692	806.000021781711	591.999959724936	696.999985499486	539.999898094003	284.9999868758	1039.00010443828	631.000169022118	992.000159122623	1095.00008847445	546.000083128938	644.999745564387	767.999970282493	842.999817059154	900.999539152068	717.999950699195	774.999910800098	465.999807864266	682.99977574771	1730.99972112658	505.000077783072	315.999923658472	1357.99964008954	619.999731138314	622.000053614459	174.999946179066	427.999945772102	562.999860834724	494.00003015998	359.000002915052	818.000063174577	879.000498050573	849.999940081432	1324.00008415579	397.000093438164
ENSG00000012504	0	0	0	0	0	0	0	0	0	0	0	0	0	0	0	0	0	0	0	0	0	0	0	0	0	0	0	0	0	0	0	0	0	0	0	0	0	0	0	0	0	0	0	0	0	0	0	0	0
ENSG00000012660	3165.99989099243	325.000028621442	290.999924069269	1684.99982651275	3078.99983050601	2189.99988680295	982.999878065556	640.999882245775	1031.99974618753	1745.99994376053	1654.0003345031	1387.00050756362	898.000070766032	1485.00012311254	1643.99982918081	3506.99932558545	750.999997539716	755.000031449557	1080.99964837403	228.9998531023	1459.99992223042	1046.0003688191	2144.00033419852	2296.00019201407	1253.0001802599	1289.9994440652	1883.00011043706	881.999921137399	855.999564407964	2033.99978804006	912.999851779146	1158.99976332199	2362.99960223589	3427.99975898229	354.999965097858	321.999930888167	3792.99898866798	1654.99948381264	907.000095787013	339.000003976452	1289.99961065829	1560.99957105568	933.000054290288	729.000380784499	1599.00012192522	1206.00013516241	2088.99960117363	2547.0002525566	710.000134558891
ENSG00000012779	5401.99996273469	4678.00040599403	2285.99944263271	2826.99964728986	5664.99981781318	4645.99998117856	2156.99989046825	3681.99908251204	4515.99834913379	5378.99992370487	6155.00136122016	3023.00122448989	2953.00018662399	3248.00022404064	4103.99964442818	4490.9991145664	2287.00004516701	2615.00006035699	2362.99913367888	1040.99944595358	3712.99974562074	2579.00059412032	4756.00047668349	4127.00050677905	2562.00026022903	2996.99865117586	3612.00037113494	4226.99963642056	4165.99769535409	3086.99954672811	3627.99919518241	2059.99968375957	3107.99942952215	6590.99987738358	2525.99966566251	1702.99983795144	6070.99854979548	2914.99913834132	3586.00057935384	1264.99983296298	1906.9994303934	2372.99938761406	1434.00005938622	1535.00074214691	3544.00042540615	3545.00054029612	2678.99959105993	4800.00024476004	1688.00032609662
ENSG00000012817	1387.99970428049	0	323.000061404693	0	1.00003838775247	963.999988202763	0	395.999905151367	0	1.00003431335353	0.999963176823833	638.000199379939	1.00003086153484	670.000027357638	493.99998656901	1831.99981684366	0	0.999998617065156	0	276.999809516509	700.00007098639	0	1.00000081724514	645.000032343865	0	0	0	0	1.00003564747395	0.999996436940733	674.999860901402	0	3.99985974252196	1058.99983806443	279.999874881454	148.999951003357	0	0	523.00000967712	225.000061645917	377.999885418875	0	0.99998711002257	1065.00057587997	654.000066871416	477.000224592914	0	1.00000868316433	188.999989010855
ENSG00000012822	2263.99991185121	1559.00010230462	987.999889319967	1427.99988395832	1731.00004560547	1779.00001186496	771.999867288349	1049.99969248875	1530.9994929778	2347.99985851034	1822.00059401655	1157.00042456985	1008.00007634401	1461.99998881225	1330.99988839981	2223.99962913105	928.000010679667	1158.00005730699	1333.99930187674	456.999705441136	1537.99997657786	1141.00036182172	1778.00025120885	1806.00016513494	1391.0001260696	1181.99945032511	1243.00000525636	1257.99988019663	1769.99910537076	1299.99990593936	1608.99985869544	799.999849591703	1362.99970554501	2489.99988963983	960.999805241017	591.999889392679	2457.99944408543	1017.99968427505	1249.00016647347	473.999915523566	758.999772622467	803.999720154096	698.000049054012	923.000491478577	1061.00001863211	1145.99997623051	1414.99975248318	1818.00013650833	471.00013338596
ENSG00000012963	373.270424757407	111.000012725996	91.9999728634618	195.999932097323	208.99995770683	260.000027855836	134.999993699396	71.0000152967825	233.99988373323	255.999957399813	339.000034345184	189.00010017785	111.000016834941	217.000015276162	199.999960097601	448.99993129451	165.000007650626	202.999987314902	260.999918849665	57.9999865263238	163.999968749628	210.595263048685	247.000026591327	256.000045012472	203.000013914205	216.999887898949	140.000004282239	118.000024474438	176.999921493433	228.999931361406	210.999985406486	132.999981898477	213.999981469051	349.999956144711	90.9999618508253	49.9999990124456	371.99993550539	148.99995571444	158.000021593658	65.9999936221989	139.999975295874	147.999996555788	138.000021509378	199.000133070819	244.000014139627	208.000024092508	360.99995340125	340.000100852386	91.0000139468167
ENSG00000012983	244.999976168503	22.0000086577032	35.9999965387069	148.999898138774	98.9999849338758	161.9999944203	77.9999873245274	62.0000194061275	85.9999512370944	110.000015169888	138.000036704738	120.000056221983	76.000029154037	127.000055500967	97.0000241391614	473.999957898729	69.9999677172513	59.9999674844076	120.999811071459	25.0000228332211	102.000015870831	83.0000443633427	146.000042095025	139.999989884527	101.000054611762	87.9999321320889	121.000002704079	34.0000484799682	63.9999851201054	230.000013426894	73.9999613719083	68.0000024331751	142.000064519263	305.999989246584	44.9999602565029	19.9999897571838	312.999965424956	142.999943789231	68.000004319888	27.9999843542062	123.999956000458	146.999937660141	99.0000192645431	104.000046093863	130.000032108782	101.99996939546	251.99998997039	240.000054328147	59.000009633021
ENSG00000013016	145.999980220496	80.9999922423372	60.9999926228247	111.999974649587	59.9999414220835	114.000045837135	102.999984630608	66.0000388517645	109.000014161147	112.999937857658	153.999969694794	90.0000754933457	66.9999720765128	160.000028949187	116.000005356903	159.999965823999	151.999964338614	123.999995589108	157.999970984721	32.9999706017761	101.000012096664	165.000101316648	138.000062316725	217.99999526066	150.000033400805	94.9999488720478	47.9999896019892	60.0000117974435	133.999918125968	88.0000306311848	103.999961517584	129.999971820573	102.999933701622	146.999998643995	70.9999756688873	15.9999868845804	154.00001247759	94.9999539502828	126.999998251181	45.0000243808339	72.9999639435063	56.9999675056256	103.000021801069	106.999978325649	123.999988624861	138.999963197137	156.999991966299	260.999998034223	69.00002717675
ENSG00000013275	791.000088151398	656.999917662284	402.999847874384	409.00002223762	370.999989368591	626.999984871223	277.000017075908	410.999877022858	731.99984959475	830.999843305985	1127.00048433608	437.000219491989	327.999996813371	574.000021683573	424.999920177061	888.999734628505	479.000002764661	756.000172228269	805.999722516372	293.999876115478	541.999958233367	621.000133374322	627.000008417303	486.000058801089	517.000088307386	387.999810265652	314.000041916926	408.999951843301	630.99966643206	480.999921345052	712.999902304691	342.999935269595	600.999845761692	808.000080552628	390.99991604527	147.999983721045	682.999850448959	293.999950161618	515.999978200522	185.999960387357	214.999944660063	293.999920281915	290.999992242136	547.000351987588	473.000082325255	551.000049990932	760.999809949772	665.999977313463	200.000071012545
ENSG00000013288	1607.99973323244	872.000123129353	584.999865764762	972.999800078663	1347.99989935853	1365.99999568454	611.999861276501	594.999917985062	1016.99965841081	1459.00021058737	1741.0003870997	679.000239444521	533.00004925538	1135.00005798792	1016.9999494076	1703.99994297626	700.999940899698	950.99991705639	1141.99964780585	363.999788338798	904.000084589355	887.000201591372	1242.00028158569	1133.00006764837	888.000019663504	833.999669628593	813.99996282815	764.00002613627	1105.99930764989	951.999853569665	982.999804401217	628.999868363166	880.999787417827	1637.99974207669	521.000067764372	295.999904295122	1607.99956375522	679.999704803037	840.000084514539	246.000016778163	521.999851506581	593.999852550788	513.000038793906	898.000347115365	950.000049515209	1126.99998642244	1303.9997803111	1453.00029468466	451.000084374031
ENSG00000013293	0	0	1.99997479698417	0	0	0	0	0	0	0	0	0	0	0	0	0	0	0	0	0	0	0	0	0	0	0	0.999997201002259	0	0	0	0	0	0	0	0	2.99997995974083	0	0	0	0	0	0	0	0	0	0	0	0	0
ENSG00000013297	0.999995316630312	0	0.999995412039412	0	1.0000208548326	1.9999919458708	0	0	1.00001893368751	1.9999777523348	0	1.00000268669961	0	0	1.00000587385368	1.0000020724068	0	0	1.99999073689358	0	2.00000842848064	1.00000522286415	3.00001317719731	4.00001553917412	1.00000586570358	1.00000349874112	0.999990580047855	1.00000789192479	0.999987453762484	1.99997985344947	0	1.99999775989806	0	0	0	0	3.00002352298711	0	0.999980347495861	1.00000808342751	0	0	1.00000566343426	0	0	0	0.999998562801634	1.99998597390865	0
ENSG00000013306	14092.0012363461	9414.99899292492	14021.994852723	16561.0000843415	18605.9984529522	12993.9993625408	10261.0005843256	21938.9929779499	24157.9929553884	16090.9974321122	18783.0074143844	16786.0092978478	14620.000243187	9975.00072903715	10206.9981855547	13050.9958141385	8824.00027508441	4012.00087498409	19801.9923081264	17910.9923690204	8664.99914382401	28141.0070453905	15391.0002737337	12693.0015411034	13972.0023325379	10035.9950953569	10347.0012054984	10477.9984126825	22746.9872869834	21518.9966762814	14527.998066338	7025.99887869425	11907.9975765338	9071.00066112268	14887.9983160991	3889.9996583476	8016.99807513735	6777.99882394001	12956.9996232228	9464.99799553975	13886.9959044128	14272.9960439922	6464.99997372428	21939.0131747728	9840.00155726858	31109.0007203382	8880.99774501671	17837.9988091109	9101.00252501625
ENSG00000013364	5117.00000202952	5266.00017842816	2140.99958176414	3012.99967442454	4109.99956312334	3815.99987359227	1985.9998912102	3675.99923621489	5036.9985067751	7122.93923773441	6197.00145980011	3161.00119789225	2834.00025948922	3133.00024527752	3611.99979242084	4536.96826689183	2578.99999105277	4020.99316196588	3524.99861298498	1504.99935646996	4040.99996696546	2753.00071470813	4644.94367986972	3758.00032552793	3375.00046630308	2875.9986447211	2730.99987610823	3081.99979278977	4593.99768005502	3064.98625623606	4387.99932231419	1871.99954034409	4910.99902967549	5123.999427866	2920.99982453812	1659.99973144817	6586.99801572244	2378.99914299715	3281.00025989371	1484.99990556541	1679.99953425283	2090.9993600643	1618.00018066372	2456.00115261449	2786.0002925009	2577.96837387001	3608.99914673005	4266.00045142512	1380.00015854121
ENSG00000013374	1215.99517124093	734.994588314484	481.993884571824	736.999848090331	946.99987188854	1472.99659336072	525.999774396405	665.999900572942	1022.99949571012	1728.99699021349	1327.98166860043	744.000096893625	533.993829878481	882.998059693469	744.997894756688	1540.97401747362	627.999888835066	883.949197297944	1199.99903764131	324.999780294345	657.970135849951	723.000102060491	1114.99796812799	980.999738814339	959.996848261357	678.996887280834	693.979939085711	542.99734905797	1066.99938266472	891.75978248829	915.99017956356	544.989707845962	1796.99869058526	1463.96546208406	467.999050092813	307.999932885072	1769.90034424688	802.99910055907	858.999740447398	290.999833959235	450.999266836285	602.999484213321	614.999988958168	771.967276894524	761.999585399035	747.000010498787	1218.97390647185	1377.99947242547	407.999955171774
ENSG00000013375	155.836792190622	23.6890792959693	9.97553572151212	62.7669001865601	79.2140256957483	99.6969019964312	45.4506355520676	31.0986466683614	81.7647555818963	81.98807405842	94.2851268527135	77.1545130494415	38.4501878551145	60.3294271245127	31.4383091452507	237.001862132338	46.4102145082117	88.4486603755025	111.558772853944	22.3738155714436	77.2962403314782	69.5167678649368	79.0053469853708	83.3514421919177	87.6723342019477	63.3882536715476	85.6666818173352	28.4400587495792	69.1302163056225	101.511757117191	62.5796662601579	61.0794276836794	102.062275226213	165.526728701806	14.2724028801675	8.39659506625532	163.908318776926	59.4244801417015	38.7856989165084	26.4520707979929	57.2705768082591	70.8061193159282	37.6571690881778	81.9591753068772	81.683169358754	47.1470490058366	147.204396719263	88.2773723985159	22.875961367178
ENSG00000013392	23.9999628863093	12.0000011628351	2.99999477046152	20.9999499285	12.9999925847519	23.0000299257592	15.9999947805686	11.0000171351653	31.0000490476693	38.0000270142333	41.9999783768326	18.0000061693264	8.00002202629709	16.9999793093732	13.9999883834485	44.0000138841469	14.9999908701571	26.0000113251494	35.0000075300725	6.99997309411758	14.9999733846495	20.999966985541	17.9999782914138	29.0000066382221	17.9999768641925	18.0000039346362	15.9999967511135	9.99998417509544	17.9999391369831	17.9999843025355	20.9999911337234	16.999978461284	18.0000210741931	36.9999938919988	9.00002029876096	0	40.0000266029787	10.9999839109737	14.9999733034091	6.99998031794698	11.0000220447164	12.0000069316952	5.00001070843607	26.0000447437462	19.9999858958656	16.0000719544565	51.0000153267458	32.999973795516	5.99999383969069
ENSG00000013441	2069.99996815835	145.000002416626	94.0000003535751	1089.99986471917	1403.99985339174	1284.00001094429	291.999991758621	297.99983515885	726.999827023815	966.999937547047	1004.0003021147	858.000360960902	394.00002172572	801.000051973812	640.999944093497	4060.99934325707	372.000047047207	590.000068859803	799.999651094813	238.999879242574	1013.99994937512	602.000149471816	849.000086706721	965.000184070738	772.000032135975	990.999524730639	1060.00000369795	338.999990933524	468.999764173791	1670.99984729972	589.999902562649	608.999877431415	1108.99974662818	3440.00000891461	200.000060839631	165.999973934846	3951.99914438623	910.99974769116	555.000177301566	190.999982126663	848.999746074863	976.999740988258	621.000018355275	635.000465043865	932.000096262741	610.000151433292	1909.99955835581	1400.00013975798	320.000081365728
ENSG00000013503	96.999971441428	31.9999669469887	12.9999941368599	58.0000351600717	36.999962868087	77.9999844111946	27.9999632642481	31.9999843018564	89.9999966747849	58.0000598879529	94.0000291859172	50.0000111645629	33.0000154829581	57.0000004981389	45.9999960536394	141.000017668619	43.9999839290735	59.9999698316418	72.9999829717932	24.999992765087	56.0000240109039	48.000070531363	65.0000413600694	64.0000004349612	64.0000151099643	43.999988674528	35.0000281202604	32.9999700661015	68.9999615543887	64.000028427758	79.9999340547421	35.9999932049666	60.0000337009909	136.000010830843	35.999967845941	14.9999885456627	89.9999596268103	49.9999827473634	34.9999896089439	22.0000059514917	31.0000173644001	38.9999589566499	33.9999973204463	57.9999759001945	65.0000112506782	45.0000925710794	88.999963854118	86.9999599901764	14.0000282339046
ENSG00000013523	302.420481993808	128.48229121361	122.808521991209	152.823379562863	136.947683910456	267.898504151669	100.670221687437	113.763368828238	243.229519026428	243.128558338565	244.411496043205	192.477611697033	92.6477597276994	241.653859152036	139.427700536194	421.639271709472	155.894221218852	195.560360254192	282.184872445597	96.5710245528419	195.892184732154	153.52186287519	195.544160693375	192.283511708535	223.521950532866	175.094705553221	148.683640828364	96.177692935217	229.732100642749	190.193128767247	167.496714322788	142.237289474938	219.340236880253	318.884002906101	115.918488496061	49.5753722972847	300.674519344664	166.31475831959	126.169707676302	71.819791638195	96.3880840444401	131.08722564428	132.397349157761	292.153124286119	180.400358360856	180.010742023399	367.705465680373	279.616535886784	64.3595109968282
ENSG00000013561	404.000022770013	88.999998940185	66.9999703538681	172.00004753802	222.000041152031	267.999987605028	134.999973870703	158.000017246857	223.99998827416	245.999931927827	332.000035827262	169.000121764173	88.9999635665897	176.000021861296	129.999993823119	596.999858946312	141.999977488849	142.000016029698	247.999872735793	90.0000079100391	155.999985264155	184.000026117331	224.000058816883	250.00006384072	171.000024273627	195.99990263486	139.000034957558	82.0000005829079	109.999885404214	243.999999771221	166.999948951043	136.999933066081	236.000015902965	357.999924510353	84.9999443878669	34.9999930242137	405.999833408297	172.999956075742	151.000056939917	67.9999728120198	202.999965477551	211.999970609598	125.000035911763	212.000083344621	184.000002427741	145.000063477195	363.999927703935	308.000101487354	95.9999799254357
ENSG00000013563	489.857779172523	466.110469362086	240.344134181482	239.956293964885	404.664768754874	435.121646538216	245.651569423052	284.515217283647	517.535941974452	696.67372080754	834.484457687489	343.719861052753	273.110397789584	446.313720035221	393.248438101149	788.240498372425	280.623164184993	272.31789620018	492.066633096645	167.859322034824	408.419304176405	337.679966477336	341.53325956657	395.853451675603	329.597584754714	262.974256853117	252.859483942156	216.321717558772	395.864361126663	385.677896910635	449.448074478475	267.09201302302	438.004967598648	666.716497949706	205.8671870205	157.532798584579	579.632871753053	284.62314171105	355.858217130835	114.654446754746	233.11829168285	251.28845774979	233.17535331451	288.074251271019	318.319829764033	340.553529971248	400.195836016792	368.619736991919	144.196962052541
ENSG00000013573	119.965935900548	56.1106017388152	152.970059205628	158.379591071155	126.046329597425	211.034744433782	90.8585353038065	129.727673695951	249.321069898504	266.990342834704	411.129176374978	137.040063240649	201.374574363399	174.809772372701	49.0748122042214	386.724990840225	253.268928741665	96.6880502042085	452.759464221852	165.518019394791	173.448920468912	167.813625919811	220.810666888781	126.909921850819	372.340394779289	184.419231716204	169.242696100084	268.454808771565	286.603348172842	71.7196770945348	242.633789354867	155.427636954092	58.2949121176999	451.253144720406	118.120088532944	63.4562219972172	71.2857025838661	97.9336419151246	264.393360969259	85.6606714455904	160.983327350487	158.745708879006	88.9116371895565	302.977860455374	133.05582334938	135.24886236224	409.717008773756	50.8688321823984	45.9915166922767
ENSG00000013583	236.000073064218	195.999935643708	91.9999545844344	251.000023916747	240.999975314983	210.999990690076	130.00002668453	243.999901197451	255.999903697035	337.652529295887	462.000241579549	204.000141362894	155.999992370813	187.000000950916	157.999966914312	331.999861202615	118.000022128613	146.000056073253	214.99992791723	107.999951204714	217.865506386276	169.00004184305	255.999963181455	254.000040726315	204.000035421056	154.994356042327	178.012209782839	119.999965805465	200.999858102775	195.999957063674	236.999967692131	121.999991607077	409.999940364782	321.000044163403	115.999972854004	58.0000020348097	411.972581319692	196.000001005596	202.999972147895	125.999967910652	111.999964657486	181.999932963969	106.999986268522	184.962274638958	190.00003882118	205.999980163958	220.594830278948	215.999982643976	74.0000383378546
ENSG00000013588	0	0.999960554033522	17.000016000224	0	0	0	1.00000324210729	0	0.999989236370014	0	0	0	0	1.00000107286164	0	0	0	1.0000005494896	0	0	0	0.999861220424029	0.999993581378328	1.00006892702806	0	0	2.99994987076002	0	0	0	0	0.999989119389009	2.0000848957253	0	0	0.999992602962535	0	0	0	0	0	0	0	0	1.00005058797071	0	0	0.999954751705732	0
ENSG00000013619	13.9999962939785	5.00002504122743	6.00000925466317	11.9999572807232	7.00002724105932	10.0000549455944	1.99998421596832	14.0000297885061	13.9999533223918	9.00005695232596	21.9999642214673	1.00002272474854	12.0000337359839	11.0000161564501	12.9999715252921	28.9999755114731	16.9999920263958	15.9999979259153	40.9999840895446	0.999991494396802	8.99997966260997	10.99996740468	20.9999865006841	10.0000056982665	36.999962984567	10.999960725285	6.99999685952444	6.99996766033542	15.0000490632628	9.99993401972022	22.0000546805378	16.9999686965385	17.0000150735188	3.99999667615912	8.00003214968428	0	21.0000160263741	4.00001669660245	7.99998922807844	1.99998150956774	1.99999099308258	8.00001787410466	2.00000195726262	20.0000056362471	13.0000122530977	9.00003469022423	17.9999998235523	31.0000289832759	1.99999681443816
ENSG00000013725	2082.99989175527	1270.00001945592	902.999907039349	1203.99980122604	877.999985226852	2043.99994233584	1004.99987226973	1060.9997330434	2108.99929685122	2379.99993537258	3049.00063672418	1007.00035321824	721.000050066486	1243.00005533361	826.999940739534	2061.99960865198	1603.99995409921	2727.00008374254	3350.99865005953	841.999633037057	1363.9999737928	1666.00061225295	2044.00035294391	894.000080695987	1948.00016017004	1242.99947231121	981.000035560199	882.999958041089	2175.99891359261	1571.99990350535	2146.99972253922	1311.99967557306	1324.99971337301	2103.99986204753	871.999878560538	198.999969584323	1800.99948419843	566.999794374725	1026.00008074358	678.999955579267	692.999789211967	624.999792011123	853.000058677822	2513.00109307001	1278.00007422127	1446.00032965466	2915.99945454654	1714.00009691999	519.000085586937
ENSG00000013810	2304.9998771069	1871.00000705688	889.99985702619	1246.00001333723	1808.99992753596	1851.99994151231	746.99996729075	1126.9998607757	2429.99923739687	2370.99991886608	2314.0006933549	1449.00057625263	993.000115026948	1182.00006050754	1729.99981885118	1814.99970313162	1068.99998475639	1410.00008118437	1383.99938316805	651.9997697603	1975.99995550053	1190.00024200359	1503.0001887477	1600.00009472062	1250.00011435427	1394.99941580586	1297.00002078406	1594.99980542308	1956.99893543415	1475.99981167077	1926.99966228873	875.999807313391	1316.99965414333	2872.999819905	1048.99993113951	529.999892303021	2068.99952027532	905.999738252468	1416.00024014941	453.999921947046	745.999742309514	884.99975899852	674.000035760935	1060.00048291001	1327.00012259798	1671.00030071025	1438.99974871759	1873.00018972652	663.000091322123
ENSG00000014123	383.999991633934	17.999973061089	12.9999693322453	175.999933859208	166.000010993811	239.000009013694	101.000013854708	65.9999803207931	168.99998856402	160.000025904297	232.000084872462	158.000097619264	67.0000401681254	168.000028253599	130.999963658867	860.999845122201	76.0000164627904	142.000012539829	177.999874073199	34.0000219829045	172.999964605565	102.000025464845	153.000025621256	191.00002353984	177.999986253074	167.999940349164	149.999972223408	49.9999893719991	51.9999599697959	318.000009478554	110.999947640133	113.999946063058	200.99991693603	527.999924586533	29.9999916149983	22.9999928547336	578.999811688294	206.999925758173	78.9999691571344	47.0000132198792	175.999947178367	143.999925757398	148.00001703151	143.000120160633	234.000028013465	173.00004965741	436.999910626138	327.000015370823	55.0000048061673
ENSG00000014138	227.999986102758	179.999984063171	83.9999740327447	93.9999730633257	105.999937001205	180.000045334244	89.999993663836	96.9999470204141	205.999876377589	185.000048100459	203.000034450483	110.000042794676	93.0000228196679	118.000045115237	85.9999747458552	221.00001363507	113.99999307427	150.999975915096	209.999907489977	67.9999338304272	146.999966714611	136.000022523504	148.000016226673	145.999978510037	137.000005362255	112.999953381737	86.0000277957673	83.9999530034662	183.999805980867	145.999963802809	161.999954238869	68.9999996372652	157.99995936305	229.999968169041	102.999989792339	51.9999768482092	194.999929739028	88.9999746057609	106.999955200167	53.9999813552045	54.0000228608568	68.9999797205971	75.9999838904557	137.000126275988	125.000022049784	97.9998769617593	156.999988673755	170.999950034897	46.9999995467027
ENSG00000014164	625.999935354146	528.000061806864	329.999941779809	348.999960292502	532.999985999122	502.999966551052	305.999985338673	325.999905581706	535.999782944643	712.999970397624	794.000237569331	404.000128285087	351.000055160415	442.000021775812	429.999959303738	451.999899928603	307.000004688521	492.000007669904	505.99981983216	193.999914955888	420.999969910043	455.000108774532	491.000117655801	440.000019909816	440.000062122417	336.999853222403	290.999996304563	492.999976405105	537.999717560369	376.99997318634	577.999887396152	303.999944077309	550.999894013013	634.999954203014	283.999999857652	164.999970293109	706.999824911416	296.999895325592	462.000041268516	157.999977121955	231.999923981244	280.999912530811	241.000034298182	412.000167991934	456.000036629495	543.00006754283	467.99991453213	659.000074783189	183.000024634093
ENSG00000014216	2454.99984000987	1990.00015387391	1090.01196183737	1534.99978727122	2236.9998890654	2388.99994048917	1003.06304603661	1554.99966156841	2294.99937154345	2493.99994065843	3973.03668294205	1515.00059887818	1440.00015482441	1934.03804736357	1808.99980469922	1991.99960007817	1528.99990422799	1919.00008984152	2160.99912173547	937.999598651137	1731.49437748868	1621.00042475963	2114.00029488188	1783.00213585605	1792.00019019406	1254.99945530895	1107.00011086881	1391.99989529723	2287.99881723549	1448.99988703648	2111.00963633113	1202.9997259988	1625.33143445236	2462.99978364773	1327.99981325016	609.999873472781	2187.99940859828	980.99969151005	1821.00022264221	610.187957027976	882.003304136287	966.06370253302	1122.00006408914	1438.00054281068	1966.07791133493	1922.00041193824	1820.99957715146	2788.75396255392	911.000154639917
ENSG00000014257	186.00000734536	58.0000033206413	49.999992117116	142.999997318768	181.000016972663	198.000036492742	65.9999972787133	96.9999295172464	106.999923716872	138.000028448776	155.000114578011	143.000048406306	119.000005149125	151.000037280857	126.999980098741	206.999966121216	36.0000096560695	53.0000003919304	65.9999917497223	32.9999780432011	113.999998650301	146.000001196683	142.99999161259	171.00000810673	93.0000136999609	91.9999523048236	104.999988577418	37.000028037585	133.99990804841	146.999979003631	86.9999415027615	98.9999620861874	155.000015851745	324.000005958755	48.9999952779067	47.999984948277	245.99997840569	124.999950088128	91.9999553304712	34.0000010576783	96.9999825939939	75.999940747328	54.0000049036677	55.0000307777808	155.000024457482	129.000001748691	130.999983108042	179.000026260695	53.0000001272361
ENSG00000014641	331.000040254347	142.99998620869	54.999986328939	170.000025487474	136.999995889516	285.000049688488	116.000024270231	193.999949935868	541.999811268259	476.999952971801	929.000391450618	209.000100952921	122.000005942624	96.9999928384019	155.999970003233	821.999751474011	217.999992134203	479.000131467973	659.999710292259	176.999915941932	144.999945839037	429.000096827093	211.000015588564	155.000050044929	247.000032754767	276.999878527572	127.999983050461	72.9999956250745	183.999880166702	313.999957084394	303.999973808516	114.999981187971	327.999955374471	505.999988262576	141.999988615113	40.9999909433886	616.999824968059	249.99993602919	241.000017436949	147.999970730519	131.999942447765	222.999933985773	128.999996143357	406.000236621393	345.0000459824	318.00002449547	683.999818786239	394.999991508149	111.00003055939
ENSG00000014824	300.00001013781	40.9999834294636	24.0000089679214	147.000007539821	197.999962064533	250.999951814031	93.99997201382	99.9999566179012	160.999986464168	183.999967063624	226.000070332115	170.000071420108	84.9999592230988	134.000045604899	127.000023089488	674.999910668578	63.9999885587493	138.999965268731	158.000027679813	30.9999035521926	182.000052978981	122.000026497787	162.000029415088	202.000011176916	185.000050102109	167.999882146812	146.999996185077	53.9999453997575	110.999922320133	271.999985986256	128.999957928281	91.9999879942649	198.999889764918	400.999951464672	40.9999818579546	28.0000088546802	432.999889704091	150.999960796616	109.000091780004	49.0000233795477	91.9999206913194	164.999913590752	81.9999951387824	171.000086783087	162.000014278062	152.000157633671	305.999921479777	258.999987716237	61.0000047108155
ENSG00000014914	195.999927179783	162.999997766972	78.0000067089107	87.0000277967669	90.9999762468963	161.999946562557	69.9999803931007	121.000038740729	257.999956619553	322.999906730755	303.000042073623	122.000065224912	89.0000544759727	144.000026490935	107.000014168371	229.999974075249	74.9999637709706	86.0000243123084	127.9999778791	88.9999414868249	142.0000109773	94.9999821795238	126.000007294971	187.000003254715	122.000064760651	146.999992276856	105.999981700442	98.9999765350187	134.999931213841	169.999907454262	161.000017378228	99.9999542592791	277.000026678748	294.000013441037	79.0000125376796	35.9999932683973	232.999974456059	125.999989566741	129.999990830288	61.0000186750334	106.99992628291	93.9999897755244	76.0000159033867	85.0000345593262	108.999979092297	94.9999237856995	176.999980773566	173.999939345272	47.0000131204837
ENSG00000014919	397.999983468083	211.000025887289	118.999950205348	204.999961439635	255.999967858066	316.000016149911	136.000000737828	181.999903143264	287.999993392057	327.000032853328	377.000075024269	192.000064591387	130.999972970343	254.000039048109	223.999958988286	496.999935534495	174.000003035685	254.999998257734	261.999938558534	72.9999881946883	254.999998153227	183.000003569375	293.00007105982	287.000030803553	271.000013042089	222.999874667823	151.999991807303	170.99996267243	239.999964483666	278.999907088841	241.99997011774	165.999967704288	253.999967057507	440.999993392374	134.000016094242	87.0000023387681	439.999867472041	229.999945387676	179.000021025158	72.9999951800546	151.999963430636	193.999928928691	143.00002135458	195.000107969238	210.000012621854	200.00005219355	390.999949071696	346.000028204038	92.0000299860237
ENSG00000015133	2690.99967964548	866.000033021247	741.999786109738	1226.99980284481	1134.99985946295	2228.0000297511	961.999797205952	788.999803655466	1548.99949774581	1866.00013434669	2099.00042870333	1192.00045509481	686.000068397225	1684.0000155794	1242.99992021598	2934.99969349836	1214.99987547023	1455.9999360135	1993.99924128329	504.999761207887	1332.0000666589	1247.00021908499	1924.00026433302	1182.00017221962	1675.00020567155	1197.99954888581	1014.00005455862	808.999908249571	1524.99938281033	1554.99985783263	1520.9996903425	1077.99969434604	1320.99968499401	2042.9998402611	757.999946718709	296.999953311335	1868.99952531662	755.99974555375	1072.00014119742	432.00002675953	755.999769634296	795.999709470602	1043.00013022244	1797.00069535274	1433.00009080824	1241.0004029515	3011.99940511264	2134.00039280155	543.999973150151
ENSG00000015153	199.00002402034	36.0000274537845	32.9999915518312	73.0000606508987	129.999905574479	165.999906533697	53.9999905327766	71.0000359115442	128.999925777761	154.999922120083	187.000151941903	89.0001114631857	35.9999633037422	74.0000152112196	67.9999779658476	290.999991088264	55.0000149635469	85.0000170734012	142.999906301331	36.0000856811139	87.0000410544619	81.0001155891728	136.000004703351	107.00001596391	100.000033404586	109.999977752427	85.9999993905476	50.0000081297615	82.9999837508093	141.999928971963	96.0000375134019	63.9999552286699	126.999988176348	212.000020298679	52.0000920090249	7.99999023875207	292.999955284659	87.9999155168256	77.0000693918067	55.0000133335703	69.0000278817229	101.999908589978	50.0000022902228	103.000023812623	89.0000321332969	71.9999757531574	168.999996402663	155.000094505589	46.0000250550147
ENSG00000015171	587.999935499696	37.0000317496524	33.0000166936468	231.999946942183	209.999880422748	439.999962223567	115.999955328673	65.9999172191699	187.999983414162	211.000016732473	267.999959987668	213.999979310116	79.0000050490238	255.999973476831	188.999997437195	829.999986390409	141.999979175175	161.999991218064	229.999935542766	44.0000024993751	208.999932320325	146.000088064333	310.0000583447	237.00005350057	218.999929146172	173.999932108035	218.999992478032	71.9999685693923	111.999865348917	339.000048807548	148.999941861817	198.999905254047	243.000014419019	528.999973359117	56.9999763298767	36.9999999079032	474.999801335334	180.999942348459	106.999967771158	60.0000049178336	185.999906379612	181.999967057636	178.000046656483	301.000175705954	279.000081991274	213.000160863122	551.999917365908	444.000058176333	89.0000117228249
ENSG00000015285	4654.00018260646	6116.99981194339	2557.99917949719	2707.99983313568	5099.99970912187	4851.9996496007	2134.00004843724	3301.99907536476	4641.99880898041	6832.99911054509	7125.00250094342	3150.00154864649	2865.00009083883	3612.00027225171	4146.99953704271	3558.99903824417	2831.00000034937	4436.00079000747	3913.99848283637	1677.99934715748	5006.99963744284	3443.00088214633	4735.00028280357	4118.00039217929	3198.00052819114	2954.99871940881	3057.00025979063	3817.9993054392	5444.99696869015	3555.99947762602	5127.99934733118	2211.99949909598	4306.99911575733	5810.00023825181	3180.99969321724	1681.99979629859	5927.99855509369	2370.99940280171	4100.00030122911	1266.99980872677	1850.99937991178	2163.99948095285	1891.00005785915	1936.00107407976	3512.00043760394	5124.00041108525	3435.99916192134	5341.99998126804	1940.00048055562
ENSG00000015413	0	0	0	0	0	0	0	0	0	0	0	0	0	0	0	0	0	0	1.99999366513646	0	0	0	1.00000731926818	0	0	0	0	0	0	0	0	0	0	0	0	0	0	0	0	0	0	0	0	0	0	0	0	0	0
ENSG00000015475	1408.00018498182	1097.99983392288	501.999860361096	837.999887513309	1339.99979741853	1253.00021006037	534.999965212579	991.999634554058	1293.9997344668	2013.99994467412	1823.00053255454	945.000524772337	735.000092031452	709.000171496062	798.000008753449	1439.0000138152	736.00011752199	677.999939390893	1053.99973863391	343.999990056567	898.000054576555	789.000301538651	1158.00033550257	1280.00001538864	787.000201732113	1009.99963503877	923.999895240164	782.000013587405	1020.99970514513	1174.00014324732	1301.9997959211	499.999904164514	1267.99957457847	1636.00011316491	595.000015684577	425.999973869704	1749.99935251518	830.999740419567	1067.99998889044	389.999880822859	591.9998201216	649.999889745245	473.999940434111	448.000191837332	920.000020447154	669.000104079513	997.99955930155	1179.00026587592	396.000084558008
ENSG00000015479	2036.99997817048	171.290252357201	68.1039078502092	978.362639691503	941.999957491422	1405.54563850888	548.35742990337	421.000101691376	1132.0621993509	1295.3002257469	1614.25294807896	1013.69460581016	424.346025537371	567.590369749743	613.556675110009	4548.25117503971	480.006559636657	962.000066840161	1207.96276476748	292.999911819584	839.000055800923	943.740109118742	1046.00017639885	953.000041248315	942.626106597392	1148.50776557383	886.00004157811	186.881864856228	542.782657387564	1622.47193911499	726.999793389855	580.87529593634	923.926272484048	2555.63079565331	264.434038976642	137.589710162618	2896.05516006545	594.821184590587	650.72695380427	407.999949099868	734.641244733138	944.187278620915	622.000052686857	1111.92728442002	1311.00011077299	868.250825804377	2331.44976417786	1999.9052039245	413.109567745723
ENSG00000015520	0.999976971513703	0	2.00002728316071	1.00005579758261	0	0	1.99997551044286	0	0	1.00001007281027	2.00006924329493	1.00001409041797	0	0	1.00000259429619	2.99997763374857	1.00003080017709	0	3.99999581068227	0	1.00000233144026	1.00002668235936	1.99997010078216	0	0	0	2.00002737218729	0	0	0	0	1.00003013251327	0	0	0.999989705241227	0	1.99999582129206	0	0	0	0.999972054374835	0	0	0	0	0	0	2.00004043603275	0
ENSG00000015532	438.999920801992	309.999983152987	221.999963033324	202.000025338307	184.999937072678	377.000033961063	153.999967059071	203.99999683127	384.999926188824	388.000089048787	565.00017060808	259.000128480038	152.000030902275	267.999994666633	197.999994988885	516.999995623288	258.983983540081	385.000017067326	443.999788551902	174.999928324077	252.999974591003	276.000037169746	296.000015529796	243.000015867671	329.999994907924	221.999900534686	213.999986142517	172.000062472747	366.426616759962	303.000015183224	324.99993747405	221.999771928705	267.999985963248	434.999968456397	192.000027232392	72.9999881315314	349.999959415618	120.999970769104	211.000061917092	96.9999986958034	119.999965262733	135.999956017429	163.000006243404	440.000273203463	231.00003348596	307.000061200607	483.999932409913	340.00003054025	80.9999737173569
ENSG00000015568	170.058744700703	0	33.2749548102297	23.9744382436448	179.685753221027	42.2677396965755	121.054890944291	1.00000167209804	1.19310039447956	31.8614540477591	1.49999276102671	1.24109649068228	70.6743933175684	86.550981046001	1.99999603852914	578.090445870754	22.6219617683018	2.25816501108157	26.705754636529	34.7335159363706	1.16689299572514	147.629213741632	156.802190496638	54.6018953965636	49.1837639412376	146.127391506894	84.7600793010244	31.4598290846159	110.494930088343	212.473465947244	2.75054516884121	37.7217548456116	168.546077103746	39.9994436257494	47.4637168028913	20.6071990796362	92.5266336499475	128.499889602199	18.7800876291338	0.999994298629999	79.5493565687368	0	0	100.087668295897	110.467134495192	49.4758840257619	69.9890908120242	98.7977710034258	0
ENSG00000015592	0	0	0	0	0	0.999992506347671	0	0	0	0	0	0	0	0	2.00000625787409	0	0	0	0	0	0	0	0.999988799585246	0	0.999995117741297	0	0	0	0	0	0	0	0	1.00000515343909	0	0	0	0	0	0	0	0	0	0	0	0	0	0	0
ENSG00000015676	756.999837005328	442.000034491663	277.999990335264	395.00004846509	459.99986659362	679.99998922969	302.999931264712	357.999926019144	714.999793032629	727.000023961168	916.00040730879	428.000181601085	217.00009953792	511.00005429174	389.000039520182	975.999785536556	461.999997554728	656.000023028977	851.999532654951	222.999793948648	532.000060058511	518.000056924438	547.000205680818	502.999992583882	609.000002655117	448.999843854066	353.000014022886	335.999933441977	634.999798590946	521.99992241551	622.999979574164	417.99987914979	478.999834858192	850.999999711622	322.999996269994	117.999957858676	804.999796661509	353.999868377103	355.000121939726	182.999972759986	309.99987448357	304.999929482976	283.999999728642	799.000381610587	495.000037241648	483.108956587292	863.99985320074	682.000122177684	171.999986209996
ENSG00000016082	0	0	0	0	0	0	0	0	0	0	0	0	0	0	0	0	0	0	0	0	0	0	0	0	0	0	0	0	0	0	0	0	0	0	0	0	0	0	0	0	0	0	0	0	0	0	0	0	0
ENSG00000016391	5.2579844999944	4.9986789629566	15.16318025515	7.70151903041602	0	4.38007899307143	1.99993199190089	0	0.999992505387679	5.00003897413474	1.00007829657633	4.45787472269081	3.36274005411524	6.41939062642186	4.00005090991108	25.8137030668292	4.97208342529314	4.00002664793313	7.97628188318153	3.00008632533826	6.90641002393704	2.89305961453405	1.09241336935025	7.33728774185701	3.00007599892125	4.00003965177154	3.17465942825223	0.99029836664336	2.0001191940489	0	0	2.00000590358556	3.99988297223493	19.7495245292735	1.9746419790034	0	8.96431662815449	1.45329418054621	9.000038193399	3.00004759114958	2.00000636116679	2.00000092921143	0	4.00005412587783	7.00000114400133	5.47056506011409	1.99994861394369	1.11023135612239	2.99995665290628
ENSG00000016402	1.00003323812629	0	0	0	0	0	0	0	0	0	0	0	0	0	0	0	0	0	0	0	0	0	0	0	0	0	0	0	1.99994715493941	0	0	0	0	0	0	0	0	0	0	0	0	0	0	0	0	0	0	0	0
ENSG00000016490	0	0	0	0	0	0	0	0	0	0	0	0	0	0	0	0	0	0	0	0	0	0	0	0	0	0	0	0	0	0	0	0	0	0	0	0	0	0	0	0	0	0	0	0	0	0	0	0	0
ENSG00000016602	0	0	0	0	0	0	0	0	0	0	0	0	0	0	0	0	0	0	0	0	0	0	0	1.00000123340463	0	0	0	0	0	0	0	0	0	0	0	0	0	0	0	0	0	0	0	0	0	0	0	0	0
ENSG00000016864	317.999946569426	117.000014384339	60.9999642341254	153.000018612282	164.000039856253	229.99627464447	110.996224736744	148.616973880558	251.999915007108	227.999977719707	313.708059028167	173.707538535271	85.000017253531	165.999994421553	162.244387586835	433.211598781413	151.999993754159	242.000021757161	266.905055480059	58.9999918695472	150.999995877585	170.000053416643	223.000020431357	194.999991176981	187.000073547876	206.999918939969	128.999994405203	114.999993974037	196.99985717107	197.390502478613	215.000003291115	156.998916119062	229.999996088014	398.000018334426	86.0000032289927	33.9999977398634	369.111129575975	169.156404559814	151.999982176478	78.0000044121839	138.919040207455	125.999964426639	90.0000119374518	267.000169323194	156.906432399827	163.999916859031	298.025751227884	289.507682529152	67.0000094239951
ENSG00000017260	534.712621445736	100.975769498172	79.000013238093	309.999888253426	302.000061815911	336.977294395927	123.95824155936	127.000002967775	283.203311389295	316.51432272362	343.578856999934	250.956430043117	131.993466640079	304.530838925525	237.473484750688	763.717304417317	206.118218911248	267.10585873544	315.95580341845	60.999830546098	246.980696929041	216.000099734857	296.874738620661	323.000106330119	271.995745933742	227.99989852807	286.999992330126	138.000028130437	222.999945946911	332.153891091389	202.995334960278	184.801872394096	316.992915379998	666.531923882488	84.4892119619077	61.9677384011885	634.810334198494	233.920442444903	188.697536781861	74.0000219071534	215.999563493904	206.999901430746	181.000033326114	255.907171946958	297.000044978611	234.275121974433	464.176232521068	503.102236260662	117.000031739127
ENSG00000017427	0	1.99999389436616	10.9551080552758	0	0	0	0	0	2.99999777189295	0	1.0000050474213	2.99998642743412	1.00004987741257	0	0	2.77222432537784	0	14.7132762634171	21.7391877807456	0	0	0	0	2.50736346056728	0	0	0	0	1.99980268480896	0	2.00000589813909	0	9.99779056622095	0.940355505407327	0	0	0	0	0	0	0	1.99812638072853	0	0	0.956063064193184	0	0	7.14565614944273	0
ENSG00000017483	405.999983722424	327.99998260047	335.999971381095	598.999974606599	430.999929958028	295.999933081219	592.999968236197	358.999983618161	810.999724826725	551.999982083727	550.000214630427	454.000218547364	530.000027511423	461.000025288605	381.999966135853	579.999779244779	377.999988836291	286.000033059204	1044.99957574999	520.999778257766	360.999955266152	1008.0002805462	457.000079895193	504.000107286274	348.000061271753	251.999885692786	209.999996979862	653.999965244368	832.99941629956	775.999869453559	384.999951672699	308.999923019688	628.999906007128	340.999985806016	492.999924190536	72.9999840719538	386.999882741253	113.999986202784	329.000097261325	281.999931972232	331.999882111676	415.99990264863	288.000022803721	984.000460860805	244.000036065515	1340.00032530456	345.999951242799	501.000032476456	327.000062141905
ENSG00000017797	2001.99975448507	1022.000117674	414.00000678609	1343.99979103016	1903.99994442423	1717.99998623692	977.999905985941	981.999902310924	1627.99940635539	3304.00013448303	2343.00058170289	1230.0004085305	1095.00015586365	979.000039504569	1493.99995092482	1849.99978059684	904.999929369824	1723.99994090271	1457.99939137283	640.999759124033	1417.99995493669	1358.00047807487	1661.00031598225	2108.00020542258	1257.00014142224	1409.99945703467	1431.00000648826	1596.99982727986	1858.99909462149	1386.00000127224	1246.99977498173	1056.99978036757	1034.99972779058	2834.99966774315	1062.000014985	556.999856178644	2073.99817832649	1303.99954170371	950.000093135346	553.999981779316	909.999755482775	1389.99954956335	710.000069866157	784.000419373089	1674.00011452854	1411.00047966887	1443.99970780256	2150.00019365349	893.000050554322
ENSG00000018189	239.000008287934	44.99996829548	55.9999822736511	119.999880213699	122.999983139021	173.999969735171	51.0000349993797	69.0000111592514	89.9999275671386	166.000079456921	163.999977776755	105.000028969258	51.9999717694615	135.000035942856	104.999986423256	319.000019601571	66.9999841241666	101.999960747632	134.999844339233	35.0000190003704	131.999985186709	68.9999936602266	110.000007043447	130.000022969132	116.000051064392	100.999984849771	111.999973463807	45.0000376699121	83.9999765052401	145.0000410666	84.0000096195313	88.9999932654007	234.999861138251	213.000001021985	48.0000124060183	22.9999827351171	197.999938391812	118.999942997058	90.9999694344104	21.0000087780316	92.9999961275814	79.0000186442643	66.999966235739	111.000050696595	115.000079247025	65.0000138691145	264.999958763901	177.000093071588	48.9999743416549
ENSG00000018236	0	0	0	0	0	0	0	0	0	0	0	0	0	0	0	0	0	0	0	0	0	0	0	0	0	0	0	0	0	0	0	0	0	0	0	0	0	0	0	0	0	0	0	0	0	0	0	0	0
ENSG00000018280	5555.99950836274	7023.00055085678	3161.99943109346	3227.99985320422	7380.99915008427	4604.99980928891	2525.99971578789	5425.9987308909	5005.99876274269	6991.00029956553	5383.00145016375	4072.78776274324	4491.00049488305	3290.00042526897	4921.99959548273	4702.99907668472	2551.999875018	2090.00018844824	2613.99894549	1317.99938347373	6356.99988962007	2936.00067229572	4669.00044945294	5134.00014797571	3061.00047972397	3946.99819255046	3718.00018760255	5498.99952020818	5997.9966591782	4681.99974337558	3916.99936000992	2211.99957785484	3424.99924777446	8508.99953614234	4397.99973199029	2115.99959170545	9022.99776172097	2678.99900255712	4238.00050462808	1292.9997874633	2280.99926883461	3073.99925577693	1709.00012864254	1697.000904142	3649.00006639105	3812.0006106506	3326.99938747562	2675.00002485751	1899.00035969739
ENSG00000018408	3.99996311468348	0	15.0000277424657	3.0000575253621	2.99997016814826	5.00000564008409	1.99996977004989	0	2.00277686357224	1.99995480248779	8.00870686982134	0	1.00018496905376	4.00001751219287	0	6.00008295436122	4.00000034566738	3.02139990653682	2.00003348787008	0	5.0003894108358	0	3.00145781496557	1.99998871360177	2.99998871030511	2.9999952356673	1.0000247781864	3.99995821871322	1.00006128998457	0.999940245760001	1.99998000931719	1.00052480471835	2.00018369602329	5.00350271432802	5.00004903979943	0.999988984161996	3.00001843183813	1.00000114962889	3.99990965942402	0	0.999992753236122	0.999960942290725	0.999997301295753	0	0	1.00008237206955	7.01148822039274	5.99996144743188	0
ENSG00000018510	515.99997732966	68.0000378916772	40.9999837536086	232.999897035546	233.000093753499	410.000074043747	137.999934184794	109.999945724079	270.000037958296	260.99998614533	390.000158382741	259.000016869022	149.000082085863	265.999988372222	213.99996984786	752.999865542074	109.999959834378	148.999951189373	256.999978798916	59.9999555675316	225.000025440028	134.99992751347	305.000146690001	293.999960890705	232.000103815979	239.999854447454	226.99999567253	77.9999695110993	130.999798865149	296.00011862679	195.999932580178	161.999922903426	364.999900146287	664.999953066152	80.9999999708572	43.9999607791918	571.99990102035	235.99987147594	143.000026928551	68.9999861625177	184.999949799799	220.999864623487	178.000042573622	205.999970927182	258.99997411852	173.999991495805	406.999932473948	403.000169578902	81.0000460471396
ENSG00000018610	92.9999980100857	55.9999886257456	46.000007093484	78.0000167907525	85.9999869871508	158.000009243166	36.0000040453117	78.9999972828532	168.99993669942	158.000007119541	211.000075116906	116.000041705508	47.0000160148297	73.000005744203	77.9999921551456	351.999909195421	99.9999876095339	107.000003207293	152.999938026051	34.9999742767033	125.9999809096	88.0000630430672	108.000023427808	105.999996618872	114.000042234666	116.999930950197	83.0000008579284	52.0000006231036	100.999937806402	141.999997671656	106.000010940523	56.9999738581303	106.999990847138	201.00001526801	54.9999933958532	28.9999936210932	253.99995359147	88.9999661968402	98.0000097067455	53.0000024700168	71.9999661488037	84.9999957886332	53.0000009149416	162.000110733247	112.00001014479	108.000044988998	161.963106093068	157.000014314357	29.0000232104767
ENSG00000018625	0	1.00001954811952	0	2.00000366963477	1.0000662324881	1.00001810811928	0	0	0	0	0	0	0	1.00002926718568	0	0	0	0	0	0	0.999999796610684	0	0	0	0	0.999992695294505	0	0	0	0	0	0	0	0	0	0	0	0	0	0	0.999964101851674	0	0	0	0	0	0	0	0
ENSG00000018699	157.999976802225	32.0000156653254	17.9999915684727	68.9999943077704	48.9999973709375	85.9999989298902	46.0000074226423	38.0000199460409	95.9999505719124	89.9999836444893	149.000021592952	52.0000234417127	42.0000257296928	69.0000110582118	54.9999782669469	198.99996346861	53.9999977130717	120.999994714201	113.99992194172	32.9999627713927	42.9999747000027	68.9999982942223	80.0000229902137	60.0000181740336	90.0000220913207	69.9999703501087	50.9999952639452	38.9999719778237	69.9999150203442	75.9999497253897	69.9999724072091	52.9999949928682	114.999949403268	158.999998789639	36.9999795223029	7.99999074673363	150.999962207034	65.9999732691426	47.0000043397774	27.0000163823024	43.9999942109526	54.9999585405938	47.0000065970556	83.0000520196275	85.9999916075367	71.9999532981595	141.99999076599	82.0000184864525	36.0000210004221
ENSG00000018869	25.9999800007737	2.99998918870966	6.99999338608109	10.99999844559	12.9999355637409	22.9999793087922	11.0000081631638	5.00001495150127	20.0000114016441	16.0000265565616	25.0000567420289	11.9999999007029	5.00002869635508	16.0000055882589	18.0000131810977	70.9999602276416	10.0000106644672	21.9999960183134	19.0000157249753	6.99997894323703	14.0000275646673	11.9999948967738	18.0000286106765	16.0000113087055	9.00002914116488	13.9999734380341	10.999986115434	11.0000377029378	16.000040395963	17.9999673608233	11.9999805459359	15.0000164820448	21.9999714555524	43.9999989106669	6.99998819455221	3.00000371856592	31.9999844009982	17.0000085011281	12.9999570889822	11.9999858673075	8.00000771851954	19.9999657637875	5.00001043182894	29.0000619582608	16.0000101365674	16.0000168958887	52.999990220073	31.9999881008114	8.99999630398423
ENSG00000019102	3.99999449806875	15.0000072105424	3.999999799213	7.00001245439318	6.00001330103926	1.00000369637488	9.00000129401637	5.99999791599102	10.9999902119714	8.99998747378429	12.0000293670582	8.00001857289252	2.99999713473686	25.000001704166	6.99999204421422	7.9999905768323	10.0000048199157	9.99999670918073	7.99997943441582	1.00000546153791	11.9999973122589	8.99999422363259	9.00000646262354	19.0000083671179	7.00001122310935	5.99999312612815	1.00000358326986	4.00001315976856	7.99999434426338	10.0000084305051	14.000010657284	2.00000067574506	14.000014353345	6.00000018576503	2.99998751307346	0	18.0000091913161	4.00000912479762	5.00000184240667	3.00000725127745	5.99999732533851	6.99999314656704	3.00000408899049	4.99999823556954	5.9999937028742	6.99999209475267	2.99999913486173	7.00001273827607	1.00000744585968
ENSG00000019144	19.9999908678515	10.9999409602983	8.99996545673011	6.99998329046826	1.9999622077626	12.999947620334	5.99993915641798	2.00003660906604	15.9999136309542	12.0001081593466	15.0000864335848	4.92884404954121	2.40415438555746	6.99998665637956	2.12968578758143	24.0000575752066	13.0849925586432	7.99997507281249	5.00000041338564	4.00003955455637	4.99995462000481	9.99992434382842	5.99998227805485	7.00002011038903	13.9999708025855	0.999994844386984	3.000013510638	3.00000505697948	4.99999506766499	4.99999227572656	1.99997780653167	7.00003554447488	6.0000405640748	8.9999781497324	4.00006598482439	0.999999570628606	4.99998243534493	3.99998020713573	2.00000938373753	2.00000469132576	1.99999544322351	0	3.0000167259922	6.06637160970248	8.99996729257732	3.99996988723379	7.9999871310505	9.00002931706099	1.00000929695181
ENSG00000019169	53.999991920397	188.999988563286	75.999991466311	34.0000186631619	32.0000159211437	114.999987014165	43.0000088372086	84.9999623929305	91.9999713749241	230.999930139453	482.000155760067	72.000052127799	65.9999987583085	161.000006871693	68.9999997135311	219.999945819348	39.9999938448073	8.00000240738989	133.999958953702	29.9999866817735	69.9999986006958	98.0000145224761	119.999999258776	75.0000062443103	75.000009375265	81.9999551286531	38.0000139395035	26.0000092559501	60.9999612063121	65.9999620954236	157.99998133677	28.9999913963821	242.999903570662	132.999989869714	20.999991102527	27.9999949758846	237.999929810764	96.999992795001	164.000008494506	11.000009912877	32.9999769774167	47.9999761133714	67.0000078079132	69.0000538430315	107.999986880121	19.9999781289195	178.999951382978	21.9999903261777	32.9999945591534
ENSG00000019186	3.99996366889188	0	3.00000379650269	0	0.999993673528222	2.0000205929415	0	0	2.99995091001928	0.999995434021042	0	2.00003118193299	0	0	2.00002345956876	4.99998994792108	0.999986796514814	0.9999930345404	4.00001525986422	0	4.0000054106654	0	0	3.00000554606217	0	1.99999458358686	0	0	1.00000493766338	0	2.0000062132396	2.00001154915708	0	1.99997367350985	0	0	2.99999559947529	0	1.00004182233932	0	0	0	0.9999976288115	3.00002371143832	1.99999153388074	0.999982082381342	4.00000431063459	2.0000042060095	2.00000360012803
ENSG00000019485	115.999998836673	45.9999644536549	40.0000592066369	58.0000615843351	44.0001420522095	93.0000891518178	41.00005120908	30.0000868342066	60.9998922850278	68.000028885312	109.999875371077	64.0000196215075	40.0000155733036	87.0000220324756	59.0000707732221	172.999960697403	58.0000765417541	66.9999535511561	110.999906114797	28.0000995741515	68.0000734059295	58.0001629376728	68.0000570308054	80.0001386149825	71.9999809099231	46.9999249346182	45.9999378525569	31.9999820556951	75.0000026258954	94.0002030613114	67.0001386038384	61.0000417804261	63.9999474230214	121.999978398777	38.999922672349	9.9999630498501	111.999881362472	44.0000339323888	56.0000319024134	17.9999727957988	30.9999358915178	36.0000845880601	56.0000587288112	119.999893067798	65.9999142945721	74.0001627319	161.00003308606	120.000098869453	23.000050437641
ENSG00000019505	0	0	0	0	0	0	0	0	0	0	0	0	0	0	0	0	0	0	0	0	0	0	0	0	0	0	0	0	0	0	0	0	0	0	0	0	0	0	0	0	0	0	0	0	0	0	0	0	0
ENSG00000019549	0	0	0	0	0	0	0	0	0	0	0	0	0	0	0	0	0	0	0	0	0	0	0	0	0	0	0	0	0	0	0	0	0	0	0	0	0	0	0	0	0	0	0	0	0	0	0	0	0
ENSG00000019582	31980.0050911021	36194.9959344471	24985.9894030517	18360.9998522929	20361.998055005	32568.9979598521	14188.0013891287	16522.9944797254	35909.9897929508	46367.9928774034	53866.0243672254	22689.013150409	12893.0002169627	35004.0042404746	22911.9967562496	41017.9852407544	23305.0017387413	35797.0101958061	30430.9890320286	11179.9955009818	28887.9951761899	28121.0071299308	26892.9989464593	27207.0031972438	31371.004711205	18555.9907712355	13627.0017083972	16603.9977252733	29149.9838109662	30563.9938070482	37801.9947425981	20229.9970300242	44492.9922249402	37785.0045334897	22004.9983257001	8026.99940717156	33606.9925484731	26508.9969773944	30313.9991781685	7518.99802445081	11894.9964173357	14569.996201247	12818.9999991311	27204.0171169095	25356.0039549252	29474.9997078993	37460.9905685843	48649.995715471	10271.0028465404
ENSG00000019991	57.0000180353135	25.000010502212	11.000053406978	45.0000061699892	66.999887958792	45.0000293724726	25.9999358911937	5.99995427681973	47.9999249690216	37.9999752070637	44.0000395436312	33.9999994819771	26.9999929083469	46.9999524681686	34.9999614911784	125.000035120778	6.00003099033137	14.000005820866	25.9999611098575	7.00009236240319	33.9999541958836	20.99991461278	37.0000733860924	52.0000378699857	28.999981651761	22.9999592824019	28.999987648333	23.9999747897805	22.9999469675014	46.9999445207889	19.9999799058295	26.0000034910584	67.0001173469706	119.999966056853	6.00002984058301	6.99998073128786	112.999930926065	60.9999747618386	34.9999334761375	7.99997998158215	33.9999784527821	23.9999944717664	31.0000147310267	13.9999743042821	26.0000464843072	30.0000863781628	62.0000144902306	105.000005644014	12.0000229825544
ENSG00000019995	474.053641576782	113.83569872093	62.1262221647541	295.689209029471	365.835021338666	356.270713216113	170.832393881628	184.90559486558	285.605704998732	321.780992526072	347.711245090486	259.326966277334	214.83488003487	225.307330963028	258.797986519114	492.249961613351	143.89159067078	198.668058667592	220.801542181106	99.9261871828769	222.620717669159	182.032231698117	377.448201390413	325.628645693368	230.5529343385	214.168910523565	265.626153102816	183.368270032328	211.791996454237	312.428140627424	216.98451288039	192.834702573985	295.338862049124	429.218149248719	100.034375570662	63.5500913584986	457.736965453852	278.793926603792	218.549860182318	95.3287315980502	205.004130997821	249.948390657073	167.593990526241	218.074414453446	312.886503316886	264.162712507983	335.225086874114	399.358703345834	112.015900760796
ENSG00000020129	280.000006136296	224.999974862412	130.000008853937	155.999999619934	178.000033291438	249.99997239657	101.999996620262	122.999913366874	315.999969197956	312.000013258746	407.000141251807	159.000024940465	103.00001203224	232.000011964186	157.999993532033	290.999968739017	204.000007307906	304.000005057197	314.999852072138	96.9999204743259	197.000002320853	178.999999289855	208.000047914646	170.99997311174	239.000045270897	159.999950799304	128.999981253689	130.999995456927	261.99977461938	225.000007994278	263.000004495182	168.999961871745	218.99992651049	293.999985102055	119.999982038943	45.0000013056506	248.999937480984	119.999951965574	186.999994965727	64.9999439607013	86.9999695998576	110.000007261653	111.000020752921	235.000042297115	197.00002463587	183.999984355878	279.99995160988	257.000063059268	58.9999762943292
ENSG00000020181	149.470796692316	82.0103028485213	34.9351223935194	53.6322482840163	72.8972814877096	72.3396350057879	49.7292112308775	48.4904701613104	57.4632713407198	83.7047553177086	221.25315831951	73.030988065145	73.0252219083196	105.557309883605	71.5245098322818	113.344050268682	34.3666544838843	32.3600296038001	94.052468598257	14.9614846179642	47.0309072888659	26.7200129778091	64.6821211945079	45.7554601409363	68.3744645534199	29.051996597309	25.9102721615463	46.9358200911641	78.4982470640796	66.5950295130274	84.5011226489041	32.0454103971523	121.718043459837	86.9638957853779	44.7530640463947	9.4641480742089	108.946504986216	58.2400006789399	67.6457712196382	18.5932743492667	40.0136647474877	59.9038035191818	43.6089416667844	29.4683715017084	79.0362926851307	61.6365376361041	55.465758382965	68.8295065564923	21.7665693832321
ENSG00000020256	152.999961839608	65.0000298399258	37.0000114188849	51.0000405941138	37.0000432225813	118.999964594925	42.0000004653651	42.9999338061447	98.0000216449035	84.9999748626373	144.000033873357	72.0000413759554	47.0000341595031	99.0000320923822	71.9999805011577	187.99994940443	76.0000071210031	108.000000172044	133.999986091026	49.9999712484156	83.0000007712976	61.0000939340923	98.000002561803	85.0000084382346	86.0000232335315	52.000007074293	39.0000331130744	49.9999869828604	72.0000491587238	83.9999749053778	78.9999958184356	62.9999971157061	122.999940606562	120.999967242009	59.9999779832586	15.9999947141591	132.999995437484	39.0000139931783	46.9999869984077	19.9999682180865	44.0000090672091	64.9999671301847	69.0000151101011	108.000010824723	100.999997650235	86.0000777451774	159.99996343075	161.000055508579	34.0000015272321
ENSG00000020426	31.0000021874321	11.0000096714131	1.00000802317976	7.00000058891935	6.00003159567897	20.9999950238521	6.00000371212201	7.99999053397037	37.9999496736977	29.9999860009472	54.0000014537092	22.0000096306585	2.99999421264406	8.0000164564228	12.0000187227883	54.9999615533902	18.0000031255061	33.0000203786739	47.9999712647572	7.00001592674399	11.0000019438712	28.9999477762554	24.0000017880327	13.0000053306224	17.9999962680571	25.9999762124708	13.9999971992226	4.99999652062226	18.9999720038783	33.0000030603336	23.9999918748882	4.00000359079527	19.999974848267	23.9999960761195	9.00000481652195	4.00000213454743	49.9999896444898	14.0000151406761	14.00000234668	7.9999883701568	14.9999751903037	20.0000089102214	15.0000083314047	39.0000485697453	33.0000139802518	25.0000361939776	40.0000056121663	38.000031800904	11.0000141417015
ENSG00000020577	45.0000258078756	29.9999935602167	18.999968923209	28.0000308218302	26.99990389294	59.9999655851754	25.0000147121774	14.9999892089065	36.9998164267869	80.0000226946164	34.9999519356404	16.0000165425052	26.000023351904	50.9999889634504	23.00002448634	218.999967345925	14.0000362785033	23.9999876852429	53.9998797327613	5.99995050428859	20.0000035529167	15.0000097115561	33.9999862786619	51.0000290718554	37.0000033456883	33.9999924518722	32.9999865164391	9.99997408758808	17.9999057849987	27.999899555902	36.99992622284	30.0000144732853	150.000078639643	72.9999540475952	7.9999914496486	6.00002158728741	70.0000480239927	48.9999794259795	39.9999407363761	4.00004000566356	28.0000106196513	22.9999294029384	23.0000074554957	23.0000685396817	22.9999875876977	13.9998154370329	89.0000086734157	33.9999265913337	4.99995899540755
ENSG00000020633	3740.99969463795	2034.00019175883	1579.9998071377	1797.99981834151	1009.99992223479	4173.99996954237	1652.99981038188	1097.99979570475	2434.99932601272	3040.000018918	5040.0010950028	1911.00059189308	979.000117625645	3123.00021756646	1870.99987628007	3681.99946435716	2148.99989938777	3274.9999913658	3781.9984111893	1197.99942391028	2211.00000752588	1895.00046349191	3487.00071721495	1828.00015183279	2659.00026431804	1573.99935605477	1234.99999924345	1110.99988089956	2742.9985518372	2016.99997444695	3210.99945903111	1503.99964982377	1659.99964271049	2446.99975434283	1765.99987220246	612.999873099111	2002.99946855232	1041.99958449345	1954.00032886124	771.99991429653	899.999760031534	1242.99967264348	1546.0001355809	2556.00113351964	1853.00006558735	2530.0005442363	4162.99926802718	2994.00044189357	904.000071988768
ENSG00000020922	529.999865107891	137.000044940535	76.9999939750118	235.999962912351	197.00006991336	374.000049760215	135.999931360644	140.999900670678	227.999855408421	295.000000484872	295.000055690072	178.000076836409	129.000023913047	241.000002408213	185.000012333927	818.096375505474	134.999993137157	133.999965039505	260.999781727766	64.9999588868603	272.999989211054	161.000056385837	274.000040050331	234.000074186346	266.000010021064	178.999963263087	242.999952586064	102.000074442755	224.999959968585	315.000112049775	210.999986060799	138.999974338012	222.999898337732	390.999977309761	114.999955631448	50.9999961930576	418.999897726594	212.999876125206	148.000033845641	58.0000117006825	159.999926569291	179.999913082543	144.000019798681	209.000093585075	185.000097949459	164.999949174842	371.999925469352	273.000140211955	90.0000165710818
ENSG00000021300	288.000030287871	200.999978934236	103.999992834446	185.999986873303	113.000005698967	184.999964906095	107.000013565615	137.999951702462	408.999865129301	301.999970111742	304.000077336598	189.000073041022	115.000021927985	126.000008938296	115.999962449327	304.999945294216	220.999988989937	341.000051234728	441.999826955202	124.999919396597	206.999995078362	283.000101092931	228.000011819728	161.000004650295	268.000027455084	169.999916482869	107.000012330021	136.999966892235	272.999809352182	237.999993157327	336.999950338701	195.999950110648	210.99995446487	281.000032615375	123.999995215545	35.9999945775956	350.999919136933	75.9999737289365	148.00000685124	86.9999751126378	155.999961219044	108.999967887394	113.000004806484	342.000130487628	180.000007468429	196.000016882963	309.999951728812	195.000051773966	52.9999989979357
ENSG00000021355	2251.99989632822	1435.00003867833	578.999890569284	1123.99990887918	2056.99984219999	2115.9999892382	864.999941405727	1400.99968194346	2142.99933660642	2348.99993571332	3968.00104272797	1621.00066694844	1321.00011274506	994.00009381585	1212.99985201136	2944.99946592894	966.999972222119	1421.00009010759	1678.99935387582	560.999742056731	1453.99991528864	1247.00032526561	1718.00023843521	1947.00017538921	1303.00019672606	1476.99937537562	1243.00004894573	1015.99986609012	1670.99914541887	1790.99989874591	1561.99972336419	750.999837672788	1823.99966188021	2796.99981385513	719.999896591637	759.99986340135	3235.99909914108	1250.99964979787	1490.00017209774	712.999901726742	1235.99962779713	1269.9996548601	855.00004712506	1022.00046863628	1756.00013634225	1642.00028985394	2360.9995121922	2082.00016540816	872.000152285491
ENSG00000021461	0	0	0	0	0	0	0	0	0	0.999976707859331	0	0	0	0	0	0	0	0	0	0	0	0	0	0	0.99999891919729	0	0	0	0	0	0	0	0	0	0	0	0	0	0	0	0	0	0	0	0	0	0	0	0
ENSG00000021488	7.00000689490362	0.999999024471024	4.0000083983836	2.00000102257679	2.99998717454599	2.9999940839786	2.00000906678345	0	2.00001585360789	2.9999922475151	5.99997695283571	4.0000129571606	3.99999282919421	5.00000235212552	0.999994980691627	2.99999138508204	1.99999421708544	2.99999983823448	4.99998939654444	0	7.99999526976405	0.999985620677163	2.00000019954368	5.99999934967259	2.99998618292224	3.00000750939116	2.99999983834776	0.999990293177299	3.99999412242339	3.99999637260669	1.00000117938725	1.99999160488861	3.99999115727089	1.99999155273792	4.9999944576945	0	6.99999492158223	3.99999883568487	0	0	0	2.99999474212794	0	2.00000791089082	0	0	0.999992630720982	0	0
ENSG00000021574	493.999936235796	50.0000307416855	52.9999353526305	244.999896958197	409.000034395525	346.000009801172	131.00000193145	109.999941706935	217.999918417444	270.00006290338	271.000000690837	214.000013521638	142.000054071322	205.000014801683	189.00001509512	599.999869725969	78.00001220554	104.999997395528	185.999931821547	47.0000369872754	212.999970885768	146.000108950199	263.000007616956	347.999932737081	196.000026961955	250.999924390528	236.999992462029	111.000003522068	130.999907440365	334.999959876261	116.999978442322	175.999969528016	273.999998014287	496.999966208458	72.9999565019084	41.0000063193549	572.999870625303	270.999871033829	139.000053154949	61.0000139952137	251.999969072701	235.999970030978	134.000036086433	114.000023839112	276.000023243214	194.999958012706	361.999867225346	416.000053648238	105.000000894869
ENSG00000021645	0	0	11.0000278152311	0	0	0	0	2.00001616456022	0.999978919189818	0	0	0.999996389732324	0	1.00000288962738	0	0	0	0	0	0	0	0	1.00002343893082	2.0000382843214	0	1.0000086991805	1.00005088180841	2.0000594182799	0	0	0	0	1.99983458978536	0.999942850147418	0	1.99998677758689	1.99999862896063	0	0	0	2.99998157836273	0	0.999997226208266	0.999975454710004	2.00000129390857	0	0	1.99997241865947	0
ENSG00000021762	988.999990441156	452.999992997074	457.999944347807	380.999905618017	253.999984517054	1101.99993973645	277.999973116892	232.999975929711	478.999817859121	475.000013233797	1105.00017484972	470.000206800883	298.000043571894	833.000049847671	371.999993722037	1017.99989334819	430.999971718117	419.000044753843	531.999757796082	200.999942010096	587.999888156022	268.00009034348	809.000137017102	374.999966811035	411.0000424665	413.99979460633	223.000014793197	232.999989579494	508.999748664761	359.000028856714	661.999893606915	297.99992357594	386.999871136253	706.999987127534	253.000026429174	165.999960658118	358.999908432631	294.999905313613	654.000181461661	103.999974313316	166.999924006632	243.99989175674	401.000040893877	260.000018235749	317.000025673802	428.000016254001	704.999921143776	612.000030500304	207.999998709767
ENSG00000021776	719.999861075624	176.000090459993	120.000068480844	337.999989239356	391.999886549234	525.000050463366	178.99992806533	247.999941962319	379.999681707822	401.000067082835	412.000239436789	345.000068425745	208.999959865177	445.000034460599	298.000046899798	858.00005994097	224.999936719166	249.999962963429	333.000104537908	77.9998575385942	327.000063631573	223.00026706839	389.999943487188	381.00012388837	363.000180003528	296.999885631023	319.000032588535	215.000033749853	289.999860878988	376.999775849313	316.000037591286	245.999880861373	498.999829758096	726.999798126749	147.000031607477	60.9999912893421	786.999841804254	313.999867564059	206.000136211774	119.000057373319	241.999899727502	275.999823683223	223.999994404311	286.000126732404	332.000106537907	246.000012143642	470.999924918714	591.000078081098	115.00007475903
ENSG00000021826	1.99998334445915	0	5.99999642736578	1.99999206020847	1.00004830775024	2.30213032938887	1.000030097671	0	0	3.9999822295265	0	0	0	4.99998297922229	0.999987185705179	5.99994663469436	0	1.99998065923056	0.999999133048891	0	2.00000387025534	1.00006096711266	1.99995674694498	0.999964246638122	0	0	1.00002531661942	1.08961812564383	0	1.00001781231212	0	1.00001004197482	0	0.999998662783777	0	1.00001376888645	1.99998925572103	0	0	0	0.99995917139699	0	2.00001962953006	3.00002750753295	0	0	5.0000006214267	0	2.0000109271617
ENSG00000021852	0	0	0	0	0	0	0	0	0	0	0	0	0	0	1.00000278963291	0	0	0	0	0	0	0	0	0	0	0	0	0	0	0	0	0	0	0	0	0	0	0	0	0	0	0	0	0	0	0	0	0	0
ENSG00000022267	225.000015962267	83.0000135343163	44.9999710621314	92.9999802697644	85.9999584750417	134.999992734131	93.9999998691245	71.9999593935142	135.999915749458	112.000013268074	183.00008123787	82.0000303945446	78.9999991216921	145.000000478894	65.999983994061	108.999974558176	89.0000168670017	107.000000580809	136.999951488582	58.999980147873	84.0000115321721	175.000021292951	112.000029598211	119.000013773087	103.000016430746	83.9999459625348	81.0000265184506	107.000001892371	121.999948434948	120.999967289707	81.9999824763225	136.999988549256	122.999974432461	136.999988987992	43.9999732584352	20.0000023848197	180.999961684889	52.9999858067049	52.0000047119628	58.9999973064394	67.9999957395052	79.9999830791101	84.0000235418841	139.000089051185	132.00001403826	108.00005392035	159.999957867643	218.000047986312	78.0000100068176
ENSG00000022277	1829.80139168288	1778.99983195877	748.999775901169	1128.99998718927	1865.999851063	1764.99992570876	746.000024176884	1104.99962162595	1634.95074825447	2315.93309920107	2872.00109391483	1212.00068395351	925.000010432927	1025.00008279006	1170.99982409932	1943.99942560602	1131.00001873912	1442.00029241126	1751.99935274632	599.9114566462	1292.99990577226	1527.00042360574	1599.00007579577	1560.00015678427	1161.00017383742	1128.99946092315	1288.00014532688	1211.99981890093	1607.99914677989	1406.99976257863	1722.99977588445	751.999883820927	1467.99974620417	2372.57333464633	931.999896019593	630.999935129327	2548.86759812775	1105.99977674768	1515.00002721214	528.999908973134	855.999747298377	890.999746353958	638.929047699507	906.000519228739	1453.00023322864	1644.00012523692	1527.99958535267	1956.99997168079	633.000194230206
ENSG00000022355	0	1.0000013930849	2.99999207703489	0	0	0	0	0	0	0	0	0	0	0	0	0	0	0	0	0	0	0	0	0.999996403124904	0	0	0	0	0	0	0	0	0	0	0	0	0	0	0	0	0	0	0	0	0	0	0	0	0
ENSG00000022556	71.8094354874496	29.9999729763897	39.0000394555024	15.0000474823374	20.8468644920755	31.0000124889159	14.0000294505125	14.0000363382788	76.0000460647054	140.000095708897	123.000040490601	44.7877576459147	24.000005410723	63.9999845198561	20.0000172499539	39.678371481851	25.0000156120766	126.000003241208	32.9999122508692	20.0000169047389	40.0000169047782	58.9151474407244	103.999987417078	46.0000504895771	90.0000218852743	102.999939019309	40.9999985978421	46.9999990827342	70.9999380688907	61.0000177630769	46.9999499178362	26.9999826577352	35.4695631525293	105.000011431198	34.000017344069	34.9999812046883	130.999980006298	91.8928645332009	40.99994703306	43.999990619759	58.8327088883716	30.0000073564242	17.000000734068	37.9999757045875	39.9999858354112	31.0000474078765	162.999983723531	79.0000320310106	32.000013246251
ENSG00000022567	2296.99962430161	1264.00021255806	730.999889726229	1192.99988172548	2107.9999763461	1505.00007676153	597.999975403777	648.999953943729	1191.99959992839	1859.00020810257	1273.00022394097	1160.00024727423	583.000121103062	1203.00004709978	1347.00001367138	1769.99983581473	733.999905070978	895.999934109629	770.99964012072	286.999938665694	1478.00005893118	948.000239328886	1561.00033182776	2038.00018704504	716.000172785257	1303.99959177248	1399.9999483238	1570.99995275029	1772.99902219783	1122.00001553722	1410.99978037242	669.999849163449	1134.99967526271	2920.99963473627	738.000008826756	819.999735137908	2810.99940026901	1117.9995549043	1077.00028324222	314.999986043036	746.999778840015	720.999824675474	629.000048592522	380.00019515658	1479.00007193188	1173.00050471486	1727.99969829296	2097.00033265009	647.000014434391
ENSG00000022840	5419.99960407049	2073.00022039398	1524.99982861202	5461.99936450415	5142.99970236882	3163.99994891085	2850.99970226674	4750.99919884342	5353.99852751878	4511.00026784825	6033.00149400655	3745.00136578136	4463.0003705258	2952.00013235873	3634.99971958121	4158.99949130686	2401.99984200007	2062.00002103261	3993.9984633913	2602.99880452206	2520.99993807378	5653.00174930208	5711.00092603429	3904.00030393921	3415.0004358058	2654.99888916447	3229.00007442002	2796.9996469871	4812.99736134942	3499.99987197861	3031.99936277982	1744.99959429634	2347.99953307198	3200.9997360494	2618.99984556091	1102.99977493536	3667.99904036455	2965.99897557441	2606.00042781515	1843.99990459068	4028.99877469449	4948.99868228101	1790.00015819909	3193.00135556477	3307.00024261806	5457.00118757288	3477.99937573591	5151.00045369976	2233.00025831115
ENSG00000022976	243.860825447058	136.385701174326	84.5325675395593	109.910069085874	144.109490590983	194.529560579085	96.2825393389667	99.0067196137267	207.564580397745	201.683870820185	272.713556180155	137.001593132527	84.5907972379966	140.071646544892	131.699441725371	328.597081373373	136.038271225301	146.642680560967	192.192746343788	52.5462811379389	173.332671018703	100.309888514465	175.138084823825	154.978537053199	231.343379694655	133.546175401126	101.261398383552	105.729016734419	168.086064887343	114.297420090403	165.652835149128	106.881371056052	111.956207988703	282.101870214312	75.6553116885687	40.1647950047516	290.794771638245	92.7052677139547	125.467818298274	69.6963924895259	83.8300416998643	103.44396389852	98.1736725592454	157.669154791751	121.379989570747	122.395623335668	247.668674700001	141.797030894705	45.265861783869
ENSG00000023041	407.298474056559	155.098285916113	60.9999790148282	189.999981661985	269.838928515124	306.00002185383	135.999991207964	169.99992010836	332.999947363011	377.999971499789	403.000094085451	214.000046798671	97.0000083482329	199.294398315351	172.893248715766	685.546290128633	169.395325513765	222.002017021674	337.999913758087	98.9999442954699	208.093493219662	150.497672692273	269.276721738117	218.999993923355	249.278615924172	213.009869067598	205.555173691324	131.999978196194	220.769586412119	329.99998969585	221.148831241706	150.388667995653	263.789699013	474.008720933096	92.9999660315779	47.2609187122813	636.999849798091	193.999964762663	207.018846095303	109.999997528066	169.999945374024	179.999921237349	124.000112128519	255.981905121154	173.000028618787	143.999994876369	396.999905769827	266.379718214049	74.0000367889863
ENSG00000023171	190.99986901098	123.000052983766	91.000023444277	111.000009398728	139.999919590181	207.999888915372	61.9999933815339	93.0000216522389	141.999883825597	252.999919434563	239.000064057402	119.000049142965	101.000053611375	140.00003406888	130.000017354868	284.999883492847	78.0000093794901	100.999986777107	200.999994522574	30.0000715198076	148.000024141734	72.0000192159267	178.00008422806	195.000024061844	161.000078064215	114.999964888863	128.000062873776	84.0000199568673	114.999970602479	111.000133538938	126.999949621402	100.000005570432	243.999798806646	182.000011479816	88.9999288090004	41.9999760541508	283.999948185914	92.000016711982	132.999985578131	37.9999593481979	77.9998948761399	66.9999661761872	100.000027683147	112.999946389404	116.00001292859	94.0000170478008	159.999939586266	166.00005738862	47.9999863508723
ENSG00000023191	2092.00007629726	1955.99986503583	1121.99967637738	1099.9999693528	1087.99999399294	1701.9999533753	865.000024646976	1324.99965999657	2335.99931056683	2639.99973897588	3472.00123530113	1279.00066215015	690.999965807418	1945.00011079376	1368.99977868073	2184.99946862018	1111.00001559971	1882.00036304922	2218.99914147592	865.999582704403	1561.99986527245	1330.00033692677	1506.00011682853	1452.00013731877	1473.00025402321	1370.99937297576	750.000092353406	872.99990278796	1949.99899355692	1511.99989011747	2332.9995795864	798.999826024092	2175.99963190925	2189.00000987939	972.999878506238	416.999963815506	1958.99951376635	931.999761349577	1704.99999001592	524.999916686488	626.999810553056	732.999731527367	834.000042545035	1471.00073983147	1376.00014396225	1469.00019419579	1888.99956459824	2042.99997737905	533.000164784794
ENSG00000023228	628.444131238215	187.00002229835	148.999929296778	298.000097712273	395.999810885915	543.000127558223	222.385646447385	191.999764883984	334.034811373521	447.833190115582	546.962644067601	287.993753328946	217.999924146929	453.959901036954	344.173332817265	675.561529622253	228.999964920515	325.01725891989	369.99975555454	96.9999886529296	297.048287880969	238.000313183881	450.999979115388	430.180040446407	369.000110263549	256.999959862614	289.000040101419	201.000030720988	248.999947988952	375.790580194634	296.812680598223	213.999949063709	418.999937700925	593.000065770208	140.576272151926	88.9840797515506	668.999684141657	306.645754986771	231.000020314851	113.482627467706	239.999851684823	275.99994343848	198.000028863164	343.000070711148	355.00007784635	278.000165021963	515.999899820449	519.000148964641	125.99996373122
ENSG00000023287	855.99996083997	28.9999494540499	16.9999710876598	421.999903256285	674.000023227324	704.00010556168	188.999993019016	172.999987965399	319.000000121188	405.000084326836	457.999978699538	403.000096210954	230.000038721319	336.000054228195	343.000030775021	1236.99989837042	121.999964472222	245.999969350097	291.999822814725	53.9999801168035	349.000002415344	294.000188531307	366.000096427569	498.00006604064	285.000056669157	395.999830795127	407.999958778022	126.999969728253	175.000030646053	514.999995499251	162.000057519704	248.999915336394	473.999925492866	880.999873370432	110.000041162533	74.0000102632039	1093.99960917822	588.999732216647	191.000080755723	154.999971841394	442.999875675597	515.999870605491	236.999970920537	213.000073358902	452.000036971898	300.999982686832	546.999915638653	817.00032299775	206.999957849611
ENSG00000023318	880.999910780395	376.000048303641	197.999929761245	471.999987910031	718.999970389783	788.000010202724	325.999931912577	393.000010425495	570.9997731374	859.999982165662	932.000117113118	501.000192593159	377.000030653498	572.000013204936	509.999998206643	1120.99985213826	365.999955022689	531.999992676032	841.999706480044	156.999977800964	529.999999605418	437.000175765526	622.000171148335	658.000072866813	519.000019407883	447.999792297808	565.999993883733	408.999921758748	508.999808534487	733.999954522653	545.999878640246	451.999861301205	983.999769309703	1142.9998649116	245.000027715806	190.999938079213	1323.99970585547	542.999802248321	566.000062739108	182.999958026918	356.999857904474	497.99983282498	330.000033837764	371.000139308525	511.000034988621	545.000114604589	766.999836350335	835.000075256047	231.00000690776
ENSG00000023330	390.999982497572	301.000014621762	163.99999544745	257.999977345695	457.999975816336	439.000018385239	193.000021650683	237.999862824572	380.999849461766	468.99994776908	601.000282534715	248.000131357459	222.000036647245	306.000029881042	353.99993540062	442.999895476922	204.999969689732	279.000020297679	392.999822638352	136.999947912409	385.999956850381	253.00001370713	400.000046785141	421.000089984947	274.000065707463	237.999883184407	364.000051406344	284.000002411156	334.999839320384	333.999987764872	354.000016482217	257.999952797258	371.999961323351	517.999995006151	184.000010838807	99.9999726742623	599.99982190341	273.999933325181	263.000027385984	108.999966973476	143.999953866503	182.999930816485	163.999995349502	186.000075711393	296.000024712562	263.999944646679	382.999953608492	609.999973947941	135.000023949863
ENSG00000023445	1273.99990282677	140.999980283402	112.999947600978	784.999865847766	536.000078144943	595.999986077783	325.999963547425	373.000005465907	1211.99962319653	806.000036853085	974.000142871327	650.000297633852	282.00006180268	563.999992581539	500.999953514099	3513.99959111479	466.999958527162	566.999993741792	804.999706050786	160.000009376216	773.999976819802	580.000137007713	707.000119333623	710.000069686017	949.000057648503	593.999764160978	616.999994878503	247.999948077165	402.999832756216	1338.99987416306	576.999868676417	661.999826907939	798.9998501543	1421.99985380275	317.999953903148	69.9999776927045	2272.99942727278	928.999599785329	347.000142478105	279.999983654324	461.999914319154	641.999861842126	372.000072791248	1112.00044315974	681.00004701972	384.000062410461	1400.99971219769	1127.00019005511	213.000018473436
ENSG00000023516	690.999890020467	63.0000475292617	41.9999524096816	351.000053660948	385.000081846899	421.000026861016	160.000012468182	98.9999186600252	221.999878734183	231.000071811098	246.000081888729	227.999974734574	103.999939416369	326.000037166957	250.999957380066	999.999937053394	121.999931243328	126.999962296397	232.999894524857	45.0000418909015	281.999956139739	159.000153024707	313.000111363536	324.000019344779	294.999975664759	264.999967094822	328.999948991361	95.0000009812368	112.999991276397	416.999920459265	172.999911057173	254.999933838453	415.000032820725	718.999788783104	72.0000608808135	22.0000054401153	773.999733256256	304.999862393826	178.000070391718	72.999950535738	270.999832583326	267.999956649087	168.000017704001	290.000159319902	248.999929271413	193.000028945339	457.999854164261	484.000194445585	76.9999297023674
ENSG00000023572	32.0000029242793	37.999983723511	17.9999977724966	12.9999904355749	21.9999885776827	28.9999842175466	8.99999468056846	25.9999739130405	33.9999555415153	24.9999945698052	56.9999914363813	20.000006258366	8.00000739631283	22.0000059327846	14.9999976077502	60.0000285211965	14.9999904755627	16.9999867205591	35.9999466538541	17.9999823300615	20.9999951073497	23.0000319017588	22.0000095027918	19.9999888454022	13.0000006370981	14.0000012052184	12.999988669912	10.9999999798972	15.9999827513159	22.9999957114939	24.9999906972929	6.99999159641302	18.9999764171087	40.9999700372699	13.0000130642049	7.00000264523484	49.0000214450336	23.9999803595931	28.9999926868589	7.0000001154272	14.0000133876735	19.0000065873673	6.9999995976198	27.0000047665294	16.9999973921028	13.9999978099348	52.9999460015337	30.0000196692079	4.99999413988526
ENSG00000023608	48.6198035811897	10.0000042034039	6.99998781437101	23.9999689755696	19.9999602037274	22.0000056797372	14.9999949239869	9.00002867561415	25.9999701041761	40.9999659453294	41.0000248981356	15.0000161368618	2.99998879014133	12.9999937264218	9.00001260083556	112.999982614341	11.9999839974309	13.000008954582	30.9999974325694	7.99998077191886	23.9999998960265	26.0000344018835	13.0000066691619	17.0000124514556	23.0000100887384	21.9999881992088	22.9999922629205	9.00002123390235	10.9999685203704	31.0000186585269	16.9999719334791	14.9999975279226	27.0000229373214	51.0000140671811	6.99998084988816	2.00000507559097	100.999970591982	22.000007460635	19.0000182078142	9.00001372788115	23.9999965341195	18.0000023879342	15.9999931084172	30.9999789081012	35.0000076377548	12.9999677718303	60.8978648887315	35.0000282843403	3.71192584504144
ENSG00000023697	158.000004816356	82.0000033840397	39.9999896082999	93.9999874152624	64.0000022685814	128.999975367944	64.0000050992613	70.9999940018277	135.999956243942	164.999959352475	194.000090999433	92.0000696503338	78.9999906440406	82.0000002079405	87.9999858784333	251.999933461206	77.0000091905454	124.000015870658	165.999926829	48.0000024723937	89.9999988434529	126.000014678231	123.999989717923	106.000014677973	100.000016946267	102.999940242895	81.0000104102319	56.9999847444672	66.9999891467525	109.999994022358	105.999967304964	67.9999920340887	166.999974895956	163.999995483741	35.9999846613624	32.9999913173684	201.999946344922	99.9999751750601	105.999979612016	38.9999932517531	66.99996018623	95.9999687304611	55.0000011328083	77.0000635449104	122.000004377547	86.9999856811739	158.99999338644	156.999987182375	43.0000045714234
ENSG00000023734	653.000008381569	234.999989279447	146.999941085289	329.99997096461	323.999962188507	525.999986425611	252.999997534035	277.999889524016	496.999795025333	595.999923485071	912.000344056928	341.000172313284	240.000015796165	328.000024815713	276.999974480169	889.999762305872	313.999992970459	488.00008234586	656.999750177685	175.999921635923	379.999965314042	416.000092801817	455.000028706813	458.00004628824	429.000074098398	386.999812693088	295.000030267613	212.999981680012	379.999791915261	520.999978590021	445.999954498267	260.999959738325	574.999879488487	773.000020632573	171.999977666658	99.9999889950665	870.999810339371	336.999924221024	330.000027119161	150.999957845359	313.999910741534	373.999929727814	224.00001587894	405.000211770201	440.000077817171	385.999996890153	752.999808876828	648.999992287061	151.000033978228
ENSG00000023839	49.9999525457305	16.9999830721302	6.99997967116904	25.0000026002235	24.0000477213778	24.9999914492479	14.9999899059183	8.00005470277542	26.9999111341415	35.0000459172071	24.0000257837431	20.9999847245746	12.9999900677563	21.0000173924129	33.0000134499425	56.0000316743391	8.99998569007545	15.9999849776943	28.9999288913401	7.00004755324648	30.0000120069124	18.9999898257054	25.9999486136171	43.0000270603807	35.000058063357	20.9999805606429	23.0000184050183	26.999948681983	19.000083110904	34.00005577341	29.999971393381	19.9999963394754	12.9999924586565	49.9999948928766	7.99996596426372	9.00001406182211	57.9999310391183	7.00000202814353	24.0000603143048	5.00003541695118	10.0000240648967	15.9999707045336	13.0000265439624	14.0000535060693	11.9999755372452	14.9999445537606	43.9999532266922	34.0000706949292	13.0000016390231
ENSG00000023892	2887.00005471273	2855.99981937135	1513.99953924748	1514.99987118069	2287.00003521657	2527.00009619483	1145.99991978688	1907.99966456516	2780.9990031167	3343.99991384558	3684.00104092076	1790.00092879737	1429.00012629904	1891.00019912146	1703.99962057179	3044.99960812466	1723.99987658464	2521.00023677827	3272.9988741245	1189.99952545612	2232.99999590802	1716.00040386329	2486.00024944728	1932.00022242721	1882.00006948627	1767.9990587819	1579.00002005658	1763.99972295053	2574.99853716785	1975.99977689657	2958.99957741185	1342.99964474722	1769.99970146242	3259.99996785202	1522.99985481501	685.999824059911	3177.99942569606	1017.99974407728	1938.00023829636	858.999938349708	1034.99967883254	1090.9997576971	959.000063785741	2154.00117200103	1882.00008890424	2085.00045451659	2238.99940861806	2236.00000991436	799.000186826124
ENSG00000023902	2703.000034514	3508.99989708217	1495.99959718961	1716.9999103517	2731.99976312905	2796.99990876043	1136.99996721441	2212.99939927099	3208.99900165161	5351.99958264242	4703.00143419617	1953.00093255414	1458.00007339398	2130.00010547855	1704.99974977641	3377.99918532202	1791.00001328834	2064.00024032234	2768.99898247627	1204.99947310772	2354.99988650481	2201.00058279047	2552.00022975206	2837.00032089096	1973.00033529339	1780.99916470913	2114.00017751806	1708.9998023106	3087.99832253762	2408.99968411009	2557.99956812116	1335.99972738588	4159.99911839623	3479.99995218884	1480.99987544896	818.999874691836	3773.99911471864	2007.99947923319	2602.00007565933	796.999845137957	1178.99961683114	1357.99963056962	1160.00002938585	1649.00075229476	2119.00023191924	2090.00017276574	2671.9993956211	3064.00003441392	1131.00020561707
ENSG00000023909	216.999998152276	58.9999914258529	32.9999679623081	109.999936119426	112.000094687443	222.000005388735	71.999982793001	58.0000071410086	132.999999275989	124.000073960192	184.000103800343	114.000057443485	61.9999876095715	132.000032817923	116.999982756949	273.000018528085	78.9999991488233	75.000021552659	141.999952631089	59.9999916844506	104.000023736731	69.0000157936402	144.000091244205	107.99997903874	115.000018146138	84.9999771562863	100.000022616091	47.000006609117	84.9999566999448	134.999895220354	105.000025552586	81.9999413151459	93.9999408155051	175.999999714191	62.99994945397	28.9999995571216	205.999932318436	91.9999417109216	63.000038640708	53.9999844905505	78.9999495265116	118.999982528789	71.9999896167583	134.00013536195	82.9999980196374	77.0000935355099	261.999985442271	179.00002663918	42.0000139265731
ENSG00000024048	2507.9995018404	675.000127792426	408.000067552651	1813.99959583217	2341.00001746923	2133.99998992441	785.999783910316	858.999664795879	1303.99935108665	2232.00016873633	1305.00018715645	1318.00032716013	998.000179923995	1196.99997645543	1433.99992703584	2178.99978219007	695.999906501348	723.000009678611	1067.99973686344	267.999795123393	1323.00007962305	835.00017295124	1936.00057190482	2155.00024085349	1145.00012915551	1277.9995516902	1505.00000663957	1058.00008637672	1135.99955645617	1418.0000544602	1015.99977730603	935.99975192731	1824.9995817235	2853.99958060165	545.99999544269	480.999849206293	3143.99903867041	1799.99917853683	920.000237948215	395.999975599608	977.999679207864	1255.99965608085	793.000107894761	541.000286240649	1191.00005378591	1033.00032100173	1519.99980008586	2480.00034097713	606.000068484708
ENSG00000024422	0	6.0000221160949	2.99996582620199	5.00001696253695	3.99999036923815	2.99996496553211	2.00002282456511	1.00001057331859	2.99994745784548	1.99999757402903	3.99993225336046	0.999972874803219	1.99997211125053	7.00000434722581	1.9999949798221	1095.99977324994	1.99998017464471	0	7.00000906403219	0	0.999999735464902	15.0000941735126	8.99999536710347	4.00002548634172	6.00001176846158	3.00001802393254	1.99998124084926	2.00000256637157	5.00003559050404	2.99996021168606	3.00000848132344	1.00002390020492	4.00003100795915	1.00002373021078	0	0	8.99996254527003	1.99998636550528	0.999994001892707	3.99998151511051	0	4.99997157423978	1.99998840013396	3.99995574912013	2.99998077640727	7.00001163472827	2.00002783230073	8.99998890170602	3.99997775475494
ENSG00000024526	5.99998059572807	0	0	2.00004991678752	0	1.99996423209078	0	0	5.00001587819053	3.99998738929353	1.9999322016586	0	0	1.00002930825768	1.00000605311133	7.00003924185903	0	6.0000131815821	3.00000463378366	0	1.99999731677506	0	4.00002158309408	1.00000077286809	0.999977510144272	0.999981989998594	2.99999271363418	4.00002670206226	0	1.99997247483848	1.00002134195487	0	1.99999732995093	5.00003531805493	3.99996391004356	0	4.00000064496527	1.00000091208218	1.0000252487117	0	0.999982120472278	0	0	2.99993438268291	1.00000680846087	0	0	2.00003573161706	0
ENSG00000024862	362.000076283418	207.999953075531	144.99993766165	195.000016678634	332.999964414712	345.999974711223	126.000002358653	189.999936010099	276.999938056336	351.999937234821	510.000233258537	225.00015055971	162.000007056525	176.000025222668	189.999966606863	465.999795896066	174.000014756158	258.000085817327	340.999892891024	103.9999487086	239.999959757603	262.000051573352	268.999974603518	303.000049101167	257.000043539746	209.999877995403	225.000043002772	165.999954177897	253.999840226365	315.999913421678	250.999949219691	138.999970538321	360.999916265632	497.000086765789	150.999998939473	116.999995556602	594.999876654675	215.999977487968	247.999995984454	81.9999783782031	149.999964055169	160.999959732289	156.999996737526	230.000163966115	269.000051250634	253.000001388631	384.999900246727	370.999966457165	150.000060522968
ENSG00000025039	233.000007983014	79.0000043211373	33.9999677709759	129.999956946818	371.999972391037	215.999976555417	96.9999348584352	118.00003941967	162.000042668861	249.000008207729	279.999960055899	119.000045682771	96.000018960607	112.00000194713	198.999972324304	221.999981676097	81.9999656583623	79.0000010408578	178.9998773388	42.0000317951162	110.000016170097	179.000084910643	186.000068099857	221.000023994872	113.000046750863	159.99993076408	215.000012079403	124.99993611736	103.999957949942	172.000045995535	106.999948689563	122.999971480955	115.000040598594	261.999974732117	78.9999629347004	52.000004834912	329.999929420239	178.999927614787	125.000067398878	41.9999626644661	117.999945870415	162.99994410391	86.9999885052139	70.000050299367	194.999977256345	163.000021044303	192.999976498792	286.000003295393	99.9999937213992
ENSG00000025156	133.000010868755	28.0000082518835	20.0000123087755	62.9999295945567	111.999934436288	80.9999918951571	23.0000015153593	33.0000072450159	68.9999590973561	95.9999983438742	124.000003610842	57.0000117998637	32.0000083787375	36.9999941552778	32.0000099615443	216.999987561146	61.99999266601	64.9999983043206	101.999956555252	32.9999698259028	40.9999974703558	82.000049230423	46.0000193959182	53.0000197979	71.9999996918947	53.9999894597967	100.000025516223	28.0000100380021	54.9999580905533	108.999997621589	68.9999547586367	49.9999831289058	103.999919380427	162.000017604847	22.0000159640609	10.9999929641158	218.999966874745	62.000002515128	42.000010643526	36.999990517286	79.9999853180609	50.0000049030267	43.0000092465154	99.000075512118	60.9999920510438	70.0000507704386	163.999994315639	102.000019393449	15.9999842967721
ENSG00000025293	996.999865360952	307.000032527981	166.000010023492	459.999915602379	758.999967914222	765.999961583046	299.999926773978	366.999878144805	633.999860979621	787.000185928364	675.000034714119	535.000210392672	253.000032205198	623.000037445165	555.999912061464	957.999962190679	347.999999609355	435.99996373344	397.999780785736	182.999974089652	575.000003537628	422.000231596126	640.000111983874	728.999978701847	491.000001609459	482.999772378547	504.999970921496	323.999947158138	499.99966083693	648.000076459881	447.999926350986	480.999869215274	568.999910545549	1081.99986325724	286.000022007743	146.999974945128	918.999749172857	421.99982246149	383.000105206864	184.000011832537	446.99982590777	479.999856643733	363.00004017414	411.000122657341	490.000090978474	527.000051262176	732.999954460402	938.000210056535	229.000019076203
ENSG00000025423	2.00000874336369	0	0	3.99999070786955	1.99999092727333	2.0000039973971	2.00000782583067	0	1.00001369345088	0.999998178731147	3.99997640302805	3.00000732760151	0.999999811059414	1.0000064005899	1.00000258328738	1.99998990242498	3.0000085452989	0	4.00001441689988	0	1.99999041043642	0	2.00000431558845	0	0	0.999995056184176	2.00000384180518	0.999997073212757	0	0	0	1.0000027399304	0.999987793601969	6.00001213229315	0	0	7.00000221518372	1.99999630145388	1.99998250083941	0	0	0	0	5.00000767476261	0	2.00000008195341	1.99999662161003	0	0.999994154156595
ENSG00000025434	47.9999866153214	75.0000186812574	60.9999709070091	40.9999912221608	34.9999983160313	64.0066633807802	30.0000054060837	49.0000261898126	91.9999868037697	73.9999736769082	63.0000260592813	66.0000001849154	20.0000062709634	60.0000200951765	37.999965746284	78.9999819700109	31.0000008411369	68.0000015123552	76.9999351649845	28.999977102352	62.0000018450929	43.9999533603837	48.0000099801269	59.2083569449698	33.9999976835055	45.0000079148072	26.9999807039948	42.9999818677676	53.9999520556909	30.0011502325437	66.1113198234682	38.9999962672427	81.0000019954454	82.0245861983584	38.9999921037966	12.999997794158	83.9999538897149	30.0000134911351	68.9999651003873	21.9999718760211	21.9999798134317	20.9999633014551	37.0000110202972	39.0000379346752	34.0000226739345	54.0122573874261	64.9999566719721	56.0000717570653	25.0000181511948
ENSG00000025708	5488.12826601286	10565.9411012597	4242.64746395285	4212.51819697078	6424.74965161183	9380.7967420418	3163.33168855423	6280.79961444847	6072.35160047971	12727.4906879255	11088.7514990004	3978.88211228831	4961.20409262044	6704.73644225218	6198.5537859433	7515.57858655408	3641.37352887062	4979.13125089034	9937.35977964671	1759.4629289439	7423.36313611027	4393.63479441486	4724.30781068282	6553.06497746491	4622.37057274978	4439.69784748149	3569.19866386922	4582.58346879662	5654.59993062826	4903.99090070585	6951.32449762155	2393.49650314918	13669.7549426989	6959.29793059965	3209.89214234049	3388.02732468433	11522.5809047319	3807.81067266503	5349.17680032959	1459.53163614845	2225.80953823942	1962.86967352225	3289.99305400976	2238.96166626962	4068.11462869654	4875.01140113626	4353.66431337666	5376.68809004199	2505.41310637297
ENSG00000025770	451.000031297751	377.999977578311	203.999941204894	227.999939497181	247.999941387267	367.000032476807	208.999955781366	233.999943894178	450.99981624884	440.999967452554	553.000195280455	226.00010249385	149.999981715009	294.000033650844	223.999956915	549.999839249708	270.999973970289	390.000052399818	589.999834546738	158.999936284398	340.999991133888	293.000071037713	295.000042892285	270.000010566839	297.000029871762	254.999888116965	199.000014456638	207.999946625196	382.999816674365	294.999933633173	411.999983457486	204.999950899185	331.99990671271	400.000026488185	213.00001452687	83.9999977050267	400.999887239455	162.999971319374	269.999969333834	106.999984295558	126.999959700764	152.999984803705	156.000012534243	403.000238691588	219.000007313689	259.000032947878	390.999932061005	301.999980860336	74.0000242180686
ENSG00000025772	159.999999144384	103.999991931387	81.9999746704874	60.0000035765613	61.9999683618673	118.000015981622	63.0000161562775	61.000002580425	156.999970436858	171.999977139487	241.000112795065	64.0000307487927	59.9999861373127	109.000009666129	66.999991768269	222.99996371384	75.0000066407061	148.000029183837	200.999933983584	58.9999739915859	120.999980384426	108.000011905279	104.000012028525	94.0000104657792	121.000000951733	56.9999862765176	55.9999941165264	55.9999839797998	112.999968746397	110.000006830314	104.999972105294	63.9999996084097	152.99997754762	140.999982588914	67.0000136913717	23.9999979364422	145.999962479167	86.9999861773727	73.0000289030654	33.9999933565312	41.9999883597856	70.9999897490282	45.9999920713356	133.000068432082	94.9999965849731	93.9999967175345	158.999974026149	142.999996607388	41.0000221514336
ENSG00000025796	652.208475358735	106.977326414942	85.0000276789911	331.007643000025	394.472620919896	496.190023589349	186.098464313165	212.058354233542	446.999957668602	448.045764265299	549.588822201634	342.1677783891	202.276262923673	431.009986562636	328.286011506062	910.20215121437	259.904249506319	386.73594350293	453.114683663588	104.999976917438	318.838061365683	304.428403365861	405.332559299856	388.161052082292	345.133846560382	329.091751339164	297.413072884308	185.003847552324	283.03042693724	528.785183317459	230.999928359114	294.066275261409	410.913877276508	670.936163067162	110.000114482277	64.0013190654974	682.928850227195	317.999838046652	223.000124704987	132.999988856577	257.99986844818	292.294014315369	242.000029216857	321.199366316178	386.521817734224	377.003642969045	607.535724489187	668.456178768062	119.004010163844
ENSG00000025800	1099.9998975111	638.000057156725	392.999888779309	563.999850865722	647.000074451045	835.999980449319	387.00000408733	531.999989899261	854.999681236405	956.000148864164	882.000252329568	566.000213299718	454.999990968819	697.000012822047	607.999946506391	1128.99982882575	472.999915815448	713.999919324891	766.999719499095	320.999826232277	810.486115652086	566.000271311457	838.000170964199	616.000073188636	714.000096020266	592.999807905749	533.999995865086	463.999898975599	770.999535325089	582.999919521677	623.999942910543	494.999826733023	574.999761192082	890.999929881482	401.000048413507	226.99991337681	913.999797281004	480.999803066906	485.000182467162	223.99993867043	358.999920338653	431.999848320255	379.000043698308	640.000151698319	577.000029992707	658.000167026006	952.999838358939	979.0002182199	216.999950606962
ENSG00000026025	17567.8447253687	18655.1041015106	6194.10611077963	10372.2721935827	14494.3315900353	13321.0634778928	7351.0791212211	12565.7261499812	17857.7140939606	20879.5523362909	32087.2982804718	12182.1038453525	12493.7390890779	11521.1739676165	12716.7600969637	17143.9525155525	8586.4913741987	15488.3834626087	15349.0443392818	5849.13726609591	10968.3403428658	13137.5243109995	15385.2292892589	12522.6189697093	11696.6749320696	9746.52730257363	9076.69666843521	11548.6709160703	14057.7416295836	13681.6254845118	15271.022612873	8635.72575067082	14243.5217980926	22891.3679373423	8484.08290484625	3296.61748501525	18585.6458474127	9534.9884595575	13076.5797428416	5254.99022708281	7292.66931751612	9525.10674027345	6513.22112616975	9834.80305665759	14847.9280718481	12363.007679938	17034.0403680724	17488.6800369418	6675.0547650079
ENSG00000026036	269.74362785311	230.355261387396	147.553210997701	99.6086008286608	77.7441721745973	248.595980511077	73.2940303623427	149.197272120114	195.369947698171	299.647770074922	201.894702775544	142.99943761436	74.7201948182871	172.249214444626	148.87477656967	266.330515186609	76.3163669584274	141.044468277329	197.938674942704	81.8844950036904	180.720911738952	94.953089146602	167.098193885316	82.9347542800025	187.325986941294	164.297682926522	99.9846638265081	129.798850905623	231.999752898488	126.055125823109	260.120164432259	88.0455401460771	91.8398812574583	179.371495008481	111.183842690035	35.2754486298253	168.16982444738	62.0538633393945	141.698604273688	57.79288395005	57.9812801422221	49.9111782429548	51.2603759564845	225.079715176525	79.1422328205375	122.345465595698	146.923747825797	144.200332889066	33.2564172200391
ENSG00000026103	434.99998635142	61.9869590770861	24.9999728780409	298.000014438968	471.690456651939	555.000036000574	114.269531134496	152.000001834598	310.765207639325	528.645487598899	407.607661004037	267.904969123343	212.000011167157	143.038568097729	182.999992152009	864.16222705046	135.000017480646	251.296329306848	236.078038636459	47.000019426337	186.000005055372	218.000034481504	418.474293251847	413.60055624744	238.804060445742	263.763365835656	268.999998312934	87.0782859691219	149.201457730405	315.959985952173	178.277869852148	131.891876236068	512.657127071809	800.020380647091	75.333945852717	50.9999851140992	839.131695004942	391.120981002564	225.685675900283	97.9999725909563	205.999926493327	286.99995056521	164.000007549791	127.301335402192	264.990397699849	210.000068354444	560.95759311558	472.281419619892	191.664634778672
ENSG00000026297	7204.00070815158	6976.98501126359	2141.99918262494	3426.00001238477	6097.9995258945	4069.99980920438	2876.00017612283	2837.22508823769	7708.99771587137	7888.33902885988	7996.36730839688	3913.28921458007	2475.00000265726	3394.19255562915	4666.18750854196	6050.58447128439	3576.00012354646	6572.00170995636	4566.64342352523	1190.21338471138	5553.99940370489	4428.00109347823	5083.66228645256	5886.23719695093	3298.00059230095	4208.99792585885	3722.32381771949	4601.25634692207	6759.92249439404	4390.5356991708	6574.28322967617	3080.99949927647	3659.99925711091	12795.3419246978	3499.21590514969	2152.99985493761	10303.9975797562	3797.1362209475	4742.99977679626	1642.99964714761	2320.99931148553	2655.99926499671	2599.99992051122	2943.29554859722	5301.00087422402	3401.36832659751	5687.48099083728	4541.99965113026	1904.00060712194
ENSG00000026508	5916.99930350196	2563.99998643331	1278.99979698661	3514.99966458399	4044.99949433271	4473.99991441504	1958.99978312068	2862.99954338196	5099.9985506826	4945.00027286255	6277.00128626406	3402.00113301514	2695.00029957297	3721.00028330114	3334.9998544668	6684.99925726787	2313.99981110459	3168.99989177574	3673.99857475428	1315.99940214255	3846.99986398147	2642.00070340448	4260.00093826441	4018.0002102292	3481.00045915599	3035.99876170877	2900.00006654793	2382.99970568691	3353.99849456383	4069.99997636229	3544.99930158949	2825.99921274774	4606.99911897736	6526.99913004805	1776.99986884732	826.999795715439	6172.9983913237	3085.99886018756	2813.00048767191	1305.99990722668	2516.99917597365	3267.99903815828	2235.00021008343	3243.00127261823	3329.00019853706	2762.00071022051	4780.99933532507	5825.00137692036	1269.00017178838
ENSG00000026559	71.0000347385857	44.9999964016598	70.9999602620653	33.0000136974454	26.0000519359852	9.99997406374158	3.99999806724475	30.0000229754717	39.9999584902295	38.9999698739479	110.999969835278	10.0000174586159	8.00000823476148	55.0000179086639	53.9999733350913	116.945499276368	27.9999893298258	76.000031876688	54.9999575149086	5.00001223047674	48.9999783175701	18.999982633344	33.000022546235	25.0000085778333	96.000017317831	54.9999697144773	40.9999837039986	23.9999660858423	28.9998981456558	58.0000029414319	64.999962215051	49.9999847409732	38.0000026346245	25.0000094297326	77.3675700140895	6.99998912184147	70.9999354773317	87.0000025149601	15.9999700706055	22.9999693366995	12.9977683784994	30.9999734983505	12.0000238412731	77.0000020068277	96.000016705907	38.0000615265637	96.9999582916799	70.9999456937874	17.0000008389734
ENSG00000026652	184.999977507855	80.0001103338897	66.9999998567065	77.9998978824925	130.999913129149	214.000021342865	82.9999416524885	66.0000245920514	114.999995019336	117.00007200304	135.000217426397	77.0000726169387	50.9999511866771	151.000007562062	84.9999994248324	275.00002343233	59.9999778986032	82.999999929184	101.999834103858	35.9998862843022	120.000049093233	75.9999100851616	159.00006195527	127.99986275882	114.999973096849	86.9999541199754	76.0000040349483	63.9999421736249	78.9999093456949	106.00001240556	83.0000460479917	53.9999066395117	81.9999929541701	228.00002350056	41.9999913419871	16.9999764794448	150.000046107607	81.000003909	136.00006308465	22.9999951451653	76.999938283788	62.9999188467804	61.0000617181489	111.999919154831	84.000097195519	85.9999924642953	313.99985544147	218.999978112914	45.0000093827067
ENSG00000026751	994.999942965245	235.99994180279	219.999976089333	408.999918957011	168.999914586309	1196.00000023079	373.999986920941	174.999972596525	374.999847363546	919.000061890711	1180.00027513829	331.000091414015	200.000021255799	607.000034898761	413.000007654528	1309.99967844584	431.999991053223	815.000053039503	1269.99948950392	157.999908002875	307.000007549169	297.000022444841	796.000105178995	358.999996624646	497.000013858224	367.999843952308	196.000026890092	196.999909813876	484.999701733902	581.999891249167	583.999914753046	279.99997342606	619.999820626408	715.999995925897	234.999990844593	135.999974470025	448.999893940505	357.999880814605	470.000069005264	143.999991724268	217.999950164123	360.999882324588	340.000008435996	427.000162370798	298.000000034679	326.999976304249	1267.99970168586	633.999998609235	176.000017232028
ENSG00000026950	3317.94868468692	1835.2511933019	1174.42345179335	1782.68930987721	2353.37932779074	3649.35453423144	1181.68646550416	1062.20140561593	2478.09083350071	4546.64178194121	2619.00721944204	1530.82224763293	966.860500388215	1784.60164860414	1811.78786516352	3972.95067162728	1437.31008276437	1839.61111680727	3796.1461966282	650.189513682231	2056.08467915304	1710.62705049513	2578.22569775397	2172.0481868851	2929.39741794289	1167.68795970103	1979.07043111642	1523.89843706171	2843.24934208035	2082.60742746813	2212.85134067377	1061.94474469578	2998.70568544556	2711.97446288991	1227.53178256546	678.522634718175	4851.28972276623	1725.50853497157	2613.52815607305	694.855905785447	993.170626132722	1456.32180062649	1327.25674260701	1926.48884330645	1273.1715441073	1510.72443186128	3399.27820822644	2381.69709583206	744.280204736095
ENSG00000027001	75.0000001882102	30.0000136720124	24.0000193441523	19.9999988429016	31.999993454952	57.9999802433072	20.0000043718526	16.0000180188347	49.9999680839472	37.0000072627101	68.0000380187817	23.0000103105057	22.0000022465201	24.9999883018463	11.9999922058361	83.9999716404652	34.9999887510025	51.0000075486697	59.999981473475	18.9999766948401	34.9999793222877	37.0000076654035	30.0000235884903	22.0000057079207	63.0000251959788	25.9999954195173	21.0000146847541	13.000022285865	33.9999959883305	65.0000248099461	34.9999819183272	27.9999868407561	35.9999732192521	65.999997342552	14.9999957183832	7.00000590637631	81.9999655439735	25.9999932693113	33.0000293138728	15.0000123283318	11.0000004090276	19.0000144633047	28.0000086055824	49.0000011061462	35.0000124407978	46.0000552138395	62.0000028788823	59.0000156000789	13.9999867686641
ENSG00000027075	1959.99981391357	421.000010761326	438.999920289335	1022.9998714834	660.999982058343	1497.99997647972	706.999922848363	484.999904178177	995.99969256192	1220.00000017172	1677.00039693548	883.000341944562	396.000000747416	1168.78302269026	866.999917099663	1954.43314640706	877.999977795616	1105.00003257417	1484.99934825682	403.999776575222	899.000009010598	863.000243997471	1444.00022249224	897.000044863326	1211.0001408909	830.713233852107	663.000033654623	452.810593107566	922.000572782543	1053.99998090904	1022.99985361559	864.999808451812	1065.99967460938	1791.99990414137	499.999984469202	210.999938367821	1658.99962751943	572.999817766879	665.000090524485	396.999954096778	588.999763719674	570.999862699798	798.000089598541	1254.00062797514	970.00008340805	898.000153619026	2063.99955961694	1359.0001583515	354.000062266049
ENSG00000027644	0	0	0.999977513761118	1.99999127503129	0	0	0	1.0000694899052	3.00005143225476	1.00003000264936	0	0	0	0	0	0	0	0	0	1.00003295290371	1.00001214593283	0	0	0	0	0	4.00003007332962	0	1.00004046064488	0	0.999952842943088	0	0	0	0	0.999982683727199	0	0	0.999957070154687	0	0	0	0	0	0	0	0	0	0
ENSG00000027697	2172.00002700655	493.999987534209	213.999954737992	1024.99996395345	2657.99983633649	2078.99994646898	749.000003210845	824.999766383908	1530.99954673667	2216.99982237751	2715.0008686227	1466.00067352283	959.000038428135	734.000058388404	1057.99987823227	3494.999160724	658.999996049421	762.000100469837	1163.99955386832	297.999889939651	1366.99992255279	965.000242636636	1391.00013423123	1909.0001516589	906.000123563327	1344.99938223342	1596.00013842969	633.999949901209	868.999503127812	2444.99974916881	1030.99983200226	671.999867907138	1525.99967074295	4339.99997589136	411.999964858694	361.999948116072	4585.99884897878	1675.99957951065	1228.00008480807	457.999925159354	1143.9996507933	1550.99957447486	772.000031841674	611.000293737535	1896.00021038796	1305.00017335707	1699.99960711749	2608.00007848911	844.000178354779
ENSG00000027847	265.000053136963	207.999966078866	173.000026531077	109.00000356106	175.000057667037	192.000008347843	143.999989870275	155.999954129205	292.999958525102	292.999951852482	339.000056725735	161.000093547652	97.9999869231838	217.000040047861	123.999956328772	329.999904580045	183.999980079549	192.00001286132	301.999867651663	161.99989578497	196.00002157845	221.000093922776	205.999991832161	139.999974635367	204.000033037815	136.999941270256	113.000010192925	155.999909073141	221.999916980154	222.999931786056	268.000039302782	102.999974555853	175.000008269737	275.999982832696	153.000006951634	47.9999885267702	194.999943636715	115.000005347599	240.999915922744	49.000002395624	83.0000011221786	63.999997602131	95.0000017287683	275.000167347445	135.999980182731	200.000011927011	269.999968323622	240.999946529857	73.0000185170098
ENSG00000027869	360.000019041036	288.999981326186	337.999890043956	156.999985308074	104.999985212245	514.999951971642	189.999992459141	209.999925112731	426.999832510556	345.999905764715	565.000285780485	249.000125034754	117.999998069305	437.000033808946	229.999968775535	460.999899242507	407.999996948006	497.000112373782	551.999778409337	156.99995550178	385.999933255117	273.000016529593	322.000011941671	208.000027439281	289.000036264328	261.999861489195	166.000024591131	146.999965447762	387.999787208919	288.999941167545	440.999927627642	175.999967758167	255.999949612964	420.00000841945	235.999985954063	134.999981730736	189.999957415342	46.9999841862259	354.00001101361	110.99998833877	158.999928274752	173.999976020969	211.999987277177	354.000229143751	207.000035841342	385.999991818216	416.999909059691	358.999992991396	103.00002342897
ENSG00000028116	108.513096299936	27.7403472845308	18.3748659038949	54.2642463196582	67.2628522723444	128.920776703634	46.0916346402978	37.8337267840438	65.3704672079022	134.224520647337	103.162708681372	71.467887339598	48.162207212127	63.0936239840064	55.7755592290103	253.695275955803	38.8958742116014	84.5187794559519	123.292899675349	15.0606897251565	65.264425655537	62.2142658312678	91.7013130043009	82.2384558955798	51.7288097122391	56.9992982700049	39.9979617750214	27.6157607753256	42.5163384966573	81.7912457838891	48.2443583431073	39.9717131053019	112.696575386396	148.65248904825	22.0837121286908	12.3472093305282	177.711501620571	82.0836638655516	47.837124333322	23.7275795128833	53.490806110773	55.6869281334695	51.2299095873279	52.0368958592115	73.5557520260851	58.1049715938664	182.24916887008	139.157974973684	34.2625738798773
ENSG00000028137	11214.9990405232	11705.0008947971	5556.99917318355	7187.99921420383	11472.9994086057	12060.9999429605	5084.99948123549	7646.99877787559	8699.99732966698	14952.0002166628	16030.003703543	7154.00250341593	6478.00063590948	10694.0005387711	9672.99921349871	11145.9983529951	6257.99972380393	7326.00000798225	9795.9959048579	3007.99863228019	10969.9997482907	8020.00225841857	9654.00171829728	11038.0007269551	6591.00085594068	6893.99714135532	7592.00012988136	6771.9994777624	11513.9941164637	7657.99981407201	9481.99832597171	5472.9986816451	9355.99797065528	13174.9987284393	5691.99961219953	3581.99920061295	12898.9967652178	6738.99758877419	8711.00120008675	2519.99976762735	4878.99844920952	5470.99854926085	5656.00051673103	3860.0016298128	9420.00071881701	9888.00206040843	10690.9978832499	12433.0014416704	4297.00046563629
ENSG00000028203	208.999957380968	23.9999561336111	20.999938040652	95.9999672173204	83.0001020420893	156.999984076097	47.0000396633589	41.9999723797274	78.999953925332	88.9999407765006	135.000136424682	83.0000860625972	28.9999445962248	83.9999622820761	88.0000132812386	422.999999403282	55.0000048036653	89.9999787654719	122.999926128785	33.0000558066524	85.9999917405591	84.0000215253999	99.9999015359316	101.999979815595	121.000019515539	73.9999113035665	70.0000095930292	33.0000067867241	76.9998713100481	144.000055406821	61.0000229038701	57.9999878754586	106.000029648187	216.999979259549	24.0000054919682	14.9999941101674	279.999863227734	88.9999999102151	53.0000632839563	27.9999770065741	80.9999377698912	90.0000280914839	62.9999883202998	144.000164777872	114.999971402653	96.0000845906861	228.999959477176	196.000080128699	39.9999548404706
ENSG00000028277	2706.99962723881	2968.00034466741	1278.99991476516	1442.99992862169	1269.00000664091	1890.00001257608	1106.99983394643	1783.9998407184	2988.99913051277	3807.00026946869	3434.00057844754	1694.00052598271	1479.00003392769	2374.00009004789	1942.99992439556	3140.99963224833	1565.99992837441	2061.99990252286	2283.99900109582	1101.9994520796	2443.9999462929	1698.00052563806	1908.00039105856	1622.00005951324	1925.00027893647	1582.99936962924	1129.00000002046	1279.99979119115	2842.99872671913	1589.99995982301	2183.99964728859	1266.99967273933	1648.99965014356	2002.99986107451	1579.99996834866	567.999882523225	2069.99955864063	1427.99944715241	1472.00029340072	687.99996101914	867.999727194505	857.999764981943	948.000133067535	1887.00057775623	1578.0001762252	1472.00043867953	2110.99955059205	2413.00039015821	631.99998881331
ENSG00000028310	639.899435927633	395.869095301924	214.999993167361	283.999935711829	267.99986132371	443.000021170301	235.003869399339	254.999970267753	507.999769392604	580.284968736878	700.819158446384	327.937130622043	208.000048734397	411.000043267876	352.263732859606	800.550685366713	332.920450367034	462.203632182457	571.999724022938	190.046814600286	402.999998902484	363.863609734525	445.00008702045	312.000031663633	478.000071636894	317.999780268842	270.000059445089	246.999942692073	525.999596644099	389.776746710613	462.665840429688	228.99991353456	352.99996369041	625.87660081041	226.999942422306	84.9999772973838	579.110185935542	219.999971427154	311.00007852276	151.000024189894	217.999963472905	214.000006768869	217.999979657701	591.903245813667	361.822703865936	346.944134125211	599.999870320662	490.000065681098	129.000048092392
ENSG00000028528	1917.99993243884	951.000063869183	531.00001752762	1076.99997547723	1281.00007547524	1644.99988878223	650.999979993184	718.999770680673	1254.99958792126	1704.99998272693	2114.00064874568	996.000391760576	729.000014863534	1221.99999654263	1083.99992265727	2363.99950205222	790.999989961639	1163.00011791187	1275.99943873735	436.999902284549	1169.00003922763	1021.00012825918	1320.00024266722	1322.99999375865	1130.00014972234	1011.99959681427	996.99997064068	771.999944756551	1283.99926494941	1256.99984236973	1095.99977613026	771.99982510415	1401.99963884024	2083.99989274855	515.999996744103	359.999925032446	2301.99941277535	982.999706983101	939.000124705441	396.999983218118	751.999712155042	837.999859945515	682.000006781965	987.000487678607	1169.00010017289	1081.00023865007	1685.99974115294	1969.000059455	474.000131008617
ENSG00000028839	214.650092638992	61.9999655031007	41.103869517767	127.999987851294	143.990419436401	178.847360580586	66.000034901119	74.0000066120136	152.095365907476	185.000113653437	267.408206195927	102.250812407749	51.8643091056263	63.1109875118901	71.0000118887992	325.8073867973	77.9999679849181	105.314416501052	179.366895144528	37.9999883217727	90.9999225756653	101.043929207968	144.00003169606	144.226097280214	107.974895737753	128.004460465836	110.891944885788	37.1757960670811	111.999941059286	164.000083315048	115.000047669828	66.0717948578793	149.614295587124	226.79543705032	53.9999603105365	34.9999907142494	268.394967933881	122.101095432695	86.0000864459219	44.0000102634085	95.0335368077834	109.999960364564	57.9971210206522	128.001322095714	103.000024216688	99.0012780074754	246.976621359903	172.039787875533	46.9999985159247
ENSG00000029153	11.0000348113471	1.00004560485147	8.99995984971141	11.9999619395077	4.00005528941755	8.00000832013174	0.999985845741735	2.00003185595609	10.0000756130004	2.99991409651064	12.9999656206334	6.00006260619868	8.00002327766663	6.99998955936559	9.00003407844764	11.0000144212644	0	9.00000834234755	15.0000313539305	0	3.99996321485104	3.00006388634314	5.00004156545587	7.00006504837579	4.00000063747624	8.99997765114616	8.00004011780263	1.00006926200188	4.00005682945025	8.99993216339562	6.0000653332376	1.00001743183597	8.00008924391756	18.9999959403513	0.999982732662724	0.999984103264139	23.0000260376507	9.00003246570193	9.00001527251905	2.00004656907002	6.99998955989207	7.99995512591344	9.00002277782434	7.00004956692004	5.99998162640167	1.99993454048711	11.9999830983532	7.99996632812315	2.99998717812874
ENSG00000029363	2081.40824700844	200.000071400243	152.999929548545	1087.99978029071	1304.65713411683	1472.90305861345	538.870672119924	354.999992577211	814.786291653264	1064.8038678266	1075.00023235512	870.866820724278	456.848647532803	878.000041633592	687.798966268817	2985.87131616944	394.897753645493	691.894936475041	746.73286454045	236.999923830869	814.000083261012	629.778698885624	1022.85376484698	1234.74307254042	888.498311195758	955.774381434576	1023.09189462547	391.000096865096	529.127909698243	1444.00020518698	591.999979904697	671.999802040307	1223.89788841008	2751.73433944254	268.000069694332	154.999923618511	2719.88518418514	1051.22866540398	546.871409704211	287.999975295518	787.850466526717	947.42345654882	679.000127012409	780.000333172794	935.00000921468	828.000328859296	1572.29053862442	1725.94214163506	369.000107568331
ENSG00000029364	586.999973742262	235.000036646987	164.999964249706	316.000007782603	584.999934282866	476.000034572959	237.999991691163	233.999991197333	519.999923618139	490.999952396867	548.000281974559	319.000081185127	230.000079067191	443.000011008276	357.999939563452	746.999878733314	222.99999011031	319.000003330402	485.999886442648	111.999924608257	401.99994389651	300.000100537467	432.00004282221	450.999989632173	387.000060916772	331.999842664938	280.999954499037	265.999941152103	337.999766392418	454.999973909773	347.999934371246	265.999894631974	391.999900158293	656.999902874766	170.999982706988	112.999961230851	654.999798098994	283.999862770265	281.999977123392	122.000037051887	237.999887415088	303.999935682046	241.000047372933	301.000123885188	382.000000885807	372.000175387975	509.999857369005	576.00002970034	136.99998894395
ENSG00000029534	499.999925921347	120.000040285094	114.999958431287	421.000050141085	436.999867369253	192.000070084337	282.000078673944	450.000033830816	541.99994373007	297.999999060055	340.000288610594	425.000090860627	317.000097427659	229.999992376035	395.000066671297	430.970486195033	194.000023954144	97.0000395122075	267.999921535235	320.999893288807	220.999942803609	486.000094258275	556.00016594507	294.000174783206	263.000003963198	241.999797768767	227.000005750192	228.000054965835	399.99989718464	401.999950414104	132.999903991854	192.999865125299	159.999930881585	149.00003800611	214.000030623869	75.9999929689739	120.99995509134	190.999849016866	140.999908529035	196.999978833749	301.999857857713	541.999805190705	158.999986488755	292.000419608753	170.000049254029	489.000299474529	167.999963018825	494.179822509784	191.999932970521
ENSG00000029559	0	0	0	0	0	0	0	0	0	0	0	0	0	0	0	0	0	0	0	0	0	0	0	0	0	0	0	0	0	0	0	0	0	0	0	0	0	0	0	0	0	0	0	0	0	0	0	0	0
ENSG00000029639	87.0000235014177	36.9999989986918	26.9999862587605	20.9985281383475	33.9999802999415	47.4449843028911	27.9642249217675	21.9999917009924	61.9999838254985	61.9999923216469	93.6356032714523	29.0000303461351	11.9999938416665	23.0000069632339	26.0000022892903	97.974483921329	47.0000001208994	68.0000227203714	86.9999741455058	29.9999983377461	20.9999966927983	40.0000148944096	50.9999979175987	38.0213817604359	45.9999942875679	48.9999843885809	33.6232571040169	17.9979598361559	30.9999693631209	73.9999767784419	49.0000023229935	30.9999864162395	43.9999881213803	57.9999976356273	29.0000054031121	7.99999846050483	76.9999873208587	22.9999878387828	42.99998324245	20.9999859733459	23.9999864671263	34.9891511488989	27.0000040352118	56.0000460651478	37.0000061031437	38.0000183078399	82.9999788126875	64.9999872693074	6.99999691083561
ENSG00000029725	717.902517348728	89.5295024419075	72.9999511465919	325.741633960588	313.631095573048	469.841513023259	179.882236922077	127.739509093247	359.991641911328	446.00006129024	537.000021911772	356.198881427893	143.227712819104	397.999979527518	291.967876161273	1291.34752340119	189.999963345007	282.44591377808	382.053412266604	107.250054420224	288.545668507255	306.965341372868	403.065926604916	342.813937061136	274.977487137802	342.99988068633	322.236643345721	123.366153248248	186.92000971987	562.771193282713	242.381884037426	276.256441983222	376.543385628618	734.990925877133	122.549191863513	64.8207200500944	781.177475261586	331.881229150124	206.722533311232	121.953213261874	249.299802675959	267.410821804696	231.949082656111	353.715215236532	352.000031936812	271.179983569323	750.760943430524	627.373667283504	119.173691725188
ENSG00000029993	22.9999770488405	7.99998130649808	4.00000137110227	7.00002581491671	9.00000690984612	12.9999777659679	11.0000142329594	7.99998394634525	18.0000323464845	10.000046016678	29.9999612824138	16.0000283662052	13.0000178570476	9.99998402762771	13.0000201452502	21.0000282701734	6.99998335618758	54.0000137230203	40.9999750457296	9.0000148166582	8.00002606504279	9.00003358083991	8.99997694312483	10.9999715190469	7.00000667524444	16.0000151704009	6.9999936696833	7.0000324410267	15.000035411898	15.9999835623557	4.00003578397659	5.99999555137408	19.999975027562	24.9999912698566	0.999966043128431	0	20.0000308839067	8.99999017775492	4.99997716472226	1.99999878411369	3.00000238618848	10.9999962329481	2.00000428135552	9.99999248583165	6.00001344261137	19.9999875131349	25.9999616981879	22.9999770792601	6.99998038890261
ENSG00000030066	512.999905485521	101.000089436048	92.0000205904224	272.999907146439	316.000022742963	374.000095574625	144.999993270769	143.999971831735	301.999897527054	288.00003658251	305.000148158385	253.000088183383	125.000031974023	348.000011628239	248.999928300342	721.999873100438	152.999966632483	194.999974965805	279.999840026037	56.9999859303997	255.999973672746	175.99997922434	316.999986536412	307.999954644201	301.000094845341	195.999894051874	243.000026458161	169.00004229534	228.999908663515	334.000064396071	186.999931783902	250.999897700744	339.999882185556	544.999913018453	93.999967098743	54.9999789414883	553.999808468287	209.99993981217	173.999999559367	72.0000012301129	179.999965537277	212.999928311814	196.99999594803	271.000113987683	294.000036985326	185.000033792494	493.999975213342	487.000088946349	108.00003960568
ENSG00000030110	572.999986366785	493.00000292183	338.999896448778	304.999984318867	458.987315913443	833.99098461643	174.999999755777	471.999901709141	442.99354809953	867.958867980508	874.000269699868	411.982600884909	291.949349553631	539.000033279388	408.9871404846	836.972543861317	314.999994716774	659.000087873036	1047.98311582514	218.999882030841	365.99996378438	370.000082872053	609.000063726315	360.000004053936	302.000075072913	289.999886101702	221.000029208962	270.999966305555	493.999753978229	323.999968589879	708.999895258061	197.999946964715	729.999819141486	745.000009738791	305.999996254609	191.99997911839	740.941543511232	214.965838734104	470.000029850917	186.999990619323	193.984122828367	199.985815754051	231.000016499812	404.89851077543	287.977481532055	343.000097764143	562.999858974743	552.995108883812	154.000036598957
ENSG00000030304	0	0	0	0	0	0	0	0	0	0	0	0	0	0	0	0	0	0	0	0	0	0	0	0	0	0	0	0	0	0.999993880132381	0	0	0	0	0	0	0	0	0	0	0	0	0	0	0	0	0	0	0
ENSG00000030419	297.999900166832	12.000007125765	37.000050354989	105.999930478681	104.999930669563	220.999969159261	62.999996180476	19.0001421704242	77.0001124453807	82.999920202398	83.9998959145553	85.9999949265812	25.9999862765694	179.000064437839	80.0000504821486	564.000066982472	36.9999770956672	33.0000393594457	122.000049279859	12.000070154351	137.000034955478	35.9999469312911	179.000018357401	111.000080462699	93.9999907694627	77.9999240067857	73.999998486004	52.9999996647359	37.0001178134809	116.000260372811	63.9998964014327	77.0000141320808	158.000082031465	182.999986214945	25.9999138273568	17.0000083300349	188.999918671025	52.9999199301039	51.9999947377344	31.0000543997338	71.9999444605246	144.000024642128	81.9999654315867	52.0000226170334	68.0000749511893	62.9999291481054	157.000000017165	140.999983715871	19.9999291277243
ENSG00000030582	7029.99992544146	8030.00003042441	3588.99912664391	4344.9996717472	8018.99950483224	6703.99988035703	2715.99991217496	5470.99870263657	9075.99724910145	9413.99958197738	12341.0036328461	4729.00203635755	4509.00027037477	6633.00029086945	5023.99943210431	5148.99883053456	4177.99993703305	4538.0003748916	7314.99703532304	2717.99881442538	6640.99957781078	4999.00137091304	7152.00084407523	6569.00049758701	4431.00064461809	3691.9983444389	3990.00027357459	5725.99947410088	7089.99620539329	4355.99960608776	7454.9987172595	2810.99941303859	8291.99828267248	8661.99979267038	3993.9996189916	2179.99965468461	9938.99756522462	4506.9987241393	5606.00041357276	1573.99979684803	2818.9991355708	3378.9991045634	3267.00014190434	2369.00116766816	5763.00059754517	6616.00082293888	4578.99889704904	9627.00053938324	3031.00053044012
ENSG00000031003	702.966643995167	89.6267429572273	51.2573202822602	344.596387370527	395.970376149448	505.794251573406	233.13572147993	128.811274752732	265.653678593234	431.72229495391	369.104470720008	301.199712457997	156.000034326426	375.968540237381	261.667354629559	967.676951156186	196.199008281538	203.517983450089	273.324365952934	86.2350289145039	330.447564608239	196.941659590545	393.013715607896	439.52702525571	296.58954844085	255.363223267535	343.510445951684	133.22660998628	197.694170383425	438.443296361198	179.924297980766	268.01242126684	426.067218588979	808.264355642307	103.348575728591	49.8673164376479	796.505373283662	265.709785409	230.329033363621	104.38953140586	259.93845725054	292.003096959456	217.343201115807	253.315988480362	338.321819400788	233.7342152219	531.296080115922	539.843825152996	127.000005455831
ENSG00000031081	264.999873071024	108.999946027537	67.9998841848593	154.999892601098	138.999912120737	226.000069844733	101.999916311505	117.000050829293	164.000080491197	233.000098124244	250.000202048398	145.000131077799	96.9999817989427	246.999996014358	202.000030717514	204.000066102373	92.9999502153679	103.000024369629	136.000076941796	42.999879181928	137.000044615359	107.00013360954	185.999955729359	140.000054348397	154.999928778159	124.99993783171	91.0000030537134	60.9999477867134	125.999997599726	190.999972848176	141.999993350751	113.999912571758	205.999895054334	223.999936950737	68.0000189798885	29.0000102995643	220.999874293589	168.999975535394	107.000054760389	28.9999569959027	94.9999594655156	149.99994479133	124.999978786656	82.0001273931234	168.999962912309	153.000166743517	195.000007618183	339.000010540313	58.9999564252812
ENSG00000031691	18.9999884689575	0	0.999995535854642	13.0000209607398	3.00000623438005	11.0000139547651	5.99998756311204	5.00000027215366	20.9999992639966	14.0000034465146	9.99999288513294	8.99999469893401	2.00001117832129	0.999999689370052	4.00000790454253	69.999964769223	2.00000094672945	8.99999469871504	10.999993189685	1.00001794242714	7.00000370221544	1.00001822252968	5.00001636671597	8.99999771213789	6.99999462182803	17.9999841465705	2.99999563110318	2.00001127690851	7.00001015021666	18.999983677787	4.99998668949948	6.9999886371259	10.0000054846571	38.0000019875289	4.00000481109484	3.00000410588741	23.9999944920591	19.9999885031736	8.99998444624088	2.9999978172761	12.9999966145271	12.0000014492622	7.00000528937778	10.9999831665786	10.0000021332716	4.00000040323511	19.000006240926	11.9999870809526	6.0000077486599
ENSG00000031698	1123.00006953927	1024.9999289753	606.999830438464	666.999962397741	600.999965157875	1036.99996163098	471.000009745554	663.999832757633	1192.99964018306	1204.9998670295	1585.00052257071	828.000431115525	481.000019251503	808.000043608762	704.999928970281	1345.99965406486	757.999989241822	1048.00017131621	1113.99956206717	424.999822644446	789.999928775261	818.000185186116	991.000066381812	790.000071205585	879.000114933162	642.999669734269	549.000049856882	526.999929465806	1164.99936855929	870.99982091346	1090.99979848271	581.99987669552	921.999803889185	1322.00003308486	587.999925418488	276.999965863153	1181.99972163762	529.999872870673	741.000035883059	373.999939782067	371.999897369518	525.99984153613	376.000022954056	987.000496086018	791.000105841448	761.000055485571	1068.99975725876	1164.99999182798	302.000073112323
ENSG00000031823	1006.99995683431	795.999960875301	487.999911490448	562.999991401142	724.999973402726	912.999940830534	365.999969779365	533.999955005134	953.999551984134	1075.99989983385	1272.00041707792	568.000196966426	450.000052701511	689.000032974115	596.999931974518	1165.99978425811	643.999924584421	839.000071994415	1121.99954416594	322.999913330637	700.999996778606	757.000295658194	847.000089812824	711.000010896034	735.000207035257	599.999746826034	545.000048799822	565.999963304279	965.99942201151	713.999998066836	928.999774616638	500.999916194836	713.999823358813	1217.99992382756	490.999896376679	225.999965355279	1062.99978106209	413.999888621528	587.000026114299	243.000010972381	372.999872679391	383.999880065851	440.000004365225	833.000377082659	608.000079500399	746.000114525963	1092.99975378413	999.000057017445	275.000049407519
ENSG00000032219	879.999897831297	204.999983397152	87.9999656160353	488.999958831193	741.999922933552	666.999967028445	222.99999673483	237.000085949819	508.999768838255	651.999932542936	625.000253295095	461.000212184571	262.000025811376	340.000013057469	377.9999435293	1341.99979708712	340.999933878868	465.999957833568	465.999733828668	144.000056281314	437.000020720648	407.00000737902	433.000107929691	436.000008357218	411.000079585339	481.99970793391	445.999990928226	224.99992358684	362.999746244943	494.000035557635	268.999939433812	270.999958568057	355.999991941594	968.999899731063	167.99989223754	107.00000031601	1053.99966966511	554.999766621	235.000047145793	185.999989392545	469.99988929132	491.999978022294	295.999999463234	411.000128939385	559.999953818266	651.000255940168	765.999889177099	967.000076671971	254.000032736328
ENSG00000032389	218.000013610618	134.999992411114	114.999947721987	97.9999783739223	100.999990049985	170.000006109806	63.0000101270332	117.999969204161	220.999957457404	194.000008131166	421.000183236947	113.000039300246	81.000006007821	115.000020632496	86.9999825747042	207.999977743473	134.000019044044	203.000042962583	301.999856842174	87.9999679541719	137.000008609753	181.000072505649	127.999997723981	140.00001711926	180.000015694909	106.999955517012	87.0000176004138	85.9999738552484	184.999944831486	143.999975166113	174.99998489303	68.9999808888028	125.999967133857	199.000015502353	88.9999953430018	31.9999915834848	203.999935514551	89.9999650625234	118.999987876807	58.9999784879179	71.9999903518204	101.999999474517	60.9999981304281	236.000166823064	130.000036314055	148.000032023497	182.999927317137	184.999976057228	58.0000098549273
ENSG00000032444	2397.99952137392	2067.00033432481	1187.99965956671	1251.99978922276	1627.99987260085	2180.99996402023	976.999899510821	1263.99988264581	2352.99954285691	2291.00011458886	3149.00055124681	1394.00056483409	716.0000748647	1646.99997859225	1614.99988183555	2225.99968699108	1162.99992139042	1646.99997710118	1865.99927159301	833.99943488294	2019.00016972816	1448.00044855904	2396.00064424885	1539.00013554457	1359.45996263687	1121.99949238168	1203.00006715261	1181.00008539775	2190.51488737269	1550.99980360658	2026.99945919914	980.999776019506	1723.99972580927	2624.99942738765	1046.99990726733	631.999826513686	2371.89661093407	922.999643622755	1548.00017606664	465.999889142641	773.999794438997	839.999909648702	892.000150601121	1350.00066736176	1572.00021630794	1765.0006358961	2228.99950574552	2250.00027691445	639.999983725728
ENSG00000032742	71.0000291644443	7.99999430275553	12.0000185151657	33.9999797949828	33.9999712445626	47.9999928708517	6.99999446996278	11.9999838531228	36.9999263991557	43.9999946167858	56.9999935419311	44.0000248959294	25.0000161049782	21.9999941786753	29.9999998388003	114.00001394759	41.0000177762044	34.9999881289987	64.9999295322255	12.9999555444665	29.0000267970478	36.0000447336226	38.0000172366897	42.9999986813948	30.0000068848432	28.0000043824162	22.0000194423721	18.0000160593422	20.0000636923024	67.9999927050212	46.0000078062285	16.0000155409627	32.9999839982818	86.999990433886	7.99998806852963	0.99999856829896	94.0000019410468	42.9999676946222	12.9999763665261	11.9999787374986	18.0000215898189	21.9999706144042	24.0000193433207	33.9999861972481	21.9999823488812	42.9999929219799	76.0000114856302	72.0000017269768	22.9999839752412
ENSG00000033011	224.250638340381	189.226695189284	127.513934853944	117.457990356245	104.088760332742	234.401031686366	82.961511151566	106.529360468856	258.595259059018	254.108083921453	315.997074007562	142.216185101787	86.9624604113861	192.756643234757	141.226417448496	323.41962355722	170.355209350743	253.307678151313	372.849165526575	107.663343069745	171.811337009028	169.786374612296	219.48833286777	129.12157304219	181.569831906952	133.376244198662	105.307066967443	94.6973116243398	220.530823110867	177.866906495964	257.860584671546	108.60296107006	199.076741654716	275.386296630882	100.793187256901	31.3138485995197	245.210338908191	117.502615278509	137.283202571984	79.8372046039019	83.6797989136575	100.526137730671	99.8290765608681	206.130907386543	148.616543970124	148.298632031305	271.198294609583	195.682438697863	64.6315874708831
ENSG00000033030	506.000001832087	146.999950671335	87.9999678601492	245.999926281	267.999839331489	349.999965813022	136.999963145487	151.999923721165	290.99991936628	355.000018651258	345.00013771248	211.000162374867	117.000024440661	275.000004638997	240.000014642238	614.999783343554	170.000007415123	205.000010561097	274.999937720822	74.9999344685494	250.000064577568	194.000098746562	325.000086085305	277.000014666653	277.000103279496	206.999953439595	202.999973801585	156.000022295299	224.999874371945	311.999992081528	228.999907506909	191.000012804597	317.999931805334	461.999971113549	110.000024046646	65.9999940719089	493.999880775289	217.999937333736	172.000095106525	97.9999685497057	178.999977601089	190.999969739769	157.000005011757	248.000137748194	206.999979409881	191.000058956216	395.999915152298	358.99997643659	83.999976731999
ENSG00000033050	470.999999412002	299.000026196582	210.999946284314	271.999952766938	246.000018111139	411.999965848141	200.999965264617	225.99994050838	532.999794429835	445.999967114243	683.000217171917	289.000121851746	206.999987815445	335.000046125859	244.999981867062	579.999861990401	288.99998376578	455.000020848201	572.999834050442	194.999927059957	297.000013655256	325.000065179643	402.000093789666	313.999997749976	363.000083370515	279.999873375587	210.999983796627	237.999973740155	355.999779642633	353.999908623082	376.999944683073	233.999966800154	417.999837157037	508.999944314268	192.999932124791	62.9999928694115	442.999859001267	216.999947694449	278.00005163122	124.999968338802	208.999916713718	203.999896132911	189.000009171972	431.000194202233	288.000023708232	361.000042852165	533.999882851619	479.000019041023	122.000019339205
ENSG00000033100	1145.99988061004	823.00002847776	444.999939522134	644.999916599428	1040.99996798006	1111.00001776917	448.999971512906	554.99983196834	794.999804004833	1201.99999782546	1181.00018264035	614.00017415629	512.000086815665	849.000047705243	722.99995157812	1107.99983944717	481.999954879823	622.000017028046	935.999527359639	303.999837445621	885.999948525278	621.000190699327	962.000169397295	943.000059891379	701.000090048011	637.999710286023	573.999995096895	698.9999235157	849.999515741467	839.999907587199	859.999826666527	543.999860127863	918.999740102951	1407.99986479381	459.99995516047	260.999939566952	1315.99971419905	422.999850940775	563.0000113239	233.000008658365	405.999868860383	502.999854481194	496.00004000241	586.000224612662	743.000068595859	831.000256999334	811.999821385996	1053.00012148984	316.000060611042
ENSG00000033122	4.00002874740018	2.99999661639633	2.99997399949174	3.99998302891082	6.00004665955747	2.00002095913427	1.00001294574829	1.00002798503361	1.99995085896802	6.00001021841545	1.00005038716817	1.99998044150884	2.00002232274895	2.00000400151204	2.00002593128068	20.9999310491351	5.00003043076816	2.99998034819569	1.99996823711859	0	4.99999223965009	1.99997710116218	1.99997187040865	11.0000088856067	1.99996590859664	4.00000997030185	0	0	0.999988911214241	6.00005012591034	1.00001211311905	3.99999561467277	8.99989562767	8.0000064806141	0	0	18.9999708064766	0	0.999970401254306	1.000006375454	2.99998082433082	3.99999838433022	1.00000953037444	5.99997777033064	3.00000390324457	3.00005115933552	3.9999494667895	6.99998258646908	0.999977207588287
ENSG00000033170	131.52394444118	28.9999984573248	31.0000054162026	87.9358701916001	67.3940941063101	98.0459169761127	47.0000193224791	33.7153591781116	76.5334677146882	79.1260520176215	87.6349418045161	52.9662165921222	32.0000197265571	50.9641228839214	78.2194126047135	197.66646905915	53.7902054576825	135.394427134065	139.372325269901	28.9999304615188	67.5417586155201	60.5287751821475	71.9592632775297	70.9549911143069	75.2833946082109	75.4655363522049	58.3774596711706	35.0971454975779	72.370555750431	97.2507747645294	44.3315243965948	65.3070777981975	93.0802798602259	153.787061082318	41.8564308942788	16.9999928351185	149.014917916994	78.9999842604616	56.8906781663945	26.9999954259997	65.3980884240094	63.7121332086016	34.9999766998698	76.0504841296875	77.93150319785	51.9999852057119	129.481622579396	90.2759142448107	35.9355439843325
ENSG00000033178	512.999878083885	46.0000770094075	38.0000792088192	275.00006048299	304.999921676268	398.0000671284	136.999940454224	96.0000901180469	217.000109596343	263.000138960417	228.000083450207	226.000086227983	137.999990471853	233.000017444861	178.99998275402	893.99991591146	99.999966848933	148.999944980864	230.999848599113	39.9998826197311	221.999945696351	151.000221756714	270.000083599043	304.000074023372	261.000009737973	212.999861348821	274.999982367087	89.0000267891572	117.000137086608	380.999961168683	153.999934383364	221.999988289562	366.000024813851	639.999855203656	52.9999482553837	54.9999550530836	679.999903361016	251.999903493641	154.000085096985	57.0000324331599	200.00003886263	261.000044077971	149.999988149782	183.000231006929	242.000080134242	183.000224209517	395.999934622022	412.000103932549	53.0000398672742
ENSG00000033327	2163.9997316484	972.000165800804	602.0000006138	1094.99986002528	2611.99984759397	1900.99999713843	775.999891349263	966.999862226332	1058.99972639248	1800.00003575362	1621.00032728191	1250.00032839412	897.000133743644	1424.00002609636	1545.99988639284	1709.99985276906	705.999951402776	822.999971285065	962.999663467813	274.99989910452	1602.99997896126	864.000237476807	1513.00034043917	1960.00013615852	835.000146147986	1153.99953924047	1648.00003132299	1259.99993139224	1357.99920063868	1454.99998448	1007.99979220215	856.999791497105	1535.99958257895	2632.99962570346	569.999981448522	634.999843621599	2807.99921448984	1284.99945801628	1114.00022892979	329.000026990523	916.999730477257	1062.99973369632	812.000069095263	334.000201070311	1465.00003996338	1297.00021185071	1345.99973763972	2404.00040283075	703.000021637866
ENSG00000033627	939.999907207442	1002.00004274632	415.999915402251	538.000006705214	1074.99994294172	742.999962728197	319.999990798717	553.999830017635	733.999875790406	1106.00003486312	959.000189953524	479.000191602669	361.000103212015	644.000002448366	589.999900377083	731.999863601862	403.999958070971	455.000012221779	672.999751140579	185.999917703485	655.99992256649	436.000053542083	782.00016455142	576.000089919751	573.999996335092	607.999721070011	737.999984114883	773.999978964902	886.99946324966	632.999907936294	711.999942896753	390.999905904063	676.999712132193	1012.99986584696	403.000008380873	228.999961531794	1248.9996265012	609.999741184389	586.000204136707	187.999969396626	324.999882216538	350.999880713828	231.000014523958	314.000186022048	572.000055327541	486.000173716932	575.999861213029	940.000179062872	230.000025974081
ENSG00000033800	1593.65386652887	589.077909595033	222.980201682706	884.834348538212	1751.4569542091	1233.88336668485	599.36678886551	569.013682719147	919.773533673825	1273.33023390618	1093.3449960808	854.651279187536	588.158060909539	777.774443722171	761.999893701808	1999.05281355483	518.94862332849	599.649258499164	814.173046314488	220.348651428739	951.89422238035	670.403092900992	1046.79048437311	1138.20411901549	802.380106759769	765.230582891557	1118.98558986499	582.880530612449	776.628515896738	971.436417723579	755.392308907998	603.992414054807	1238.16215665685	2136.89875751975	382.262494429655	231.62546169355	2116.78604534083	854.36824356056	601.997260577233	289.718235002058	723.54486396613	785.925715424528	531.41799992701	515.085813042884	792.350853667203	715.350495708036	1126.32869879868	1368.87749702887	356.464040947989
ENSG00000033867	443.999955025175	18.9999962679615	15.9999840109289	230.99976105554	168.000219316997	365.000025153467	110.000021711635	42.9999594045166	135.999995846204	137.000044599081	138.999969507768	113.000022657719	75.0000977827022	179.000027195798	100.999920534888	686.000066034083	66.9999673300685	78.9999633000829	189.99994614895	36.9999382242042	133.999989674386	74.0000367244508	180.999973854488	214.999911485595	196.999962234145	137.99996357009	175.99996582873	32.0000812278992	68.0000930010886	325.000092136484	117.999908363866	158.999962462221	262.000071650879	467.999941465525	41.9999389322879	14.0000190380297	467.99972732024	172.999893302188	86.0000446825352	39.999962452217	125.999856375375	200.000015641527	125.000070039342	175.000005550335	135.999875224032	73.000108807902	410.999837717928	341.999908549382	71.0000566776896
ENSG00000034053	425.99999736065	214.00001168471	168.999927285496	244.000035014056	285.000034146226	426.000019988995	211.99997808363	160.999948530405	425.99995526362	513.999934130701	476.000071441294	263.000137970522	135.000006375124	196.000008079064	185.999970149195	694.999986490575	277.000029919291	493.000009512007	460.999823538704	192.99988822875	352.999958743133	267.000161943123	486.000136253369	331.000110158715	363.000081582977	276.999895226978	283.999955417049	127.000053939336	355.999781130126	376.999923496526	393.999850649735	306.999878936527	320.999921050691	502.999932910936	134.000021565212	62.9999744436995	396.999887060556	119.999953701123	140.000068405381	121.999927988085	266.9999208053	182.000043375889	259.000028973752	565.000308009228	225.000043216777	370.000081216788	641.999966171798	296.000021975549	102.000036915424
ENSG00000034152	2600.00000080383	2142.0000352871	1223.99970173996	1885.99983193552	3216.99971300732	2347.0000190432	1365.9999723812	2376.99943288584	2415.9992292992	3100.99982968044	3592.00114647599	2087.00090667471	2110.00017563411	1946.00012955947	1981.9997747393	1983.99953060517	1427.00005463796	1657.00012493799	2132.99921889173	952.999547217282	2003.99989661363	2599.00073570252	3090.00026180955	2402.00021398398	1914.00030100913	1747.99927435129	1867.00011329094	1717.99985232869	2654.99860209343	1703.99989421581	2270.99962746765	1106.99977615477	1632.99967209884	2492.99974084187	1448.9998266959	861.999884247966	2446.99941507202	1822.99951493524	1935.00014447416	868.999892180473	1396.99953508288	1925.99944290431	1056.0000355005	1124.00056138247	2036.00024199033	2651.00027719595	1810.99966767268	3060.00000589762	1121.00022771667
ENSG00000034239	9.99999030800973	2.0000140906316	1.00001747460691	2.00001302949646	2.9999858462135	0	0	0	0	1.00002580713202	1.00002462112681	0	0.999998944846101	1.0000057067412	0.999994321744176	6.99999557968161	0	0	1.00000660457076	0	0	0	0	2.00000306003563	1.00001154939787	0	1.99999596027423	1.00002028692371	3.99996060863324	1.99997690701406	0	0	0	2.00001486437525	2.00000125869621	1.0000023417277	0.999998716276284	0	0	0	0	2.99999932466714	1.0000063197957	0	1.0000070279363	0	1.99999608915962	0	0
ENSG00000034510	4218.99304308068	5320.00501494736	2053.00056704127	2130.99969850891	2050.9967934695	4559.00601887843	1673.0011041729	3187.00509463222	7460.00927280513	7848.98991843	17981.0100280968	3616.00577852724	1927.00371736784	1924.9982388151	2306.99763045228	10724.9915993475	5261.00768927232	11700.9874249712	11235.9754676041	4450.99604766128	3226.99833225696	5994.00162957284	3666.99638707049	2719.9993354367	3609.00510870606	3558.99214842204	2212.9988433107	1591.00198243259	3987.99720138943	4608.00357725338	5253.99748844934	2210.99737147655	5531.99143852635	5177.99335406928	2657.00338744624	1126.99804504937	8504.00964690754	3158.99474177648	4771.99901698781	2126.00111031304	1974.00073445231	2032.99907187566	1608.0000585479	9329.99579361792	4619.00668031498	5630.00914239169	11442.9960649995	7612.01121173575	1715.99948954211
ENSG00000034533	185.287402203914	71.0242050057728	36.9999769040288	93.0000097647478	100.999980091501	122.022807080622	65.0417607167252	77.9999675723256	149.796581327326	159.485766873645	198.421228666194	90.0436465083456	59.0065692506764	80.4691623679098	75.5265215872154	273.282639146346	83.881756679156	115.894036531351	153.044160290844	42.0001707689527	93.0193601953879	110.000010000742	142.125338139325	83.9999971349776	119.004248966157	103.999960353809	91.0000225018592	51.0000024955447	90.9999090164996	146.846124072615	127.004599472579	81.1980652336288	143.006966259903	243.467959955353	48.5107011162032	16.0322354671052	218.189422821042	95.0793809154645	93.3024991760935	34.9999949192762	68.0003584059474	76.9999903198572	65.0000037297125	153.092974416046	71.000023133228	77.7250241297339	161.823613246415	137.897859871463	42.0000017786486
ENSG00000034677	753.999945532796	44.0000476044665	47.999958023499	382.897110749212	388.000037708612	512.85653733608	178.049407807538	94.9999788670558	242.999957195312	303.999938707949	377.000065140179	249.000055802633	137.007124233157	328.577015382063	244.254947138061	977.999825857386	148.999969365341	201.000004250347	281.999893006282	56.9999874976145	295.126115238677	220.00028668071	358.000082868981	393.000070310174	241.999993277507	267.009626456109	308.999967264032	117.999943165226	148.999879971494	452.508517668593	158.805113558217	229.999903799961	377.345264243447	778.164207063878	78.000008481549	53.0620427741918	939.40850414743	362.999907645393	158.000485993351	73.9999915853103	239.999885017749	302.949757258714	223.000026210972	262.945485448953	398.999992402167	239.000017640102	684.605430418645	575.000111600456	127.000002857169
ENSG00000034693	66.0000000516047	7.00001389597385	2.9999848573253	32.0000085399135	22.0000130989144	39.9999858674112	21.999986422571	16.9999776078939	38.9999619772714	35.9999859999883	86.000068034309	22.9999942533196	6.9999943731158	28.0000193617611	20.9999853209112	163.616428391257	21.0000102144637	36.0000088492734	62.9999663491927	11.9999797548358	22.999981882909	25.0000315566464	38.0000276973729	49.0000157492005	30.0000254111122	37.9999728476914	35.0000006683887	11.0000095308382	25.0000040645451	52.0000170725829	27.9999949272935	17.0000019089144	37.0000107882802	77.999983863228	14.0000145557523	1.99999858921721	109.999964196128	32.999975701192	21.0000213030242	17.9999920861979	32.9999778418206	22.999982518981	37.9999994456263	70.0000520137434	38.0000134703568	18.9999648441241	79.9999710227749	66.999988540124	7.99999205420707
ENSG00000034713	1057.0002885788	511.999842812733	276.999822089362	613.000124644913	1056.99988222912	925.99988705829	432.000092506133	654.999672653545	805.999730453214	1053.99965114451	1505.00087011576	687.000535140167	473.999964406143	466.000033073619	563.999855301128	1258.99935647802	518.000070869547	597.000264129796	818.999698708539	322.999880107328	538.99988422608	757.000168588438	833.999842866092	835.000126439665	594.000135295408	665.999624047443	784.000163896033	455.999894165499	683.999633172465	832.999737622782	679.999945716017	417.999949837594	815.999862883005	1280.00032057902	430.999938233834	229.000017342738	1553.9996476413	656.000020763585	641.999843093884	272.999918924165	573.999825794596	712.999788636957	332.99994775331	680.000501897535	795.000194211084	734.999860283166	968.999683243307	1065.99974221503	348.000150824023
ENSG00000034971	0	0	0	0	0	0	0	0	0	0	0	0	0	0	0	0	0	0	0	0	0	0	0	0	0	0	0	0	0	0	0	0	0	0	0	0	0	0	0	0	0	0	0	0	0	0	0	0	0
ENSG00000035115	216.999974753768	52.9999967584128	39.0000162160716	167.999959899157	146.000062744542	182.999997773001	57.9999740066031	92.0000841113491	259.999769974104	183.000064439894	173.000065715087	89.0000643325953	56.0000012881133	126.999973809966	55.0000017356973	614.999832840705	146.000017238457	116.000004682489	312.999866726191	62.9999644889405	141.999998852779	93.9999743688565	73.9999637056551	166.999967003337	161.999933159931	148.999934134455	113.000039155056	75.0000330448954	136.999933072323	202.000026929865	87.0000140000942	143.99997524989	234.999959629491	288.999934065765	69.0000385938913	23.9999806152724	539.999811585616	93.9999810851287	93.0000044411691	73.0000034906862	132.999979921345	86.0000011105847	134.000016821467	323.000146192048	197.00003527969	159.000030729784	328.999951575291	133.000056579514	42.9999797105888
ENSG00000035141	198.999970918891	74.9999787596583	78.999980775739	107.9999905129	95.999994355578	175.999991163299	65.9999772926515	71.9999875707677	164.999941288763	165.999994000543	259.000099158341	115.000033332899	65.0000009504274	113.000023210576	85.9999658463278	368.999870208899	101.999986589159	169.000041835596	243.999952050053	50.0000009968107	115.9999636834	111.000071225575	112.999979710881	115.000007339814	132.000011138893	139.99994647837	106.377661201825	49.0000177320877	138.999870795688	140.999961111783	112.999967230119	84.9999709247022	131.999998720225	229.000015234536	44.9999950274916	32.9999992512393	225.99992208214	89.9999638725685	99.0000129263959	43.9999959142792	89.9999549653616	70.9999846839639	58.9999997399084	168.000038208489	136.000009903328	93.9999588644814	261.999919654995	165.000035284582	57.0000015962044
ENSG00000035403	2258.53979265128	1022.93334433983	654.24693388853	1624.71673140748	1683.55874939086	1644.16150367531	1172.19144651767	862.008243224148	1249.24087469212	1509.10122040893	1882.96201914763	1208.08047562857	1009.48600443321	2411.4099543079	1464.5698032753	1846.60198944977	845.387992042807	792.393925725657	1093.8416555326	377.47778680722	1160.48508689016	1236.18241272098	2002.76920253257	1876.63776875761	1453.24490819824	1058.38778142483	1080.655242221	924.480043850433	1482.69246659084	1173.97941601592	1417.74881728501	1178.2983224031	1151.74964472997	2080.88706368537	634.869242549783	320.598550594516	2029.34537094234	1260.542929343	903.211609117316	416.191431364048	823.488937208985	1157.9059161763	923.629434213574	627.250583310766	1134.28336297157	1325.53537110786	1888.60341499682	2602.20089711435	648.187279589994
ENSG00000035499	10.000007758967	0	2.00001861332338	2.99999371322565	1.0000040082624	0	0	0	6.99997662173918	3.99999300628695	7.99996916771084	1.99999611969105	1.99999158141888	1.00000148729443	0.999989035093344	11.9999801707253	1.99999602998457	11.9999981884236	19.9999757838468	2.00002681260811	0.999988475921293	3.99995759244215	3.99998314142753	2.99998950636279	3.00000054057962	2.99999211393633	3.00000604443272	0	0	7.00000779283929	5.00002588685132	0	3.99997760935863	6.99999542247225	2.00000624298911	3.00000740484058	3.99998741542107	2.00001095354041	1.99998648176195	1.00000871768377	5.00000292602788	1.99999815436303	1.00000606693139	1.00002851253176	4.99999237477327	1.00002517044712	5.00000414184344	4.00002061616741	0
ENSG00000035664	831.999962069557	659.00005228184	392.999853011108	481.999897414891	1202.99993075977	678.999993622702	284.999914606765	305.99995616275	533.999935207935	615.000079424148	739.000257045093	361.000179976132	366.000044409087	430.999934787206	624.999977238102	623.999843699555	318.000002824835	227.000018519574	364.999965172829	200.999960365712	703.999889690661	493.000079712628	732.000195469423	741.000078478432	316.999987799496	408.999863870849	708.00008182294	641.000076585326	619.999695914779	409.999968226361	614.999826649025	277.999939926725	261.999947302952	1221.99980362913	358.999936025278	288.999941601485	954.999820265591	395.999850086077	480.000049626542	144.999970896923	319.999871846488	362.000010296902	251.999978014743	177.999895342349	415.999993352125	557.999992811072	381.999950881686	674.000172247264	194.999956546022
ENSG00000035681	697.999903813254	194.000020387411	136.999913908615	356.99994679756	460.999876982054	556.99998658091	208.999987097894	229.999904041153	453.99985713341	563.999959486483	722.000206055387	374.000120910366	242.000049685431	398.000029354568	351.999976114762	896.999883709503	251.000001136259	361.999970986076	449.999835472649	112.999961404314	322.000018765114	337.000104479584	429.000150962199	376.000025398871	383.000023721197	398.99984914431	332.000027342565	216.999973037954	341.999726790683	472.999969494007	315.999979565181	322.999921354684	475.999968927816	795.999824204183	130.99997269936	88.9999658698326	823.999805397196	309.999899431104	336.000042700063	148.000024336228	326.999911729866	257.999898851094	192.000025218786	349.000133949387	454.000049213629	338.999962612926	575.999879240427	633.000074348212	147.999994442901
ENSG00000035687	768.999960073688	166.00000017322	129.999969214951	373.999949519161	429.999938786348	593.999967648184	251.999976783248	254.999924046825	477.99980642783	535.999986940479	748.000173484371	371.000160112685	265.0000138625	468.000043169763	313.999983829183	1092.99980660442	301.999990595343	364.000006929679	500.999764471166	109.999979644547	359.999960815077	370.000132733791	438.000061705398	592.000056173971	449.000044061294	421.999804255686	332.000010644222	199.999967182435	259.999823626024	512.999998455089	318.999957401892	228.999936485474	617.999889270362	838.999960217359	129.999976162616	81.9999906382943	1054.99969991231	397.999871097698	304.000044947807	111.999986940723	298.999898646788	327.999928449125	274.000010231986	445.0002390961	480.000055052993	464.000104426188	673.999841614037	592.000023745476	182.000023975688
ENSG00000035720	34.9999919277223	17.0000060441041	10.999985934507	39.9999864916098	27.0000025458158	23.9999984910028	8.00000475660206	11.9999791592989	65.0000049716646	48.9999881414109	83.0000383449968	28.0000307305831	8.99999631423149	17.0000092137621	19.9999911122012	273.999897967072	46.0000009001787	74.0000157643518	76.9999649627848	4.99998541932893	30.9999916321889	54.9999936100731	35.9999815146028	30.0000128516775	52.0000217042763	34.9999877955266	23.0000073228487	10.0000104059829	31.9999863369717	82.9999607661219	26.9999745351709	22.9999967569909	25.9999925504051	53.9999958537193	24.0000024038407	3.99999832252904	105.999983983542	69.9999814183436	24.9999973647935	11.9999912740712	19.0000033867429	34.9999854684175	17.9999982079298	71.0000525583656	55.0000056837667	39.9999728948667	107.999974809998	91.9999846895579	15.0000028110493
ENSG00000035862	2994.39129994548	2156.48195535896	862.228088388331	1783.91243496011	4090.65266867441	2574.60899660177	1321.99986457872	1416.29197573485	1531.99953492199	2816.42525508364	2870.95057226219	1581.87203070138	1437.14531168553	2547.04724620203	2351.40373689935	2533.7691014108	1104.04087408881	1473.88875874345	1780.99922643626	648.215383860473	2044.92220642869	1602.79037395247	2606.9864343195	2563.99199840337	1388.98758579842	1572.96048169164	2337.00006408456	1890.09874694238	2047.71262506472	1949.68063819898	1710.74827273033	1362.3051108971	2059.91995326041	3370.57539233971	886.76611303195	585.583667737605	3897.99902136181	1791.00536683028	1540.18109668324	551.250444882964	1359.99957317983	1643.70558246274	1181.25515663634	645.416033885679	2426.37533879649	2471.65737927244	2218.05129807486	3897.50524908528	927.510393522433
ENSG00000035928	524.999939295207	117.999949606782	80.000092674552	271.000041875221	265.000017038318	399.000036587933	145.999943676096	146.999955102424	305.99991369229	372.999946455246	404.000000189095	236.000103869287	138.99994404069	297.999994550604	259.999988973033	685.999864012567	200.999977759194	322.999944544545	418.999810731299	106.999973131618	252.000003172737	241.000160456582	332.0001102453	312.000104043271	344.000063819245	234.99987330616	212.999948791885	127.999969565034	250.999866420751	364.000029110046	259.999944812892	200.999928723242	375.999982663355	557.999897690467	137.999977335373	57.9999744501787	598.999860843706	252.999937234224	180.999994695853	96.9999581270535	189.999958454916	217.999968255882	210.00001839205	363.000084639199	272.99999196891	272.999999770813	488.999878526827	520.999989034519	124.000008690302
ENSG00000036054	494.999941464507	43.0000004785584	28.9999468626198	231.000011947107	327.999980414241	330.000030380118	122.000003651185	109.999959743454	225.999809454922	302.000056384928	286.000163092751	221.000080486856	115.000010747845	178.999974779641	172.000014659967	747.999960292124	106.999988779889	121.000000850692	202.999851819832	61.9999278521456	198.999987378349	154.999958658856	276.999939354344	286.000000294505	197.000011462277	225.999909109029	230.999997924666	66.9999623009502	124.999878638294	345.999924785068	159.000082428208	129.999972317274	345.999949343257	620.999972189811	63.0000108108823	36.0000081387775	689.999796841843	234.999902648715	168.999979321561	74.9999847552613	193.999922710089	239.999912124743	109.000004919299	158.9999917008	264.000029573314	156.000012456101	371.999903449142	391.000010183842	88.99998770524
ENSG00000036257	1195.97797124393	283.791516313484	166.204724701776	619.24805727575	888.58718490603	901.989637876719	323.4262557594	339.397402460554	657.276012350563	863.738415724535	1019.94582622925	588.399562701247	382.299437229263	536.354145341568	627.052486861036	1372.20173507081	407.867799088138	592.399208170152	557.748932370187	158.070654732167	624.642146686338	562.424226585346	790.226613902086	886.180961933476	557.763050525106	587.097384246092	653.487647709428	425.70581963331	485.93549002361	760.248089864353	473.931717278576	469.208500328854	697.472365474622	1361.13908929018	233.701525681444	148.072774033697	1483.04024424236	620.726573398824	407.211215997553	158.521153513772	462.410939026766	583.441803353829	400.589828399799	445.456830287387	785.142688542714	585.628794774655	1080.17755726148	1203.16071056522	293.117247849411
ENSG00000036448	28.9999885179496	168.000035748137	41.0000287646014	11.0000025898417	2.00004463894571	7.00000906234707	141.999990014899	62.9999594699349	15.9999756661865	44.9999686473055	202.000023505844	133.000013262402	9.00002894908611	27.0000033629411	90.9999963947645	66.9999882153606	106.999960374959	31.9999913168684	9.99998621654215	7.99998794704565	152.999946412359	21.000028756585	16.00001351505	184.000046586212	8.99999228871029	23.9999964610405	53.9999937703309	9.0000092343109	202.999813433284	16.9999831996076	39.9999770949348	112.999986103782	7.00001240054918	74.0000001237391	139.000069138996	4.00000141119556	89.9999656055004	14.0000012968958	205.000038857958	66.9999740413818	5.99999447560973	9.99999039510314	94.0000179876645	29.000079744607	257.999952334828	215.000111723317	185.000000218857	13.9999820780278	12.0000059808276
ENSG00000036473	0	0	0	0	0	0	0	0	0	0	0	0	0	0	0	0	0	0	0	0	0	0	0	0	0	0	0	0	0	0	0	0	0	0	0	0	0	0	0	0	0	0	0	0	0	0	0	0	0
ENSG00000036530	6.99999694068723	4.00002711850284	6.99999382806979	2.9999826563956	1.00002531931268	4.99996276993061	1.99997759294556	2.00000177950295	3.9999782628073	3.00007589932012	1.99998779312726	2.9999749942982	2.00003323851551	2.99997117199716	1.00000026780762	0.999955322989081	3.00000001788077	1.99999633885872	1.00001312142929	0	4.99996662886349	1.99998075690351	3.00001704979964	5.00007615861967	0.999972477214389	3.00000473145371	3.99998784698065	1.00000229195622	6.00002124820274	0	4.99999353055941	1.99999260068285	6.00001280737651	4.99998013495765	1.00000512614692	0.999982976615732	1.00002328009101	1.99999626128034	0	0	0	3.9999778339435	8.99997942901565	3.99999825632094	1.00005099463567	6.00009010550506	3.00000554890195	2.00009001955501	2.99997816950394
ENSG00000036549	286.999960603468	15.9999758682811	29.0000024784465	142.999922808732	139.000000439313	237.999980634502	79.9999814056562	54.0000002765469	148.99998896744	131.999902879539	144.000045280016	131.000089296318	60.9999926242408	131.999999934598	105.999939208378	538.999838834009	54.9999725267224	89.0000091646731	161.000010162752	28.9999345562258	121.000046255584	87.0000120848046	146.000069272667	129.000009755685	125.999969841699	126.999925644382	124.000056436598	38.0000763858577	69.999923716093	237.999967107244	77.9999535104452	97.9999404825306	194.999939154963	340.999982379005	28.0001014289825	15.0000079828626	345.999980185546	114.99993882921	72.000061716234	51.0000426378415	122.999922179921	109.999899991283	101.000012670684	159.000074131078	142.999974577502	103.00002030037	269.99989388562	222.000037334734	51.0000182483075
ENSG00000036565	0	0.999992202687917	1.99999762688938	3.99996308504647	0	5.99998235673405	0	1.99998600531096	3.99998800611365	4.99999898367675	2.00001002861224	2.00000945370716	1.99998034275402	0.999988818878688	0.999994378679915	8.00002315973196	1.0000008745273	1.00000211331091	0	0	3.00000173264873	4.9999645561547	1.99998882232796	9.00001291792754	6.00002155978581	10.9999778616208	0.999998369343357	0	1.00004395956913	4.00003457251956	1.99999993155347	1.00000984516159	8.00001073211383	1.99998360296771	0	0	5.00001430621385	0	0.999994646652934	0.999987512013279	1.00000347533218	0	0	1.00001690548985	2.99998247450827	0	5.00000733107334	1.99998509556575	0
ENSG00000036672	0.999978619055669	0	2.99999300250672	1.00001736965963	0	1.99996996929625	0	1.00000341781183	0.999981741595969	0.999974666688088	0	0	0	0	0.999992161349188	0.999991497240311	0	0	0	0	0	0	0	0	0	0.99998657142904	2.00000274630957	0.999985566704946	0	4.00004487128468	2.00001548134139	3.0000069611519	1.00004337308592	0	0	0	0	0.999987520328724	0	0	0	0	0	0.999978997731667	0	0	6.0000048845069	2.99997731813939	0
ENSG00000036828	0.999893855826842	0	4.99989196142552	0	1.00000939589348	0	0	0	0	1.00009177146894	0	1.00001262946824	0	1.0000293501616	0	0	0	1.00001905942737	0.99993647675738	0	0	0	2.99999839288037	3.99989956304469	0.99998068775531	0	0	0	0	0	0	2.00001910852831	0.999945497680766	0	0	0	0.999963193048935	0	0	0	2.00001604842032	2.00003930870159	0	0	1.00001264310705	0	0	2.99996305618551	0
[truncated: 41,948 more rows]
[truncated: 226 more columns]
