# Supplementary material for: Vaccination History, Body Mass Index, Age, and Baseline Gene Expression Predict Influenza Vaccination Outcomes
Source: Viruses. 2022 Nov 4;14(11):2446. doi: 10.3390/v14112446 (PMC9697051; doi:10.3390/v14112446)
Supplement: Supplementary file 1 [file viruses-14-02446-s001.zip › Table S3.csv]

	logFC	logCPM	F	PValue	FDR	hgnc
ENSG00000211637	4.52205697043315	2.53222588470048	52.2529037873955	4.86937769331479e-12	7.90800335841856e-08	IGLV4-69
ENSG00000116176	-5.81384990076439	-1.48229882321456	51.3384969299591	6.82371503875965e-12	7.90800335841856e-08	TPSG1
ENSG00000122176	-5.58471397849615	-1.22412098230845	48.7342405898455	2.1057348968184e-11	1.62689078128189e-07	FMOD
ENSG00000024422	-3.62281813583784	0.075481515833526	46.3072010313345	6.14389985019404e-11	3.56008276819494e-07	EHD2
ENSG00000273003	-3.84882271998683	-1.73569777129973	49.2084127766304	1.37031662701373e-10	6.35223975618487e-07	ARL2-SNX15
ENSG00000269547	5.74873237976142	-1.74486598030197	61.5739414011785	2.09877951564836e-09	8.10758526894963e-06
ENSG00000170498	6.70599087660991	-1.62777063899073	56.6080991756765	6.05277554533184e-09	1.88590542022793e-05	KISS1
ENSG00000211638	3.88262379332443	2.30963067596923	35.9022806394283	6.50929474580355e-09	1.88590542022793e-05	IGLV8-61
ENSG00000273238	3.73969639773493	-1.71839928812641	32.6373657225206	4.00869856207001e-08	0.000103237350301843	TMEM271
ENSG00000182013	3.48568053941103	-0.934258468900972	29.5756037317363	1.16882153869686e-07	0.000270909456239158	PNMA8A
ENSG00000259753	4.89150249712358	-1.52780583184903	28.3491489211299	2.07299307384056e-07	0.000436798486049786
ENSG00000253688	3.05176923056486	-1.82115158997185	71.454126075649	7.19974920256083e-07	0.00139063155847462
ENSG00000211639	3.32789430717745	0.139475903371883	25.2793310483794	8.91619115979896e-07	0.00158968829770631	IGLV4-60
ENSG00000189058	-3.90987884096402	-1.3677914094591	22.9911048674047	2.64007783471295e-06	0.00437083743235548	APOD
ENSG00000211669	2.78695074543689	1.50656049271165	22.750032068823	2.9947818320991e-06	0.00462753688695953	IGLV3-10
ENSG00000133863	3.25656660637121	-1.66491434499551	22.2981180129879	3.68607052781587e-06	0.00533973391835726	TEX15
ENSG00000197584	2.9720360306128	-1.79473568132829	39.9195772735964	4.94216128025053e-06	0.00673820083256746	KCNMB2
ENSG00000275034	3.47438563485724	-1.39494709261826	20.2086236150874	1.01548735784337e-05	0.0130760922111631	TP53TG3E
ENSG00000269271	-3.76449907123983	-1.55696868951071	18.6979003687692	2.12770449772497e-05	0.0259303908047606
ENSG00000273956	3.93410394739038	-1.70478748324788	29.90505878127	2.23750028516356e-05	0.0259303908047606
ENSG00000245768	3.14675034395228	-1.74712752722749	29.3494381081211	2.66748192053938e-05	0.0294413790258389
ENSG00000280018	2.71086759575022	-1.64485117701899	18.0448260215844	2.93505813730155e-05	0.0297264196646279
ENSG00000268643	-2.4001223359881	-1.79258467164341	20.9943817973071	2.98259464397884e-05	0.0297264196646279
ENSG00000182195	-0.775495266523035	2.94192625550381	17.94844938608	3.07806571727962e-05	0.0297264196646279	LDOC1
ENSG00000211673	1.7068653724115	3.3480571273318	17.6878660403533	3.52313559403662e-05	0.030606909686049	IGLV3-1
ENSG00000206585	4.57303217596222	-0.0537299436029709	17.6367955395033	3.61729913247912e-05	0.030606909686049	RNVU1-7
ENSG00000260515	-2.04512949008861	-1.77027700363805	17.5321131312252	3.78151172719771e-05	0.030606909686049
ENSG00000182674	3.05746647978052	-1.67739171253659	19.3986310852203	3.82010740765181e-05	0.030606909686049	KCNB2
ENSG00000245975	3.01867619480018	-1.71588899257445	26.5715439966198	3.82949512855044e-05	0.030606909686049
ENSG00000284196	2.83256679068903	-1.69787806281882	18.4255849537796	4.33721406235586e-05	0.0335093158457614
ENSG00000164853	3.31105316705916	-1.544931143776	17.1154989079469	4.64872012973134e-05	0.0339400465734351	UNCX
ENSG00000207005	4.23447614204193	0.600642470837076	17.1151605152525	4.68582919298439e-05	0.0339400465734351	RNU1-2
ENSG00000118160	5.25831138103261	-1.13954061351752	16.9001482585425	5.18683538017519e-05	0.0354198854572019	SLC8A2
ENSG00000168267	3.23339459045311	-1.76640488880735	31.3890614626144	5.19577230798544e-05	0.0354198854572019	PTF1A
ENSG00000259737	3.09294541476413	-1.68896334538633	18.9194997973457	5.4394430490292e-05	0.0355490901433082
ENSG00000241345	2.93207071539698	-1.71710251954017	19.6681203417694	5.52147400620889e-05	0.0355490901433082
ENSG00000282692	-2.3501495945138	-1.75080634724256	16.6972884803326	5.72231809384961e-05	0.0358464564268233
ENSG00000167748	1.63524923752543	0.713753911283475	16.5864087006657	6.05518536359895e-05	0.0369334437782885	KLK1
ENSG00000256569	-2.72734482632666	-1.77136494984615	26.8458091333684	6.23674780588038e-05	0.0370654719601783
ENSG00000259112	2.81113620360378	-1.66798417052304	16.3056035167206	6.95501759284538e-05	0.039772484924858	NDUFC2-KCTD14
ENSG00000211659	1.77122837015115	2.75242602205067	16.293116959616	7.03542963982733e-05	0.039772484924858	IGLV3-25
ENSG00000265257	4.48841124301172	-1.82638325417943	49.4503686118373	7.21858217444814e-05	0.0398362613427045
ENSG00000278599	-3.85569424576034	0.405898168161366	15.8566986611887	8.76096609254414e-05	0.0461244545686076	TBC1D3E
ENSG00000264558	-2.42386597723241	-1.68820552721852	15.7998483689679	8.9538371305808e-05	0.0461244545686076
ENSG00000048462	1.81729187318648	1.35870437678559	15.8057192774584	8.95504554140712e-05	0.0461244545686076	TNFRSF17
ENSG00000240497	2.73122788832138	-1.60603063411093	15.5473563966627	0.000101604946498117	0.0511956402159426
ENSG00000259792	3.33869609503273	-1.37728901732352	15.3662177553423	0.000111265460541693	0.0548704434986246
ENSG00000273391	2.30627800998139	-1.27902354421975	15.1316512839045	0.000125173125490406	0.0593113074470272
ENSG00000100557	2.67086001681046	-1.64343329326386	15.1282306133492	0.000125388474626988	0.0593113074470272	CCDC198
ENSG00000276017	2.88711665937753	-1.59917663315462	14.9451703332417	0.000137478131008335	0.0637293624102237
ENSG00000156689	-2.91913384887651	-1.29545896821251	14.736120069002	0.00015273767602708	0.0694147814697189	GLYATL2
ENSG00000258984	3.19888783869566	-0.759247908774358	14.5932934161556	0.000164440394480183	0.0732961435242631	UBE2F-SCLY
ENSG00000265303	3.48051546098869	-1.46426474936531	14.4605861946559	0.000175508204582391	0.0767533804869935
ENSG00000278196	1.57597563926187	3.3570284907763	14.4216319669968	0.000179816679410588	0.0768362615613642	IGLV2-8
ENSG00000211625	-2.35676449514104	0.943978172757867	14.3932693893716	0.000182327827503453	0.0768362615613642	IGKV3D-20
ENSG00000211660	1.34095586910906	3.18394261834186	14.2500581760964	0.000195857604215717	0.0803665312080053	IGLV2-23
ENSG00000165949	3.05113006094241	3.9751285156773	14.2369915073578	0.000197639670327738	0.0803665312080053	IFI27
ENSG00000070031	1.83117666981928	-0.891946697609172	14.1055298155904	0.000210009703663008	0.0839242226120896	SCT
ENSG00000211892	2.79032760369115	3.48340112494103	13.9769071783858	0.000225381838960369	0.0881215829142257	IGHG4
ENSG00000076716	-1.705986740167	-0.414169563898123	13.9422112372053	0.00022811696327783	0.0881215829142257	GPC4
ENSG00000240382	1.33937732199148	1.66366269995297	13.9113593136787	0.000231978406579319	0.0881441886507453	IGKV1-17
ENSG00000183733	2.74772011168115	-1.83067621362921	55.4955272826806	0.00024393711990808	0.0911931381488627	FIGLA
ENSG00000159387	3.08687685243014	-1.48255811721839	13.6356362265589	0.000266500135301277	0.0965643062143603	IRX6
ENSG00000260566	2.96053083452555	-1.25256525481764	13.6346242034561	0.000266637138567567	0.0965643062143603
ENSG00000164379	2.60796662336487	-1.21190018625582	13.5793862791003	0.000274224439379702	0.0977842162452727	FOXQ1
ENSG00000119283	2.70821215963249	-1.12853369794915	13.4532582268562	0.000292380856976277	0.102678840954487	TRIM67
ENSG00000248174	2.50634719135853	-1.70912777269858	15.7684914302928	0.000323192580721004	0.111805337850021	LINC02268
ENSG00000277586	-1.05783213801969	2.2444454968248	13.1460236797736	0.00034214579678918	0.116621401146759	NEFL
ENSG00000274492	2.84290443753424	-1.68800576966237	17.9167829266815	0.00036212634448872	0.118561518771785
ENSG00000237436	2.40127557918929	-1.75097243033072	18.6367591205903	0.0003639686573369	0.118561518771785	CAMTA1-DT
ENSG00000249349	2.71594148932189	-1.81252771418018	33.8928648297503	0.000370322549664268	0.118561518771785
ENSG00000189357	2.54648444594326	-1.73182232628119	16.026817954732	0.00037322987006983	0.118561518771785	SPATA31D4
ENSG00000181433	2.26080482880594	-1.76219487701978	18.4474686002268	0.000377152532377815	0.118561518771785	SAGE1
ENSG00000217576	3.58091338998793	-1.77912495274484	30.987566574333	0.000389671454693066	0.118561518771785
ENSG00000262624	2.63752664377435	-1.73247595651145	19.9852446025686	0.000394387128306582	0.118561518771785
ENSG00000206596	3.93979856332034	1.14113482867858	12.8669092193347	0.00039610054274679	0.118561518771785	RNU1-27P
ENSG00000280344	2.61150159323765	-1.69785567327721	14.9938830838084	0.000398789185741553	0.118561518771785
ENSG00000239542	2.20549755293151	-1.78469039488015	19.6314760128525	0.000398990355690709	0.118561518771785	RN7SL399P
ENSG00000267337	2.55721577803605	-1.72347639101875	18.6641483164317	0.000405600686325795	0.119000160856446	LINC01478
ENSG00000170476	1.18855246585657	4.41990763778802	12.7598641110976	0.000417750385956522	0.121032730571253	MZB1
ENSG00000211663	1.38509224328279	2.57235039099876	12.515988340634	0.000472895167242807	0.135318076374738	IGLV3-19
ENSG00000237775	2.41122206238364	-1.75842132463593	18.0863723740052	0.000478823970587987	0.135343682808395	DDR1-DT
ENSG00000248874	-2.84230722200717	-1.2863274217361	12.231668213666	0.000545791825289338	0.152414011163329	LINC02899
ENSG00000114737	-0.491559000189685	6.31620444062786	12.1319826367156	0.000574467813366172	0.158512083073823	CISH
ENSG00000259536	1.28001621407409	0.383025161360784	11.9569110489731	0.000628589545961784	0.169907689917284
ENSG00000165617	-1.16949855810029	1.65691853711416	11.9531431368598	0.00063042804956797	0.169907689917284	DACT1
ENSG00000121871	2.28023770010264	-1.70423223426269	11.9137215832723	0.000642720640021207	0.170989675925866	SLITRK3
ENSG00000108592	-0.316798107802606	5.38120900499937	11.8942487457242	0.00064919714735854	0.170989675925866	FTSJ3
ENSG00000225493	2.39321179212018	-1.63865642322814	11.7839428382831	0.000687157090773532	0.17895423651628	LINC01107
ENSG00000133742	1.82565000599821	5.83038201130052	11.73349546623	0.000708131934376825	0.182367577499845	CA1
ENSG00000239951	1.13596811092054	4.72349659107622	11.6911784156238	0.000722925234352194	0.184131440459507	IGKV3-20
ENSG00000231924	2.33095908631632	-1.68290243985177	11.6642031691155	0.000753625659168142	0.187959699116876	PSG1
ENSG00000197879	-0.438914142962024	4.47287919847134	11.6035300679904	0.000754174303989537	0.187959699116876	MYO1C
ENSG00000200343	2.43956096418483	-1.81898145816267	40.1847195312094	0.000821877337667749	0.199921699469406	RNA5S8
ENSG00000261793	2.24413037768404	-1.68979419724053	11.4302420324158	0.000824805776405495	0.199921699469406
ENSG00000225637	2.91412654873102	-1.71853825488307	18.1632752975688	0.000828047422084	0.199921699469406
ENSG00000130383	2.56135421292449	-1.82750301399006	40.6506193215542	0.000843795951528284	0.201623737778583	FUT5
ENSG00000186766	2.38154425168557	-1.67215062602903	12.5908075718985	0.000896721020018034	0.210494759347852	FOXI2
ENSG00000279756	2.65796524531844	-1.65793962048867	13.4649923761539	0.000899084527372396	0.210494759347852
ENSG00000241351	0.94148635148606	3.70688468955847	11.2182226172165	0.000921736681949529	0.213640128142262	IGKV3-11
ENSG00000211662	1.64368457434677	3.61138184037461	11.1833430157797	0.00094041681650197	0.215811692800818	IGLV3-21
ENSG00000134460	-0.579169399869652	3.20881047053011	10.9701456183121	0.00104683171679191	0.237285465618715	IL2RA
ENSG00000228061	2.50757023672007	-1.67148602307616	13.3151019486497	0.00106639389073409	0.237285465618715
ENSG00000184905	-1.5503844564167	-0.735769375408524	10.9209577063399	0.00107391652164284	0.237285465618715	TCEAL2
ENSG00000137331	0.577705603267243	4.2109862584688	10.9012277804073	0.00108498010271259	0.237285465618715	IER3
ENSG00000124343	-1.94160763951745	-0.952985880683851	10.8922880844065	0.00109003118297466	0.237285465618715	XG
ENSG00000241294	1.44239528896732	1.65452355812296	10.8754940550072	0.00110144823917295	0.237285465618715	IGKV2-24
ENSG00000174948	2.42731338646777	-1.75868749989332	16.2777938585629	0.00110565321800074	0.237285465618715	GPR149
ENSG00000181072	2.93239909318056	-1.50088537588553	10.8221035821174	0.00113052776283243	0.240397912724129	CHRM2
ENSG00000211942	1.57731437412235	-0.0601316429906673	10.7997467948304	0.00114374682700638	0.240997854148672	IGHV3-13
ENSG00000211937	1.32334165412364	1.59346436579355	10.7107925130008	0.0011994803976917	0.247576595722322	IGHV2-5
ENSG00000099958	0.785348226935214	3.58985504423307	10.6784330083481	0.00121890562481702	0.247576595722322	DERL3
ENSG00000132465	1.37470850417628	5.6440699119383	10.681027976423	0.00122052475147384	0.247576595722322	JCHAIN
ENSG00000152766	1.18214423311223	2.17676282569123	10.6018382648295	0.00126971011608384	0.247576595722322	ANKRD22
ENSG00000072042	-0.262482224684053	5.26090053767781	10.5806372381862	0.00128193812824391	0.247576595722322	RDH11
ENSG00000112936	2.11717285219346	-1.77259524590955	16.4392370018639	0.0013066814078145	0.247576595722322	C7
ENSG00000240801	-2.21051648327803	-1.61929482483698	10.5419070461804	0.00130807987544259	0.247576595722322
ENSG00000089116	2.39617610243859	-1.62245250308755	10.5323964479404	0.00131458189752891	0.247576595722322	LHX5
ENSG00000251546	1.07599405047382	3.79106479717929	10.5350854522968	0.00131539179170164	0.247576595722322	IGKV1D-39
ENSG00000228208	2.40390153477872	-1.64739369852575	10.5085206230344	0.00133105033637858	0.247576595722322	LINC02869
ENSG00000187398	2.12674992525839	-1.63603358253425	10.5011253054325	0.00133619380171736	0.247576595722322	LUZP2
ENSG00000232756	2.64850882365537	-1.43660739095617	10.4988238073736	0.0013377986284864	0.247576595722322	DDX3ILA1
ENSG00000132746	2.24294794504784	-1.4933684954583	10.4977180068573	0.00133857039772215	0.247576595722322	ALDH3B2
ENSG00000185640	2.07189898428988	-0.101338659973913	10.4868158774004	0.00134761395631333	0.247576595722322	KRT79
ENSG00000253404	2.58586040898327	-1.75220714135796	19.05288967875	0.00135249342669723	0.247576595722322	CTNNA1-AS1
ENSG00000256995	2.53408238462464	-1.75475453734321	17.9407283294479	0.00136126516199245	0.247576595722322
ENSG00000236447	2.2064542323814	-1.75244358971944	14.3877387460998	0.00136391635316258	0.247576595722322	ATG10-IT1
ENSG00000196337	2.32301665886699	-1.59599908820658	10.4570987361733	0.00136723635570184	0.247576595722322	CGB7
ENSG00000275265	2.06973776278608	-1.7289919034933	13.1589367818375	0.00138214235983174	0.248335624931628
ENSG00000214063	0.458924410878052	4.02937514408751	10.4134409685871	0.00139874475358629	0.249385429989408	TSPAN4
ENSG00000157570	-0.446426341569284	4.74023109924598	10.3623991667349	0.00143652219365899	0.254165735913192	TSPAN18
ENSG00000229242	2.23938546073027	-1.8182495240165	27.3204095384822	0.00147607941195345	0.259186125835281
ENSG00000239862	2.37704029730774	-1.06739490702146	10.281543885418	0.00149850628778836	0.260905416740636	IGKV1-37
ENSG00000158813	-0.887547971817183	1.25038103367949	10.2689744578476	0.00150838406433882	0.260905416740636	EDA
ENSG00000211677	1.29989380478407	6.59489728808368	10.1491136102782	0.00161054708812225	0.275586722774473	IGLC2
ENSG00000237807	1.94837016548404	-1.7242984254781	10.1359967361781	0.00161704177656952	0.275586722774473
ENSG00000188425	2.45653777399869	-1.54959555593336	10.1075725163179	0.00164128440013307	0.276548377122214	NANOS2
ENSG00000267204	2.50967451233714	-1.78693781481376	22.7934284361057	0.00164654741750218	0.276548377122214	LINC01782
ENSG00000171505	2.09367953501055	-1.83174227622015	34.9618041036113	0.00171086591943143	0.285283814968214	OR1N1
ENSG00000187608	1.3513678187453	6.72322004213454	10.0123763292311	0.00173011751112895	0.28643331194962	ISG15
ENSG00000263278	2.38293233202057	-1.62117639945049	9.98475534394682	0.00175036901382374	0.286944609868213
ENSG00000211795	-0.7278285818283	1.4045163201051	9.97649496472317	0.0017579659418969	0.286944609868213	TRAV8-6
ENSG00000196275	-0.368903121649128	3.97231006856302	9.9573312564381	0.00177572024380929	0.287648170032575	GTF2IRD2
ENSG00000196600	2.10879274692646	-1.68291320217666	9.94515372509693	0.001787097095724	0.287648170032575	SLC22A25
ENSG00000272068	2.21945373484634	-1.55270639737599	9.92206649812625	0.00180887084173074	0.289144885307829	BCAN-AS1
ENSG00000187904	2.07730195891232	-1.42878773121452	9.90814216532016	0.00182213361547267	0.289269951639901
ENSG00000266979	2.15528395957299	-1.71922994378186	11.5362960808794	0.0018699909699361	0.294847963953597	LINC01180
ENSG00000177469	-0.856767640159676	0.613855915433868	9.82325760789275	0.00190515910685171	0.298363363368979	CAVIN1
ENSG00000225572	2.04261482478425	-1.64779836032372	9.76415107291211	0.00196524175300454	0.305707203698921	DOCK4-AS1
ENSG00000175772	-2.18510892457959	-1.44436469219247	9.72603436034578	0.00200501003668138	0.30955023794426	LINC01106
ENSG00000183908	2.23434490295655	-1.64621679112416	9.70492638349104	0.00202738493453371	0.30955023794426	LRRC55
ENSG00000273768	2.99104512934065	0.655125204480081	9.70782368487938	0.00203001277795874	0.30955023794426	RNVU1-29
ENSG00000148826	2.4413464229516	-0.712539263039101	9.64321845130192	0.00209553739083274	0.317453370226937	NKX6-2
ENSG00000125533	2.21584400674959	-1.76679564328782	16.0793825922335	0.00213727203058835	0.321673318993356	BHLHE23
ENSG00000182389	0.96610645780238	2.16888489808834	9.57990261773761	0.00216659043206321	0.323982148608781	CACNB4
ENSG00000185686	-2.42587675703618	-1.39312380966141	9.53882757082875	0.00221258846135288	0.327249930092308	PRAME
ENSG00000224363	2.06931851368237	-1.3218572996129	9.52680517352534	0.00222664621460213	0.327249930092308
ENSG00000284095	2.20270683238996	-1.39917673222321	9.51353162067461	0.00224227288791358	0.327249930092308
ENSG00000130956	-0.411081952659278	3.9496016840739	9.50425274628898	0.0022532631614888	0.327249930092308	HABP4
ENSG00000259332	0.654458729933526	2.02074596366977	9.49639231053517	0.00226261639985871	0.327249930092308	ST20-MTHFS
ENSG00000198692	2.30270775174395	2.34055805051598	9.48962862175968	0.00227700520592543	0.327249930092308	EIF1AY
ENSG00000242207	-2.28024703078826	-1.76039255938043	16.5371006029311	0.00230213819276777	0.327249930092308	HOXB-AS4
ENSG00000008323	1.27369190423171	-0.116626650430159	9.46086668057148	0.00230538580688082	0.327249930092308	PLEKHG6
ENSG00000186493	1.92298319651952	-1.72212198327307	9.58766319383031	0.0023244977573526	0.327249930092308	C5orf38
ENSG00000275850	2.28001351269089	-1.6218673227527	9.44102371901323	0.00232963320671459	0.327249930092308
ENSG00000119977	-0.30973728329773	4.1097162051883	9.39911413909525	0.00238170473078051	0.332549109939944	TCTN3
ENSG00000133985	-0.435970960824891	5.22526949891451	9.36946498934301	0.00241925957198942	0.334715348607526	TTC9
ENSG00000251536	2.28167101891985	-1.55460408031735	9.36411407637457	0.00242610141367091	0.334715348607526
ENSG00000236526	2.04961721604981	-1.65814755537485	9.32157273280664	0.00248120404311151	0.338595352537442	BTBD3-AS1
ENSG00000233117	2.57032394972582	-1.52234644624717	9.30084945079374	0.00250850770802535	0.338595352537442	LINC00702
ENSG00000270066	2.84353536772797	-1.04663360769074	9.29812208601039	0.00251496574924152	0.338595352537442
ENSG00000256955	1.9919127194866	-1.63923461049429	9.28493812445253	0.00252967959105156	0.338595352537442
ENSG00000133328	1.98010371078757	-0.970926363638581	9.28292038394554	0.00253237744110117	0.338595352537442	PLAAT2
ENSG00000275553	2.01632526318622	-1.72450145299628	10.1372480351044	0.0025480232120395	0.338595352537442	ELOA3CP
ENSG00000211592	1.04037240231487	8.45046757247692	9.26339532175745	0.00256363283492458	0.338595352537442	IGKC
ENSG00000264212	1.76318009845397	-1.73655820531161	9.23657723406565	0.00259515686908358	0.338595352537442
ENSG00000243509	2.77928474905416	-0.635244315915189	9.23704245703354	0.0025981040892058	0.338595352537442	TNFRSF6B
ENSG00000056487	2.05755339157223	-1.69206664154781	9.21332662111264	0.00262725036295997	0.338595352537442	PHF21B
ENSG00000279567	1.85674538304964	-1.75058316940008	10.862326221225	0.00262772044964414	0.338595352537442
ENSG00000211685	1.56871190255132	0.687900490118657	9.2045388389981	0.00264191946368111	0.338595352537442	IGLC7
ENSG00000079931	1.10629312429205	-0.23037022891337	9.20079477087186	0.00264471632644787	0.338595352537442	MOXD1
ENSG00000058085	2.21936125977287	-1.67954484372215	9.18915374916932	0.00266104700027822	0.338595352537442	LAMC2
ENSG00000259062	1.68660519255759	-1.22349618854289	9.18043056986542	0.0026733518644556	0.338595352537442	ACTN1-DT
ENSG00000206597	2.04803742569925	-1.74325756931875	9.16865330478973	0.00269005709549103	0.338859474778755	SNORA57
ENSG00000274012	1.45917300768876	9.81776390037832	9.13770154257647	0.00274116604854754	0.343431063098567	RN7SL2
ENSG00000185761	-0.633687900496218	1.69662933757664	9.11816559785914	0.00276288797019325	0.343771559350563	ADAMTSL5
ENSG00000273710	-1.91423539024684	-1.71525279766382	9.16224900976666	0.00278340981773115	0.343771559350563
ENSG00000177679	2.4465110226266	-0.847176514124781	9.10064312759768	0.00279030331398436	0.343771559350563	SRRM3
ENSG00000265845	1.88199453881232	-1.60644537101605	9.08402167082017	0.00281328154981973	0.343771559350563
ENSG00000049283	2.56357702357982	-1.71142365883182	14.9861867038997	0.00282964836684305	0.343771559350563	EPN3
ENSG00000214919	2.05757926334055	-1.75594750577052	12.8720661818486	0.00283287461540934	0.343771559350563
ENSG00000176907	2.32243576632827	-1.60388093368594	9.0453253311879	0.00287153112820458	0.345139108334986	TCIM
ENSG00000175097	2.190519654346	-1.74719236169358	14.1418335498457	0.00287846001742874	0.345139108334986	RAG2
ENSG00000277322	2.18587914487956	-1.64629304813888	9.0339966240789	0.00288881642147671	0.345139108334986	GOLGA6L6
ENSG00000262231	2.04857967467764	-1.82190625298608	23.6147690635402	0.00293278195559108	0.348136780664567
ENSG00000283977	1.93030670839859	-1.68541107448248	8.99832161732355	0.00294394723488891	0.348136780664567
ENSG00000225973	0.544863760079874	2.57715726978031	8.95816222469654	0.0030072964902779	0.353822934272392	PIGBOS1
ENSG00000279801	-0.556753921607857	2.27612753049108	8.90815444937547	0.00308813376430527	0.358935127216598
ENSG00000111783	2.35216678229685	-1.5247577138217	8.90406649236502	0.00309483937935565	0.358935127216598	RFX4
ENSG00000153820	2.28134434083627	-1.65032365973172	8.90262628645472	0.00309720534314089	0.358935127216598	SPHKAP
ENSG00000136052	0.891367427611837	0.0137200859110071	8.87984937605933	0.00313487004490396	0.360953296691049	SLC41A2
ENSG00000178199	-0.473236202261317	4.99029130461624	8.86834300353623	0.00315407513472948	0.360953296691049	ZC3H12D
ENSG00000082497	2.40405471707331	-1.56757961751788	8.86095593506981	0.00316646814051056	0.360953296691049	SERTAD4
ENSG00000267909	2.42112134757003	-1.67093868408463	10.6057979583784	0.00321160028266414	0.360953296691049	CCDC177
ENSG00000268964	2.5204831585382	-1.74795275498324	15.4307344124263	0.00321709087959319	0.360953296691049	ERVV-2
ENSG00000276649	0.626772463096483	1.35244399748643	8.8242738038155	0.00322875005906826	0.360953296691049
ENSG00000115155	1.68955393560446	1.41612847274566	8.82438237036906	0.00323429583550779	0.360953296691049	OTOF
ENSG00000261257	2.2660492468034	-1.7614455949719	14.9120911471562	0.00324992454688077	0.360953296691049
ENSG00000275591	2.16397141985034	-1.61079352229734	8.79755496529311	0.00327490302137623	0.360953296691049	XKR5
ENSG00000205452	1.99659446544884	-1.78671151424195	15.1892269044012	0.0032967048088256	0.360953296691049
ENSG00000235407	2.27015433717521	-1.75686134797527	14.7224730797172	0.00331841233980986	0.360953296691049	CYMP-AS1
ENSG00000235885	2.05670806026658	-1.64603555884762	8.7714851352966	0.00332058543702805	0.360953296691049	LINC01828
ENSG00000171241	0.848292416404228	0.61706312160291	8.76022382110664	0.00334051984990354	0.360953296691049	SHCBP1
ENSG00000145016	-0.311597021424738	5.99450938203029	8.75961015806391	0.00334160964694076	0.360953296691049	RUBCN
ENSG00000235931	2.34444626885707	-1.48318718560439	8.75589430503682	0.0033482163598488	0.360953296691049	LINC01553
ENSG00000255980	2.38957944005347	-1.76229480031474	15.7668810751193	0.00337418939104903	0.362069267156178
ENSG00000221953	2.47237209720338	-1.59326181787262	8.73158515322335	0.00339176846596285	0.36227838481146	LINC02897
ENSG00000280451	1.90598287183611	-1.78075515015381	12.4377876973465	0.00346503207617001	0.368406025052608
ENSG00000215695	2.67179610047088	-1.45369197901378	8.65210897007186	0.00353824542143429	0.37447238528769	RSC1A1
ENSG00000152822	2.29225436132565	-1.56358577667021	8.63212140360786	0.00357609138378774	0.376757482242874	GRM1
ENSG00000225698	1.37037979250373	0.061930703053903	8.59950846280745	0.00363873488597066	0.381622611706008	IGHV3-72
ENSG00000163399	-0.321577737140325	7.66699823343569	8.56895678430424	0.00369843790505605	0.386136908844096	ATP1A1
ENSG00000237862	2.00741737011537	-1.78314621712416	14.3696686168085	0.00375816126466982	0.389746977626824
ENSG00000260120	2.23001703169018	-1.63362413335881	8.53466457435216	0.00376664608630635	0.389746977626824
ENSG00000267205	-2.08311924936878	-1.67020049760088	10.387892509617	0.00383586833167185	0.394871899647556
ENSG00000115884	1.89568737558391	-0.681340072665059	8.49355572956749	0.00385024805075276	0.394871899647556	SDC1
ENSG00000111291	1.59306720924331	-0.61584058146105	8.48089039086622	0.00387620781486039	0.395783016444203	GPRC5D
ENSG00000197635	-0.477376528343099	4.59733029287453	8.46332517724146	0.00391269850637471	0.397003070903737	DPP4
ENSG00000261759	0.689857793973196	1.47357088116878	8.45867695459406	0.00392241363521252	0.397003070903737
ENSG00000275708	2.18755054608662	-0.398201622118194	8.43222301869302	0.00398277437332622	0.40135975836937	MIR3648-1
ENSG00000261121	2.05502340334609	-1.63026426737958	8.39137093312879	0.0040658891585903	0.407961813496996	LINC02473
ENSG00000226792	1.9572533985279	-1.77287499843217	13.8169539560861	0.00416510682442813	0.416115715416358	C13orf42
ENSG00000204128	1.91843410049541	-1.7120569762802	9.00805514304061	0.00424733490677817	0.422509564245941	C2orf72
ENSG00000111674	-0.349136919414925	5.2018754234053	8.27484128675506	0.00432713228502697	0.428217553009722	ENO2
ENSG00000226673	2.18718926320481	-1.44027519385468	8.25614029096623	0.00437063148726392	0.428217553009722	LINC01108
ENSG00000137959	1.35987945250402	4.94832883275714	8.24811441200598	0.00439856875639281	0.428217553009722	IFI44L
ENSG00000184650	1.96848523432486	-1.74853500949269	10.6324422264621	0.00440944592110567	0.428217553009722	ODF4
ENSG00000196109	1.94708050128888	-1.77133917351158	13.1312644097757	0.00441458089775588	0.428217553009722	ZNF676
ENSG00000204856	0.411007226573032	2.34241733347015	8.23679721172039	0.00441609571449698	0.428217553009722	FAM216A
ENSG00000179715	-0.441517977434959	6.28801384690418	8.22375196380299	0.00444703077348732	0.428217553009722	PCED1B
ENSG00000171060	2.34152661722977	-1.56388697346427	8.44366857409295	0.0044525166224585	0.428217553009722	C8orf74
ENSG00000110448	-0.388969817422771	6.81048358932391	8.20851762648702	0.0044834381856951	0.429409629206781	CD5
ENSG00000124253	2.30274853301937	-1.62566907070171	8.34987816682009	0.00451747856257119	0.429569749583183	PCK1
ENSG00000169855	1.62404457887493	-0.493462802874944	8.19024634690866	0.00452750649146792	0.429569749583183	ROBO1
ENSG00000157216	-0.338518299897503	6.32239685347433	8.18480725423765	0.00454071052928984	0.429569749583183	SSBP3
ENSG00000163762	2.18693443772417	-1.62699374339394	8.51139138537742	0.00459540063425836	0.432976406100976	TM4SF18
ENSG00000179292	2.11631348413876	-1.62017763094465	10.1080420459735	0.00466070521278381	0.435601494317313	TMEM151A
ENSG00000187094	1.94619294275055	-1.81043077178398	18.3451735292574	0.00466084953795382	0.435601494317313	CCK
ENSG00000246877	1.80060841631764	-1.18222506405168	8.1217533656154	0.00469669345570327	0.437188598057391	DNM1P35
ENSG00000133422	-0.322852727128403	5.35395240923917	8.1069679281556	0.00473405807085987	0.437500603971364	MORC2
ENSG00000079459	-0.263963656233068	6.52230903939757	8.10549512013952	0.00473779668637555	0.437500603971364	FDFT1
ENSG00000102854	2.09077206047151	-0.595000972075026	8.09419383208983	0.00476934501750029	0.438666185776277	MSLN
ENSG00000243264	1.39456343558165	0.874953190386025	8.07034589335752	0.00483177269893184	0.442651492552736	IGKV2D-29
ENSG00000103544	-0.342031307101653	4.88469564126507	8.05197501835312	0.00487572713760928	0.444919699194913	VPS35L
ENSG00000274044	1.99411063243559	-1.71628178546791	9.7141190595437	0.00492721547550248	0.447854903102731	FAM230J
ENSG00000137563	0.669567266412386	1.03529517940461	8.0243890341159	0.00494842205355913	0.448025493583568	GGH
ENSG00000022267	-0.439918208881086	3.65405707588309	7.98231481137329	0.00506144334427837	0.452696732001625	FHL1
ENSG00000169245	1.23298765778735	0.296398690344159	7.96022031928438	0.00512238451244064	0.452696732001625	CXCL10
ENSG00000132305	-0.326191809266079	5.8100917249383	7.95377011904983	0.0051396253262023	0.452696732001625	IMMT
ENSG00000185974	2.21152905889093	-1.60407015077985	8.20666597247576	0.00515587707214348	0.452696732001625	GRK1
ENSG00000179520	1.99067330027366	-1.66118560044688	8.04057424839943	0.00515862201545403	0.452696732001625	SLC17A8
ENSG00000196453	-0.334746698346257	4.33596400139432	7.94347657737124	0.00516812156016074	0.452696732001625	ZNF777
ENSG00000252010	2.05711054774415	-0.89385989012693	7.93938664877717	0.0051799180055315	0.452696732001625	SCARNA5
ENSG00000123191	1.14566348496408	1.86751416529359	7.93804427435864	0.00518747103313153	0.452696732001625	ATP7B
ENSG00000230806	2.14152993118392	-1.63516399764708	7.924574451197	0.00522087220567546	0.452696732001625	SRGAP2-AS1
ENSG00000279193	1.9573665448931	-1.67529948928557	7.921550709056	0.00522936173788536	0.452696732001625
ENSG00000137965	1.17135898219615	3.87304883387553	7.92069789252834	0.00524099713926433	0.452696732001625	IFI44
ENSG00000261751	2.05964996127603	-1.79282562427365	16.4631984549907	0.00524571457597517	0.452696732001625
ENSG00000279985	2.07492336533205	-1.60415839780022	7.90272779600749	0.00528252880266279	0.452696732001625
ENSG00000249231	2.06692724520423	-1.78805203289469	15.1716708801726	0.00528619044826197	0.452696732001625	CASC16
ENSG00000279485	2.19852690338538	-1.51180256400155	7.89644805604855	0.00530038960410044	0.452696732001625
ENSG00000160145	-0.664003060592862	1.3653243751471	7.8921966244608	0.00531251665822944	0.452696732001625	KALRN
ENSG00000280800	1.44036909490469	12.617772047111	7.88054713915665	0.00535572648704629	0.45305332488409
ENSG00000174807	0.960527062856005	2.58825057827687	7.87879596878005	0.00535579476306155	0.45305332488409	CD248
ENSG00000204175	2.04335865632474	-1.67363807314617	7.86716008609974	0.00538451214960992	0.453826264013305	GPRIN2
ENSG00000211670	1.36600746921737	0.857592490371331	7.85305348198199	0.00542882696592731	0.454495703004459	IGLV3-9
ENSG00000237324	1.58403673522965	-1.77666542838737	10.0558031645697	0.00543167269532467	0.454495703004459
ENSG00000138709	1.02256214836323	2.92270224304679	7.81976941510634	0.00552952242876595	0.455506091155017	LARP1B
ENSG00000169946	2.13699596700452	-1.63542457913565	7.81680965413399	0.0055323471879977	0.455506091155017	ZFPM2
ENSG00000198643	1.24524468521325	-0.448172111795283	7.81099660417549	0.00554968111713541	0.455506091155017	FAM3D
ENSG00000271321	2.03290433631941	-1.63985851074858	7.80588291319324	0.00556497570276526	0.455506091155017	CTAGE6
ENSG00000275995	1.62919451024798	-1.69239739456495	7.80561102505191	0.00556579010551123	0.455506091155017
ENSG00000277946	-2.05542116510242	-1.8244375807535	23.8015996102502	0.00558182549407339	0.455506091155017	RN7SL478P
ENSG00000279425	-0.546187687032749	1.4966229761052	7.79080666626951	0.00561031962728025	0.455506091155017
ENSG00000182040	1.98522933851083	-1.6469470378714	7.78995669763491	0.00561288728951405	0.455506091155017	USH1G
ENSG00000211895	1.24597295606011	8.01146873404217	7.79075640079907	0.00562062050523492	0.455506091155017	IGHA1
ENSG00000089737	-0.329658713551881	6.94312850764524	7.77347809168144	0.0056629063993498	0.455858990892432	DDX24
ENSG00000280214	-0.587119606996438	0.956192322659001	7.77301766563692	0.00566431052623266	0.455858990892432
ENSG00000260343	2.00642121485435	-1.69418616212017	8.50574972365015	0.00570333526006451	0.456915303612004	LINC01043
ENSG00000121104	-0.396121534945674	6.99499424804747	7.75364930203167	0.00572370160468845	0.456915303612004	FAM117A
ENSG00000236107	1.88311068700145	-1.74143076590452	9.22341097352188	0.00575317973329335	0.456915303612004	SCN1A-AS1
ENSG00000163623	2.01631111543511	-1.63919037620366	7.74306913504846	0.00575641414402018	0.456915303612004	NKX6-1
ENSG00000183580	1.86529139630034	-1.73291609088135	9.51669122798934	0.0057847861222997	0.456915303612004	FBXL7
ENSG00000171873	1.99098459281903	-1.69315281635783	8.54535904479803	0.00580202939783138	0.456915303612004	ADRA1D
ENSG00000279548	1.91422761552054	-1.62675300951793	7.72409701909013	0.00581555495443647	0.456915303612004
ENSG00000169807	1.98922577615522	-1.66686919635685	7.84492635809052	0.0058351423707461	0.456915303612004	PRY2
ENSG00000259347	1.91355671037282	-1.59317136060015	7.70798549716968	0.00586626817951657	0.457805938938839
ENSG00000092051	0.705232187302885	0.667645516590178	7.68957693955929	0.00592476769161099	0.460819683074361	JPH4
ENSG00000090861	-0.333300534686689	5.26758835519826	7.67840482587802	0.00596056262614892	0.462053245982875	AARS1
ENSG00000135090	-0.25144796304214	6.73991656053797	7.65532211475295	0.00603522353806844	0.465531317605963	TAOK3
ENSG00000006125	-0.261038190688411	7.3152251593001	7.65213714807314	0.00604560042278863	0.465531317605963	AP2B1
ENSG00000267059	2.265826980716	-0.628614802840006	7.64484998612381	0.00607471489812672	0.465704258481764
ENSG00000276168	1.53004729586031	8.86723307993484	7.64209039414208	0.0060896891643777	0.465704258481764	RN7SL1
ENSG00000088280	-0.675021940247436	0.646270633887688	7.63017896371477	0.00611764235488331	0.465704258481764	ASAP3
ENSG00000189283	-0.581665720058471	3.87921415836683	7.62513764379255	0.00613477954216868	0.465704258481764	FHIT
ENSG00000144908	2.37124896504012	-1.22087566845199	7.6208691956238	0.00614892587166975	0.465704258481764	ALDH1L1
ENSG00000244575	0.94952922358777	1.73777421266207	7.6138704213857	0.0061738080847088	0.465704258481764	IGKV1-27
ENSG00000131153	0.794503533704723	0.569438376551824	7.59539215784817	0.00623358289319784	0.465704258481764	GINS2
ENSG00000212232	1.95862038472004	-0.718582965638631	7.59427381006249	0.0062382689517169	0.465704258481764	SNORD17
ENSG00000152402	2.27623182099999	-1.51127712575634	7.58438302941839	0.00627074328726319	0.465704258481764	GUCY1A2
ENSG00000189253	1.70883049735498	-0.936763030213957	7.58367208418651	0.0062731508302725	0.465704258481764	TRIM64B
ENSG00000214548	-1.35910372729684	2.80920557003135	7.57769604662444	0.00630351126970511	0.465704258481764	MEG3
ENSG00000115850	2.02190317643325	-1.45030163713985	7.54313151006186	0.0064120199387831	0.465704258481764	LCT
ENSG00000126890	2.88471583057953	-0.930878200524698	7.54324360499451	0.00641684425734759	0.465704258481764	CTAG2
ENSG00000115457	-1.16682936391042	1.18257165956671	7.53930890798423	0.00642905635215118	0.465704258481764	IGFBP2
ENSG00000130988	1.71724122240306	-1.70912455945112	7.53772858468479	0.00643076432343522	0.465704258481764	RGN
ENSG00000251039	1.83712189846896	-1.11950473748217	7.53634412739901	0.00643557647881451	0.465704258481764	IGKV2D-40
ENSG00000136514	0.556916958980957	3.12541172778069	7.53441124340253	0.00644230106723526	0.465704258481764	RTP4
ENSG00000258744	1.96022520308079	-1.80963899981294	20.9220226169123	0.00644248600590344	0.465704258481764
ENSG00000168062	0.879682321039622	3.50602414695467	7.52591158373973	0.00647900623424712	0.465704258481764	BATF2
ENSG00000236761	1.90554712887424	-1.64883415195284	7.52037441491008	0.00649135286996791	0.465704258481764	CTAGE9
ENSG00000280399	1.83246331863003	-1.2503118794923	7.50161760609754	0.00655749826222505	0.465704258481764
ENSG00000235532	-0.558816865256216	2.52681983933406	7.50049899800569	0.00656146481704497	0.465704258481764	LINC00402
ENSG00000250423	2.16560633705966	-1.54122176277278	7.49959334714783	0.00656467803693201	0.465704258481764	KIAA1210
ENSG00000239306	-0.284142035064551	6.24328772211299	7.49838735586042	0.00656895936495101	0.465704258481764	RBM14
ENSG00000027847	0.422921251874918	4.87584946391202	7.49794208887434	0.00657054080955527	0.465704258481764	B4GALT7
ENSG00000281131	1.88729519340004	-1.65813751606561	7.49446852799072	0.00658289121297478	0.465704258481764	SCHLAP1
ENSG00000152592	2.02163686398406	-1.63607798477056	7.49237562056729	0.00659034415316328	0.465704258481764	DMP1
ENSG00000183281	0.743682921261752	1.7673170942954	7.48275948644855	0.00662469924487403	0.466709055008177	PLGLB1
ENSG00000163914	1.9786922970052	-1.60072153778975	7.45893624535443	0.0067106063115256	0.471328585116789	RHO
ENSG00000055163	-0.302665137553104	8.08415252924084	7.42247361943148	0.00684431437146087	0.473395918975123	CYFIP2
ENSG00000274286	2.01458388375516	-1.31539963802424	7.4215361866202	0.00684778780376106	0.473395918975123	ADRA2B
ENSG00000100302	1.95314011186339	-1.70104620501716	8.64356339991133	0.00685144879817296	0.473395918975123	RASD2
ENSG00000227061	1.93903359034124	-1.55782097946795	7.41357229829587	0.00687736925311411	0.473395918975123
ENSG00000202526	-2.52171964319972	-1.77633645571615	18.1585352481229	0.00687932695502291	0.473395918975123	RNA5S13
ENSG00000268565	2.15380511922047	-1.65101483660238	7.41220303852888	0.00688246851452718	0.473395918975123
ENSG00000261400	2.10665305859643	-1.70717613592951	9.57236284019168	0.00688301081605905	0.473395918975123
ENSG00000112130	-0.302272849337174	2.95303402972546	7.40416022051177	0.00691249933326216	0.474017483864942	RNF8
ENSG00000239855	1.2534570408348	0.921844912003442	7.38281816819841	0.00699643160521486	0.478099906049201	IGKV1-6
ENSG00000212443	2.02017240484469	-1.31937191043842	7.37297060398262	0.00703023696432018	0.478099906049201	SNORA53
ENSG00000273025	-2.02536554668575	-1.79979544792738	14.5414010391356	0.00704568566784272	0.478099906049201
ENSG00000244005	-0.287101403320726	4.02883318904481	7.3594796058146	0.00708180094153067	0.478099906049201	NFS1
ENSG00000211896	1.22293246813873	6.60032424599287	7.36095662747032	0.00708796664051046	0.478099906049201	IGHG1
ENSG00000136274	1.3385617985389	-0.866202611848111	7.35553410623632	0.00709695440762458	0.478099906049201	NACAD
ENSG00000260577	1.98375855041567	-1.51996072910226	7.34452256505731	0.00713942299030185	0.478099906049201
ENSG00000280177	1.61369190736791	-1.12915338590565	7.34275797886355	0.00714625278018898	0.478099906049201
ENSG00000231690	2.02532248594481	-1.55401929095897	7.33944101715765	0.00715910919050361	0.478099906049201	LINC00574
ENSG00000062524	0.808032946905171	4.1069439990563	7.31896237114861	0.00724585307804261	0.478099906049201	LTK
ENSG00000280025	2.36860275199648	-1.31682954606946	7.31714683722204	0.00724617060097292	0.478099906049201
ENSG00000186575	-0.299126547059861	4.66176277223785	7.31111476845489	0.00726987398784232	0.478099906049201	NF2
ENSG00000164687	0.83041485616691	1.75316647579463	7.31020597408279	0.00727419132292897	0.478099906049201	FABP5
ENSG00000197816	-0.554994718792009	2.49895857056052	7.30915923368034	0.00727758548669986	0.478099906049201	CCDC180
ENSG00000087263	-0.292636233025208	4.42165103223147	7.30818202621705	0.00728144217945327	0.478099906049201	OGFOD1
ENSG00000182534	-0.845706933834452	4.15473363023648	7.27623147874005	0.00741630770325878	0.485579604367605	MXRA7
ENSG00000270800	0.875712167605375	2.87335172689486	7.25960898587932	0.00748179934107681	0.487341036118973	RPS10-NUDT3
ENSG00000156804	-0.355090187059067	3.8613593292914	7.25728155884525	0.0074852622684595	0.487341036118973	FBXO32
ENSG00000266338	-0.397758427354931	5.51074991630978	7.24592449082638	0.0075315344656678	0.488980128418062	NBPF15
ENSG00000236194	1.37056721086745	-0.95915809734827	7.23469726908417	0.00757756686606477	0.490396582172862
ENSG00000165643	1.67674587308567	-1.82809140284735	19.7605720688314	0.00759566714125711	0.490396582172862	SOHLH1
ENSG00000259275	2.38765777377136	-1.40277716052145	7.21187153440679	0.00767204844325494	0.493952052271564
ENSG00000225057	1.89365238019886	-1.59255010064958	7.18853961996852	0.00776987832279936	0.497282738440776
ENSG00000280614	1.31181025964243	12.3916970666819	7.17964469395127	0.00781951241425672	0.497282738440776
ENSG00000196465	0.624704279188206	1.95855819504264	7.17314274454551	0.00783513899227599	0.497282738440776	MYL6B
ENSG00000229205	1.92009047440598	-1.37608855538328	7.16886907266206	0.00785335304016256	0.497282738440776	LINC00200
ENSG00000240750	2.25093112740506	-1.45164626992757	7.16595445822495	0.00786579987714529	0.497282738440776	RN7SL559P
ENSG00000171848	0.80618136412316	2.07471652634472	7.1654235746703	0.00786939425722225	0.497282738440776	RRM2
ENSG00000269446	2.12368752961093	-1.55137567443488	7.16191187027493	0.00788309732656571	0.497282738440776
ENSG00000258633	2.15269509759779	-1.80839412396701	20.2716912440351	0.00791372793872819	0.497282738440776	RRAGAP1-AS1
ENSG00000232100	1.65174877415347	-1.77034516302887	8.784820868932	0.00791687507484021	0.497282738440776	LINC01653
ENSG00000091542	-0.244685916240759	6.33263545402531	7.14317695785712	0.00796377288913822	0.498876562228232	ALKBH5
ENSG00000125354	-0.3033665516974	8.01888807507474	7.13308327011302	0.00800758964362104	0.499405219759655	SEPTIN6
ENSG00000120833	-0.417999663548592	3.29622313901926	7.13131181241185	0.00801530510616065	0.499405219759655	SOCS2
ENSG00000205678	2.16047251470545	-1.5912109204757	7.11247331534862	0.00809782975538588	0.500809152570209	TECRL
ENSG00000260884	-1.08247930959946	-0.679824226749796	7.10455488774847	0.00813277809378779	0.500809152570209
ENSG00000101204	2.58689390489379	-1.3903865240288	7.09238253101888	0.00818680437222145	0.500809152570209	CHRNA4
ENSG00000173918	1.86520682527252	-1.25674843192188	7.08953031839436	0.00819951708454377	0.500809152570209	C1QTNF1
ENSG00000277182	1.74698743972885	-1.60508280204923	7.07601060178781	0.00826005338076229	0.500809152570209
ENSG00000182329	2.1108744280365	-1.45733757647334	7.06894852159434	0.00829185750570994	0.500809152570209	KIAA2012
ENSG00000260073	1.83912125591964	-1.71095211462576	7.83549934344301	0.00830128092171625	0.500809152570209
ENSG00000140598	-0.367936115452398	3.71432397457933	7.06320098497422	0.00831783461002373	0.500809152570209	EFL1
ENSG00000113356	1.38464844806641	0.675855531219522	7.06099685766528	0.00833233843183364	0.500809152570209	POLR3G
ENSG00000273059	-1.63935486778182	-1.48849636191894	7.05929857334113	0.00833552005591101	0.500809152570209
ENSG00000188820	0.72633793994473	4.28601430725009	7.0604588499959	0.00833692563601632	0.500809152570209	CALHM6
ENSG00000149131	0.957250474397504	4.92631896855678	7.05885921313878	0.00834924666418957	0.500809152570209	SERPING1
ENSG00000282897	2.30689208208216	-1.73050903399319	11.4289864778669	0.00835195342484291	0.500809152570209
ENSG00000182463	-0.682100120562593	3.48127415061659	7.05322965449814	0.00836629012015231	0.500809152570209	TSHZ2
ENSG00000259663	2.2235651829807	-1.6931412537365	9.7603175752181	0.00838092039358819	0.500809152570209	ISL1-DT
ENSG00000175063	0.657636031453338	0.754613507824865	7.0487430256003	0.00838355126401075	0.500809152570209	UBE2C
ENSG00000200087	2.05361129045455	0.0898090303604076	7.03214859817721	0.00846776945527622	0.504539744047281	SNORA73B
ENSG00000124490	-1.53927455437582	-1.14840078401099	7.00048648862124	0.00860679071141831	0.510223619510459	CRISP2
ENSG00000235106	-0.237541492639531	4.38456883089348	6.98711562644913	0.0086697221891538	0.510223619510459	BRD3OS
ENSG00000279439	1.91621215050344	-1.65862999441445	6.98591344656113	0.00867540355412791	0.510223619510459
ENSG00000112462	1.5179130674802	-1.76397607991975	7.51235855850376	0.00873523467667207	0.510223619510459	OR12D3
ENSG00000221890	-0.44288960514646	3.03982592245752	6.97111991199345	0.00874563084321974	0.510223619510459	NPTXR
ENSG00000186310	-0.691445612636242	0.964152597753198	6.97090766124788	0.00874664268119652	0.510223619510459	NAP1L3
ENSG00000237037	-0.432772124066732	1.66309433399225	6.9665022100252	0.00876767151481733	0.510223619510459	NDUFA6-DT
ENSG00000278784	-0.349319399253665	3.45421719405964	6.95411326596371	0.0088270880651206	0.510223619510459
ENSG00000070718	-0.324245317840836	3.97264967427581	6.95200904408339	0.00883722090270646	0.510223619510459	AP3M2
ENSG00000232265	2.11959426447691	-1.46270690647853	6.95156808697939	0.00883934584066452	0.510223619510459	LINC02805
ENSG00000280180	2.0860029960552	-1.57713631181209	6.94673910887403	0.00886265078036512	0.510223619510459
ENSG00000255158	1.62507262625606	-1.52657931262368	6.93906947234948	0.00889979507921631	0.510223619510459
ENSG00000205364	1.78323711061202	-1.8187136277672	18.1317927048753	0.00892424223365632	0.510223619510459	MT1M
ENSG00000075388	1.76530580300699	-1.76566989980549	10.0249100142798	0.00893251523921552	0.510223619510459	FGF4
ENSG00000167619	1.81320355287004	-1.60621729018827	6.93166883811722	0.00893578862682105	0.510223619510459	TMEM145
ENSG00000270207	1.71838229514276	-1.49687801947783	6.93141380765673	0.00893703165633028	0.510223619510459
ENSG00000243103	-1.88745284161831	-1.80751086948053	16.3487742385221	0.00893864537244702	0.510223619510459	RN7SL452P
ENSG00000259024	-1.95373993088555	0.128884842052311	6.92553630084692	0.00897431803044623	0.510223619510459	TVP23C-CDRT4
ENSG00000280164	1.7049604900042	-1.73615058197937	8.84031434410404	0.00898443318728128	0.510223619510459
ENSG00000279409	1.88786157059101	-1.31442674588028	6.91784415833855	0.00900342826731287	0.510223619510459
ENSG00000236396	1.9169427759241	-1.6088738806959	6.90185352544904	0.00908232354281413	0.513052755436197	SLC35G4
ENSG00000148377	1.91252631545851	-1.08638290003457	6.88556319823694	0.00916343014348929	0.513052755436197	IDI2
ENSG00000176563	-0.332740503766519	3.00814183615397	6.88554785748408	0.00916350687304348	0.513052755436197	CNTD1
ENSG00000189280	-1.7543471337848	-1.42103483446926	6.88524861686526	0.00916500371161224	0.513052755436197	GJB5
ENSG00000138759	2.05591847343597	-1.54164498833959	6.8822643985304	0.00917994493212028	0.513052755436197	FRAS1
ENSG00000258752	2.32715964576766	-1.41343398364254	6.88102387042142	0.00918616332323849	0.513052755436197
ENSG00000145216	-0.318041097030122	4.86439998001379	6.86853160264606	0.00924902573562886	0.51347475763844	FIP1L1
ENSG00000227717	1.76879826744997	-1.78774619122327	11.7893380890214	0.00929493383849658	0.51347475763844	GOLGA6L25P
ENSG00000136634	1.64426919343381	-1.0662003506557	6.8575971237173	0.00930441297399891	0.51347475763844	IL10
ENSG00000102387	-1.67838980481425	-1.6928114218082	7.02301237872517	0.00930927530680822	0.51347475763844	TAF7L
ENSG00000224063	2.36682111337103	-1.78096067996933	15.2669218411634	0.00931327329323163	0.51347475763844	CALCRL-AS1
ENSG00000141699	-0.2168505303941	6.31913687389096	6.84783822028611	0.00935413413313387	0.51347475763844	RETREG3
ENSG00000214691	1.89663524030762	-1.66285283165936	6.84345644665634	0.00937654806470426	0.51347475763844	LINC01913
ENSG00000197381	-0.322916056841333	5.0226932158602	6.83680853963523	0.00941065961599404	0.51347475763844	ADARB1
ENSG00000100346	-0.491937431187669	4.67806214328888	6.83595099046746	0.00941514508816866	0.51347475763844	CACNA1I
ENSG00000262966	2.02776475197275	-1.60487141347312	6.83591492694062	0.00941525463786077	0.51347475763844
ENSG00000122483	1.10680087091065	2.41075933534744	6.830036646124	0.00945493213309215	0.514428208875141	CCDC18
ENSG00000231609	0.892075259824876	-0.18350374362445	6.80336621790692	0.0095842083363202	0.51943718842894	EHBP1-AS1
ENSG00000168907	2.00179278541622	-1.64293995085844	7.07214004972739	0.0095918162329617	0.51943718842894	PLA2G4F
ENSG00000170889	0.692898690465708	10.2974426196481	6.79786125437004	0.00961880291908093	0.51968441505468	RPS9
ENSG00000142512	-0.454332615438385	7.71801223469723	6.78854381726162	0.00966218105188531	0.520211599417496	SIGLEC10
ENSG00000233236	2.01612059216008	-1.5034417293103	6.78307226427911	0.00969112896082563	0.520211599417496	LINC02573
ENSG00000134595	2.18616866675711	-1.78203489789551	14.9668795912323	0.00969589312918967	0.520211599417496	SOX3
ENSG00000261826	1.71032360436846	-1.78976043469836	11.2626577087258	0.00975903311604458	0.521395791020487
ENSG00000279189	2.03465272062318	-1.66135326858611	6.76956857956059	0.00976295509978823	0.521395791020487
ENSG00000276786	2.14365222760506	-1.81822367057958	22.7392012693639	0.0097865461907629	0.52145417841265
ENSG00000125999	2.16837647418151	-1.7815099356128	14.2779694447638	0.00987385629335566	0.52489963570504	BPIFB1
ENSG00000232671	1.09290304581256	-0.41936084212954	6.74082071316505	0.00991769896039918	0.52602385927719	ZNF687-AS1
ENSG00000259221	2.08404900964921	-1.76092580784966	11.4337792971413	0.00995211242275286	0.52619735541126
ENSG00000188511	0.434211299926232	2.84645264182033	6.73150435221094	0.00996838784923707	0.52619735541126	MIR3667HG
ENSG00000165733	-0.278542750462715	4.72575393261581	6.72064429396692	0.0100278131435596	0.52619735541126	BMS1
ENSG00000224417	1.48085188371452	-1.76577059573257	7.72025363704073	0.0100291922196324	0.52619735541126
ENSG00000161640	-0.934690297509462	0.839326007676498	6.71706270372984	0.0100474913070156	0.52619735541126	SIGLEC11
ENSG00000144134	-0.294618972890038	3.89422313797888	6.71417750064545	0.0100633723036597	0.52619735541126	RABL2A
ENSG00000278908	2.0644042838736	-1.76347723968917	12.3311824578908	0.0100798872121235	0.52619735541126
ENSG00000070814	-0.295635320591607	5.67174650678203	6.70414480290532	0.010118797003981	0.526457326911583	TCOF1
ENSG00000006283	1.88421212753762	-1.65359604333645	6.70207066892504	0.010130294581179	0.526457326911583	CACNA1G
ENSG00000170209	-0.681947219961853	0.781034893781689	6.69427697405872	0.0101736180638316	0.527525994370222	ANKK1
ENSG00000197694	-0.330205415056662	7.51018838370109	6.68459134068226	0.0102277248848144	0.529018807136322	SPTAN1
ENSG00000118707	-0.214852279627186	4.7869980612901	6.68096551426772	0.0102480561051087	0.529018807136322	TGIF2
ENSG00000171603	-0.304883016919463	6.29106499588813	6.67027068911059	0.0103082687550541	0.530944562676989	CLSTN1
ENSG00000006210	2.15246193824	-1.17031408773571	6.66624751412108	0.0103319136325998	0.530982470457646	CX3CL1
ENSG00000186577	0.301233479191454	4.88326704713936	6.64472769412946	0.0104535589897707	0.533846645757786	SMIM29
ENSG00000134545	0.86272543985188	1.89081252108169	6.64467688414297	0.0104578980311383	0.533846645757786	KLRC1
ENSG00000235865	0.991517838270514	0.311452722193859	6.64302622588198	0.0104633117908332	0.533846645757786	GSN-AS1
ENSG00000248383	2.01509933222363	-1.58817326927608	6.64015778101322	0.0104797749512379	0.533846645757786	PCDHAC1
ENSG00000154277	1.79368530700378	-1.28991145161947	6.62721828535519	0.0105543728069557	0.535697867982978	UCHL1
ENSG00000092850	1.47112402813781	-1.00231013653023	6.62584183533569	0.0105623403946941	0.535697867982978	TEKT2
ENSG00000283093	1.67035723831688	-1.77157901421565	10.1661092357441	0.0106327597543326	0.536846131646537	CENPVL2
ENSG00000143006	1.86771695200629	-1.77756524136878	11.0448490354132	0.0106684563123931	0.536846131646537	DMRTB1
ENSG00000215117	1.82223738350235	-1.79439245830198	13.1061949751725	0.0106693487412841	0.536846131646537	LINC00588
ENSG00000136811	-0.282316686026102	4.94496231797276	6.60604419944927	0.0106776282116254	0.536846131646537	ODF2
ENSG00000174502	1.88537223936985	-1.6756811271163	6.59059485828082	0.0107684961710705	0.539902736596274	SLC26A9
ENSG00000254788	0.671828811298445	1.1035172143616	6.58324049455691	0.0108120321379676	0.539902736596274	CKLF-CMTM1
ENSG00000149133	1.7649982049724	-1.82202501335879	17.7956184746867	0.0108300356095521	0.539902736596274	OR5F1
ENSG00000155890	2.16809538341158	-1.78024106962509	14.4498830761756	0.0108785962267189	0.539902736596274	TRIM42
ENSG00000152082	0.73018163872108	6.89853413409233	6.57187550180422	0.0108894841929874	0.539902736596274	MZT2B
ENSG00000117399	0.917590658542666	0.69303300723104	6.56975429396464	0.0108923396518448	0.539902736596274	CDC20
ENSG00000163915	1.82831602781106	-1.64379471413965	6.5682260101338	0.0109014790200646	0.539902736596274	IGF2BP2-AS1
ENSG00000164683	0.883116558665661	1.0523485107557	6.56363812214177	0.0109296109258139	0.540064051875214	HEY1
ENSG00000086232	-0.430925946022145	7.41681518853617	6.55991187309209	0.0109513376642226	0.540064051875214	EIF2AK1
ENSG00000171954	-0.706128139967622	2.10208520024624	6.55480330479443	0.010982158465527	0.540434116590203	CYP4F22
ENSG00000243678	0.57408629169993	6.82370409247429	6.54873308262668	0.0110235388926096	0.541194674551366	NME2
ENSG00000230400	1.93432937295646	-1.67472546097312	7.40293492177098	0.0110443127561824	0.541194674551366	LINC01747
ENSG00000170004	-0.26818300715552	8.22864475259625	6.53596218233138	0.0110962802596759	0.541374619723801	CHD3
ENSG00000100395	-0.261539091694147	5.34585689971388	6.53355986015382	0.0111109278924518	0.541374619723801	L3MBTL2
ENSG00000135144	-0.460613308908221	4.05758027175508	6.52902478824203	0.0111386339358069	0.541374619723801	DTX1
ENSG00000261696	1.70026425804656	-1.668908976141	6.52857037627238	0.0111414139963868	0.541374619723801
ENSG00000171798	-0.812057070079609	1.88651222818055	6.52463106131787	0.0111671324641989	0.541489113504608	KNDC1
ENSG00000094804	0.7828503272055	0.24537396058245	6.51935206597498	0.0111979659107719	0.541582546297852	CDC6
ENSG00000260838	1.99146554958515	-1.8001141726316	14.1168344587999	0.0112157917949335	0.541582546297852
ENSG00000256162	1.58204932809763	-1.76094381057717	7.73542511576777	0.0112498476661208	0.541984110977501	SMLR1
ENSG00000215533	1.14859274749783	0.282307957522535	6.50697329893299	0.0112744880307915	0.541984110977501	LINC00189
ENSG00000233818	1.58187139604124	-1.69438173758662	6.50376581812352	0.0112942585901343	0.541984110977501
ENSG00000260738	1.94502994093706	-1.73925121848651	10.025568513587	0.0113438482010648	0.543239077694794	LINC00554
ENSG00000135374	2.01778427319147	-1.49899753792078	6.48704708728532	0.011398498737619	0.544730729361922	ELF5
ENSG00000267751	0.795890954342589	0.444217645334659	6.47395835646987	0.0114807991606575	0.547534903180494	BSG-AS1
ENSG00000255794	1.59182674007054	-1.73450682574266	6.56256560371681	0.011509640779109	0.547783273055828	RMST
ENSG00000256039	0.896578259671177	1.77551560751392	6.44934447468759	0.0116419802635802	0.550856503189068	LINC02446
ENSG00000118507	0.661171853238614	2.854891786662	6.44424527257207	0.0116718183328151	0.550856503189068	AKAP7
ENSG00000187533	2.08744760179373	-1.61682152088952	6.44201835611645	0.0116842204739424	0.550856503189068	PRR27
ENSG00000091129	1.08986749175229	0.233182784894226	6.43948309283484	0.0117014293037299	0.550856503189068	NRCAM
ENSG00000179743	0.324881463678776	2.79441136024748	6.43542040735489	0.0117267037971474	0.550856503189068
ENSG00000198162	0.858046686220491	5.49634372919782	6.43619224327944	0.0117345663259413	0.550856503189068	MAN1A2
ENSG00000183943	-0.344900900709397	5.6717952608094	6.42783614727922	0.0117757350382563	0.550856503189068	PRKX
ENSG00000261275	1.75576476771085	-1.68663193481745	6.4265444769246	0.0117841065990769	0.550856503189068
ENSG00000106006	2.04696378225431	-1.5613883774759	6.42592703674093	0.011788110517809	0.550856503189068	HOXA6
ENSG00000140470	-0.572661398191895	1.00809437999795	6.42104661800017	0.0118198081032649	0.551226382731336	ADAMTS17
ENSG00000232739	1.93412363361678	-1.51763123647044	6.40853245117273	0.0119014887410729	0.552402650189964
ENSG00000137818	0.644989469482368	10.5189145398624	6.40262272357174	0.0119454558649274	0.552402650189964	RPLP1
ENSG00000258354	1.78086175993616	-0.851432949297235	6.40128329112755	0.0119497492319788	0.552402650189964
ENSG00000277865	-2.12754932869263	-1.61237102831028	6.3984856442505	0.011967486716722	0.552402650189964	GOLGA6L22
ENSG00000124160	-0.294423625903221	5.43820316369759	6.38972026436176	0.0120253757874028	0.552402650189964	NCOA5
ENSG00000249781	2.12616306369134	-1.81706036465742	19.5416510374267	0.0120369141997741	0.552402650189964	LINC02112
ENSG00000260682	1.97026324770203	-1.34834604808569	6.37991538057632	0.0120904730119282	0.552402650189964	RN7SKP176
ENSG00000135426	-0.306906068220279	6.15005966302269	6.37770013673465	0.0121052309669432	0.552402650189964	TESPA1
ENSG00000269842	2.11492780351575	-1.33720632872418	6.377437960289	0.0121069788179855	0.552402650189964
ENSG00000051523	0.492030110315584	10.5543772596312	6.37721116069695	0.0121084910326269	0.552402650189964	CYBA
ENSG00000175984	-0.732421277758014	0.482911068870308	6.37676841107272	0.0121114436835746	0.552402650189964	DENND2C
ENSG00000255409	2.30982649779878	-1.6731720562782	10.0501555361055	0.0121310272217919	0.552402650189964	RSF1-IT1
ENSG00000149089	0.595380727012419	2.92498173803449	6.35905794132462	0.0122304412822704	0.555478467329821	APIP
ENSG00000211675	0.980379539110653	5.43278698191146	6.35882258849199	0.0122465051689334	0.555478467329821	IGLC1
ENSG00000106608	-0.294189262706331	4.5497997191143	6.3498348730897	0.0122924673157189	0.556474233288539	URGCP
ENSG00000141314	1.93038518193895	-1.44938459440118	6.3394509607728	0.0123630036894988	0.556629568583548	RHBDL3
ENSG00000121413	-0.374393690049575	5.29121088059002	6.33909891835862	0.0123654023802699	0.556629568583548	ZSCAN18
ENSG00000134321	1.29415187282051	5.16241916306742	6.34115141751285	0.0123679449400521	0.556629568583548	RSAD2
ENSG00000211970	-1.13652032761826	1.04581844038012	6.33039281122058	0.0124302111672562	0.557163323441839	IGHV4-61
ENSG00000144152	-0.419837579645066	2.14950535462257	6.3227502566861	0.0124773278698322	0.557163323441839	FBLN7
ENSG00000283268	1.04223490702246	-0.486713586097993	6.31506216401537	0.0125303232780448	0.557163323441839	TEX54
ENSG00000163935	-0.334535491545533	3.4097753045541	6.31461966578025	0.0125333805708092	0.557163323441839	SFMBT1
ENSG00000102924	2.30361169041387	-1.72043426213615	11.2654158932891	0.0125347394052636	0.557163323441839	CBLN1
ENSG00000248936	0.932029069207069	-0.378779556951859	6.314234339595	0.0125360434806512	0.557163323441839
ENSG00000238917	2.64175009363214	-1.34368678367915	6.31251183055219	0.0125480738129537	0.557163323441839	SNORD10
ENSG00000196141	0.598692892713102	2.73069967079649	6.30784249328147	0.0125803016372284	0.557526254966884	SPATS2L
ENSG00000168875	2.00877085435499	-1.77851102412295	12.4664421403191	0.0126383018855482	0.558555979697724	SOX14
ENSG00000226476	1.81469512101546	-1.62839058257887	6.29724643087405	0.0126540266472039	0.558555979697724	LINC01748
ENSG00000248363	2.03392175664973	-1.7495840151904	9.63222684910529	0.0126986280377117	0.558555979697724
ENSG00000171824	-0.287306208860108	5.87822965454929	6.28550624420376	0.0127362340884445	0.558555979697724	EXOSC10
ENSG00000203288	1.03457927770983	-0.669413705810112	6.28180923217321	0.0127622355698524	0.558555979697724	TDRKH-AS1
ENSG00000249873	1.73057660584904	-1.77297727610355	10.3783408562946	0.0127650004337467	0.558555979697724	LINC02372
ENSG00000177576	0.419411038644718	5.13134842833076	6.28039072493112	0.0127722266476743	0.558555979697724	C18orf32
ENSG00000225756	-0.607485792289471	2.39350091896481	6.26627177271455	0.01287211371123	0.561864127304876	DBH-AS1
ENSG00000120742	0.251817884016408	7.57956811367624	6.2583111646133	0.0129287882572694	0.562405222644317	SERP1
ENSG00000149480	-0.25119321809065	6.98296515601725	6.25771551859499	0.0129330392471059	0.562405222644317	MTA2
ENSG00000276612	2.56218937045586	-1.74068799176974	13.7747381465414	0.0129781695355586	0.562809844079052
ENSG00000250544	1.73686290903947	-1.82255392901491	16.3929680242878	0.013020099751691	0.562809844079052	LINC02059
ENSG00000281181	1.32517095719625	12.7354015483544	6.24666504831443	0.0130282252330217	0.562809844079052
ENSG00000272079	0.461724144960962	2.18104964741978	6.24286783754321	0.0130394721835556	0.562809844079052
ENSG00000261269	0.552602315691219	0.812413967296064	6.23268283019192	0.0131130050844354	0.56493165770826
ENSG00000117152	1.69306038268194	-1.69673536979953	6.21949050273056	0.0132088880642502	0.565718027261744	RGS4
ENSG00000279462	1.64287279020643	-1.70698118668629	6.22887688127285	0.0132165453904336	0.565718027261744
ENSG00000138162	2.14699214090793	-1.09769214882674	6.2178271839538	0.0132241230668626	0.565718027261744	TACC2
ENSG00000260772	-0.326989899926417	4.79417708747497	6.20707462417284	0.0132997902694998	0.565718027261744
ENSG00000115053	-0.293381631512997	7.73495509095854	6.20554004553456	0.0133110704571443	0.565718027261744	NCL
ENSG00000261520	1.99422365722054	-1.76034722181749	11.301679658588	0.0133475080721348	0.565718027261744	DLGAP1-AS5
ENSG00000273329	0.366893237472417	1.8362895301089	6.19486761889476	0.0133897942659349	0.565718027261744
ENSG00000158169	0.326403042950523	2.08838788091434	6.19396402643648	0.0133964815809079	0.565718027261744	FANCC
ENSG00000196589	1.96109703708137	-1.79852242638748	15.0440865124458	0.0134101904551401	0.565718027261744	MBD3L2B
ENSG00000111218	2.1745962601195	-1.50843147498617	6.19154694815149	0.0134143869044147	0.565718027261744	PRMT8
ENSG00000249792	1.8162027461976	-1.74673547145416	8.37719122410515	0.0134165163474655	0.565718027261744
ENSG00000136944	2.12172563426358	-1.33040490814805	6.1847736567662	0.0134646943756623	0.565718027261744	LMX1B
ENSG00000135925	-0.477059160429051	2.52524798872695	6.18472102048133	0.0134650860861779	0.565718027261744	WNT10A
ENSG00000174371	1.01803995237836	-0.697044407393447	6.18333154090733	0.0134754306278557	0.565718027261744	EXO1
ENSG00000110427	1.92775787235014	-1.52337476622117	6.18038813431796	0.0134973711742059	0.565718027261744	KIAA1549L
ENSG00000151882	-0.341268589250703	2.56476187014477	6.16403375518558	0.0136199539866439	0.56881195174265	CCL28
ENSG00000186188	-0.883313504013193	-0.164887368714124	6.16299060471204	0.0136278118066248	0.56881195174265	FFAR4
ENSG00000201588	1.67864108547202	-1.77171843037151	9.06531719818495	0.0136448116821517	0.56881195174265	RNA5S2
ENSG00000231768	1.40472141810186	-1.76471725520639	7.24124322288477	0.0136876134389483	0.56957182098374	LINC01354
ENSG00000110025	-0.26789117198088	4.89927025085732	6.14845198670319	0.0137378176200985	0.570121198308469	SNX15
ENSG00000278935	2.33146235284457	-1.27415542882108	6.14584927591096	0.0137589534785512	0.570121198308469
ENSG00000184937	1.95723684950691	-1.72018286368999	8.85407112970311	0.0137746082946217	0.570121198308469	WT1
ENSG00000107485	-0.307260815397118	5.01566411313096	6.13756335972844	0.0138208075370292	0.57101368465822	GATA3
ENSG00000211665	1.27353872490056	-0.692419985364349	6.12784409684119	0.0138953231796035	0.57307081967411	IGLV3-16
ENSG00000211949	0.844014473677942	3.45601009345322	6.11882999387253	0.0139748589161323	0.57400282557804	IGHV3-23
ENSG00000231770	0.545642711707986	0.838288868891037	6.11134182901275	0.0140227966563253	0.57400282557804	TMEM44-AS1
ENSG00000151779	-0.234977497876267	4.61931291136137	6.11056440248758	0.0140288317417993	0.57400282557804	NBAS
ENSG00000132849	-0.403384222509525	3.76038765983993	6.10920568592023	0.0140393857813044	0.57400282557804	PATJ
ENSG00000179028	1.67252708044546	-1.69284065776066	6.10607644419819	0.0140637239218399	0.57400282557804
ENSG00000139832	0.463695494923183	3.77197092995418	6.10571838551891	0.0140665115595965	0.57400282557804	RAB20
ENSG00000182170	1.73381310013007	-1.75679922005481	9.1550147088199	0.014116131614456	0.574356939786513	MRGPRG
ENSG00000162408	-0.276812168747651	4.60170958317484	6.0982546882768	0.0141247500076932	0.574356939786513	NOL9
ENSG00000174145	1.96607332394288	-1.57793837498477	6.09165840681373	0.0141764278878232	0.575448766346702	NWD2
ENSG00000225339	-0.216554412339188	5.90198720160928	6.08824614604501	0.0142032376720577	0.575529095739427
ENSG00000280341	2.03720482747464	-1.20536585242515	6.08012739555921	0.0142690523240614	0.577186901862296
ENSG00000278771	1.5180447098546	-0.92678370722266	6.06570954121429	0.0143816288553544	0.580476574247605	RN7SL3
ENSG00000211668	0.905581080611033	3.04453586074371	6.06470198129655	0.0144004672617298	0.580476574247605	IGLV2-11
ENSG00000250497	1.96518687811512	-1.51046702086108	6.05289040282852	0.0144841339074361	0.582387877749766
ENSG00000244080	-1.73895303644796	-1.79326634831221	13.1882780742298	0.0144981363992413	0.582387877749766	RN7SL833P
ENSG00000270937	1.8522294931472	-1.82493955134734	19.0894187503878	0.0145675434924054	0.584036142165959
ENSG00000249115	-0.29857704973289	4.15723177606728	6.03980303929196	0.014589564514371	0.584036142165959	HAUS5
ENSG00000225619	1.98290715850147	-1.76014725544906	11.1578727004292	0.014624698652236	0.584236299713893	MYT1L-AS1
ENSG00000224698	1.67979281121301	-1.44038824690773	6.03296369251376	0.0146449775707038	0.584236299713893
ENSG00000275976	-1.8952534993749	-1.09116348030448	6.02432154338894	0.0147158715163744	0.584907812766047	SPDYE11
ENSG00000112118	-0.330628324159566	5.2829076529554	6.02254878096636	0.0147297792795222	0.584907812766047	MCM3
ENSG00000126953	0.440993449972785	1.25826889678821	6.01991984833313	0.0147512652214214	0.584907812766047	TIMM8A
ENSG00000270082	-1.72400373005596	-1.68136158676329	7.35494228032017	0.0147627521989877	0.584907812766047
ENSG00000151615	1.83066454145191	-1.77562778626417	10.4950413949969	0.0148024566366638	0.585174962896669	POU4F2
ENSG00000271810	1.7506430773756	-1.58507475631785	6.00834639310445	0.0148462404004628	0.585174962896669
ENSG00000173457	0.40245912726951	5.28513266091415	6.00778199004292	0.0148508882251538	0.585174962896669	PPP1R14B
ENSG00000197565	1.99281150465806	-1.67825663776852	8.20256097639091	0.0148769081852872	0.585174962896669	COL4A6
ENSG00000279834	1.62749451719606	-1.68794121017612	6.00234607237457	0.0148957299210042	0.585174962896669
ENSG00000176884	1.52661026742983	-1.16144954787857	5.99521028753311	0.0149548070901578	0.585308743721521	GRIN1
ENSG00000253117	1.16892909860134	-1.82325887089303	11.1242634080442	0.014960699231555	0.585308743721521	OC90
ENSG00000184260	0.967832282785206	-0.0442556210530518	5.99000388974912	0.0149980639896449	0.585308743721521	H2AC20
ENSG00000006625	0.406586597249253	2.64943232923238	5.98909883160585	0.015005596801843	0.585308743721521	GGCT
ENSG00000283293	1.60051590790778	5.33960421293428	5.98351376517191	0.0150707005933667	0.585308743721521	RN7SK
ENSG00000168066	-0.257170533213163	8.60177396591983	5.97811198998079	0.0150973536969507	0.585308743721521	SF1
ENSG00000265908	1.32346256723781	-1.25230701746611	5.97742116866114	0.015103142499679	0.585308743721521
ENSG00000134684	-0.254350017180558	5.78767620022013	5.97672820297697	0.0151089515819108	0.585308743721521	YARS1
ENSG00000137968	1.37162459174101	-0.605750460541497	5.97464721440946	0.0151264102808349	0.585308743721521	SLC44A5
ENSG00000124091	1.28070763095774	-1.09819017551948	5.97033555949811	0.0151626499741481	0.58573316850134	GCNT7
ENSG00000113249	1.22900277581918	-1.09830379681647	5.96668927738516	0.0151933673815323	0.58594320993204	HAVCR1
ENSG00000025708	0.528560730251408	9.7708702044694	5.9616882472729	0.0152373099977453	0.586661746059368	TYMP
ENSG00000281332	-0.955778205815204	-0.092537940650375	5.95261222401023	0.0153125631739435	0.587435099708742	LINC00997
ENSG00000211806	-0.651952955133374	0.701650733401945	5.95224728554574	0.015315666102869	0.587435099708742	TRAV25
ENSG00000272501	0.583309805202791	4.33022806423193	5.95042692113623	0.0153353343992482	0.587435099708742
ENSG00000237914	1.02293635698806	-0.392526676838578	5.94471886534706	0.0153798229001273	0.587435099708742	SIRPG-AS1
ENSG00000135245	0.46360968577992	1.21390776734383	5.94236247888916	0.0153999610833387	0.587435099708742	HILPDA
ENSG00000196844	1.72097115233994	-1.66907339391211	5.94125172363818	0.015409463311024	0.587435099708742	PATE2
ENSG00000261250	1.87693596262091	-1.55554908363984	5.93071650460894	0.0154998921498513	0.588709488114961
ENSG00000279590	1.61042837603106	-1.73324757827758	7.19048291967507	0.0155146632171199	0.588709488114961
ENSG00000215474	1.82100497720063	-1.66102142111993	5.92848795259953	0.0155190912606023	0.588709488114961	SKOR2
ENSG00000200795	1.9041363822632	-0.00927982405318339	5.92548006542104	0.0155553883337732	0.589122207189861	RNU4-1
ENSG00000143355	2.11043783782608	-1.24829300236862	5.92017072677012	0.0155920030219271	0.589545588975899	LHX9
ENSG00000140993	0.615874373210094	1.66773552156085	5.89950686814675	0.0157710218978457	0.595343233791967	TIGD7
ENSG00000106541	1.21039261197734	-1.77300330574855	5.86951462534777	0.0160384745941536	0.601507240379582	AGR2
ENSG00000162817	-0.445736269795675	1.8312226589272	5.86554329000553	0.0160716697834369	0.601507240379582	C1orf115
ENSG00000276399	1.97889220329796	-1.66418032944027	6.74261000248062	0.0160733633247524	0.601507240379582
ENSG00000259854	1.71528834732732	-1.71717915585173	6.4834325560548	0.0161195548206531	0.601507240379582
ENSG00000174837	-0.418122945527594	5.58656947093419	5.85845832526396	0.0161351320628426	0.601507240379582	ADGRE1
ENSG00000279881	1.95014989558007	-1.60262249093725	5.85473392419549	0.0161685968648824	0.601507240379582
ENSG00000174243	-0.245117059774354	6.76170130722364	5.85001626397864	0.0162110897478719	0.601507240379582	DDX23
ENSG00000279571	1.65510114765937	-1.57700558048931	5.84968424522441	0.0162140846644318	0.601507240379582
ENSG00000227640	1.54481340898472	-1.65891406142715	5.8493633405864	0.01621697987342	0.601507240379582	SOX21-AS1
ENSG00000274266	2.05348914433683	-0.345767420730291	5.84432518067421	0.0162723656241157	0.601507240379582	SNORA73A
ENSG00000237271	-2.25359811825814	-1.80183430817881	14.2405684934072	0.0162852791311339	0.601507240379582
ENSG00000152556	-0.30087430652924	3.24189434397551	5.8377937755017	0.0163217196980301	0.601507240379582	PFKM
ENSG00000114812	-0.312095406441219	5.43848299034534	5.83724567424666	0.016326699058056	0.601507240379582	VIPR1
ENSG00000270866	1.70056646396669	-1.69294070365787	5.83697912596704	0.0163291211505723	0.601507240379582
ENSG00000284356	2.02780648406871	-1.53465349871052	5.83310001322578	0.0163644123974795	0.601507240379582	TAF11L10
ENSG00000174358	1.6008974241551	-0.733289169157332	5.83280196043858	0.0163703413273268	0.601507240379582	SLC6A19
ENSG00000204713	-0.199989920537782	7.07422610875649	5.83188436647557	0.0163754883371955	0.601507240379582	TRIM27
ENSG00000146666	-1.61564614021943	-1.55341497185224	5.82315036515496	0.0164552941140106	0.601596468408429	LINC00525
ENSG00000177700	0.534282159861099	5.74711354908245	5.822936203398	0.016461939965994	0.601596468408429	POLR2L
ENSG00000130294	2.19481412467672	-1.45182593436871	5.82148723245418	0.0164705364390024	0.601596468408429	KIF1A
ENSG00000109390	0.356206628085126	3.98063363616519	5.82026585608652	0.0164817394701593	0.601596468408429	NDUFC1
ENSG00000237424	-0.373943357894037	2.24177388591429	5.81059739010233	0.0165707025758743	0.603892679722665	FOXD2-AS1
ENSG00000165480	1.10552826053523	-0.74244363415969	5.79613997502422	0.0167046610668016	0.607818892003653	SKA3
ENSG00000168077	1.98751516830819	-1.55671005988919	5.78193326980606	0.0168373913704876	0.61168817740621	SCARA3
ENSG00000106351	-0.289400644739178	5.02129502730791	5.77546349629052	0.0168981993355619	0.612936563692727	AGFG2
ENSG00000196235	-0.242786964092867	7.26770464914335	5.77067614247612	0.0169433412863534	0.613613694273593	SUPT5H
ENSG00000101198	1.72684208525123	-1.62394671245959	5.76484763375012	0.0169984697047312	0.614211998816497	NKAIN4
ENSG00000111676	-0.35111144200802	5.19372382805984	5.76332927809528	0.0170128614738196	0.614211998816497	ATN1
ENSG00000235138	1.00065512302064	-0.722346762177072	5.75607165689482	0.0170818278980085	0.615742779191353
ENSG00000166352	1.35413274817252	-0.54940439751545	5.74434796447919	0.0171938472979215	0.618818311601281	IFTAP
ENSG00000148803	0.630240163461921	3.07197298343952	5.73617713294115	0.0172753719631056	0.620679132283736	FUOM
ENSG00000275713	0.641066613463544	0.938469735657473	5.73267227484177	0.0173061660432097	0.620679132283736	H2BC9
ENSG00000130635	0.936754597276649	0.0429613492158254	5.72805131474273	0.0173508292576613	0.620679132283736	COL5A1
ENSG00000087086	0.544037337126024	12.517718187396	5.72795114732147	0.0173526653602494	0.620679132283736	FTL
ENSG00000101132	1.45358980249249	0.816046895924415	5.72092469273248	0.0174336020269347	0.621652718618191	PFDN4
ENSG00000235192	0.708674505318805	-0.0177672949088826	5.71741424928871	0.0174540956089631	0.621652718618191
ENSG00000074842	0.329570212589939	5.62439815813078	5.71355702148759	0.0174916996640318	0.621652718618191	MYDGF
ENSG00000199477	1.79296553987312	-1.78308329285581	10.5086789937825	0.0175234586838413	0.621652718618191	SNORA31
ENSG00000106803	0.387544490368199	5.36594666832956	5.70842800956065	0.0175418326545117	0.621652718618191	SEC61B
ENSG00000117148	1.71836737791464	-1.77726495094092	9.73170843094309	0.0175954274255464	0.621652718618191	ACTL8
ENSG00000279987	1.61069175310808	-1.67200242468178	5.700739382983	0.0176172639477684	0.621652718618191
ENSG00000229402	1.43172102212406	-1.71302342849026	5.70041498210563	0.0176204539629942	0.621652718618191
ENSG00000253738	0.685222949974575	2.36749159731562	5.70030482814928	0.0176245631872719	0.621652718618191	OTUD6B-AS1
ENSG00000225335	0.656155869812826	0.126482743403597	5.69760689449447	0.017648092538216	0.621652718618191
ENSG00000156206	-0.86324253120487	0.243217468283709	5.69128079884779	0.0177105221400076	0.622905132262663	CFAP161
ENSG00000233802	1.6587512716548	-1.17483524926922	5.68037331846094	0.0178187026833847	0.625760440599228	TRIM49D2
ENSG00000146352	2.01326793227123	-1.64179379325111	6.72987446306433	0.0178597946820123	0.626192528002168	CLVS2
ENSG00000187091	-0.281581582029127	4.67145987797702	5.67167895715227	0.0179054248906104	0.626192528002168	PLCD1
ENSG00000179564	1.29461964270976	-0.564983043983868	5.67101590191679	0.0179120565219362	0.626192528002168	LSMEM2
ENSG00000094631	-0.272948465614056	5.55497323621038	5.65111638013587	0.0181122759161687	0.632238450579755	HDAC6
ENSG00000179403	1.68989229000575	-1.45324148836557	5.64522073295318	0.0181720404123693	0.632471319477766	VWA1
ENSG00000256660	0.724860912604205	2.01176994892605	5.64351016014175	0.0181922845284745	0.632471319477766	CLEC12B
ENSG00000132432	0.478106498093222	4.10939613950186	5.64167525126436	0.0182081849893875	0.632471319477766	SEC61G
ENSG00000183632	-1.83725737160546	-1.63820734043125	6.30323335433242	0.0182280973945616	0.632471319477766	TP53TG3
ENSG00000158104	1.48738641377238	0.473656683616495	5.63538222432188	0.018283970109413	0.632831648770732	HPD
ENSG00000184271	-0.335152009443812	4.25439670645034	5.63334105440124	0.0182930884751226	0.632831648770732	POU6F1
ENSG00000043591	1.02873580600436	0.213358890315027	5.62460462541105	0.0183826427316152	0.634981957128729	ADRB1
ENSG00000151445	-0.209685713191003	4.59941541672014	5.61544864779156	0.0184769866283142	0.635705581426998	VIPAS39
ENSG00000130948	1.16333381794814	-0.643809596926711	5.61027639125788	0.018530504203567	0.635705581426998	HSD17B3
ENSG00000183032	1.67838920647978	-1.78108294752706	9.39805194432061	0.0185395871138406	0.635705581426998	SLC25A21
ENSG00000164309	1.29940558994827	-0.884760294755079	5.60932861214569	0.0185403283666192	0.635705581426998	CMYA5
ENSG00000182931	1.81264040594142	-1.79672859178596	12.3629008438091	0.0185407271138429	0.635705581426998	WFDC10B
ENSG00000258476	1.09986322211613	-0.0376937431728746	5.60129690204687	0.0186242506774325	0.637079422322922	LINC02207
ENSG00000154620	1.57459897668596	-0.409452803710708	5.60092346961061	0.0186357687606757	0.637079422322922	TMSB4Y
ENSG00000101230	-0.70509088899171	0.777799870651067	5.59624121118245	0.0186765399859398	0.637532906913275	ISM1
ENSG00000103966	-0.256541285874443	4.97011764221786	5.59152678118245	0.0187258614652016	0.63827649564771	EHD4
ENSG00000183185	1.79598619886414	-1.58542211064633	6.00830753831634	0.0188090320428174	0.638859612291668	GABRR3
ENSG00000211652	0.94543787224307	1.17735019182476	5.58159177437115	0.0188339560792168	0.638859612291668	IGLV7-43
ENSG00000267016	0.934555663459917	-0.622904622467707	5.57714494106444	0.0188771596554681	0.638859612291668
ENSG00000232358	-1.71816137316975	-1.61120865872041	5.57615541825614	0.0188876161263303	0.638859612291668
ENSG00000185742	1.87423633903371	-1.59790079203478	5.57575482433668	0.0188918509883194	0.638859612291668	C11orf87
ENSG00000151366	0.386055083451366	5.56664883507077	5.56903902263537	0.0189629939633392	0.638859612291668	NDUFC2
ENSG00000265813	1.45254360500173	-1.80933675597404	11.9086193582103	0.0189929659880449	0.638859612291668	RN7SL300P
ENSG00000261634	1.56840135263509	-1.50846747921898	5.56616074552461	0.0189935698194868	0.638859612291668	PAQR5-DT
ENSG00000173588	0.533621582804339	1.43003604840308	5.56609750115915	0.0189942422377055	0.638859612291668	CEP83
ENSG00000113048	-0.248509512675479	4.95903034156775	5.56200168186245	0.0190378419935404	0.638859612291668	MRPS27
ENSG00000136275	1.75212375210967	-1.73646197056214	6.72481035540111	0.0190461641251852	0.638859612291668	PKD1L1-AS1
ENSG00000143297	-0.746937597219488	4.40838147042481	5.55762729757601	0.0190987562943243	0.639319986658649	FCRL5
ENSG00000260442	1.34797624890478	-1.16076326943686	5.55477203334763	0.0191150552573321	0.639319986658649	ATP2A1-AS1
ENSG00000204262	-1.04160804528607	-0.453764659074556	5.54704122429124	0.0191979812531518	0.63966813471404	COL5A2
ENSG00000248323	0.449469720602815	4.56506487010729	5.54638096912268	0.0192053852886201	0.63966813471404	LUCAT1
ENSG00000244296	1.60536809309487	-1.79791669217095	11.9198084640921	0.0192260927853908	0.63966813471404	RN7SL168P
ENSG00000088808	-0.296785637770655	3.71662011595225	5.54352179972406	0.0192358568425095	0.63966813471404	PPP1R13B
ENSG00000134817	1.94834907353371	-1.53375625313124	5.5372934784725	0.0193030757514155	0.640712063707129	APLNR
ENSG00000104998	-0.21231858091938	6.60854544222833	5.53460481467294	0.0193321684771293	0.640712063707129	IL27RA
ENSG00000283930	0.773006323070531	0.439920983747143	5.53294245994969	0.0193501788159026	0.640712063707129	PLD5P1
ENSG00000049768	-0.444389790970849	3.50709410198752	5.52084907969085	0.0194817275952131	0.644147620830026	FOXP3
ENSG00000104881	-0.385411149274274	2.31514623090262	5.51545464919677	0.019540706483337	0.6448902808618	PPP1R13L
ENSG00000124194	1.3565373377741	-1.24149393156342	5.51370867245978	0.0195598355097871	0.6448902808618	GDAP1L1
ENSG00000256566	-1.78285944284021	-1.50150205246342	5.50937549642882	0.0196073942379978	0.644965257150724
ENSG00000265737	1.46484811175314	-1.81244324484023	11.9079231914153	0.0196403510335253	0.644965257150724
ENSG00000068971	-0.332289551340319	5.33975342934371	5.50590336018639	0.0196455894187769	0.644965257150724	PPP2R5B
ENSG00000118971	-0.282422096010032	6.29860602338304	5.50030710758451	0.019707313868358	0.646076549986991	CCND2
ENSG00000182566	0.75554934061053	0.893499754485333	5.48901428114345	0.0198324842682759	0.648558687563572	CLEC4G
ENSG00000130741	-0.25922723078621	7.09345808250352	5.48784145435869	0.019845531271549	0.648558687563572	EIF2S3
ENSG00000267075	2.07240284015855	-1.20994626053277	5.48609590688097	0.0198669716183508	0.648558687563572
ENSG00000066923	0.329809848820356	2.86816461721875	5.48290858172797	0.0199005043835315	0.648739649228541	STAG3
ENSG00000179639	0.715284114159092	4.40751916222255	5.47612230251027	0.0199903933043459	0.650754685404675	FCER1A
ENSG00000143624	-0.297029265532868	6.53069295442144	5.46974814093182	0.0200479439490683	0.651196243149369	INTS3
ENSG00000135625	1.64282945416376	-1.58305989364246	5.4679909021829	0.0200677165438844	0.651196243149369	EGR4
ENSG00000179407	2.11855509486304	-1.70584340980617	8.55675726261471	0.0200882437592458	0.651196243149369	DNAJB8
ENSG00000159189	0.916181709655464	0.525316449148821	5.46181661748629	0.0201379667759833	0.651208764169418	C1QC
ENSG00000270972	0.922038964137196	1.66603836114438	5.46172085278215	0.0201462486746155	0.651208764169418
ENSG00000184985	0.764194602844753	-0.146334250043957	5.45697751818586	0.0201921030056454	0.651208764169418	SORCS2
ENSG00000267978	1.88202241274944	-1.78494318755508	11.6439711249128	0.0202081376738785	0.651208764169418	MAGEA9B
ENSG00000133131	-0.369102741246741	2.17331959734467	5.45282411952277	0.020239220054433	0.651208764169418	MORC4
ENSG00000243290	0.84683197561959	2.02403466376254	5.44787183943965	0.0203020129986808	0.651208764169418	IGKV1-12
ENSG00000154478	1.99998859026361	-1.40548898496568	5.44289261779291	0.020352349582401	0.651208764169418	GPR26
ENSG00000225231	1.73745722685394	-1.00365981204132	5.4367300340596	0.0204228781104603	0.651208764169418	LINC02470
ENSG00000106526	0.582322113300067	0.386360112042917	5.43431284935859	0.020450611315482	0.651208764169418	ACTR3C
ENSG00000229047	0.772951144184001	0.624383978239741	5.4336952018981	0.0204577040857088	0.651208764169418
ENSG00000131386	1.74874019680688	-1.5539059537186	5.43104944410598	0.0204881156962037	0.651208764169418	GALNT15
ENSG00000279249	2.12680597507796	-1.4290802988272	5.42869977530659	0.0205151633649453	0.651208764169418
ENSG00000254739	-1.339396273752	-1.58419968024719	5.42827571523909	0.020520048791725	0.651208764169418
ENSG00000150867	-0.347260802008258	7.78894478496801	5.42479553547207	0.0205601883276396	0.651208764169418	PIP4K2A
ENSG00000211459	0.942821256604478	11.0848338013921	5.42622741005304	0.020561156510001	0.651208764169418	MT-RNR1
ENSG00000186272	0.453130162662356	1.95731805295525	5.4164577724442	0.0206566868171883	0.651208764169418	ZNF17
ENSG00000200320	2.44491296490587	-1.67592529926329	8.76592559712181	0.02066490893899	0.651208764169418	SNORA63
ENSG00000108187	0.417113611374365	1.58879788093547	5.41331762173401	0.0206931519761574	0.651208764169418	PBLD
ENSG00000185897	0.768176140412179	1.29271804841721	5.41218308297758	0.020707160270648	0.651208764169418	FFAR3
ENSG00000166405	-0.387342066163964	3.23435336465778	5.41207352936979	0.02070761758804	0.651208764169418	RIC3
ENSG00000271011	1.2077630084473	-0.917002830814194	5.40922384559738	0.020740791804475	0.651208764169418
ENSG00000163568	0.614605458494668	2.74268883816072	5.40867404517387	0.0207497962757269	0.651208764169418	AIM2
ENSG00000073578	-0.265985113556211	6.25172901541812	5.40741420637868	0.0207618871963724	0.651208764169418	SDHA
ENSG00000156304	-0.34452319044765	5.21210912748744	5.40277644685381	0.020816052687519	0.651208764169418	SCAF4
ENSG00000196353	1.63007034571456	-1.30662769788078	5.40156115827772	0.0208302706408573	0.651208764169418	CPNE4
ENSG00000239975	1.29756024527122	0.640290006789144	5.39918519525737	0.0208680768296786	0.651208764169418	IGKV1D-33
ENSG00000079337	-0.482126819092251	2.02172994882801	5.39564688602778	0.0208996075939641	0.651208764169418	RAPGEF3
ENSG00000203688	1.7948956037818	-1.74080095989642	8.15375472084075	0.02094595318449	0.651208764169418	LINC02487
ENSG00000022355	1.94262865679929	-1.69727406448584	7.08134399505948	0.0209467123123977	0.651208764169418	GABRA1
ENSG00000130598	0.650735352773986	3.13100212549415	5.391095696022	0.0209581420415766	0.651208764169418	TNNI2
ENSG00000137166	-0.323291764611407	4.32329271002187	5.38907872286107	0.02097689222193	0.651208764169418	FOXP4
ENSG00000131747	0.920296882947539	2.20987119775901	5.38907268210341	0.0209877015633167	0.651208764169418	TOP2A
ENSG00000225506	-1.81356320502872	-1.53694694307478	5.38273472803014	0.0210518216829137	0.652325030703975	CYP4A22-AS1
ENSG00000204842	-0.230492636753529	4.8899978440038	5.37596083767888	0.0211321363933028	0.653939462381806	ATXN2
ENSG00000269713	-0.309577956880763	4.61134396879195	5.36947401567755	0.0212093465642095	0.654920245409968	NBPF9
ENSG00000177640	1.40884425358478	-1.0896653669553	5.36855217052453	0.0212203427518719	0.654920245409968	CASC2
ENSG00000230257	0.657673999820971	2.80922323489247	5.36316706156349	0.0212890670091258	0.655595663042035	NFE4
ENSG00000128510	1.8196686636933	-1.57747203159275	5.35500043357335	0.0213826809642241	0.655595663042035	CPA4
ENSG00000125458	0.428428179288177	5.26197063328456	5.35489180458644	0.0213843065440295	0.655595663042035	NT5C
ENSG00000147650	0.677717827726122	0.560233534542055	5.35338490180017	0.0214021197538602	0.655595663042035	LRP12
ENSG00000242076	0.760691456132536	2.63403317984203	5.35395386993816	0.021402750671177	0.655595663042035	IGKV1-33
ENSG00000115163	1.16097485488309	-0.949209388617441	5.35049200684988	0.0214369743400253	0.655595663042035	CENPA
ENSG00000263740	1.32701331031628	0.118302031054838	5.35066511533772	0.0214402240307992	0.655595663042035	RN7SL4P
ENSG00000254206	-0.549208799191058	2.30556179931796	5.34713238336798	0.0214775264393985	0.655669047715506	NPIPB11
ENSG00000105640	0.559515600910802	10.8086579850453	5.34481370825826	0.0215106323627515	0.655669047715506	RPL18A
ENSG00000263826	0.978262193218568	-0.733286070995521	5.34295133803175	0.0215281050723736	0.655669047715506
ENSG00000128245	-0.27496926348998	6.22085170148277	5.33900996927466	0.0215758979140525	0.655669047715506	YWHAH
ENSG00000160803	-0.230753970865	5.18392188731753	5.3366292975791	0.0216048193472113	0.655669047715506	UBQLN4
ENSG00000279579	1.6512444888859	-1.66547262332275	5.33490669172584	0.021625771490506	0.655669047715506	LINC01666
ENSG00000211679	1.04678752221539	5.73997848207239	5.33537936836728	0.0216406429157978	0.655669047715506	IGLC3
ENSG00000173599	-0.325902801378495	2.41813543701883	5.32798814596833	0.0217101355726171	0.655768944763658	PC
ENSG00000229569	1.63630483260142	-1.69634295417499	6.11840405673757	0.0217184005949497	0.655768944763658
ENSG00000146038	1.51668199622701	-1.67106730952177	5.97811949406877	0.0217288182577655	0.655768944763658	DCDC2
ENSG00000125255	1.91853993307881	-1.74372337661936	9.48526717918877	0.021816572268471	0.656884563194156	SLC10A2
ENSG00000145945	-0.302153778891356	3.24992302234181	5.3188194896864	0.0218224658581198	0.656884563194156	FAM50B
ENSG00000198883	0.895748824091735	-0.211604175001878	5.30914402298403	0.0219416622238717	0.65899395031053	PNMA5
ENSG00000170396	0.422636219698919	2.44810717494064	5.30642174561341	0.0219753213004374	0.65899395031053	ZNF804A
ENSG00000276097	-1.43715069227345	-1.4086663892162	5.3044390615088	0.0219998696759066	0.65899395031053
ENSG00000235872	1.54089802882326	-0.91687901188387	5.30392253883932	0.0220062696324252	0.65899395031053
ENSG00000270894	1.610809769565	-1.6505033617181	5.70624497430494	0.0220718981085474	0.660106392722466
ENSG00000005073	1.50754506846682	-1.76435502199211	7.32657280705531	0.0221460689747419	0.660336693716682	HOXA11
ENSG00000131914	1.73535234411019	-1.34744160153638	5.29182008063999	0.0221567813108152	0.660336693716682	LIN28A
ENSG00000132478	-0.195982608175239	5.30473525346383	5.29115624293586	0.022165068069358	0.660336693716682	UNK
ENSG00000280205	1.40808273115811	-0.950779819256041	5.28370926163692	0.022258251208417	0.660944058934839
ENSG00000181830	-0.23564484281686	5.07844238941964	5.28256249426157	0.0222726367991931	0.660944058934839	SLC35C1
ENSG00000187003	1.87361982241104	-1.77454399689245	11.2739955665774	0.0223650568793588	0.660944058934839	ACTL7A
ENSG00000196188	-0.992992067729904	1.13172296362223	5.27562942941823	0.0223661717741039	0.660944058934839	CTSE
ENSG00000158623	-0.32943400133294	3.68778619830274	5.2751154339948	0.0223662923284186	0.660944058934839	COPG2
ENSG00000211655	1.13740803800648	-0.124715748137616	5.27038996742478	0.0224259334022926	0.660944058934839	IGLV1-36
ENSG00000197043	-0.267926428270865	8.38345691370203	5.26269608338187	0.0225233944036087	0.660944058934839	ANXA6
ENSG00000233183	2.05090267032312	-1.37033268901337	5.26178372846597	0.0225349807546095	0.660944058934839
ENSG00000226567	1.64757329792134	-1.68836122815886	5.84047085341725	0.0225359801853047	0.660944058934839	LINC00606
ENSG00000257764	0.864352429038744	2.35736229588934	5.2613026470183	0.0225505287517914	0.660944058934839
ENSG00000228016	1.59962030259031	-1.68041884553773	5.2600824536636	0.0225566025043567	0.660944058934839	RAPGEF4-AS1
ENSG00000263934	1.71657565446002	1.02826485697037	5.26087140350204	0.0225661557564131	0.660944058934839	SNORD3A
ENSG00000149929	-0.270769922443155	4.21387669700196	5.25444992421822	0.0226283415954627	0.660944058934839	HIRIP3
ENSG00000235499	1.16650619559037	-0.915008047370663	5.25378478149946	0.0226368289188647	0.660944058934839
ENSG00000119139	-0.463778141417235	3.9155085714731	5.25271733451234	0.0226504566438377	0.660944058934839	TJP2
ENSG00000139641	-0.272801785886507	7.49321759664563	5.25252810299486	0.0226528733892517	0.660944058934839	ESYT1
ENSG00000270171	1.43229414335439	-1.60802881324271	5.2484784377466	0.022704657641954	0.660944058934839
ENSG00000259813	1.83345710097695	-1.21929700351416	5.24700082204647	0.0227235830628232	0.660944058934839
ENSG00000198633	1.56126664528729	-1.71802455575081	6.79384266563656	0.0227432155308598	0.660944058934839	ZNF534
ENSG00000005102	-0.577905251873626	1.53718657105139	5.24449033807103	0.0227557752623178	0.660944058934839	MEOX1
ENSG00000255837	-0.84394270319163	-0.433124870200217	5.24115074977286	0.022798672866835	0.661361251198376	TAS2R20
ENSG00000166562	0.602355366100066	3.90703717661596	5.23574877512479	0.0228757781086666	0.661968570694196	SEC11C
ENSG00000214401	0.683025997158579	1.74020174108466	5.2342789815575	0.0228877331136585	0.661968570694196	KANSL1-AS1
ENSG00000143367	-0.436189584741709	2.1163527072317	5.23287893675553	0.0229052892267126	0.661968570694196	TUFT1
ENSG00000036448	1.27057948215107	4.17269178217617	5.23212699873031	0.022937067186902	0.662061448640119	MYOM2
ENSG00000184221	-0.435050394807883	5.19412801557587	5.22801772947307	0.0229685172633703	0.66214464319701	OLIG1
ENSG00000146530	-1.10515422312053	-0.643720205185947	5.22013791577376	0.0230705279586441	0.664259250963297	VWDE
ENSG00000062485	-0.26140508299174	6.77696998622616	5.2046961337044	0.0232724606787921	0.666345760251843	CS
ENSG00000250490	-0.89190613955904	-0.631022971032363	5.20291149799044	0.0232959169681485	0.666345760251843	LINC02145
ENSG00000234584	2.07344896687975	-1.74356271823977	10.2485489560128	0.0233623666707134	0.666345760251843
ENSG00000105894	1.99269297494973	-1.76578645349312	9.31331510185296	0.0234218792586501	0.666345760251843	PTN
ENSG00000178404	0.800086046780761	0.0733228554378169	5.18483717687442	0.0235348703639751	0.666345760251843	CEP295NL
ENSG00000211893	1.02131069897696	5.960195978629	5.18395475901162	0.0235681495680935	0.666345760251843	IGHG2
ENSG00000235050	1.58007545235863	-1.77014850194234	8.40857278246307	0.0235878081698172	0.666345760251843	MLIP-AS1
ENSG00000122729	-0.264087895820405	3.49263945936289	5.18063478389085	0.0235907939925783	0.666345760251843	ACO1
ENSG00000102239	1.5941848266555	-1.59716001835068	5.17869929836448	0.0236165972082919	0.666345760251843	BRS3
ENSG00000274917	2.52477537821652	5.93317821412597	5.1750944574796	0.0236877680676174	0.666345760251843	RNA5-8SN5
ENSG00000236301	1.96810052616714	-1.76406671482664	10.645045046546	0.0236913370570761	0.666345760251843	MRGPRG-AS1
ENSG00000267452	1.30662782470185	-0.700506393518448	5.17060906943027	0.0237247724954839	0.666345760251843	LINC02073
ENSG00000221944	0.542625367714594	1.1461370996361	5.16844885697193	0.0237537442785361	0.666345760251843	TIGD1
ENSG00000170075	0.755638485169318	0.300224804608467	5.16527722808821	0.0237963476190586	0.666345760251843	GPR37L1
ENSG00000137699	1.94930103935556	-1.36844354714841	5.1651625381294	0.0237978897005025	0.666345760251843	TRIM29
ENSG00000248329	1.62620808892323	-1.6848607552576	5.34797691632215	0.0238034145914546	0.666345760251843	APELA
ENSG00000123407	1.77015922790275	-1.68378322618818	5.96425527712389	0.0238309047073311	0.666345760251843	HOXC12
ENSG00000111863	-0.596257302885394	1.98838830672109	5.16072939865116	0.0238575761386618	0.666345760251843	ADTRP
ENSG00000277027	1.41543896361439	3.13228409610474	5.16120276346055	0.0238732794485794	0.666345760251843	RMRP
ENSG00000196517	-0.79617421688642	1.99564220490094	5.15950951039094	0.0238815542928227	0.666345760251843	SLC6A9
ENSG00000099399	1.34630317862413	-1.73202142753945	5.1578726070551	0.0238961218546587	0.666345760251843	MAGEB2
ENSG00000239605	1.19215032822237	-1.07271614167175	5.15688753293992	0.0239094281867514	0.666345760251843	STPG4
ENSG00000158716	0.461392435046489	4.75829024553211	5.15671634177579	0.0239135163931315	0.666345760251843	DUSP23
ENSG00000188660	1.77345561394727	-1.73154430993106	8.26231322616012	0.0239351784195753	0.666345760251843	LINC00319
ENSG00000167105	0.863571903191757	-0.0253592835823188	5.15487853287837	0.0239365896290578	0.666345760251843	TMEM92
ENSG00000135775	-0.250319593571639	4.55359447309947	5.15274732188309	0.0239654385475862	0.666345760251843	COG2
ENSG00000086205	1.91727379890103	-1.55727559130101	5.15179377636947	0.0239783578647525	0.666345760251843	FOLH1
ENSG00000261487	0.600624232503303	1.12802657407564	5.15021658772124	0.0239997427003531	0.666345760251843
ENSG00000247363	0.842975381787447	-0.300682660483472	5.14844975970048	0.0240237224624726	0.666345760251843	NUP107-DT
ENSG00000226004	1.35137371104593	-1.66819445847722	5.30866131366736	0.02404752348255	0.666345760251843	LINC02528
ENSG00000187624	-0.909006638183167	1.41813150267331	5.14656553623701	0.0240572735111199	0.666345760251843	C17orf97
ENSG00000164045	0.965286523379737	-0.526906529761454	5.14427884958904	0.0240804301722668	0.666345760251843	CDC25A
ENSG00000152092	1.54145138374179	-1.69141618024568	5.14292679501758	0.0240988426793052	0.666345760251843	ASTN1
ENSG00000119227	-0.527474903743898	0.867822476317859	5.14125465262237	0.0241216345209861	0.666345760251843	PIGZ
ENSG00000166831	-0.998392993459023	1.05637698695773	5.13969731951582	0.0241492121240637	0.666345760251843	RBPMS2
ENSG00000126016	-0.397403709157736	1.56770073821202	5.12755919254858	0.0243091569345333	0.668845381902104	AMOT
ENSG00000284057	2.23109434574034	-1.12099106696259	5.12663071483435	0.0243265891737635	0.668845381902104
ENSG00000087365	-0.278800564313195	7.79236302808701	5.12435498217727	0.024353249207362	0.668845381902104	SF3B2
ENSG00000145860	0.353471102831115	6.54622235433524	5.12399125510576	0.0243582596306784	0.668845381902104	RNF145
ENSG00000177807	1.00870524661599	-0.792704674069501	5.11775156354645	0.0244443805756415	0.668845381902104	KCNJ10
ENSG00000123200	-0.285920214012858	5.87468689887439	5.11322345420225	0.0245070770581761	0.668845381902104	ZC3H13
ENSG00000183426	-0.379201798979094	5.61258588319156	5.1105038932125	0.0245448129384209	0.668845381902104	NPIPA1
ENSG00000235194	-0.284130579449825	5.04201461983994	5.10923270307513	0.0245624724226284	0.668845381902104	PPP1R3E
ENSG00000257390	-1.62842436746945	-0.372780336023081	5.10768040878355	0.0245944756922717	0.668845381902104
ENSG00000134262	-0.207125566451168	4.85784599712005	5.10540751596879	0.0246156923144843	0.668845381902104	AP4B1
ENSG00000111879	-0.662149844691649	0.175133664998918	5.10398031614922	0.0246355797961775	0.668845381902104	FAM184A
ENSG00000167900	0.490324131406393	2.02359204579299	5.09929097622001	0.024701042145234	0.668845381902104	TK1
ENSG00000149548	0.71508422592763	0.886518831612383	5.09791862532411	0.0247202342531783	0.668845381902104	CCDC15
ENSG00000126107	-0.233999046004586	5.84043835326823	5.09603986316121	0.0247465336935197	0.668845381902104	HECTD3
ENSG00000106078	1.48366368190648	-0.660668805353589	5.09555773797559	0.024755132317941	0.668845381902104	COBL
ENSG00000211788	-0.458388144946141	2.35927775656642	5.09351865287301	0.0247818722197992	0.668845381902104	TRAV13-1
ENSG00000261146	1.83480634966614	-1.71835755747155	7.54872284593077	0.0248078210054632	0.668845381902104
ENSG00000111642	-0.268055953364361	7.25646244255688	5.09144172094998	0.0248110231040183	0.668845381902104	CHD4
ENSG00000129472	-0.350190544798277	4.72509328839932	5.08936509582308	0.0248402054821417	0.668845381902104	RAB2B
ENSG00000153266	1.82195670236315	-1.61269514578794	5.08918008052072	0.0248428072017659	0.668845381902104	FEZF2
ENSG00000183638	1.80674920618446	-0.862452718350833	5.08935052855999	0.0248457966096174	0.668845381902104	RP1L1
ENSG00000099814	-0.478597270361506	1.77157659404825	5.08170322918967	0.0249481865476935	0.67006856259348	CEP170B
ENSG00000071242	-0.337504154208657	3.17399250891034	5.08017400756529	0.0249697969615885	0.67006856259348	RPS6KA2
ENSG00000164270	1.96191307778219	-1.64459475131767	6.39223162950474	0.0249779635033552	0.67006856259348	HTR4
ENSG00000259732	-1.15669729220709	-1.7736340991328	5.82839282856956	0.0250197238817695	0.670412901886304
ENSG00000125741	-0.207191165714425	4.67535746202345	5.06744867241001	0.0251503868501704	0.670688348137039	OPA3
ENSG00000189091	-0.289115478305383	6.47403856022591	5.06581302897448	0.0251736976072896	0.670688348137039	SF3B3
ENSG00000249241	1.73176389816628	-1.57444039814276	5.21150145872739	0.0252052594993999	0.670688348137039	LINC02265
ENSG00000101842	-0.340367681851253	3.35054667348881	5.06281534706473	0.0252164783744245	0.670688348137039	VSIG1
ENSG00000186150	1.60547793055141	-1.74085329607127	7.54711188815401	0.0252394689839868	0.670688348137039	UBL4B
ENSG00000094916	-0.247300373277049	5.41700969343699	5.06048642435193	0.0252497675034755	0.670688348137039	CBX5
ENSG00000259870	1.75281342741895	-1.75454321107462	7.87242386387505	0.0252498527645687	0.670688348137039
ENSG00000104064	0.194373071199412	5.31685665648423	5.05966673680934	0.0252614948625263	0.670688348137039	GABPB1
ENSG00000187871	-1.8496502070837	-1.78549389714554	10.0967888020712	0.0253917315564903	0.673374775762394	GFRAL
ENSG00000242550	0.945033490380795	0.583747421204274	5.04764228804032	0.0254367889532438	0.673798736409469	SERPINB10
ENSG00000249717	-1.66664398406617	-1.70289930944144	5.47160362140333	0.0254980641865737	0.674650835292699	PARM1-AS1
ENSG00000238142	1.06930370044155	1.25030518604525	5.03946431156447	0.0255643572939929	0.674735000279044
ENSG00000070770	-0.196724220767149	5.26615951297663	5.03644495576898	0.0255961063616984	0.674735000279044	CSNK2A2
ENSG00000256977	1.45246511393477	-0.70485369749629	5.03551922318934	0.025610193379504	0.674735000279044	LIMS3
ENSG00000249635	1.76864628770705	-1.30356095549778	5.03495802814042	0.0256176891986176	0.674735000279044
ENSG00000185775	1.47250561636203	-1.69002033411304	5.02797118479178	0.0257193585091267	0.676374150243232	SPATA31A6
ENSG00000260786	1.19519282851641	-1.75956907467565	5.02667362806065	0.0257382863281789	0.676374150243232
ENSG00000205634	1.67453082900531	-1.73653423897045	6.84137445672139	0.025844786184933	0.678403685384345	LINC00898
ENSG00000254277	1.71639209490615	-1.75744379037871	8.64881181329208	0.0259186980558161	0.679237816685671
ENSG00000124104	0.290377923410988	3.43953950816166	5.00805712238738	0.0260114588555326	0.679237816685671	SNX21
ENSG00000174516	-0.285855790301219	3.68625116155632	5.00705545212242	0.0260262426681052	0.679237816685671	PELI3
ENSG00000111262	1.92735836256466	-1.53357970330766	5.00634743440987	0.0260366977127085	0.679237816685671	KCNA1
ENSG00000249267	1.71337544324651	-1.65433470048763	5.00619806768101	0.0260389039184781	0.679237816685671	LINC00939
ENSG00000185737	1.82766942139503	-1.74114135408876	8.35205266208839	0.026082887908085	0.679237816685671	NRG3
ENSG00000279359	1.92552904435169	-1.40400714043829	5.00184005366081	0.0261033596018829	0.679237816685671
ENSG00000202538	1.98231420913056	1.96265131570958	4.99774350153148	0.0261872144730251	0.679237816685671	RNU4-2
ENSG00000178538	0.832580505596403	0.13785239851308	4.99521033184312	0.0262017341902847	0.679237816685671	CA8
ENSG00000138435	1.59754844246795	-1.68575472461643	4.98540433562996	0.026347950766139	0.679237816685671	CHRNA1
ENSG00000197177	1.83621572688448	-1.69348509524254	6.21746585796694	0.0263543142263674	0.679237816685671	ADGRA1
ENSG00000187912	-0.415198780882906	3.56265158270098	4.98332061500444	0.0263791307255687	0.679237816685671	CLEC17A
ENSG00000206567	0.600084289082664	0.334696021643651	4.97904140163574	0.026443284170922	0.679237816685671
ENSG00000161914	-0.318674637442642	3.57184148664945	4.97875929979944	0.0264475191341039	0.679237816685671	ZNF653
ENSG00000106511	1.81678621849745	-1.75155047290599	7.23599893855313	0.0264498453149746	0.679237816685671	MEOX2
ENSG00000242049	1.70994964423693	-1.81160256905199	13.7644576379944	0.0264788950211574	0.679237816685671	DNAJB8-AS1
ENSG00000237588	1.8006841749728	-1.6993071902229	6.13766100073418	0.0265111754960936	0.679237816685671
ENSG00000171916	0.76199907526856	3.41664671135847	4.97523868409657	0.0265149435997631	0.679237816685671	LGALS9C
ENSG00000163092	1.51745522894398	-1.28666791368484	4.97410966859084	0.0265174224819488	0.679237816685671	XIRP2
ENSG00000236817	-1.75721334932018	-1.81709277594616	13.9140095404148	0.0265389807794184	0.679237816685671
ENSG00000245164	-0.309448154144682	7.45450961316017	4.96892054610344	0.0265956647816825	0.679237816685671	LINC00861
ENSG00000011600	0.420581524890998	9.89746284045102	4.96888209417756	0.026596245465213	0.679237816685671	TYROBP
ENSG00000283632	-0.823639247230235	-0.416585664739645	4.96464365887407	0.0266603337270644	0.679237816685671	EXOC3L2
ENSG00000251201	1.29021726875162	1.80074802042739	4.96426572867368	0.0266855634176201	0.679237816685671	TMED7-TICAM2
ENSG00000205809	1.07188236717451	0.611566819498027	4.95558909831865	0.026804468250633	0.679237816685671	KLRC2
ENSG00000161681	1.03286370013523	-0.342205237265716	4.95512438829136	0.0268048614360249	0.679237816685671	SHANK1
ENSG00000231683	1.52357980623939	-1.78832912177687	9.11978093479507	0.0268740456483173	0.679237816685671
ENSG00000171530	0.627688014093388	4.13956822946716	4.95040309235473	0.0268883592759664	0.679237816685671	TBCA
ENSG00000106484	0.423593675779443	1.46636358936382	4.94826431388216	0.0269095233424319	0.679237816685671	MEST
ENSG00000262049	0.376765218885611	3.28462859234279	4.94761809651089	0.0269194044705061	0.679237816685671
ENSG00000130270	-0.346838937796144	2.1680684122041	4.94745067237339	0.0269219651247754	0.679237816685671	ATP8B3
ENSG00000239005	-1.60217205136421	-1.75876306207672	7.9090077275074	0.0269677997966947	0.679237816685671
ENSG00000175718	1.71913255320996	-1.64963792998447	4.94441714255015	0.0269684053391063	0.679237816685671	RBMXL3
ENSG00000198064	-0.481866335910665	2.28415889974943	4.94277475468832	0.0269935835572705	0.679237816685671	NPIPB13
ENSG00000010810	-0.237081962228944	7.50368258789507	4.9414859762016	0.0270133580699804	0.679237816685671	FYN
ENSG00000226629	1.83531047413679	-1.74673596322582	8.29404942041017	0.0270458575651307	0.679237816685671	LINC00974
ENSG00000105953	-0.279051766134422	7.10425898771264	4.93817626782113	0.0270642103887674	0.679237816685671	OGDH
ENSG00000255503	1.77764422198771	-1.49726425435837	6.0096448726392	0.027065005016671	0.679237816685671
ENSG00000072736	-0.199765807280126	6.41344965777316	4.93681819092556	0.0270851056488568	0.679237816685671	NFATC3
ENSG00000123485	0.775153015898083	0.0948518201511834	4.93629277615082	0.0270931941639462	0.679237816685671	HJURP
ENSG00000224373	0.83632997568599	2.60416070335996	4.93667963085977	0.0270998606119388	0.679237816685671	IGHV4-59
ENSG00000248279	1.36556507242218	-1.74382168979082	5.34256786722364	0.0271073854704567	0.679237816685671	LINC02120
ENSG00000143458	-0.265642260644493	4.73906479945976	4.93291607175126	0.0271452372841302	0.679451738414221	GABPB2
ENSG00000179776	1.52023957320772	-1.37484451184109	4.92522763183222	0.0272641250943779	0.681691360773993	CDH5
ENSG00000179111	1.23781557570748	-1.10828270463404	4.92119233232453	0.0273267415425849	0.682258703813758	HES7
ENSG00000227706	-1.94984577511719	-1.76613604896767	9.31316162590455	0.027354136874785	0.682258703813758
ENSG00000236908	1.91097517805278	-1.72520050525198	8.28287535877725	0.0274267522928922	0.682258703813758	LINC02827
ENSG00000204599	-0.192524479673906	4.85178334619411	4.91325770924421	0.0274503036338842	0.682258703813758	TRIM39
ENSG00000225914	1.6642077514364	-1.32495315075075	4.91279777380244	0.0274574838878587	0.682258703813758	TSBP1-AS1
ENSG00000177051	-0.235273716077056	5.12603056425286	4.91050118354601	0.027493366380677	0.682258703813758	FBXO46
ENSG00000269997	2.04491540971439	-1.63770312830566	9.42738202163169	0.0275257717346304	0.682258703813758
ENSG00000152990	0.630798666847467	0.725955814097721	4.9071693090423	0.0275455116580034	0.682258703813758	ADGRA3
ENSG00000184601	1.817150338617	-1.7648959461239	9.07683126946175	0.0275663499007533	0.682258703813758	C14orf180
ENSG00000237523	1.9943902554004	-1.7289118039215	8.66849681898865	0.0276077711930579	0.682258703813758	LINC00857
ENSG00000101350	-0.253531637480344	4.51459328194685	4.90301918517173	0.0276106076528305	0.682258703813758	KIF3B
ENSG00000182255	1.62444469317921	-1.65055547292258	4.89413722946378	0.0277504654100878	0.683930156562827	KCNA4
ENSG00000169484	1.45842138297025	-1.7953751978475	8.50072415260454	0.027751534698488	0.683930156562827	OR4K14
ENSG00000078487	-0.267107726077306	2.85073969619654	4.89310459813205	0.0277667735492976	0.683930156562827	ZCWPW1
ENSG00000169710	-0.318634452436572	5.35640847776914	4.89084364614231	0.0278025153397182	0.684083546225041	FASN
ENSG00000138363	-0.245575810985456	5.14162788155536	4.88534072580405	0.027889708466059	0.684930909847613	ATIC
ENSG00000174231	-0.32731359629711	7.70307068866117	4.88494084367931	0.0278960556948894	0.684930909847613	PRPF8
ENSG00000237286	1.00491996949103	-0.801706403810369	4.88063714732653	0.0279644629614957	0.685491221970734	CARD11-AS1
ENSG00000099800	0.379189099761164	5.19904275385822	4.87852157320615	0.0279981543626456	0.685491221970734	TIMM13
ENSG00000092820	-0.28008268642108	7.46400201910597	4.8765900900546	0.028028951139721	0.685491221970734	EZR
ENSG00000250838	1.90786161084624	-1.73530600519161	8.23569410807012	0.028043454370442	0.685491221970734
ENSG00000277209	1.66758302513908	4.20554189094097	4.87574904788485	0.0280667516459671	0.685491221970734	RPPH1
ENSG00000269533	1.51611211807565	-1.63478791435467	4.86850689895369	0.028158219808126	0.687001282855521
ENSG00000104529	0.448201069553291	9.22211251650452	4.86144827315825	0.0282735609866334	0.688606992694046	EEF1D
ENSG00000131089	-0.260202973530071	3.88338789152748	4.85878015970938	0.0283146003451905	0.688606992694046	ARHGEF9
ENSG00000280266	1.53458690136297	-1.56800960338519	4.85364383772493	0.028397545542444	0.688606992694046
ENSG00000110484	1.35391096521247	-1.73249904530634	5.38939100366016	0.0283985316505486	0.688606992694046	SCGB2A2
ENSG00000148484	-0.261662848580848	6.0510102602795	4.85340916037315	0.0284013413607872	0.688606992694046	RSU1
ENSG00000112562	-1.49837099561317	-1.55986369676394	4.85335049593727	0.0284022903190745	0.688606992694046	SMOC2
ENSG00000168490	1.64418149333412	-1.62755271091125	4.85057107609769	0.0284472883931629	0.68897727312093	PHYHIP
ENSG00000160932	0.62916898425053	8.08655924324016	4.84725342501642	0.0285143634550753	0.689816022557927	LY6E
ENSG00000261359	0.487608282264703	1.75905346947542	4.84381079472564	0.028557047414183	0.689816022557927	PYCARD-AS1
ENSG00000270882	0.623504028029609	3.29744486295104	4.8431543251122	0.0285758053424388	0.689816022557927	H4C14
ENSG00000135372	-0.289932614583724	5.20289774037644	4.84108329660177	0.0286014561664572	0.689816022557927	NAT10
ENSG00000183230	1.60263287166195	-1.6488895865119	4.83928790162715	0.028630728005036	0.689816022557927	CTNNA3
ENSG00000260391	1.56278105052641	-1.55022184290247	4.83457424194147	0.0287077281691972	0.689892118086792
ENSG00000059122	-0.384263473890889	6.46548424941994	4.83117054987514	0.0287634641223973	0.689892118086792	FLYWCH1
ENSG00000092964	-0.319402531089497	5.44882351436534	4.82797044930758	0.0288159695990531	0.689892118086792	DPYSL2
ENSG00000120149	1.70514871431072	-1.72668307393187	7.85730210387206	0.0288378391775623	0.689892118086792	MSX2
ENSG00000076003	-0.287392218502746	4.12060402869359	4.82596206808702	0.028848973263083	0.689892118086792	MCM6
ENSG00000131558	-0.233603144095313	4.99442258529046	4.82580845137527	0.028851499270832	0.689892118086792	EXOC4
ENSG00000130340	-0.3229196082728	4.20544897851034	4.82423514813066	0.0288773833380576	0.689892118086792	SNX9
ENSG00000145996	-0.282905484232889	3.21473981329789	4.82329361191484	0.0288928851725617	0.689892118086792	CDKAL1
ENSG00000254521	1.19883881239547	0.137070378543721	4.82304325020171	0.0289017709320164	0.689892118086792	SIGLEC12
ENSG00000209582	1.83388549644672	-1.56493749971791	4.82040359433289	0.0289405220531127	0.690106399328236	SNORA48
ENSG00000257953	1.35636182560366	-1.37030614584052	4.81725183497122	0.0289925670762671	0.690343413433284
ENSG00000139437	-0.199551198945634	5.40668058576982	4.81619561281975	0.0290100304031417	0.690343413433284	TCHP
ENSG00000264404	1.67314757402673	-1.75331847434477	7.99097008018779	0.0290536282813568	0.690464958145732	LINC02675
ENSG00000151176	-0.275270137841682	4.91939232156732	4.81003416630741	0.0291121221449399	0.690464958145732	PLBD2
ENSG00000254709	0.787966788896042	4.6814039554164	4.8104822202914	0.029124409395712	0.690464958145732	IGLL5
ENSG00000134014	-0.226195764566211	4.77429667970873	4.80869887793025	0.029134296706641	0.690464958145732	ELP3
ENSG00000151838	1.7391378522022	-1.30705808764456	4.79756691448685	0.0293198505059555	0.694152701764082	CCDC175
ENSG00000283208	1.04296794040468	-0.848557282992551	4.79226409915166	0.0294086757608032	0.695545190595812
ENSG00000234277	1.48407319270104	-1.72209146048116	5.44019681348992	0.0294969705458284	0.696084310908272	LINC01641
ENSG00000278249	1.20742036075902	2.36055430843566	4.78421578524921	0.0295657948481768	0.696084310908272	SCARNA2
ENSG00000197956	0.522869018120393	9.15673591708725	4.78299170965201	0.0295708735374588	0.696084310908272	S100A6
ENSG00000041982	1.53963061968165	-1.16202341020753	4.77640034732395	0.0296760902566833	0.696084310908272	TNC
ENSG00000136859	1.48723350077164	-1.62958138554341	4.7745564978414	0.0297073368171249	0.696084310908272	ANGPTL2
ENSG00000204822	0.50330586995735	5.10955940127985	4.76990340397297	0.029793531027466	0.696084310908272	MRPL53
ENSG00000258845	1.29474639058417	-1.8123201723448	9.42457062936525	0.0298035034754625	0.696084310908272
ENSG00000105323	-0.284397880972164	8.1838236438028	4.76615567853428	0.0298501372590866	0.696084310908272	HNRNPUL1
ENSG00000129514	1.80169837706227	-1.74545634591351	8.259194364401	0.029856791187943	0.696084310908272	FOXA1
ENSG00000279803	0.826785932720455	-0.084701698707452	4.76241780786561	0.0299139061473743	0.696084310908272
ENSG00000271086	1.84442232444675	-1.69931132878526	6.95143309100926	0.0299257447383809	0.696084310908272	NAMA
ENSG00000106603	0.232870800268973	4.69256491477157	4.7604035466038	0.0299483290712563	0.696084310908272	COA1
ENSG00000255428	1.7239376031675	-1.73266803032448	7.16938481866174	0.0299626558784069	0.696084310908272
ENSG00000183840	1.41407943235124	-1.42722273361577	4.75955260091534	0.0299628838671855	0.696084310908272	GPR39
ENSG00000151474	-0.358335234140512	3.38389595860447	4.75700380008235	0.0300065235974313	0.696084310908272	FRMD4A
ENSG00000133302	0.738710778155072	3.52001947873572	4.75727658264307	0.0300166312771726	0.696084310908272	SLF1
ENSG00000184716	-0.5495686567362	0.95379589810075	4.7550864870262	0.0300393951062321	0.696084310908272	SERINC4
ENSG00000167972	-0.310978916468255	3.37721545279065	4.75191578252496	0.0300938383241817	0.696084310908272	ABCA3
ENSG00000253210	0.608163865206881	0.355353924953523	4.75100167273502	0.0301095534305989	0.696084310908272	DENND3-AS1
ENSG00000166377	-0.197588880044762	4.40659451182227	4.74875189575454	0.0301482675859478	0.696084310908272	ATP9B
ENSG00000170807	1.74686738082141	-1.5701022521613	4.74845394808712	0.0301533985800254	0.696084310908272	LMOD2
ENSG00000227110	1.54751468773539	-1.65450875824089	5.00975270281718	0.030158757916439	0.696084310908272	LMCD1-AS1
ENSG00000136861	-0.181174321118455	5.27463837738771	4.74743256147321	0.0301709949558779	0.696084310908272	CDK5RAP2
ENSG00000099624	0.472909962016146	6.85062686488214	4.74604982234092	0.0302004169754139	0.696084310908272	ATP5F1D
ENSG00000275558	1.53842194427385	-1.37968685588299	4.74528869531248	0.0302079643490145	0.696084310908272	RN7SKP175
ENSG00000249602	-1.52780076555187	-1.77649071520745	8.6410998070503	0.0302123054954579	0.696084310908272
ENSG00000106089	-0.336178124194393	2.22174590954888	4.73788221444858	0.0303360495163176	0.69818005384075	STX1A
ENSG00000224041	1.17530102027679	0.422030284882299	4.7367749132344	0.0303635125667217	0.69818005384075	IGKV3D-15
ENSG00000196415	1.09234341306561	0.88837591580054	4.73357705528677	0.0304202225953844	0.698537035954685	PRTN3
ENSG00000125995	0.651398826815303	4.19978254891005	4.73271290510367	0.0304393134141959	0.698537035954685	ROMO1
ENSG00000180535	1.10770616784493	-0.52859695697362	4.72591779787168	0.0305441623241713	0.700249846043169	BHLHA15
ENSG00000180251	1.47658778013618	-1.70641944077933	5.55516270244331	0.0305975785203807	0.700639713930759	SLC9A4
ENSG00000224916	1.7909143955701	-1.51572187274843	4.72109381553043	0.0306284951712646	0.700639713930759	APOC4-APOC2
ENSG00000198931	0.384645122221118	6.89940896864246	4.7182356519666	0.030678576739189	0.700639713930759	APRT
ENSG00000183578	1.39598598977731	-1.64883365209801	4.71657192356337	0.0307077686056296	0.700639713930759	TNFAIP8L3
ENSG00000014138	-0.200434224067845	4.0918517322397	4.71354488609261	0.0307609559056839	0.700639713930759	POLA2
ENSG00000101439	0.388858218849483	9.57002004953796	4.71233750219983	0.0307821974840093	0.700639713930759	CST3
ENSG00000185201	0.493727858911984	11.5270547407873	4.71179708153269	0.0307937820692531	0.700639713930759	IFITM2
ENSG00000132383	-0.274969111484257	6.11441981161766	4.7111560819331	0.0308029971738477	0.700639713930759	RPA1
ENSG00000234647	1.64615073473167	-1.637833060148	4.70668269876121	0.0308818877307168	0.701745484139759
ENSG00000137274	-0.318118803539276	2.21810529784581	4.70447195750652	0.0309209535760832	0.701945016637078	BPHL
ENSG00000184224	1.433799387474	-1.52431598080382	4.70032842207723	0.0309943133694326	0.702381396297018	NDUFV1-DT
ENSG00000154978	-0.180780707196655	7.0635878732227	4.69941004906498	0.0310105975321484	0.702381396297018	VOPP1
ENSG00000279161	-0.833050568151453	0.0410011525005981	4.69638942767897	0.0310642211155409	0.702381396297018
ENSG00000260322	2.05849160848189	-1.77760911278206	11.8501637728057	0.0311213600870332	0.702381396297018
ENSG00000126264	0.495355764742492	6.75226700697977	4.69344360694958	0.0311241858065208	0.702381396297018	HCST
ENSG00000267601	1.0258849445472	1.60714410659676	4.69246189428603	0.0311479789088849	0.702381396297018
ENSG00000236295	1.65735915192826	-1.70304740766723	5.52259216001351	0.0311523028472403	0.702381396297018
ENSG00000137634	1.69730161858424	-1.78341645349541	9.44939219054116	0.0312516553512518	0.703491690537288	NXPE4
ENSG00000170500	1.39198115828288	-0.748346851956271	4.68507730286995	0.0312659054342671	0.703491690537288	LONRF2
ENSG00000234278	1.55887871105629	-1.77010803437581	7.39091989324174	0.0313228971029478	0.703491690537288	PRR20E
ENSG00000116478	-0.193433928638309	7.08739740104241	4.68140592541716	0.0313316574602645	0.703491690537288	HDAC1
ENSG00000188186	0.535481519221861	7.51094893626748	4.67891872357391	0.0313858530871823	0.703491690537288	LAMTOR4
ENSG00000141503	-0.291465558329825	7.20322237466436	4.67687665439627	0.0314129737564181	0.703491690537288	MINK1
ENSG00000274576	0.9888796416814	0.0700992906035393	4.67452251574493	0.0314553262271197	0.703491690537288	IGHV2-70
ENSG00000243716	-0.318357111980035	6.67265065842106	4.67184733333882	0.0315035272199145	0.703491690537288	NPIPB5
ENSG00000196972	1.40573380099721	-1.3332031361544	4.67154567046395	0.0315089673919571	0.703491690537288	SMIM10L2B
ENSG00000100626	1.71696229466886	-1.40193784636866	4.67009915649322	0.0315350674467926	0.703491690537288	GALNT16
ENSG00000222337	2.04291081527677	-1.80807540106307	14.8666903858996	0.0315354157592649	0.703491690537288	RN7SKP225
ENSG00000268104	1.89025461240094	-1.65884716712918	5.48410689974741	0.0316319063672905	0.704965697866403	SLC6A14
ENSG00000187479	1.41558974199365	-1.38958696285731	5.1829961755025	0.0318384650839043	0.708669161250344	C11orf96
ENSG00000180879	0.446928280351845	7.09350126797635	4.65036625255673	0.0318976858157083	0.708669161250344	SSR4
ENSG00000276232	1.91764971146997	-1.54091689941326	4.64903954451776	0.0319176351556995	0.708669161250344
ENSG00000066382	1.15528350847286	-0.648840090767056	4.64888931850299	0.0319203815836293	0.708669161250344	MPPED2
ENSG00000172183	0.348530177728884	7.64440058807822	4.64508411881912	0.0319900309215065	0.709090427803582	ISG20
ENSG00000266498	1.33634449221791	-1.54286256722857	4.63872271012031	0.0321068249017211	0.709090427803582
ENSG00000198822	1.63721525457413	-1.53175714059375	5.26130652556035	0.0321204879579526	0.709090427803582	GRM3
ENSG00000280435	1.48671592838025	-1.67015660027402	4.63758210178879	0.0321278134853664	0.709090427803582
ENSG00000177000	-0.248248981381442	5.84573699488633	4.63712300025654	0.0321362655781741	0.709090427803582	MTHFR
ENSG00000075413	-0.225977751455011	6.78936609727323	4.63694862344928	0.0321394764795966	0.709090427803582	MARK3
ENSG00000245870	1.68250772821265	-1.55533873952	4.63618674471488	0.032153509345999	0.709090427803582	LINC00682
ENSG00000235097	1.50483844480487	-1.65799185060745	4.6295242179809	0.0322764992875703	0.709367933435037	LINC00330
ENSG00000270049	-0.28300251797337	2.69079225438172	4.62739238367469	0.0323159570743974	0.709367933435037	ATP6V0D1-DT
ENSG00000248980	1.02181822685792	-0.758557140836453	4.62640453157397	0.032334258241847	0.709367933435037	SPCS3-AS1
ENSG00000157103	1.69663200037526	-1.59996452677369	4.62589050882452	0.0323437854454357	0.709367933435037	SLC6A1
ENSG00000108671	-0.185859759951177	5.44630027074315	4.62466262806558	0.0323665556495167	0.709367933435037	PSMD11
ENSG00000149136	-0.256973644328851	6.0195587220616	4.62229275276667	0.0324105509610979	0.709367933435037	SSRP1
ENSG00000001497	-0.206377772714974	4.82957200174754	4.62189839010902	0.0324178781585901	0.709367933435037	LAS1L
ENSG00000244586	1.39447231167449	-1.78748790057958	7.22881795971077	0.0324210416086941	0.709367933435037	WNT5A-AS1
ENSG00000125166	-0.229015286688234	4.91743767709194	4.6206255178644	0.0324415397981335	0.709367933435037	GOT2
ENSG00000180818	1.36996050771004	-1.69596801095229	4.61344766719446	0.0325753099888537	0.710046840280125	HOXC10
ENSG00000103490	0.418592495725145	7.99157865937344	4.61303472890686	0.0325840783153051	0.710046840280125	PYCARD
ENSG00000270074	-0.737270257047814	-0.12967117449823	4.61155726007891	0.0326106368805607	0.710046840280125
ENSG00000256542	-1.50626734555145	-1.78447528874459	7.89368475209598	0.0326914551191724	0.710046840280125
ENSG00000234380	1.81234385320009	-1.66526220191835	6.05277551984564	0.0326935536616466	0.710046840280125	LINC01426
ENSG00000224675	1.5357428841997	-1.80677987022196	9.86931099010089	0.0327360066796463	0.710046840280125
ENSG00000104804	1.32078042968844	-1.64256390487102	4.60241239414206	0.0327821000838745	0.710046840280125	TULP2
ENSG00000176153	1.18395059364963	-1.08261926917857	4.60192136179869	0.0327913335198595	0.710046840280125	GPX2
ENSG00000065491	-0.274595362915307	4.09406276786769	4.5996978600239	0.0328331787369709	0.710046840280125	TBC1D22B
ENSG00000142731	0.608094560107378	0.315584574288199	4.59881104707123	0.0328498837649126	0.710046840280125	PLK4
ENSG00000107021	-0.193700732852651	5.31374689082308	4.59848632352918	0.0328560028633363	0.710046840280125	TBC1D13
ENSG00000166685	-0.200934056029127	5.41450350988201	4.5981753252964	0.0328618644440418	0.710046840280125	COG1
ENSG00000233508	1.6275456162803	-1.70434935599323	5.15782526284813	0.0329185759812783	0.710046840280125	PTPRT-DT
ENSG00000164182	0.655646321640726	1.5711823230595	4.59096942677513	0.0329980987962136	0.710046840280125	NDUFAF2
ENSG00000147689	1.32457895118934	0.402107455775915	4.59087336896594	0.0330158059779185	0.710046840280125	FAM83A
ENSG00000234869	1.44969723367827	-1.69416217088665	4.63018276785664	0.0330657085411125	0.710046840280125	LINC02925
ENSG00000183090	1.66722895192837	-1.53667984479668	4.58592139630122	0.0330936984855016	0.710046840280125	FREM3
ENSG00000109610	1.78642359180826	-1.60137204959902	4.58294458328549	0.0331502762451024	0.710046840280125	SOD3
ENSG00000203872	-0.449714719388283	0.861328508294173	4.58211681945273	0.0331660268996775	0.710046840280125	C6orf163
ENSG00000174450	1.53796656766218	-1.60835767867058	4.58099538301197	0.0331873780854221	0.710046840280125	GOLGA6L2
ENSG00000210127	-1.39467875769899	-1.05554854968126	4.57961700140201	0.0332136410698598	0.710046840280125	MT-TA
ENSG00000269067	1.47613605779472	-1.81537163744456	11.5264301102236	0.0332946520278527	0.710046840280125	ZNF728
ENSG00000169239	-0.276424604993991	4.41282380169133	4.57475026861991	0.0333065441096131	0.710046840280125	CA5B
ENSG00000037965	1.71231040210775	-1.5749728660027	4.57365754506581	0.0333274410610346	0.710046840280125	HOXC8
ENSG00000204843	-0.2420791157313	7.10032951005194	4.57194671139019	0.0333601862558269	0.710046840280125	DCTN1
ENSG00000118997	1.32578878842987	-1.07349494570343	4.57128325744807	0.0333728937961868	0.710046840280125	DNAH7
ENSG00000182473	-0.200268858927179	6.90541912942464	4.57060532288594	0.0333858839464895	0.710046840280125	EXOC7
ENSG00000241973	-0.287078107206901	7.0360377437776	4.56974782564489	0.0334023223726692	0.710046840280125	PI4KA
ENSG00000100065	-1.22895757039229	-0.95145897733454	4.56966327385836	0.033403943711092	0.710046840280125	CARD10
ENSG00000158435	-0.191428524824618	5.46475754665157	4.56938096281656	0.033409357817699	0.710046840280125	CNOT11
ENSG00000130287	1.6054202014863	-1.62424468885759	4.56870847912803	0.0334222582943143	0.710046840280125	NCAN
ENSG00000117174	-0.286650610320258	3.53812552137337	4.56699245483838	0.0334552010791868	0.710095833895048	ZNHIT6
ENSG00000225206	1.59410237355393	-1.65334320892974	4.56408491883161	0.0335110954003485	0.710287162927354	MIR137HG
ENSG00000164512	-0.413970006293422	2.62716519168531	4.56246532993967	0.0335422728383258	0.710287162927354	ANKRD55
ENSG00000171806	0.64084312625197	2.10776056354203	4.56128691529524	0.0335692256195709	0.710287162927354	METTL18
ENSG00000273855	0.75010286953211	0.233503291664622	4.56013964464402	0.033587096105776	0.710287162927354
ENSG00000108107	0.483121814375521	10.8862722056045	4.55727622032124	0.0336456074492373	0.710287162927354	RPL28
ENSG00000204961	1.96551036860777	-1.40111867129226	4.55210123485637	0.033742506920909	0.710287162927354	PCDHA9
ENSG00000228113	0.551988953780766	1.62512602218708	4.55091652012587	0.0337654754557179	0.710287162927354
ENSG00000135312	-1.46395896472562	-1.522107824596	4.54990848038715	0.0337850316610358	0.710287162927354	HTR1B
ENSG00000280121	1.48157759491719	-1.238932194884	4.54845561525525	0.0338132385276253	0.710287162927354
ENSG00000213934	1.31540718026631	8.25362868744335	4.54768928223587	0.0338543242200727	0.710287162927354	HBG1
ENSG00000213373	0.58129026464697	1.86224354753533	4.54208455718218	0.0339372229525948	0.710287162927354	LINC00671
ENSG00000203618	0.784736461445161	7.36503762900089	4.54250792372298	0.0339518360136689	0.710287162927354	GP1BB
ENSG00000260914	-0.232959314148388	5.06341815345762	4.54024878855151	0.0339730366688501	0.710287162927354
ENSG00000185823	1.82271681398017	-1.58931011941079	4.54021274082953	0.0339737403156516	0.710287162927354	NPAP1
ENSG00000171159	0.528930891264836	6.51515236244032	4.54071752702144	0.0339748321191229	0.710287162927354	BBLN
ENSG00000254872	1.5968185508046	-1.42658314698825	4.53923523274305	0.0339928269863984	0.710287162927354	LINC02688
ENSG00000013573	-0.579051720792576	4.62610201117734	4.53754199326473	0.0340392279031686	0.710287162927354	DDX11
ENSG00000262660	1.75911915142201	-1.70074514559586	4.53493232702253	0.0340769789641477	0.710287162927354
ENSG00000157890	0.806782895966837	-0.396702682677961	4.53420467496289	0.0340912312979583	0.710287162927354	MEGF11
ENSG00000183010	0.712186030207749	0.0533155740845748	4.5335212769818	0.0341046225447073	0.710287162927354	PYCR1
ENSG00000224187	1.64343851955658	-1.8135574556914	11.7314936125708	0.0341077578884349	0.710287162927354	LINC01991
ENSG00000179930	1.53567320248783	-1.63970225189287	4.52975572094689	0.0341785082077279	0.710365005296199	ZNF648
ENSG00000139719	-0.207882061392338	5.19095123461878	4.52896191823251	0.0341941052312729	0.710365005296199	VPS33A
ENSG00000261541	1.58625318066143	-1.75314348640791	6.87808761120581	0.0342049030843686	0.710365005296199
ENSG00000117523	-0.253815703062463	7.60643756718271	4.52537785679545	0.03426461984116	0.710365005296199	PRRC2C
ENSG00000256654	1.74649580085836	-1.46637286050436	4.52244057468352	0.0343225233751337	0.710365005296199
ENSG00000248538	1.73382650261017	-1.31580335712529	4.52217336379657	0.0343277960872373	0.710365005296199
ENSG00000099977	0.39399278449912	5.39938214191999	4.52104430988651	0.0343503822593372	0.710365005296199	DDT
ENSG00000183077	0.327333173734961	1.96406192806039	4.52029264168144	0.0343649313481524	0.710365005296199	AFMID
ENSG00000249378	1.74508859334004	-1.75398230888847	7.75435456677384	0.034387330051874	0.710365005296199	LINC01060
ENSG00000232527	2.04526551446381	-1.68093344558573	7.58648392991853	0.0344283364924299	0.710416721997335	LINC02802
ENSG00000170579	1.50952503439845	-1.16967539041133	5.60381186884472	0.0344636692268065	0.710416721997335	DLGAP1
ENSG00000077063	1.23670109346654	-1.02660155544777	4.51438847953474	0.0344817849791613	0.710416721997335	CTTNBP2
ENSG00000179598	-0.304714648179915	2.74818793192979	4.51240910359077	0.0345210537217645	0.710594123590637	PLD6
ENSG00000151929	-0.359413452478084	3.53635411277306	4.50508469314071	0.0346667717916933	0.710992986949586	BAG3
ENSG00000065325	1.76784858469023	-1.65951806847157	5.59401010921232	0.0348074800468724	0.710992986949586	GLP2R
ENSG00000236049	1.60352602302066	-1.79480521057811	9.17662910925798	0.034821999118219	0.710992986949586	LINC01920
ENSG00000258986	1.70946479921681	-1.60460526907773	4.4972170170333	0.0348240188997838	0.710992986949586	TMEM179
ENSG00000026025	-0.293355534408482	10.5845500014671	4.49704315871645	0.0348275021743266	0.710992986949586	VIM
ENSG00000171791	-0.371993613594499	5.52905908882266	4.49428361860455	0.0348828390238579	0.710992986949586	BCL2
ENSG00000104812	-0.232706302897346	5.45489471620603	4.49348051116153	0.0348989610441209	0.710992986949586	GYS1
ENSG00000230102	1.72386398457329	-1.66678356997245	6.01965101657872	0.034903441867109	0.710992986949586	LINC02028
ENSG00000145191	-0.182759908635258	5.6892120861988	4.49195028742597	0.034929701293361	0.710992986949586	EIF2B5
ENSG00000214513	1.56407798643937	-1.73967699979973	6.22299949424497	0.0349865341610567	0.710992986949586	NOTO
ENSG00000167641	0.555745337479687	1.9237972261626	4.48754202602779	0.0350184169694616	0.710992986949586	PPP1R14A
ENSG00000145063	-1.41453456691333	-1.60386688312551	4.48725942550487	0.0350241123456048	0.710992986949586
ENSG00000204183	1.50122914882705	-1.76351174120356	7.02332658771549	0.0350739853459479	0.710992986949586	GDF5-AS1
ENSG00000260272	1.85018789800006	-1.40191114202993	4.48420170176253	0.0350857983795377	0.710992986949586
ENSG00000143799	-0.344038274742836	6.52468689100842	4.48399551159599	0.0350899621382999	0.710992986949586	PARP1
ENSG00000115758	-0.315153561014853	6.19997298563901	4.48255734870867	0.0351190185432745	0.710992986949586	ODC1
ENSG00000135597	-0.246381283459432	4.8889496578858	4.48119270699244	0.0351466129421861	0.710992986949586	REPS1
ENSG00000259895	1.04542847463365	-0.785404165465636	4.48052514609109	0.0351601199879671	0.710992986949586	TEDC2-AS1
ENSG00000255408	1.84386018467227	-1.7326544138449	7.58400243263253	0.0351953672719142	0.710992986949586	PCDHA3
ENSG00000037637	-0.16736464243692	5.16871126287986	4.47872204193618	0.0351966302687902	0.710992986949586	FBXO42
ENSG00000165633	1.35172211141616	-0.948718462276097	4.4765986348852	0.0352396773732327	0.710992986949586	VSTM4
ENSG00000196475	1.8953925286027	-1.77632044286107	10.1363411447409	0.0352516367568641	0.710992986949586	GK2
ENSG00000183826	-0.21593325674066	4.51480366858217	4.47576152545957	0.0352566630251304	0.710992986949586	BTBD9
ENSG00000132819	-0.531372125408336	9.32402883684394	4.47526153448552	0.0352766388382097	0.710992986949586	RBM38
ENSG00000023572	0.374440964929648	1.79296255779261	4.46645478739429	0.0354460858286491	0.713175013846142	GLRX2
ENSG00000230124	-0.185141984632076	4.51759280157418	4.46643737263645	0.0354464412784	0.713175013846142	ACBD6
ENSG00000157219	1.55914545211074	-1.75173742779813	6.52347698487755	0.0356161535261201	0.715178237105222	HTR5A
ENSG00000004139	-0.24343415318012	4.69043782081751	4.45699051522407	0.0356398134995304	0.715178237105222	SARM1
ENSG00000205041	0.640123882056479	0.0933276157653808	4.45539544165905	0.0356725732102648	0.715178237105222
ENSG00000248115	1.45569871195995	-1.44150506465627	4.45119782203362	0.0357589356795937	0.715178237105222
ENSG00000101194	0.35452943572578	4.09877037876938	4.45012144025536	0.0357811167509084	0.715178237105222	SLC17A9
ENSG00000261656	0.926601554490165	-0.181255337057245	4.44983508926343	0.035787020043156	0.715178237105222	BEAN1-AS1
ENSG00000125652	0.468706623328857	5.97930815318155	4.45012059966189	0.0357880546896987	0.715178237105222	ALKBH7
ENSG00000031698	-0.20790782992509	6.67588983790025	4.44790185373141	0.0358269016484774	0.715178237105222	SARS1
ENSG00000149654	1.56573505294905	-1.60825205602682	4.4474900127725	0.0358354037474548	0.715178237105222	CDH22
ENSG00000158473	0.313038926026588	5.06162452687442	4.44656221200567	0.0358545651702592	0.715178237105222	CD1D
ENSG00000149932	0.358660175228654	6.32682232963927	4.44294471467532	0.0359293786559276	0.716054289326819	TMEM219
ENSG00000251314	1.67559257596711	-1.77628163649278	8.24260634954291	0.0359882002538081	0.716100911866745
ENSG00000176340	0.370923481409539	6.56617083060928	4.43985006818717	0.0359935094626265	0.716100911866745	COX8A
ENSG00000166343	-0.309705919021602	1.94120263826039	4.43800743950943	0.0360317517429027	0.716246948453687	MSS51
ENSG00000171540	1.77372328562522	-1.52191616951195	4.43498907960562	0.0360944878231027	0.716879210594579	OTP
ENSG00000146674	-0.567339139786851	2.62658949255534	4.43173784948639	0.0361655914103463	0.717676436394697	IGFBP3
ENSG00000106031	1.90298761012652	-1.41582051262939	4.42631478408714	0.0362754224382299	0.718530530568453	HOXA13
ENSG00000166938	-0.222183839442826	4.35913682925012	4.42553998705938	0.0362916300923617	0.718530530568453	DIS3L
ENSG00000279628	2.00740325211941	-1.14935091510666	4.42442922734806	0.0363194257792195	0.718530530568453
ENSG00000140386	-0.262799595599436	3.71147207601425	4.42358146435908	0.0363326336105888	0.718530530568453	SCAPER
ENSG00000226235	-1.79726020454424	-1.48862572143935	4.41780643138109	0.0364538235759736	0.720004334841899	LEMD1-AS1
ENSG00000173692	-0.207160981565577	5.40615379396026	4.41276258494842	0.0365600176978724	0.720004334841899	PSMD1
ENSG00000176845	0.280960092421795	6.22873689722405	4.41275507171782	0.0365601761256419	0.720004334841899	METRNL
ENSG00000159199	0.408309191221086	4.69913723399465	4.41146853600453	0.0365880858999923	0.720004334841899	ATP5MC1
ENSG00000222036	1.59885450747914	-1.69014958094068	4.86823969196907	0.0366528307712997	0.720004334841899	POTEM
ENSG00000087269	-0.255134420772413	5.08796342270492	4.40820437667519	0.0366562673330623	0.720004334841899	NOP14
ENSG00000256092	0.571374491515513	0.810271773887216	4.40613010506846	0.036700155283131	0.720004334841899	SBNO1-AS1
ENSG00000176495	1.37176095328925	-1.79970251546401	8.57184131296492	0.0367424466352748	0.720004334841899	OR5AN1
ENSG00000261546	0.706570537649851	-0.35530656925961	4.40381899298901	0.036749119545844	0.720004334841899
ENSG00000164604	1.3022629950772	-1.12736806677181	4.40359971987198	0.0367537687370235	0.720004334841899	GPR85
ENSG00000256222	1.70052384247455	-1.56532367512177	6.4672061312213	0.0367712859186924	0.720004334841899	MTRNR2L3
ENSG00000100033	1.15995228374628	-0.691392155852651	4.40236657499006	0.0367799263289675	0.720004334841899	PRODH
ENSG00000135549	1.07186466794608	-0.954666930101778	4.39729725686132	0.0368876633563195	0.720269491141554	PKIB
ENSG00000185104	-0.21496255291753	4.51133117823746	4.39628014737524	0.0369093197525562	0.720269491141554	FAF1
ENSG00000259690	1.69952049415357	-1.5713872005256	4.39343099905337	0.0369700554295904	0.720269491141554
ENSG00000180869	1.36364298931938	-1.72144612459977	4.8097285874019	0.0369746256812288	0.720269491141554	LINC01555
ENSG00000078795	-0.783639602184407	0.685094166491587	4.39158543502091	0.0370094537392124	0.720269491141554	PKD2L2
ENSG00000164600	1.46588189038101	-1.73922288517616	5.70895643025792	0.0370261661087989	0.720269491141554	NEUROD6
ENSG00000198668	-0.182597468565917	8.66428982677207	4.38979755707671	0.0370476627667082	0.720269491141554	CALM1
ENSG00000110171	-0.227262104784123	3.88117002502254	4.38723383245381	0.037102525067848	0.720269491141554	TRIM3
ENSG00000204779	1.46257111524993	-1.39923437086741	4.38572490144467	0.0371348553672189	0.720269491141554	FOXD4L5
ENSG00000143190	-0.215278337569393	4.86792824493804	4.38491270665637	0.0371522697071902	0.720269491141554	POU2F1
ENSG00000126709	0.777023640257924	7.3501617621097	4.38552543330542	0.0371623145353938	0.720269491141554	IFI6
ENSG00000153531	0.583327930206413	0.463690699119723	4.38384232875472	0.0371752329147569	0.720269491141554	ADPRHL1
ENSG00000274387	-1.25469524483554	-1.70816790097136	4.38280722202354	0.0371974536584882	0.720269491141554
ENSG00000054118	-0.215511101437316	7.03018500108483	4.38044168539012	0.0372482874228443	0.720651757835297	THRAP3
ENSG00000279827	1.17727497396377	-0.929701398505897	4.37530398111422	0.0373589454384371	0.721609688257694
ENSG00000154639	1.3203751403546	-0.873908744871531	4.37525200464964	0.0373600666972661	0.721609688257694	CXADR
ENSG00000198225	0.537420062834376	0.165019436104148	4.37132604520807	0.0374448617664671	0.722645300602144	FKBP1C
ENSG00000204209	-0.197100527146949	6.62686977341356	4.36913022299114	0.0374923767685497	0.722960323412183	DAXX
ENSG00000069329	-0.219455807455068	6.67575291377214	4.36552476076626	0.037570532567687	0.72357427455375	VPS35
ENSG00000124260	1.92236719836746	-1.32573889516511	4.36478984710544	0.037586652280728	0.72357427455375	MAGEA10
ENSG00000175198	-0.266922715011364	2.46334854295424	4.36088095377334	0.037671449670109	0.724604863447125	PCCA
ENSG00000269987	0.643228445421403	0.980197605308818	4.3583060200367	0.0377275300334163	0.725081833428294
ENSG00000239264	0.595279262464305	6.12135571547761	4.3556740753136	0.0378009034148736	0.72549917361019	TXNDC5
ENSG00000228293	1.33616078088545	-1.76701618487835	6.50076500492418	0.0378419225692691	0.72549917361019	IDH3B-DT
ENSG00000090539	1.44906214882654	-1.60963716587705	4.35301008743308	0.0378431487140703	0.72549917361019	CHRD
ENSG00000138674	-0.304578322225964	6.0248344400013	4.35110372806537	0.0378848589427027	0.72569856245782	SEC31A
ENSG00000255092	-1.45636150863295	-1.62180477455699	4.34940057846204	0.0379221640215744	0.725813309407145
ENSG00000073754	1.36761199500532	-1.59639562386193	4.34656616646384	0.0379843336608438	0.726084094890602	CD5L
ENSG00000109944	-0.43725942548082	0.871675390887328	4.34589981863208	0.0379989648417594	0.726084094890602	JHY
ENSG00000205456	1.16024136712963	-0.766401258684684	4.33961037488257	0.0381373568869029	0.727961377215169	TP53TG3D
ENSG00000221883	0.38285673915983	1.23082156019235	4.33792780562773	0.0381744699168954	0.727961377215169	ARIH2OS
ENSG00000196419	-0.225773476763683	7.73496497139181	4.33715933429473	0.0381914330267342	0.727961377215169	XRCC6
ENSG00000177822	1.8186390507369	-1.70741996386555	6.50856710163613	0.0382303886251123	0.72810513356849	TENM3-AS1
ENSG00000125522	1.47483959298649	-1.73852150684105	6.18713025943382	0.0382663064158974	0.728190845737004	NPBWR2
ENSG00000160961	0.214588829501062	5.2454465494918	4.32679740405152	0.0384209381584329	0.728704683626147	ZNF333
ENSG00000148362	0.44152399287997	6.0571666828206	4.32703506619468	0.0384216623207652	0.728704683626147	PAXX
ENSG00000108883	-0.227981674550203	6.35277412947306	4.32637639654606	0.0384302936871236	0.728704683626147	EFTUD2
ENSG00000122507	-0.29731511919595	2.5569935777582	4.32618759247141	0.0384344900264699	0.728704683626147	BBS9
ENSG00000262766	0.67561514763942	-0.209343507306311	4.32265809221207	0.0385130253246844	0.728704683626147
ENSG00000258337	1.34648201787769	-1.67598550379767	4.32205583266519	0.0385264431592202	0.728704683626147
ENSG00000115652	-0.218452329592065	4.99779403130287	4.32045990484473	0.0385620229275807	0.728704683626147	UXS1
ENSG00000179455	1.08035172028098	-0.692135578763653	4.31829991269004	0.0386102331914284	0.728704683626147	MKRN3
ENSG00000233670	1.63498588986463	-1.59308676602516	4.3167177279716	0.038645587323184	0.728704683626147	PIRT
ENSG00000186197	-0.483374064727649	1.84736485246245	4.31598815806994	0.0386619011599046	0.728704683626147	EDARADD
ENSG00000254587	1.51813878568369	-1.67731939516644	4.31592596775951	0.0386632921268429	0.728704683626147
ENSG00000099812	1.67495110924849	-1.55628608856366	4.3149221922702	0.0386857501687457	0.728704683626147	MISP
ENSG00000169607	0.828780622399354	-0.677392639682652	4.31419529768824	0.0387020219839411	0.728704683626147	CKAP2L
ENSG00000170537	1.49096826269337	-1.62273201177773	4.31052010562679	0.0387844031475146	0.72876006340282	TMC7
ENSG00000164930	0.67463709370357	0.856092003776402	4.31049028157352	0.0387850724236834	0.72876006340282	FZD6
ENSG00000225269	1.48053238031825	-1.66303428368338	4.30985689983023	0.0387992889049564	0.72876006340282	LINC00705
ENSG00000118492	1.45567127428765	-1.64603683042287	4.33649663896405	0.0389356973068305	0.730138370743708	ADGB
ENSG00000268531	1.46645414396639	-1.60272717334283	4.30307866517959	0.0389517733982807	0.730138370743708
ENSG00000136891	-0.211530993055075	3.92765603817999	4.30217805902548	0.0389720811306753	0.730138370743708	TEX10
ENSG00000127418	-0.332136196565227	3.90538721781835	4.30023464419852	0.0390159411736867	0.730138370743708	FGFRL1
ENSG00000035403	-0.266920889311034	7.16924388593391	4.2989670671719	0.0390445765937886	0.730138370743708	VCL
ENSG00000272711	0.465189571366543	0.510997264131977	4.29821050958448	0.0390616783036585	0.730138370743708	HK2-DT
ENSG00000164713	0.295986219270294	8.06472211445104	4.29477412605022	0.0391394560182591	0.73086249913191	BRI3
ENSG00000228262	1.43754436765155	-1.75100827086066	6.06518754932627	0.0391634836449147	0.73086249913191	LINC01320
ENSG00000261087	-0.285579658117977	2.93581288341532	4.29111777859185	0.0392223917227877	0.731372964883969	ZNNT1
ENSG00000238057	0.57734440106902	0.457362916709258	4.28101556622265	0.0394525020433051	0.735072421511033	ZEB2-AS1
ENSG00000105372	0.469780164151343	9.72378120847868	4.27771792405213	0.0395330777043001	0.735982068297404	RPS19
ENSG00000259357	0.432925208905525	2.28998417234004	4.27522707378199	0.0395849950615774	0.736357155326839
ENSG00000239002	1.62270601701289	-0.234466311352846	4.27365858463418	0.039634608197014	0.736688812181548	SCARNA10
ENSG00000245148	0.535618484808013	1.54373319695113	4.26933051503832	0.039720444457322	0.737503320482955	ARAP1-AS2
ENSG00000112640	-0.197657223220774	5.46202804965064	4.26760410562043	0.0397601941710939	0.737503320482955	PPP2R5D
ENSG00000135108	-0.220419337724193	4.33351499429982	4.26591926689033	0.0397990272182736	0.737503320482955	FBXO21
ENSG00000166797	0.350609837546463	4.21301690784379	4.26343057587835	0.0398564611203271	0.737503320482955	CIAO2A
ENSG00000103811	0.277313122640239	7.18995209351262	4.26306084676354	0.0398650011728307	0.737503320482955	CTSH
ENSG00000153237	1.43594592237444	-1.56477383307777	4.26287285249904	0.039869344230095	0.737503320482955	CCDC148
ENSG00000255153	0.547269066736645	0.539108394540111	4.25969715629279	0.0399427849131134	0.738272622580656	TOLLIP-DT
ENSG00000086015	-0.244356261029702	3.99170972352023	4.24964227555517	0.0401762558529606	0.741672424255222	MAST2
ENSG00000172748	0.511618217269709	0.709452969989749	4.24902127417179	0.0401907224464819	0.741672424255222	ZNF596
ENSG00000038295	1.62862724306399	-1.68796897007464	5.12821470687658	0.0402801410975548	0.742369701353424	TLL1
ENSG00000258710	1.53438170491298	-1.6358122109703	4.24391429612829	0.0403099012813032	0.742369701353424	LINC01193
ENSG00000230448	-1.95635569251484	-1.74368586489458	7.28891887216767	0.0403245946157546	0.742369701353424	LINC00276
ENSG00000154736	0.608504447808763	0.787261345396302	4.24019437330695	0.0403969459707429	0.742461923118069	ADAMTS5
ENSG00000182648	0.449601323397227	1.06172382752748	4.23811971700865	0.040445578270432	0.742461923118069	LINC01006
ENSG00000101384	0.559022967299489	1.48007551288662	4.23612591303659	0.0404923735507051	0.742461923118069	JAG1
ENSG00000261115	1.31917557623188	-0.858418527917728	4.23523360121298	0.0405133349367357	0.742461923118069	TMEM178B
ENSG00000276203	1.73477622901498	-1.34453937290827	4.2330681908211	0.0405642504607387	0.742461923118069	ANKRD20A3P
ENSG00000188984	1.50128066586342	-1.72080520479204	5.49504868806831	0.040589720446491	0.742461923118069	AADACL3
ENSG00000102096	-0.226108816070077	7.52834914871002	4.22941442246676	0.0406503151505038	0.742461923118069	PIM2
ENSG00000281591	1.44058264313166	-1.78207833895567	7.51876425279703	0.0406550961303543	0.742461923118069	DBET
ENSG00000137807	0.583124069293844	0.419172010311986	4.22680009136152	0.0407120141753669	0.742461923118069	KIF23
ENSG00000260996	1.31140435204749	-1.34350595079773	4.22556153337088	0.0407412790438736	0.742461923118069
ENSG00000089225	1.60252536428382	-1.42411605396537	4.22343461977567	0.040791585978815	0.742461923118069	TBX5
ENSG00000260973	-1.70912303087576	-1.14691196740365	4.22052355794771	0.0408641246665293	0.742461923118069
ENSG00000261542	0.677679653102267	-0.243748333766868	4.21875396104496	0.0409025266877536	0.742461923118069
ENSG00000258727	-0.272060148468414	4.33888662474499	4.21823133047785	0.0409149338100239	0.742461923118069	AP1G2-AS1
ENSG00000101298	-0.325476391908228	4.13380003372892	4.21662648623481	0.0409530572701745	0.742461923118069	SNPH
ENSG00000074590	0.92593495860257	0.0828488983384136	4.21410158768871	0.0410131128079907	0.742461923118069	NUAK1
ENSG00000273549	1.77986896603922	-1.80240055958731	12.7759791068183	0.0410315770220549	0.742461923118069
ENSG00000278090	-0.52239253638688	1.37595063346062	4.21205716915112	0.041061808122282	0.742461923118069	LUNAR1
ENSG00000009954	-0.20392843898802	5.76263384556538	4.2118099005208	0.0410677018686502	0.742461923118069	BAZ1B
ENSG00000151338	1.54337127446856	-1.36965047522872	4.21139742962377	0.041077535265441	0.742461923118069	MIPOL1
ENSG00000064205	1.66236683090529	-1.34836712871515	4.20676271208604	0.0411881990888645	0.742461923118069	CCN5
ENSG00000223387	1.421588559512	-1.37322416894586	4.20624189240517	0.0412006544445097	0.742461923118069	LINC02068
ENSG00000139767	1.8620128696785	-1.19682627735149	4.20568788514035	0.0412173409373822	0.742461923118069	SRRM4
ENSG00000164530	-0.460878356690822	3.42294875102372	4.2051143402646	0.0412281893359355	0.742461923118069	PI16
ENSG00000254996	-0.310824203067473	5.60636233305869	4.20502086289579	0.0412298708561918	0.742461923118069	ANKHD1-EIF4EBP3
ENSG00000104722	-0.755807235596266	-0.16987704365805	4.20441917211555	0.0412442759736919	0.742461923118069	NEFM
ENSG00000197408	1.634251219957	-1.54329811611713	4.20115927169625	0.0413224139503777	0.742461923118069	CYP2B6
ENSG00000105289	-0.386606139465206	2.76518612625737	4.200929250739	0.0413279333266381	0.742461923118069	TJP3
ENSG00000140932	0.824443311171794	6.73145142770985	4.20182578686693	0.0413320480935345	0.742461923118069	CMTM2
ENSG00000141452	-0.192375308019952	5.29995317698705	4.19974627757967	0.041356331193107	0.742461923118069	RMC1
ENSG00000264066	1.34639034021046	-1.29306962255012	4.19940005971115	0.0413646462264111	0.742461923118069
ENSG00000181896	-0.218486331040867	5.55040034249867	4.19629149417643	0.0414393830867859	0.742461923118069	ZNF101
ENSG00000096384	-0.296220645918011	8.27365557064967	4.19561591599631	0.0414556443592598	0.742461923118069	HSP90AB1
ENSG00000135702	1.47877838660971	-1.46247814749828	4.19555709373588	0.0414570605392962	0.742461923118069	CHST5
ENSG00000186010	0.522941685375587	6.37633581314939	4.19357062805069	0.0415184453950804	0.742461923118069	NDUFA13
ENSG00000020633	-0.285299841071243	7.92679254234814	4.19261964219889	0.0415278464401656	0.742461923118069	RUNX3
ENSG00000105647	-0.290406812360623	5.35670297933057	4.19029240447797	0.0415840182387283	0.742461923118069	PIK3R2
ENSG00000223576	-1.22985921418009	-1.70596800331586	4.18426663827694	0.0417298336284534	0.742461923118069
ENSG00000181788	-0.413827532150656	6.72348758293024	4.18220277769912	0.0417849513661346	0.742461923118069	SIAH2
ENSG00000172179	-1.41311781863953	-1.40699525525723	4.17982155622218	0.0418377448501303	0.742461923118069	PRL
ENSG00000260755	0.835599671903267	-0.17637203163478	4.17976245983758	0.0418391814907921	0.742461923118069
ENSG00000272070	1.24731512481375	-1.25502797804013	4.17966498961253	0.0418415511183264	0.742461923118069
ENSG00000196274	1.71758415535632	-1.80276583666351	11.6554774406167	0.0419078522144088	0.742461923118069
ENSG00000196535	-0.197865244928323	6.98859890976617	4.17540763499132	0.0419451914493477	0.742461923118069	MYO18A
ENSG00000204687	1.82805534282769	-1.79052137534839	10.0618376613382	0.0419716729632338	0.742461923118069	MAS1L
ENSG00000244116	0.744882097122829	2.69696623815897	4.17415957082789	0.0419903541875364	0.742461923118069	IGKV2-28
ENSG00000231138	1.72229692170736	-1.8164104324492	12.3159035585107	0.0420457262588404	0.742461923118069
ENSG00000105352	0.417142624604372	5.81735846749292	4.16912656068945	0.0421026414834264	0.742461923118069	CEACAM4
ENSG00000137161	0.347003008597813	8.59215694281275	4.16762250043213	0.0421354138173413	0.742461923118069	CNPY3
ENSG00000272444	0.890544039086477	-0.890551481605191	4.16405062179808	0.042222994231877	0.742461923118069
ENSG00000130822	1.64393574299687	-1.64211743041211	5.29352191677732	0.0422291491848907	0.742461923118069	PNCK
ENSG00000276724	0.881425171622709	-0.793711070763417	4.16339254033907	0.0422391509934341	0.742461923118069
ENSG00000188153	1.59449490244704	-1.58346744630529	4.16317274781744	0.0422445486434451	0.742461923118069	COL4A5
ENSG00000177990	0.936962441882423	-0.381281349613915	4.16302786111151	0.0422481071601982	0.742461923118069	DPY19L2
ENSG00000134249	1.75301456797746	-1.73765665237217	7.19278836730383	0.0422519192594223	0.742461923118069	ADAM30
ENSG00000275620	1.76085039908077	-1.47882154268706	4.15783698344187	0.0423758079503912	0.742461923118069
ENSG00000175946	1.4879456334346	-1.76500053273151	6.65318938008578	0.0423908261218575	0.742461923118069	KLHL38
ENSG00000277159	1.26381291952162	-1.52200931026399	4.15705211603866	0.0423951519612917	0.742461923118069
ENSG00000132128	-0.221346024869702	5.42862507994088	4.15639379994525	0.0424113841603482	0.742461923118069	LRRC41
ENSG00000159723	1.16320952468573	-1.27043259373485	4.15488031035324	0.0424487274240774	0.742461923118069	AGRP
ENSG00000236299	1.44774895976969	-1.7753577769843	6.5967010574791	0.0424606276356941	0.742461923118069
ENSG00000275805	1.49699779185384	-1.66985646123	4.1536514901463	0.0424790724342058	0.742461923118069
ENSG00000167363	-0.501236452318164	1.75010751144088	4.15239749205309	0.0425100628435013	0.742461923118069	FN3K
ENSG00000175602	0.483443810950012	6.56878850922825	4.1512201806849	0.0425496337778317	0.742461923118069	CCDC85B
ENSG00000123094	1.1340725144866	-1.18329468306202	4.14913512347897	0.042590798723386	0.742461923118069	RASSF8
ENSG00000148734	1.70122398561165	-1.28524131685419	4.14646380068478	0.0426570283505778	0.742461923118069	NPFFR1
ENSG00000242330	1.66164508923867	-1.77494937138547	9.1929893613018	0.0427031579817191	0.742461923118069	RN7SL683P
ENSG00000161405	-0.242852705789324	7.00204257248187	4.14427781812569	0.0427113060419156	0.742461923118069	IKZF3
ENSG00000145833	-0.220456111711732	6.04295816008237	4.14264163545147	0.0427519800527413	0.742461923118069	DDX46
ENSG00000255224	0.532950726121349	1.18296166288659	4.14214593531694	0.042764310789315	0.742461923118069
ENSG00000166257	1.38344840255924	-0.824195095349349	4.13830652805332	0.0428604105414559	0.742461923118069	SCN3B
ENSG00000230492	1.36368881878686	-1.58493975994045	4.31029798320268	0.0428980064437444	0.742461923118069
ENSG00000111752	-0.211698041164972	5.58355357950914	4.136588210282	0.0429028191552049	0.742461923118069	PHC1
ENSG00000198739	1.27038607199824	-1.78875826578769	6.32575292017576	0.0429060746137571	0.742461923118069	LRRTM3
ENSG00000124491	-0.439880000181772	6.87800337731845	4.13565562439802	0.0429331090079953	0.742461923118069	F13A1
ENSG00000175564	-0.283196574272248	2.07192005020318	4.13300453990734	0.0429923821067552	0.742461923118069	UCP3
ENSG00000198911	-0.240681668257261	6.43162945469327	4.13043955861195	0.0430566074261771	0.742461923118069	SREBF2
ENSG00000087274	-0.238303962475308	8.08835552380414	4.12927944259451	0.0430856892327203	0.742461923118069	ADD1
ENSG00000137955	0.357128752109273	3.64100364838988	4.12919771002239	0.0430877388893912	0.742461923118069	RABGGTB
ENSG00000198856	0.345652736535395	4.52970483881414	4.12906747316879	0.0430910051300859	0.742461923118069	OSTC
ENSG00000135940	0.468632252186502	6.52686917626151	4.1284952359987	0.0431146942296288	0.742461923118069	COX5B
ENSG00000136352	1.75691833456112	-1.54786795556245	4.12501058388649	0.0431928800613431	0.742461923118069	NKX2-1
ENSG00000258227	0.534679604703989	2.42858343742125	4.12276631231737	0.0432501182047463	0.742461923118069	CLEC5A
ENSG00000227964	1.38901018543077	-1.74260098491641	5.26387248863245	0.0432616682138139	0.742461923118069	LINC01429
ENSG00000177627	-1.39431211682711	-1.79784813923404	7.16298361725479	0.0433072240777824	0.742461923118069	C12orf54
ENSG00000090530	0.654842521954962	-0.0591624198905861	4.12035289444147	0.0433101562787525	0.742461923118069	P3H2
ENSG00000278875	1.0325266154396	-1.10706166878446	4.12014682272411	0.0433153527447161	0.742461923118069
ENSG00000063046	-0.250475195736128	8.55915928313961	4.120032579802	0.0433182338679731	0.742461923118069	EIF4B
ENSG00000244405	0.728729539103218	-0.213105692640862	4.11492761986179	0.0434471843979077	0.742461923118069	ETV5
ENSG00000258735	1.35328341608555	-1.67010015705559	4.1144533049199	0.0434591861245933	0.742461923118069	PPP1R13B-DT
ENSG00000162924	0.293294105422536	4.69908405988569	4.11423753311004	0.043464647021124	0.742461923118069	REL
ENSG00000248643	0.605420001808401	2.51528312229941	4.11315480911479	0.0434987641956722	0.742461923118069	RBM14-RBM4
ENSG00000183691	0.487314027594656	3.40489107868258	4.10874092297489	0.0436082339007535	0.742461923118069	NOG
ENSG00000142684	0.531417563946602	3.22039362941985	4.10840603389506	0.0436170027203008	0.742461923118069	ZNF593
ENSG00000261003	1.43339297994694	-1.26875070998097	4.10719227075008	0.0436433526566732	0.742461923118069
ENSG00000228999	1.84744814947797	-1.71843006367949	6.48775595598082	0.0437007750250074	0.742461923118069
ENSG00000175449	0.561129586891558	0.559995293808014	4.10135459527507	0.0437920163715931	0.742461923118069	RFESD
ENSG00000148690	0.475102626110213	3.54716948613918	4.10069483199216	0.0438123662656502	0.742461923118069	FRA10AC1
ENSG00000124818	1.56623883297133	-1.59503139416542	4.1003540810252	0.0438175494642772	0.742461923118069	OPN5
ENSG00000188917	-0.201172128847457	4.48201888650152	4.09973485581224	0.0438333599645027	0.742461923118069	TRMT2B
ENSG00000048342	0.55286774524098	-0.0842055204295533	4.09969517196605	0.0438343734066168	0.742461923118069	CC2D2A
ENSG00000251287	1.3896175859391	-1.60395831560048	4.50652232565504	0.0438386514794467	0.742461923118069	ALG1L2
ENSG00000131196	-0.207863425067797	5.38750870890159	4.09825221273317	0.0438712404037647	0.742461923118069	NFATC1
ENSG00000175084	-0.844677050189553	0.222340073355238	4.09532909304954	0.0439460254782098	0.742461923118069	DES
ENSG00000244578	1.3585449009993	-1.67813403158934	4.09530193036705	0.0439467210404234	0.742461923118069	LINC01391
ENSG00000233993	1.3999544631296	-1.7398551558504	5.31082429248687	0.0439554019970872	0.742461923118069	DTD1-AS1
ENSG00000128228	0.358691059124323	4.88874753052915	4.09425913965256	0.0439734328780284	0.742461923118069	SDF2L1
ENSG00000184350	1.41854269353014	-1.10027237128466	4.09262369831794	0.0440153605022104	0.742461923118069	MRGPRE
ENSG00000081853	1.46079332434238	-1.50741796310131	4.09222263113117	0.0440256490750613	0.742461923118069	PCDHGA2
ENSG00000111203	-0.195339376530451	5.08781826192225	4.09136644691883	0.044047621278424	0.742461923118069	ITFG2
ENSG00000186891	0.546578297117147	3.42209438454461	4.09096963105756	0.0440652137502704	0.742461923118069	TNFRSF18
ENSG00000279595	1.6537694061172	-1.47852512517962	4.09058644143738	0.0440676486148383	0.742461923118069
ENSG00000279694	1.30419247940516	-1.71457391948475	4.09053466194417	0.0440689784405904	0.742461923118069
ENSG00000154451	0.554529211107593	7.22768528679068	4.08780153779742	0.0441561778120681	0.742461923118069	GBP5
ENSG00000170906	0.483822173525444	5.53597255556455	4.08684601581213	0.0441737659996388	0.742461923118069	NDUFA3
ENSG00000279142	1.2786917773511	-1.72665710369282	4.0850803506877	0.0442092968425627	0.742461923118069
ENSG00000210082	0.757740348726871	12.7731820294035	4.0845339317509	0.0442425443008501	0.742461923118069	MT-RNR2
ENSG00000053108	-0.834621665127846	-0.611916891897833	4.08377804286044	0.0442428700901222	0.742461923118069	FSTL4
ENSG00000226853	1.10193122333768	-1.20734758618344	4.08357345197773	0.0442481468565362	0.742461923118069	GPR155-DT
ENSG00000105821	0.513700224242664	3.99255372418222	4.08276776978923	0.0442766254803959	0.742461923118069	DNAJC2
ENSG00000259831	1.600956995263	-1.44094367914074	4.0809689385892	0.0443153801894653	0.742461923118069	LINC00567
ENSG00000272821	0.448026981167188	4.61295920524847	4.08109351941544	0.0443176573970139	0.742461923118069
ENSG00000260198	1.30848402987912	-1.63521656758598	4.08033173591913	0.0443318455024203	0.742461923118069
ENSG00000070756	-0.255585848516006	10.5603985032998	4.08006108228258	0.044338841150117	0.742461923118069	PABPC1
ENSG00000101203	1.69250637053055	-1.44957968347084	4.07903287748556	0.0443654280538619	0.742461923118069	COL20A1
ENSG00000121410	0.526779486653228	3.06341155969924	4.07916308193718	0.0443657676899873	0.742461923118069	A1BG
ENSG00000244187	0.423873496276239	4.37310773816028	4.07727276531681	0.0444135132678973	0.742724682917261	TMEM141
ENSG00000167526	0.477945893801841	11.4738447061999	4.07589611828621	0.0444516003136621	0.742825661189661	RPL13
ENSG00000268945	1.24130784201181	-1.44191574836141	4.07292189989712	0.0445237918715189	0.74299100172176
ENSG00000144115	-0.887378808606316	1.14618542205905	4.07312398784283	0.0445295154994989	0.74299100172176	THNSL2
ENSG00000160208	-0.274032390993192	5.02154295094068	4.07161789495187	0.0445576621103308	0.74299100172176	RRP1B
ENSG00000261996	-0.766722063129246	-0.303987205236069	4.06570112377192	0.0447116874613038	0.744727009009702
ENSG00000143850	-0.643391918837862	-0.0675350103723312	4.06313741334494	0.0447786009211413	0.744727009009702	PLEKHA6
ENSG00000144028	-0.28838009754017	7.63667677103619	4.06269504641646	0.0447901575274213	0.744727009009702	SNRNP200
ENSG00000278980	1.00770215976892	-1.83564230583072	10.0808349089613	0.0447902947001262	0.744727009009702
ENSG00000163808	0.709404040754378	-0.391529798502793	4.05943872621629	0.0448753244561067	0.744977305129625	KIF15
ENSG00000204612	1.37142063226974	-1.83243398533478	12.3874155917857	0.0449538236580248	0.744977305129625	FOXB2
ENSG00000168952	1.27555376861312	-1.17771986136706	4.0563623246229	0.0449559432836305	0.744977305129625	STXBP6
ENSG00000102128	-1.54881477431943	-1.71492435802291	5.81873933213103	0.0449714701944982	0.744977305129625	RAB40AL
ENSG00000280395	1.49035026966763	-1.58158588627711	4.05528262880645	0.0449842736669131	0.744977305129625
ENSG00000229719	0.776365038270633	-0.159881871271202	4.05424525614451	0.0450115113341675	0.744977305129625	MIR194-2HG
ENSG00000253389	-1.26972035331794	-1.70684961582619	4.40873759367712	0.0451023340998552	0.744977305129625
ENSG00000267165	0.341891733677752	3.61755252781762	4.04780384889354	0.0451810309045484	0.744977305129625	CHMP1B-AS1
ENSG00000173114	0.701157598881657	3.58720495170815	4.04634688574321	0.0452390331288973	0.744977305129625	LRRN3
ENSG00000279154	1.66693120873287	-1.29364466779151	4.04531596786785	0.0452469615678105	0.744977305129625
ENSG00000187239	-0.254792604893563	7.49980465253594	4.04447166426775	0.0452689898166148	0.744977305129625	FNBP1
ENSG00000139410	0.478630552080792	1.82094990970035	4.04362533874416	0.0452913589494303	0.744977305129625	SDSL
ENSG00000007047	-0.260679063881102	5.4294737179946	4.04322038773846	0.0453020663041861	0.744977305129625	MARK4
ENSG00000164458	-1.30913295479178	-1.56770167882003	4.04252628138752	0.045320425485116	0.744977305129625	TBXT
ENSG00000214376	1.35383878970524	-1.64156411569167	4.04241207543731	0.0453234469986726	0.744977305129625	VSTM5
ENSG00000271601	-0.188283789097696	5.45154266435362	4.0423764007098	0.0453243908782846	0.744977305129625	LIX1L
ENSG00000136943	1.36783820526202	-1.44692358940381	4.04006672668901	0.0453855444185579	0.744977305129625	CTSV
ENSG00000102572	-0.255904258232653	6.83025138792378	4.03946909049863	0.0454013823400862	0.744977305129625	STK24
ENSG00000275964	0.42161736010412	1.3374571348974	4.03891625756965	0.0454160381460074	0.744977305129625
ENSG00000108039	-0.201647953236873	5.27182351378333	4.03707593077182	0.0454648620140207	0.745039963737105	XPNPEP1
ENSG00000133878	1.34920525301948	-1.69026513550425	4.33681293388561	0.0454841465479335	0.745039963737105	DUSP26
ENSG00000233858	1.40818405953027	-1.68903781314717	4.03352181113244	0.0455593102624144	0.745744133659775	LINC02599
ENSG00000105499	-0.73500284104869	1.46818156896502	4.03117459147157	0.0456277335905926	0.746293172897744	PLA2G4C
ENSG00000116350	-0.253811643053005	6.8564042023707	4.02850036199496	0.0456931062466104	0.746293172897744	SRSF4
ENSG00000075461	1.37874144298784	-1.41982070992786	4.51272838480165	0.0457638533595431	0.746293172897744	CACNG4
ENSG00000211640	0.96487608539095	1.31005259530503	4.02626377039001	0.0457655098278626	0.746293172897744	IGLV6-57
ENSG00000258947	1.67554323078332	-1.32051252463141	4.02508641835699	0.0457843081134556	0.746293172897744	TUBB3
ENSG00000226053	1.33397571245172	-1.70596897753229	4.02407901449646	0.0458112572660573	0.746293172897744	LINC01776
ENSG00000139055	-0.255618946040647	3.020116885589	4.02272576805913	0.0458474845426082	0.746293172897744	ERP27
ENSG00000277400	-0.817679288839421	2.35544873120508	4.02221662614557	0.0458780886225359	0.746293172897744
ENSG00000224717	1.40303876047272	-1.43929780232829	4.02140342483904	0.0458829138469351	0.746293172897744	LEMD1-DT
ENSG00000197142	-0.243039987020024	5.65314597683046	4.01624916642878	0.0460212881551034	0.746293172897744	ACSL5
ENSG00000107518	1.3678678933498	-1.45568717840482	4.01600357381782	0.0460278925098315	0.746293172897744	ATRNL1
ENSG00000246174	-0.491351360426187	1.16053098536029	4.01567608591651	0.0460367007148333	0.746293172897744	KCTD21-AS1
ENSG00000229373	1.11356812442204	-1.2328550158232	4.01385262611394	0.0460857776693163	0.746293172897744	LINC00452
ENSG00000103855	1.31087056039402	-1.37348535722534	4.01284099713561	0.0461130287611131	0.746293172897744	CD276
ENSG00000259721	1.80888726261857	-1.70974837114204	6.37473224016365	0.0462020721655579	0.746293172897744	GREM1-AS1
ENSG00000271614	0.313134648342423	2.36718892221828	4.00854615541862	0.0462289127967553	0.746293172897744	ATP2B1-AS1
ENSG00000163286	1.88943599359038	-1.78008247046963	10.1582218582419	0.0462373272650079	0.746293172897744	ALPG
ENSG00000255526	1.62004483855101	-1.37577559724582	4.00771863999632	0.0462512763813075	0.746293172897744	NEDD8-MDP1
ENSG00000206177	0.86826376776474	8.05012955820716	4.00736970637244	0.0462880385940953	0.746293172897744	HBM
ENSG00000185885	0.400055851874188	9.36120600966953	4.00624389694093	0.0462919315963345	0.746293172897744	IFITM1
ENSG00000184497	0.468869805187237	0.991497103563201	4.00482570653643	0.046329548000093	0.746293172897744	TMEM255B
ENSG00000280228	1.37204764129884	-1.66589096613011	4.15528702352441	0.0463386944513647	0.746293172897744
ENSG00000152348	0.440675638260142	1.71854518574162	4.00366361832429	0.0463610291416982	0.746293172897744	ATG10
ENSG00000170919	-0.236188831461575	4.40374241402646	4.00331873352509	0.0463703764847679	0.746293172897744	TPT1-AS1
ENSG00000145777	1.32703935962277	-1.55707558143047	3.99998155936712	0.0464609265016797	0.746293172897744	TSLP
ENSG00000138778	0.884710298089367	0.773940238417325	3.99927397230549	0.046485997904297	0.746293172897744	CENPE
ENSG00000171931	1.51012303176762	-1.55720353530898	3.99891719482525	0.0464898461037905	0.746293172897744	FBXW10
ENSG00000245532	0.519206031623607	9.53759676148856	3.99909567083535	0.0464944059739556	0.746293172897744	NEAT1
ENSG00000267666	1.16493776078582	-0.971817221483823	3.99696704057286	0.0465428828181861	0.746554282325202
ENSG00000253953	1.27593491693337	-1.18191894423143	3.99479489920595	0.0466020322526847	0.746986102041997	PCDHGB4
ENSG00000175324	0.515477627071263	3.31411588979034	3.98711459389211	0.0468180204976743	0.74909611619967	LSM1
ENSG00000268279	1.52909571683225	-0.265357311652865	3.9871702422414	0.0468229149798751	0.74909611619967
ENSG00000277900	1.94158087716891	-1.73365880591134	7.9424857359811	0.0468573590095909	0.74909611619967
ENSG00000137877	-0.418287382641738	2.36296113920593	3.98524812717087	0.0468629462632462	0.74909611619967	SPTBN5
ENSG00000151812	1.09743603562226	-1.79569939410986	5.78547838537769	0.0470134086071921	0.750138775293638	SLC35F4
ENSG00000268416	1.58508690389104	-1.56568370910627	3.97945653396654	0.0470219854591264	0.750138775293638
ENSG00000267120	0.360384679608838	3.36090734039475	3.97738133768498	0.047079110283405	0.750138775293638
ENSG00000261642	1.50032854157389	-1.60784760229494	3.97537131445594	0.0471345112332838	0.750138775293638
ENSG00000104341	-0.319980036770689	2.25779272627295	3.97455697726886	0.0471569759509321	0.750138775293638	LAPTM4B
ENSG00000174917	0.503835745991871	4.57748144354328	3.97484637740487	0.0471597793952678	0.750138775293638	MICOS13
ENSG00000230010	1.44010672615716	-1.69270722749524	4.46873508285929	0.0471883802397837	0.750138775293638
ENSG00000005075	0.381383315565434	5.86589426358748	3.97303043645338	0.0472009980345786	0.750138775293638	POLR2J
ENSG00000140285	1.23170458851743	-1.65436552046122	3.97219941669501	0.0472220768592107	0.750138775293638	FGF7
ENSG00000118322	1.54158781006662	-1.55342667024236	3.97111936398653	0.0472519329132617	0.750138775293638	ATP10B
ENSG00000162390	-0.479179466489493	1.37945018665116	3.96919480107797	0.0473051835211879	0.750138775293638	ACOT11
ENSG00000119547	1.61969010334808	-0.934013837999549	3.96807494933021	0.0473429567204844	0.750138775293638	ONECUT2
ENSG00000228817	0.890835245230631	-0.864034271833971	3.96761618499279	0.0473489096666922	0.750138775293638	BACH1-IT2
ENSG00000153303	1.60358308595003	-1.54900673169272	3.96233221304891	0.0474955827974071	0.750582380233253	FRMD1
ENSG00000182791	1.34145059553197	-1.57999825492214	3.95923155450927	0.0475818755826573	0.750582380233253	CCDC87
ENSG00000127585	-0.35133484051329	4.37942394309403	3.9581404877386	0.0476122800317532	0.750582380233253	FBXL16
ENSG00000135451	0.680973666711498	0.255150928005616	3.95678658205732	0.0476500375988469	0.750582380233253	TROAP
ENSG00000186166	-0.228043069325907	5.09726530119861	3.95522769104836	0.0476935511227068	0.750582380233253	CENATAC
ENSG00000279733	1.35326545348408	-1.80182964364946	8.06469379043041	0.0477332876566389	0.750582380233253
ENSG00000197977	1.34576272172505	-1.70516637418627	4.76833525012729	0.0478328979443585	0.750582380233253	ELOVL2
ENSG00000145088	0.856339509306036	1.13216547051309	3.95035802622274	0.0478402449373359	0.750582380233253	EAF2
ENSG00000169213	1.6101162711076	-0.9321394593001	3.94972572665586	0.0478522424879754	0.750582380233253	RAB3B
ENSG00000197410	1.52784240056625	-1.14098646417728	3.94790356751248	0.0478985554233961	0.750582380233253	DCHS2
ENSG00000278911	2.04276280300362	-1.74946677979058	9.16101491800032	0.0479213793994131	0.750582380233253
ENSG00000169981	0.30874246419029	1.72950384217624	3.94681504111062	0.0479291033056402	0.750582380233253	ZNF35
ENSG00000167749	-1.20167874299095	-1.76125841702506	4.69468243860257	0.0479326297674704	0.750582380233253	KLK4
ENSG00000232533	0.372186499572559	1.98326167174067	3.94587827062297	0.0479554089337946	0.750582380233253
ENSG00000235387	1.44228822506444	-1.69669940008377	4.72895064132408	0.0479636456072033	0.750582380233253	SPAAR
ENSG00000114670	-0.5116310644744	0.193216473237554	3.94448747677552	0.047994492339171	0.750582380233253	NEK11
ENSG00000263624	0.986256550062118	-1.03975344191437	3.94390030795455	0.0480110028150894	0.750582380233253
ENSG00000149806	0.585829673319165	8.6113821864069	3.94444333530228	0.0480132667456223	0.750582380233253	FAU
ENSG00000197928	0.511828174909535	1.57295995727884	3.9426616372258	0.0480458525076187	0.750582380233253	ZNF677
ENSG00000278570	1.33403664741343	-1.55284657727459	3.94230654619144	0.0480558478555513	0.750582380233253	NR2E3
ENSG00000185231	1.45033166731641	-1.75212243197915	5.8321861604497	0.0480774069361233	0.750582380233253	MC2R
ENSG00000166913	-0.204889859125695	8.93797518531559	3.94074859504777	0.0480997282292591	0.750582380233253	YWHAB
ENSG00000211776	-0.464964183377874	1.51540021019909	3.93762450747996	0.0481878476958085	0.750582380233253	TRAV2
ENSG00000112655	0.422870985758169	1.87697805937229	3.93760567353803	0.0481883794539947	0.750582380233253	PTK7
ENSG00000255378	1.44945754284907	-1.64133967326145	4.42261236986382	0.0482150610830331	0.750582380233253	PRR23D2
ENSG00000249574	1.29142356677524	-1.69218511164952	3.93631452365352	0.0482248486779083	0.750582380233253
ENSG00000100335	-0.178987709577744	5.23672649573488	3.93520539368023	0.0482562000412745	0.750582380233253	MIEF1
ENSG00000152689	-0.352792684427714	3.06403489964432	3.93273641646462	0.0483260674013675	0.750582380233253	RASGRP3
ENSG00000162885	0.495104792317443	1.29603221243151	3.93223520379957	0.0483402638725525	0.750582380233253	B3GALNT2
ENSG00000279604	1.3898366000737	-1.65384709912651	3.9313134044864	0.0483663847018277	0.750582380233253
ENSG00000204574	-0.20603722596663	5.95940820097113	3.93080507928167	0.0483807954123945	0.750582380233253	ABCF1
ENSG00000197102	-0.255111549089242	7.05656700890307	3.92818639053641	0.0484551058971103	0.751232404336603	DYNC1H1
ENSG00000145194	0.360490896495568	2.03678153159062	3.9256752381299	0.0485264786289293	0.751286698970151	ECE2
ENSG00000284465	2.19658179145413	-1.76737208975597	10.1289290741217	0.048530442590159	0.751286698970151	TAF11L7
ENSG00000269893	0.708355382264244	3.48525612753424	3.92538611682654	0.0485558492992185	0.751286698970151	SNHG8
ENSG00000128309	0.322197722222899	5.57386161165989	3.92346679463256	0.0485893399106424	0.751303349198713	MPST
ENSG00000105193	0.442760891247384	9.83917470127313	3.92249348342522	0.0486220752032779	0.75130830604105	RPS16
ENSG00000120217	0.598072473525629	3.33506095296433	3.91926858475264	0.0487226707595787	0.752361134487351	CD274
ENSG00000096433	-0.352716726920433	5.90458413971711	3.91613951387463	0.0487985240942869	0.752748499685129	ITPR3
ENSG00000243056	0.454791645933131	3.36642454293951	3.91511397946798	0.0488289327178295	0.752748499685129	EIF4EBP3
ENSG00000101337	-0.271042439995401	6.02410233595757	3.91450956109433	0.048845186967229	0.752748499685129	TM9SF4
ENSG00000233308	-1.06213950072104	-1.73343154987056	3.90543574697308	0.0491058228780968	0.754548090965026	OSTN-AS1
ENSG00000256950	-0.895608296397556	-0.444853614878093	3.90464936386951	0.0491284803554504	0.754548090965026
ENSG00000164867	-0.37948495000184	2.20566842228548	3.90443531474045	0.0491346495174458	0.754548090965026	NOS3
ENSG00000139625	-0.181701326322896	5.29856155101687	3.90435002992016	0.0491371077611788	0.754548090965026	MAP3K12
ENSG00000107831	1.29130894230826	-1.5738211129947	3.904232939264	0.0491404829868745	0.754548090965026	FGF8
ENSG00000165102	-0.237394553955068	6.05918705240947	3.90365008600313	0.0491572878314432	0.754548090965026	HGSNAT
ENSG00000129159	1.34476733863206	-0.756511903000372	3.89697664591848	0.0493508861943705	0.7556805049065	KCNC1
ENSG00000214106	0.307020372396978	2.09124677764795	3.89641867529559	0.0493662924717073	0.7556805049065	PAXIP1-AS2
ENSG00000031691	0.637803535099882	0.645543128476153	3.89594317551765	0.0493800685548124	0.7556805049065	CENPQ
ENSG00000183114	1.748583961409	-1.67771446623236	5.41641609031185	0.0494496761470128	0.7556805049065	FAM43B
ENSG00000111319	-0.438861322286843	0.758579809873421	3.89350079093479	0.049450893206756	0.7556805049065	SCNN1A
ENSG00000086758	-0.261347892453532	6.81760746185547	3.89033410658498	0.049542881900637	0.7556805049065	HUWE1
ENSG00000141576	-0.289067859476907	5.04510434729818	3.88748007149688	0.0496259442231637	0.7556805049065	RNF157
ENSG00000115568	-0.247891218679207	4.82749878671252	3.88671179866578	0.049648328890393	0.7556805049065	ZNF142
ENSG00000215372	1.52808288793501	-1.77342275605225	7.2111488942309	0.0497072924999365	0.7556805049065	ZNF705G
ENSG00000198794	0.414504394489343	2.48379212738478	3.8840529713125	0.0497258802529031	0.7556805049065	SCAMP5
ENSG00000138738	0.66093253103444	1.66210499914645	3.88342594197544	0.0497495067347225	0.7556805049065	PRDM5
ENSG00000173728	0.985581394084367	-1.17174008796017	3.88185391895633	0.0497901183618728	0.7556805049065	C1orf100
ENSG00000185008	1.58907028678079	-1.59369580319633	3.88145048433689	0.0498019129504525	0.7556805049065	ROBO2
ENSG00000260555	1.41019015341759	-1.65866750399413	4.60272553345315	0.0498472781657943	0.7556805049065
ENSG00000249310	-1.659887308945	-1.66098888191394	4.95149881559109	0.049876744521186	0.7556805049065	APOBEC3B-AS1
ENSG00000066279	0.739191377439107	0.0604876519534736	3.87769498407659	0.0499118491936813	0.7556805049065	ASPM
ENSG00000150394	1.66838971884346	-1.41049739293363	3.87713793306643	0.0499281779154469	0.7556805049065	CDH8
ENSG00000151006	-0.367971166006562	3.08375396549867	3.87709683016062	0.0499293829813139	0.7556805049065	PRSS53
ENSG00000137817	-0.189079892510005	5.63980894090982	3.87581045796981	0.0499671128044079	0.7556805049065	PARP6
ENSG00000183346	1.57681886589092	-1.77856822386721	7.69579155629566	0.0499946846196785	0.7556805049065	CABCOCO1
ENSG00000243137	1.54983623691116	-1.59770910185027	3.87448475125506	0.0500060280254652	0.7556805049065	PSG4
ENSG00000183856	0.881669095007427	-0.539430979752569	3.87360284522762	0.0500319336153463	0.7556805049065	IQGAP3
ENSG00000085231	0.793656533297728	1.37979874893994	3.87181979192163	0.0500935435304074	0.7556805049065	AK6
ENSG00000196154	0.473241383238279	9.64755684282846	3.87103050985798	0.0501144442589271	0.7556805049065	S100A4
ENSG00000108381	1.49289530091992	-1.51999669973803	3.86930795675368	0.0501582980161092	0.7556805049065	ASPA
ENSG00000164007	1.51260582244739	-1.60799285758976	3.86779623757545	0.0502028565468337	0.7556805049065	CLDN19
ENSG00000158941	-0.183679920667919	7.00902119710084	3.86398632528203	0.050315341959008	0.7556805049065	CCAR2
ENSG00000233850	1.09685044160385	-1.15020634353494	3.86361145693048	0.050326424191341	0.7556805049065
ENSG00000182512	-0.551160094726317	7.02903848514288	3.86408568193365	0.0503307481532916	0.7556805049065	GLRX5
ENSG00000142102	0.33547159573684	9.21830120900362	3.86216583753258	0.0503691853331289	0.7556805049065	PGGHG
ENSG00000115286	0.333360865887858	6.44746590590868	3.86198541834087	0.0503745248077331	0.7556805049065	NDUFS7
ENSG00000269892	-0.45417674610908	0.835476684323854	3.86042972153839	0.0504205903501538	0.7556805049065
ENSG00000136854	-0.348576129462405	1.96647738172958	3.85530327075524	0.0505727061836318	0.7556805049065	STXBP1
ENSG00000203814	0.43555586640152	2.47929425740542	3.85483149630865	0.0505867295148146	0.7556805049065	H2BC18
ENSG00000160285	-0.257830423104379	5.32107995437788	3.85466769679552	0.0505915993649816	0.7556805049065	LSS
ENSG00000091704	1.47796745053625	-1.77088501173943	6.92845517411979	0.0506298804835609	0.7556805049065	CPA1
ENSG00000139624	-0.142160768152767	5.50692978630292	3.85279398605244	0.0506473412910601	0.7556805049065	CERS5
ENSG00000183336	1.06521473438647	2.80241366008082	3.85166334276355	0.0507087191029175	0.7556805049065	BOLA2
ENSG00000240241	1.67652569786132	-1.79314689352627	8.85649143962019	0.0507345437514638	0.7556805049065
ENSG00000250986	1.39108467988748	-1.68613861227273	4.03981090336059	0.050751047035843	0.7556805049065	LINC02600
ENSG00000129116	0.485518143582425	2.18642222257663	3.84894968207354	0.0507619118447319	0.7556805049065	PALLD
ENSG00000166348	-0.275252464332342	2.17841890567707	3.84306649348555	0.0509377804260953	0.7556805049065	USP54
ENSG00000099290	-0.269465729023195	5.69338080923201	3.84151023921546	0.0509844104455397	0.7556805049065	WASHC2A
ENSG00000181143	1.4223330623646	-0.35616585607189	3.84085742311262	0.0510147054686559	0.7556805049065	MUC16
ENSG00000261822	-1.01471774832421	-0.82091439054555	3.84000114681812	0.0510296707019409	0.7556805049065
ENSG00000242371	0.933361093157496	2.59261116488151	3.83984807786747	0.0510580490503397	0.7556805049065	IGKV1-39
ENSG00000161939	0.833381808026525	1.89400235652068	3.83884111968304	0.0510790012916763	0.7556805049065	RNASEK-C17orf49
ENSG00000130255	0.515606851655541	8.60075576386987	3.83870003650425	0.0510817979816799	0.7556805049065	RPL36
ENSG00000212807	1.20371106059427	-1.69552234826122	4.28165702969927	0.0511279927145109	0.7556805049065	OR2A42
ENSG00000007237	-0.329050989457478	7.13604917114798	3.83672237433893	0.0511281539990115	0.7556805049065	GAS7
ENSG00000251664	1.3354886819294	-1.73546417340742	4.45211818966208	0.0511828187441523	0.7556805049065	PCDHA12
ENSG00000114316	-0.212476392647626	7.15913511076432	3.8318243393386	0.0512756511615768	0.7556805049065	USP4
ENSG00000090975	-0.237552562971626	4.94920072580477	3.83172849334392	0.0512785419336041	0.7556805049065	PITPNM2
ENSG00000255874	0.91809514820598	-0.585795337364141	3.83118071935147	0.0512950664481793	0.7556805049065	PRECSIT
ENSG00000004779	0.307294577060214	4.1287995738787	3.8307788682385	0.0513071925572273	0.7556805049065	NDUFAB1
ENSG00000112367	-0.195919497185942	4.61726153434775	3.83056546369032	0.051313633412489	0.7556805049065	FIG4
ENSG00000224982	1.63846738884835	-1.21649837298395	3.82956156861428	0.0513461222311375	0.7556805049065	TMEM233
ENSG00000107819	-0.188972415827796	5.46899786709086	3.82648684592564	0.0514368973590531	0.7556805049065	SFXN3
ENSG00000151704	1.24851864123941	-1.38781437494958	3.82629602254647	0.0514426721276266	0.7556805049065	KCNJ1
ENSG00000118418	0.47118018502998	3.48710960076561	3.82608983952905	0.0514539178579256	0.7556805049065	HMGN3
ENSG00000113389	0.934351303135178	-0.370498766574352	3.82540010344104	0.0514697939875035	0.7556805049065	NPR3
ENSG00000164256	1.32432751477017	-1.73353023390129	4.66540108938327	0.0514702469907368	0.7556805049065	PRDM9
ENSG00000105404	0.365788361711713	7.10664657699632	3.82357435563013	0.0515262292908462	0.7556805049065	RABAC1
ENSG00000279882	1.04445268528924	-1.19824668468661	3.8218845501558	0.0515763661806244	0.7556805049065
ENSG00000107959	-0.22449676503906	5.2858258727261	3.82091402205361	0.0516058285669612	0.7556805049065	PITRM1
ENSG00000257303	1.11372019217483	-0.839102411700417	3.82081489069628	0.0516088389116979	0.7556805049065	CNPY2-AS1
ENSG00000113594	1.52936066907032	-1.36422096794424	3.82041986141054	0.0516208367122967	0.7556805049065	LIFR
ENSG00000130312	0.23367683306675	4.76096003353008	3.81969841425135	0.0516427561106322	0.7556805049065	MRPL34
ENSG00000172687	0.391882963371471	1.37182127360208	3.81961596008148	0.0516452619082438	0.7556805049065	ZNF738
ENSG00000175745	1.61800605462142	-1.46382462923593	3.81948036799722	0.0516493828582158	0.7556805049065	NR2F1
ENSG00000246334	0.460073946715572	1.0024959913139	3.81717141893005	0.0517196107595703	0.7556805049065	PRR7-AS1
ENSG00000261367	0.879204350740559	-0.826717192729778	3.81611249610204	0.0517518524240756	0.7556805049065
ENSG00000185043	0.281213969693403	6.77351663667787	3.81582963052705	0.051760468621699	0.7556805049065	CIB1
ENSG00000137573	1.36376162839282	-1.66963547860203	3.81331106395379	0.0518372524784427	0.7556805049065	SULF1
ENSG00000156218	1.57045031379501	-1.51833876072034	3.81331080070283	0.0518372605105387	0.7556805049065	ADAMTSL3
ENSG00000111684	-0.248922990729163	5.4300060732991	3.81318672571312	0.0518410463315787	0.7556805049065	LPCAT3
ENSG00000128191	-0.2087838157425	5.12994503959251	3.81252380787848	0.0518612785056368	0.7556805049065	DGCR8
ENSG00000109063	-0.289301060310697	2.85415641662804	3.8103144959357	0.0519287671188659	0.7556805049065	MYH3
ENSG00000139613	-0.341510461373857	6.61809258672166	3.80932528401149	0.0519590151955895	0.7556805049065	SMARCC2
ENSG00000188152	-0.507512266200125	1.17412974435901	3.80838543466117	0.0519877712325867	0.7556805049065	NUTM2G
ENSG00000267665	1.52507254318839	-1.58713340334048	3.80755870055485	0.0520130803453969	0.7556805049065
ENSG00000162909	-0.294550079130984	7.42281048155092	3.80741623727548	0.0520174429497561	0.7556805049065	CAPN2
ENSG00000162585	0.369573269303914	5.96495133460294	3.80318537409336	0.0521488145745222	0.7556805049065	FAAP20
ENSG00000155868	0.379991342626594	2.73654219989978	3.80228704572995	0.0521747720745222	0.7556805049065	MED7
ENSG00000219200	0.377210599836838	8.64082617426902	3.80171829338105	0.0521924588544473	0.7556805049065	RNASEK
ENSG00000251226	1.64350460714957	-1.50720474629891	4.22628923568364	0.0522245316470818	0.7556805049065	LINC02714
ENSG00000181786	1.37259934303605	-1.60884228492478	4.03485593701417	0.0523714378552186	0.7556805049065	ACTL9
ENSG00000113578	1.30577430650712	-1.69203921637269	3.79535475260523	0.052388213373103	0.7556805049065	FGF1
ENSG00000260303	1.42314397942754	-1.46701561363459	3.79452183659249	0.0524139208388138	0.7556805049065
ENSG00000111728	-0.382187414481508	2.09184579653313	3.79358884785867	0.0524427329337243	0.7556805049065	ST8SIA1
ENSG00000066933	-0.217670587256607	4.03386029726998	3.79339906095557	0.0524485959015788	0.7556805049065	MYO9A
ENSG00000142089	0.729394415829354	8.97051708006934	3.79359687266522	0.0524680565697141	0.7556805049065	IFITM3
ENSG00000104824	-0.178020691204049	8.06243103279648	3.79144860394644	0.0525088905892962	0.7556805049065	HNRNPL
ENSG00000276700	2.23192838070827	5.89145396097261	3.79227427866476	0.0525136954012549	0.7556805049065	RNA5-8SN4
ENSG00000174282	-0.252100485136541	6.41547643476183	3.78981714356924	0.05255938076232	0.7556805049065	ZBTB4
ENSG00000169583	0.465830760055428	4.96233796091514	3.78944238506608	0.0525810200473687	0.7556805049065	CLIC3
ENSG00000176678	1.63143893427705	-1.52279755662465	3.78744030223149	0.0526330313682915	0.7556805049065	FOXL1
ENSG00000181751	0.378287768107701	1.81374604532331	3.78493775206985	0.0527106960211208	0.7556805049065	MACIR
ENSG00000168434	-0.224825938435847	3.70565481035117	3.78360947252729	0.0527519676692793	0.7556805049065	COG7
ENSG00000238005	0.549800300064515	0.987567774421583	3.78343338057619	0.0527574416936711	0.7556805049065
ENSG00000245552	-0.438090033703135	0.984095105338567	3.82018188247465	0.0528402987908979	0.7556805049065
ENSG00000272777	0.831985883999075	-0.910791420450157	3.78014585197536	0.0528597494720833	0.7556805049065
ENSG00000162972	0.2538992824998	2.57022793573298	3.78004830055245	0.0528627884937337	0.7556805049065	MAIP1
ENSG00000100478	-0.217506582735	3.37587362720619	3.77939256794794	0.0528832213742071	0.7556805049065	AP4S1
ENSG00000211785	-0.492201053227813	1.73913951983981	3.7782090036042	0.0529201229822901	0.7556805049065	TRAV12-1
ENSG00000157330	1.4374318864002	-1.52737304360157	3.77765813848304	0.0529373074073157	0.7556805049065	CFAP107
ENSG00000168481	1.51178906899042	-1.46027068862758	3.77747290199544	0.0529430872572788	0.7556805049065	LGI3
ENSG00000233058	0.728032499694371	-0.401752603681696	3.77458607798607	0.0530332503944704	0.7556805049065	ATP13A3-DT
ENSG00000156265	0.636536330326434	4.85849641933529	3.77485622358284	0.0530465173789077	0.7556805049065	MAP3K7CL
ENSG00000099917	-0.210148185872622	7.71612984299421	3.77291919198966	0.0530853860862293	0.7556805049065	MED15
ENSG00000115268	0.464158047637322	9.74659063441925	3.77204553424453	0.0531205970545572	0.7556805049065	RPS15
ENSG00000130202	1.07999351546186	4.0411983687985	3.77170838781666	0.05315260121794	0.7556805049065	NECTIN2
ENSG00000139910	1.45848302514431	-0.886316171381729	3.77054380836184	0.0531646909852432	0.7556805049065	NOVA1
ENSG00000134363	-1.58502481427409	-1.13977359612849	3.76940903371587	0.0531959568154026	0.7556805049065	FST
ENSG00000272942	1.47708766370504	-1.71070650734048	5.74248616645059	0.0532211220484834	0.7556805049065
ENSG00000185453	-0.241819287059154	3.33497050211299	3.7646063503244	0.0533462053087837	0.7556805049065	ZSWIM9
ENSG00000261915	-1.50699311946794	-0.539990626487695	3.76461686060444	0.0533578464877909	0.7556805049065
ENSG00000122678	0.211113896154216	5.63631747215844	3.76289196313101	0.0534001645321319	0.7556805049065	POLM
ENSG00000232164	1.15731791225794	-1.75007974292087	4.12578898609596	0.0534183230026885	0.7556805049065	LINC01873
ENSG00000258964	1.63262526857445	-1.73922412507465	6.22602930340308	0.0534277328871053	0.7556805049065
ENSG00000283486	-0.79476416577826	0.0874951469744323	3.76033777451196	0.0534806637960763	0.7556805049065	FAM95C
ENSG00000170293	-0.445654312774221	1.72503899164422	3.75916965668199	0.0535175219226423	0.7556805049065	CMTM8
ENSG00000239250	-1.65400873999511	-1.81543207466438	10.7443841593962	0.0535356811550948	0.7556805049065	RN7SL271P
ENSG00000254443	1.59936614606974	-1.61791606901287	3.92443572569588	0.0535432201971215	0.7556805049065
ENSG00000214860	-0.949499474389022	-1.78149509164806	4.42188237792357	0.0535725569909029	0.7556805049065	EVPLL
ENSG00000199568	1.7952167759372	-1.35061331425982	3.75736195381942	0.0535746144921097	0.7556805049065	RNU5A-1
ENSG00000015676	-0.179500937504337	5.92096902026042	3.75606450785592	0.053615631635774	0.7556805049065	NUDCD3
ENSG00000115461	1.65142633286094	-0.829061634622954	3.75581439518736	0.0536322619662349	0.7556805049065	IGFBP5
ENSG00000242590	1.51511704345859	-1.8012087634761	8.13517844514134	0.0536890081769596	0.7556805049065
ENSG00000171056	0.967465637718742	-0.677557670196774	3.75373059045798	0.053689499762338	0.7556805049065	SOX7
ENSG00000222328	1.68741045416724	2.53012740268814	3.75463831151052	0.0536906136582719	0.7556805049065	RNU2-2P
ENSG00000150893	1.82484744366917	-1.34982073182268	3.75281096356888	0.0537186355769904	0.7556805049065	FREM2
ENSG00000008853	-0.268138170150381	3.86536333941514	3.75219095457889	0.0537382883383972	0.7556805049065	RHOBTB2
ENSG00000104472	-0.163991507270691	4.6524233396433	3.75141349403541	0.0537629427508403	0.7556805049065	CHRAC1
ENSG00000260314	0.697365864898447	0.186383636684051	3.7503617961148	0.0537963128074037	0.7556805049065	MRC1
ENSG00000179082	-0.418309748617377	1.0774141009909	3.74979170615993	0.0538144108099898	0.7556805049065	LINC02913
ENSG00000102053	-0.43396959285323	1.22577581602888	3.74958723148352	0.0538209036170583	0.7556805049065	ZC3H12B
ENSG00000149743	0.267859997224059	4.08198007647766	3.74933595317795	0.0538288837507372	0.7556805049065	TRPT1
ENSG00000118432	0.770307201739111	0.074468607127769	3.74913083145351	0.0538353989712962	0.7556805049065	CNR1
ENSG00000126231	-0.858157054627503	-0.739918289966476	3.7490400213653	0.0538382836134901	0.7556805049065	PROZ
ENSG00000183813	-0.398142847890657	4.52751552815563	3.74731745579114	0.0538963199831099	0.7556805049065	CCR4
ENSG00000088053	-0.451692554786813	2.02424152462164	3.74712106690583	0.0538992789831175	0.7556805049065	GP6
ENSG00000125818	-0.362370794776175	8.24684075189761	3.7449822048226	0.0539676317260673	0.7556805049065	PSMF1
ENSG00000213973	1.45470904550943	-1.5954205776649	3.74416748498137	0.053993304642876	0.7556805049065	ZNF99
ENSG00000211802	-0.51412822335594	0.756050109660273	3.74408216836524	0.0539960232459116	0.7556805049065	TRAV22
ENSG00000139364	1.49071254193202	-0.966470487944937	3.74311857944886	0.0540291713308774	0.7556805049065	TMEM132B
ENSG00000243541	1.45858864243776	-1.81068799095921	8.91294072581415	0.0540518702170453	0.7556805049065	RN7SL104P
ENSG00000260551	1.79508785884134	-1.32503154370732	3.74145615218379	0.0540802642954145	0.7556805049065	PWRN2
ENSG00000229558	1.05179812512512	-1.80153866910283	5.74172044402666	0.0540889618448479	0.7556805049065	SACS-AS1
ENSG00000110852	0.971441854858982	4.70852943781649	3.74077502566123	0.054130920501518	0.755683252203742	CLEC2B
ENSG00000174307	-0.581714838678404	0.490759826019713	3.73896889410259	0.054159223667391	0.755683252203742	PHLDA3
ENSG00000211966	0.581482097039623	2.38637843943013	3.73827136510395	0.0541869688999318	0.755683252203742	IGHV5-51
ENSG00000274367	1.21369572290386	-1.71562009792449	3.76072551423374	0.0542522772789932	0.755993744827797
ENSG00000021300	-0.288815325991107	4.73310257538831	3.73445362651372	0.0543037744986855	0.755993744827797	PLEKHB1
ENSG00000163082	-0.450887149261729	1.2434302495747	3.73435040968733	0.0543070836628821	0.755993744827797	SGPP2
ENSG00000280179	1.8139968318706	-1.77252331001396	8.65554833157906	0.0543943118401017	0.756338324010166
ENSG00000259241	-1.46587283893832	-1.78854600344004	7.52358003125691	0.0543971001003083	0.756338324010166
ENSG00000058453	-0.250452978983248	5.75398698532653	3.72544630985084	0.0545933623965112	0.757050911481295	CROCC
ENSG00000204681	-0.275138564387692	6.27671002828117	3.72492199497646	0.0546102698866439	0.757050911481295	GABBR1
ENSG00000224645	1.09291522581359	-0.651784330048522	3.72370379800471	0.0546495744219868	0.757050911481295
ENSG00000249816	1.4575177837659	-1.65325984656898	3.72187989485985	0.0547084781497391	0.757050911481295	LINC00964
ENSG00000261529	1.56406868360363	-1.50354701607832	3.72122068533293	0.0547297842477278	0.757050911481295
ENSG00000065357	-0.270402929234652	7.80074800822929	3.71956298729702	0.0547834012645698	0.757050911481295	DGKA
ENSG00000168158	-1.28556451636271	-1.50219212871655	3.71829563333127	0.0548244306563873	0.757050911481295	OR2C1
ENSG00000163220	0.642117938754033	12.3889582064604	3.71869538277929	0.0548281099874847	0.757050911481295	S100A9
ENSG00000081377	-0.263365794422048	3.22729419081157	3.71737455920746	0.0548542701170498	0.757050911481295	CDC14B
ENSG00000237126	-0.736246464186631	-0.439789940339671	3.71732605119592	0.0548558420804802	0.757050911481295
ENSG00000178645	1.6777455531093	-1.6991907891999	5.41320901984224	0.0548992967835847	0.757050911481295	C10orf53
ENSG00000128567	0.394793397143735	1.21225602088234	3.71223202296436	0.0550211881205751	0.757050911481295	PODXL
ENSG00000100221	-0.168961633929746	5.43375090738814	3.71198282848156	0.0550292902935593	0.757050911481295	JOSD1
ENSG00000164751	0.306342656750302	4.1770617258003	3.71184634866422	0.0550337282626942	0.757050911481295	PEX2
ENSG00000147684	0.32169976032477	5.94114040609603	3.71120784589899	0.0550544957829582	0.757050911481295	NDUFB9
ENSG00000251246	1.66018978645607	-1.45046784332653	3.71005992421862	0.0550918533432757	0.757050911481295
ENSG00000151240	-0.449727380413396	1.69549613499559	3.70882400588409	0.0551321048508656	0.757050911481295	DIP2C
ENSG00000239887	-1.15111196455206	-0.116335498783413	3.70869909889024	0.0551405583000009	0.757050911481295	C1orf226
ENSG00000164778	1.62771491823863	-1.0259853285533	3.70857896703719	0.0551467538164102	0.757050911481295	EN2
ENSG00000168843	1.38336633192042	-1.65089953594959	3.70611173840791	0.0552205481899282	0.757050911481295	FSTL5
ENSG00000122254	1.23562057863854	-1.70983686230574	3.71235787222259	0.0552430259013122	0.757050911481295	HS3ST2
ENSG00000160445	-0.286754957827744	7.15330954389762	3.70351598675044	0.0553053337895561	0.757050911481295	ZER1
ENSG00000229727	-1.27849227223328	-1.56981896345398	3.70278780188999	0.0553291435736695	0.757050911481295
ENSG00000260402	1.52218948701994	-1.74282435706568	5.7310373043571	0.0553298356674967	0.757050911481295
ENSG00000099381	-0.265639267930296	5.13829885135399	3.70274347497301	0.0553305933034656	0.757050911481295	SETD1A
ENSG00000119632	0.625834637540339	4.10744420900158	3.70312439046571	0.0553377480686228	0.757050911481295	IFI27L2
ENSG00000181218	0.402433539736399	2.66019153466806	3.70242383009936	0.0553410486179221	0.757050911481295	H2AW
ENSG00000099338	-0.398871744913503	1.84285434030392	3.70175598870865	0.0553628999465353	0.757050911481295	CATSPERG
ENSG00000149516	0.760569364825289	2.36893485318921	3.6976376527071	0.05551582004753	0.758201005374319	MS4A3
ENSG00000166123	-0.349498768490328	1.50023858301994	3.69627819495219	0.0555424773453757	0.758201005374319	GPT2
ENSG00000188033	-0.589898872626448	1.60754746116049	3.69616027118817	0.0555465077098773	0.758201005374319	ZNF490
ENSG00000131711	1.27468824886903	-0.379543224884701	3.69449506933106	0.0556089296103106	0.758201005374319	MAP1B
ENSG00000160294	-0.210858952225266	6.46058599296323	3.69420615495492	0.0556105664481984	0.758201005374319	MCM3AP
ENSG00000126001	-0.182074980289445	5.88500589194428	3.69234007821012	0.0556719636035837	0.758565490942717	CEP250
ENSG00000125869	0.443392524416625	1.16735049455985	3.69062729059449	0.0557283809166443	0.758565490942717	LAMP5
ENSG00000261801	-0.318918685689664	1.81973508383467	3.69041179971516	0.055735483263243	0.758565490942717	LOXL1-AS1
ENSG00000242175	1.5787645471695	-1.77513426474978	7.11768081668061	0.0558252951929732	0.759341955388927	RN7SL127P
ENSG00000130816	-0.240575800740521	6.15562657223797	3.6861913370095	0.0558747799565659	0.759569296089903	DNMT1
ENSG00000126243	-0.310165624243334	3.44831341181167	3.67892135078572	0.0561155979502169	0.760830805116886	LRFN3
ENSG00000132002	-0.178731764243705	6.79295092315441	3.67855992902769	0.0561275988863047	0.760830805116886	DNAJB1
ENSG00000205622	1.63177626804369	-1.50161365384444	3.6771142662136	0.0561756292145562	0.760830805116886
ENSG00000154839	0.78325895352786	-0.194168931755653	3.67658903286264	0.0561930902902545	0.760830805116886	SKA1
ENSG00000106025	1.38565671104764	-1.63868167047986	3.67642195021438	0.0561986460691648	0.760830805116886	TSPAN12
ENSG00000173626	0.829967166255962	-0.214328214308259	3.67593773223764	0.0562147504414141	0.760830805116886	TRAPPC3L
ENSG00000079819	-0.341096777821114	3.27115255137049	3.67446730711093	0.0562636847877799	0.760830805116886	EPB41L2
ENSG00000169255	0.742764621895197	-0.351364305415694	3.67439861806109	0.0562659718047241	0.760830805116886	B3GALNT1
ENSG00000174370	-0.555546698070621	0.109384159916239	3.67365108002042	0.056290867661979	0.760830805116886	C11orf45
ENSG00000172322	0.627545378099721	6.43037128274799	3.67365692238106	0.0563147796732449	0.760830805116886	CLEC12A
ENSG00000260592	0.933311706740354	5.4911076127643	3.67340445385366	0.0563286591414521	0.760830805116886
ENSG00000243466	0.67288549608942	4.10127157594231	3.67190225589475	0.0563703773120928	0.760950847606107	IGKV1-5
ENSG00000144231	-0.144051009965289	4.53052941414775	3.67020479452783	0.0564057941594366	0.760985737501409	POLR2D
ENSG00000234484	0.624352815281989	0.645588891805333	3.66801205784319	0.0564790477076567	0.76111834972614
ENSG00000154217	-0.149034046961692	6.0217464177313	3.66588559481853	0.0565501841972999	0.76111834972614	PITPNC1
ENSG00000221983	0.545997066970023	11.0643097335276	3.66478197456466	0.0566004256928222	0.76111834972614	UBA52
ENSG00000270956	0.69861779415021	-0.501730010140387	3.66423213496206	0.056605563406299	0.76111834972614
ENSG00000141552	0.343691951877747	5.40492365302297	3.66394750763405	0.0566151022459631	0.76111834972614	ANAPC11
ENSG00000161016	0.382580243499744	10.6590160591336	3.66309476194062	0.0566436909542825	0.76111834972614	RPL8
ENSG00000174886	0.339374282116247	6.6588791250302	3.66304113319773	0.0566454893984637	0.76111834972614	NDUFA11
ENSG00000168781	-0.285034909229981	3.55840994153808	3.65990975614902	0.0567506061165286	0.761984261577472	PPIP5K1
ENSG00000171222	0.382286915224832	6.295604488874	3.65889385482808	0.056787974986898	0.761984261577472	SCAND1
ENSG00000124228	-0.158827497942457	5.63792321799287	3.65818598331975	0.0568085600140596	0.761984261577472	DDX27
ENSG00000246067	0.465640636010289	1.21391997434676	3.65365569441841	0.0569611714258514	0.762308620603673	RAB30-DT
ENSG00000275700	-0.199251682873775	5.90842956562184	3.65325414128536	0.0569747196062018	0.762308620603673	AATF
ENSG00000186472	1.6926407528281	-1.11454810945281	3.65120738288146	0.0570495540649976	0.762308620603673	PCLO
ENSG00000234745	0.743042057132283	11.7481261647884	3.64994780878915	0.0571095394921654	0.762308620603673	HLA-B
ENSG00000172733	1.36372408375828	-1.66441378824692	4.08880820231828	0.0571882204693418	0.762308620603673	PURG
ENSG00000260790	1.17710604059312	-1.4238046344182	3.6462994368821	0.0572099140213831	0.762308620603673	CDR2-DT
ENSG00000283434	1.69614248336142	-1.80205807902104	10.2126644008138	0.0572570305575098	0.762308620603673	CSNKA2IP
ENSG00000267580	0.437745019215445	3.26044679270058	3.64461588690363	0.0572670040533173	0.762308620603673
ENSG00000162739	-0.246246292597534	6.16673506707058	3.64356083388479	0.0573028124360192	0.762308620603673	SLAMF6
ENSG00000120942	-0.180548378022984	4.7880417924851	3.64250422335363	0.057338697640741	0.762308620603673	UBIAD1
ENSG00000154723	0.579615013445923	3.96313299720734	3.64268263369273	0.0573498414106295	0.762308620603673	ATP5PF
ENSG00000166862	1.59738102390351	-1.18573863581559	3.64148511605778	0.0573756521737998	0.762308620603673	CACNG2
ENSG00000102181	-0.186593358491172	5.16719902991799	3.64090041592152	0.0573932129155001	0.762308620603673	CD99L2
ENSG00000112079	-0.209799567168093	7.74360644658518	3.64048235543455	0.0574074323676439	0.762308620603673	STK38
ENSG00000259075	-1.36674437342464	1.68133985418991	3.64063130776488	0.0574311887486861	0.762308620603673	POC1B-GALNT4
ENSG00000214097	1.59031343284938	-1.74957106431545	7.0357376586741	0.0574358180287269	0.762308620603673	SMCO1
ENSG00000158966	0.729930720464598	0.121319412048497	3.63926582260094	0.0574488315888054	0.762308620603673	CACHD1
ENSG00000104714	-0.261978329277602	5.54572478414043	3.63690219869534	0.0575293580614285	0.762308620603673	ERICH1
ENSG00000269526	-1.42562705397344	-1.72808064802107	4.28876583250436	0.057560237140609	0.762308620603673	ERVV-1
ENSG00000166762	-0.376999425917257	2.41920086207169	3.63511596502159	0.0575902933450985	0.762308620603673	CATSPER2
ENSG00000138617	-0.23490359350214	4.12111840580025	3.63492122659483	0.0575969407854994	0.762308620603673	PARP16
ENSG00000095917	1.2175857710697	-1.60482251176377	3.63487015818772	0.057598684152778	0.762308620603673	TPSD1
ENSG00000129646	-0.353252204478272	1.90069132201756	3.63140989352509	0.0577169416320642	0.762308620603673	QRICH2
ENSG00000261691	-0.875805774417958	-0.63737568191046	3.63086454429905	0.0577356030455943	0.762308620603673
ENSG00000273096	-1.21210690484296	-1.45901904859129	3.62859600107127	0.0578132999622632	0.762308620603673
ENSG00000188916	1.37659928578872	-1.32602687261745	3.62615187371165	0.057897135573258	0.762308620603673	INSYN2A
ENSG00000140365	0.298459832822478	4.78561307328023	3.62608424992764	0.0578994569707734	0.762308620603673	COMMD4
ENSG00000182782	-0.336174964422543	6.5002150743578	3.62593567825	0.0579045575066227	0.762308620603673	HCAR2
ENSG00000141391	0.782402320899593	-0.652635371353704	3.62579573801371	0.0579093621599296	0.762308620603673	PRELID3A
ENSG00000138316	0.866052707516634	-0.808949483373204	3.62565247424809	0.0579142813631078	0.762308620603673	ADAMTS14
ENSG00000170745	-1.18520966908568	-1.69452240332593	3.62505856578524	0.0579346789734717	0.762308620603673	KCNS3
ENSG00000226548	1.04872654519272	-1.79402105877804	5.273946435239	0.0579437386624465	0.762308620603673
ENSG00000130037	0.774758610552514	-0.613085592025997	3.62467473212096	0.0579478657091818	0.762308620603673	KCNA5
ENSG00000235978	1.31098158881738	-1.40063937912918	3.6245841276517	0.057950978924138	0.762308620603673
ENSG00000153113	-0.290834726346902	7.2655107922704	3.62103061789102	0.0580732203201696	0.762717331696056	CAST
ENSG00000185448	1.69718226075179	-1.74809723688384	7.01658345566987	0.0580933502705315	0.762717331696056	FAM47A
ENSG00000196074	0.592587803244635	1.2918368757792	3.61743434022062	0.0581972134246418	0.762717331696056	SYCP2
ENSG00000189157	1.32560779551073	-1.45491080264134	3.61689323721574	0.0582158941356657	0.762717331696056	FAM47E
ENSG00000134825	0.423109385802277	5.22030988569566	3.6146296523247	0.0583014163332004	0.762717331696056	TMEM258
ENSG00000151079	-1.50811165955494	-1.53223162264426	3.61398913923235	0.0583162629630877	0.762717331696056	KCNA6
ENSG00000184956	-0.651893965458369	0.0373668094590199	3.61366882822445	0.058327344579464	0.762717331696056	MUC6
ENSG00000214248	0.977022856597612	-0.55899499509202	3.61184087585028	0.0583906282716647	0.762717331696056
ENSG00000176294	1.24520763479218	-1.69628140789973	3.61091446603406	0.0584227285772123	0.762717331696056	OR4N2
ENSG00000154767	-0.291585848021138	6.00834587106983	3.61021142142445	0.0584471018129068	0.762717331696056	XPC
ENSG00000271998	1.15667065182208	-1.37289360341501	3.61004689095164	0.0584528073439372	0.762717331696056
ENSG00000260853	0.808760737557621	0.472469198488171	3.60977867328656	0.0584623299713475	0.762717331696056
ENSG00000182752	1.50159646232303	-0.8329275311241	3.6096330507337	0.0584729881482019	0.762717331696056	PAPPA
ENSG00000135903	1.30032445711025	-1.70114614131142	3.64355605522795	0.0584739450971702	0.762717331696056	PAX3
ENSG00000063177	0.409742044419114	10.1185665220737	3.60632445706112	0.0585852422517499	0.762717331696056	RPL18
ENSG00000253364	-1.15495164343471	-1.10002563163727	3.60616395364009	0.0585876314081162	0.762717331696056	COPDA1
ENSG00000186446	0.466627420785487	0.811491342486819	3.60587673055761	0.0585976176115314	0.762717331696056	ZNF501
ENSG00000260599	1.62630765148946	-0.942315403401972	3.60444140852919	0.0586556085546025	0.762717331696056
ENSG00000278615	0.430494420008982	4.81634963971742	3.6037371180156	0.0586792165232867	0.762717331696056	C11orf98
ENSG00000177191	0.388920495402464	6.32329756969764	3.60224887226918	0.0587285712124258	0.762717331696056	B3GNT8
ENSG00000214654	0.542930908926401	0.133687237409063	3.6012386453825	0.0587591271524289	0.762717331696056	B3GALT9
ENSG00000180801	1.3230440581159	-1.06334366507919	3.60121500609602	0.058759951548053	0.762717331696056	ARSJ
ENSG00000225148	1.28277938177737	-1.6745922095532	3.6009863788451	0.0587679253244729	0.762717331696056
ENSG00000196976	0.347231773077125	4.55390886643844	3.60087483199173	0.058771816136386	0.762717331696056	LAGE3
ENSG00000248118	1.41552586701707	-1.75724036657701	5.38181051519657	0.0588800111481865	0.76369384353255	LINC01019
ENSG00000126012	-0.289813995866871	7.10920766551654	3.59534726832649	0.0589649656791204	0.76423991911959	KDM5C
ENSG00000188505	1.38339792143067	-1.39296868826022	3.59468769795846	0.0589880583011885	0.76423991911959	NCCRP1
ENSG00000187268	-1.48711395151697	-1.20781208538308	3.59215751038107	0.0590767339567879	0.764961195335436	FAM9C
ENSG00000211713	0.949652241582926	-0.454667383683882	3.5911308237607	0.0591127569434042	0.765000268249147	TRBV6-4
ENSG00000104808	0.831703086306118	-0.791235688818136	3.58990386026045	0.0591558377735099	0.765130584773668	DHDH
ENSG00000205611	0.98865702681148	-0.709460885222391	3.5871839307551	0.0592514589616124	0.765429778192945	LINC01597
ENSG00000168679	0.600682147188508	0.260749069075745	3.58673444125296	0.0592672770096391	0.765429778192945	SLC16A4
ENSG00000140521	-0.209027320002842	6.57532021670376	3.58555657502038	0.059308748884283	0.765429778192945	POLG
ENSG00000246089	0.349560953659602	1.45591528839605	3.58549079876571	0.0593110657362382	0.765429778192945	MCPH1-DT
ENSG00000132975	1.47186706260318	-1.62514656342956	3.58440332565093	0.0593493840759167	0.765498065727099	GPR12
ENSG00000164086	-0.229133846269236	5.77574539954041	3.58172519237736	0.0594438640148473	0.765561277784126	DUSP7
ENSG00000080166	1.12682930099839	-1.03445752815975	3.5797965032173	0.0595120044530549	0.765561277784126	DCT
ENSG00000147457	-0.18868777721663	6.73229457675207	3.5764705728471	0.0596297055833577	0.765561277784126	CHMP7
ENSG00000179399	1.54767191148516	-1.62957760900883	5.40170535985427	0.0596935746285021	0.765561277784126	GPC5
ENSG00000164167	0.287779872615744	3.84296160038245	3.57397387530037	0.0597182246039924	0.765561277784126	LSM6
ENSG00000156299	-0.294360479564334	4.84751612846173	3.57374672928429	0.0597262849102312	0.765561277784126	TIAM1
ENSG00000260037	1.25629941378003	-1.66827586185708	4.22515095141007	0.0598611553380665	0.765561277784126
ENSG00000136929	1.07006513379259	4.59542027257252	3.57079113004124	0.0598616945733171	0.765561277784126	HEMGN
ENSG00000158578	-0.822641790119112	10.5556527949431	3.57038995817507	0.0598742092944352	0.765561277784126	ALAS2
ENSG00000168701	0.355299672254068	4.35144996777729	3.56849072939376	0.0599131200599646	0.765561277784126	TMEM208
ENSG00000104419	-0.272309655243841	6.96365009957413	3.5682898333443	0.0599202737071755	0.765561277784126	NDRG1
ENSG00000213920	0.433462925658615	2.3774124607982	3.56789171523264	0.0599344528747966	0.765561277784126	MDP1
ENSG00000103365	-0.223514611339606	6.61954295595197	3.56786296038465	0.0599354771314545	0.765561277784126	GGA2
ENSG00000101224	-0.246682481178418	7.70750121204304	3.56512900499438	0.0600329470378238	0.765561277784126	CDC25B
ENSG00000010610	-0.252420236141591	8.28018395025269	3.56325380127809	0.0600998990817955	0.765561277784126	CD4
ENSG00000144061	0.784447951992385	-0.434636738199803	3.56212055954381	0.0601403989204035	0.765561277784126	NPHP1
ENSG00000103152	0.243919041185663	5.39124432194841	3.56183555063869	0.0601505891737039	0.765561277784126	MPG
ENSG00000189241	-0.275142241501728	5.83167496458931	3.56109081798211	0.0601772251819196	0.765561277784126	TSPYL1
ENSG00000165125	0.820699135102465	-0.488029934588302	3.56031791412406	0.0602048821000564	0.765561277784126	TRPV6
ENSG00000163348	-0.162310130478679	6.24525871981281	3.56021523305502	0.060208557373004	0.765561277784126	PYGO2
ENSG00000176971	1.68975312294849	-1.73694143443264	6.44712755560003	0.0602233867565658	0.765561277784126	FIBIN
ENSG00000139908	-0.365064809994162	1.76424238073454	3.55912480387766	0.0602476020158979	0.765561277784126	TSSK4
ENSG00000115138	0.529983002908613	2.26399967311332	3.55841527551722	0.0602764001408079	0.765561277784126	POMC
ENSG00000121210	-0.209241220532626	6.28499013320318	3.55651336230063	0.0603412192079214	0.765561277784126	TMEM131L
ENSG00000272654	0.612619979984484	-0.05392210938795	3.55626494020928	0.0603501329583172	0.765561277784126
ENSG00000072858	-0.245731027512682	4.61490233860029	3.55398515446649	0.0604320008421107	0.765561277784126	SIDT1
ENSG00000133706	-0.194989121089544	5.76016685653073	3.5529450841267	0.0604693895831636	0.765561277784126	LARS1
ENSG00000137992	0.245237592077106	3.79845558343844	3.55210765217233	0.060499511808388	0.765561277784126	DBT
ENSG00000268818	1.11917978732679	-1.71969167172443	3.5509158385189	0.0605424087434501	0.765561277784126
ENSG00000173914	-0.153176485192953	4.19190207806417	3.54976352675075	0.0605839148322969	0.765561277784126	RBM4B
ENSG00000204092	-1.31523925676808	-1.72964982437714	5.32223551168598	0.0606083571227821	0.765561277784126	LINC00951
ENSG00000053747	1.34706826159331	-1.52746161667805	3.54754163138991	0.060664033133475	0.765561277784126	LAMA3
ENSG00000260626	1.64618697541888	-1.69526804188751	4.06485601347791	0.06067956257306	0.765561277784126
ENSG00000168785	-0.502285474163915	6.0843812989786	3.54653836715784	0.0607167418695287	0.765561277784126	TSPAN5
ENSG00000104892	-0.660930074323391	4.41927866657426	3.54649804354396	0.060726305142264	0.765561277784126	KLC3
ENSG00000276991	1.61160130885971	-1.29587626793598	3.54471371005647	0.0607661678565614	0.765561277784126
ENSG00000158669	-0.145108802623891	6.1343971350229	3.54438877232221	0.0607779152629172	0.765561277784126	GPAT4
ENSG00000110514	-0.185222288312382	6.31861052379873	3.54366381011307	0.0608041334315151	0.765561277784126	MADD
ENSG00000214491	1.24033251516255	-1.37647249192789	3.54290089149224	0.060831737359759	0.765561277784126	SEC14L6
ENSG00000255198	0.601758216772784	1.96731050103525	3.54146065893889	0.0608878278484238	0.765561277784126	SNHG9
ENSG00000274736	-1.03628628857858	-0.0493625760815546	3.53948954361277	0.0609605171299202	0.765561277784126	CCL23
ENSG00000159164	-0.34277469204422	1.79429171769595	3.53711643484858	0.0610414674604978	0.765561277784126	SV2A
ENSG00000115970	-0.150105185030423	4.7911628419286	3.534329523472	0.0611427901093243	0.765561277784126	THADA
ENSG00000137692	0.379465515004515	2.60974476592794	3.53384443263928	0.0611604447538098	0.765561277784126	DCUN1D5
ENSG00000171094	1.23834000329061	-1.51796266555915	3.53168761041301	0.0612390073394605	0.765561277784126	ALK
ENSG00000258819	0.476053295723105	2.12069825581392	3.53079773326341	0.0612714527259082	0.765561277784126	LINC02289
ENSG00000102316	-0.185260628112536	5.81604657014479	3.53007688438063	0.0612977487436394	0.765561277784126	MAGED2
ENSG00000214773	-1.0371052505733	-0.954202653263576	3.52994055805769	0.0613027231822392	0.765561277784126
ENSG00000150779	0.854949693620944	3.22539839549662	3.52947011758395	0.0613472384277242	0.765561277784126	TIMM8B
ENSG00000257365	-0.23021767463166	4.16218947822833	3.52757709886501	0.061389032644486	0.765561277784126	FNTB
ENSG00000189339	-0.277276364029192	7.33717527510539	3.52704520943338	0.0614084742575455	0.765561277784126	SLC35E2B
ENSG00000272988	-0.966184593130595	-1.06792146327989	3.52542687091845	0.0614676682875491	0.765561277784126
ENSG00000147804	0.407988282985507	3.22209894176325	3.52520582356376	0.0614757582856882	0.765561277784126	SLC39A4
ENSG00000105641	-0.449063113286766	0.845886892724504	3.5248381559216	0.0614892168890872	0.765561277784126	SLC5A5
ENSG00000241313	1.32071392563172	-1.60503995906763	3.52473583755014	0.0614929628501279	0.765561277784126	WWTR1-AS1
ENSG00000168418	1.60618298266909	-1.41399124528872	3.52237754857606	0.0615793695267991	0.765561277784126	KCNG4
ENSG00000100601	-0.191564113851849	3.30920888378457	3.52150937311545	0.0616112118246234	0.765561277784126	ALKBH1
ENSG00000100097	0.467938206353314	7.70910723820547	3.52102186778421	0.061640909157444	0.765561277784126	LGALS1
ENSG00000213402	0.421662869042462	8.80857751450591	3.52057079506427	0.0616524707720048	0.765561277784126	PTPRCAP
ENSG00000133997	-0.151810127333636	4.18460983233947	3.51896720269404	0.0617045531063579	0.765561277784126	MED6
ENSG00000279657	1.66029344696894	-1.40935369930347	3.51849852759765	0.0617217780503312	0.765561277784126
ENSG00000260677	1.4461933245456	-1.7858824072172	6.94209044980294	0.0617498262389886	0.765561277784126
ENSG00000152977	1.55657607327416	-1.39933667043831	3.51691085957169	0.0617801669660286	0.765561277784126	ZIC1
ENSG00000254585	1.24611861520856	-1.70045920390331	3.51679081079845	0.0617845843475371	0.765561277784126	MAGEL2
ENSG00000185745	0.87761519902732	5.52075890630692	3.51580401690569	0.061851154361861	0.765561277784126	IFIT1
ENSG00000183137	0.475546120846758	0.738236234734358	3.51326189484445	0.0619145875245645	0.765561277784126	CEP57L1
ENSG00000175768	0.575902406883676	3.12628838284201	3.51336589516361	0.0619244553260457	0.765561277784126	TOMM5
ENSG00000073146	1.22570427728817	-1.13711441234561	3.51245451078144	0.06194437223395	0.765561277784126	MOV10L1
ENSG00000198876	-0.520825571646836	8.44211684675079	3.5115164528366	0.0619960799071642	0.765561277784126	DCAF12
ENSG00000197275	0.909989951305839	-0.314825222862534	3.50929418728974	0.0620611054550862	0.765561277784126	RAD54B
ENSG00000096872	0.536678673473254	1.2173385952327	3.50924482818064	0.0620629305054867	0.765561277784126	IFT74
ENSG00000072840	0.640240016534532	0.0532536898105936	3.50886056836944	0.0620771404570554	0.765561277784126	EVC
ENSG00000095319	-0.247764902107953	5.28118714317764	3.50793269825325	0.0621114675193259	0.765561277784126	NUP188
ENSG00000246548	0.532733420995364	2.17842207261827	3.50736210447321	0.0621342921838106	0.765561277784126	LINC02288
ENSG00000204287	0.453248706719378	8.8620820891315	3.50744162088462	0.0621391694909717	0.765561277784126	HLA-DRA
ENSG00000186716	-0.209449199849878	6.46559802728867	3.5049139707365	0.0622232877356203	0.765561277784126	BCR
ENSG00000243449	0.468300203656666	4.40699326587168	3.50454591995323	0.0622462804964055	0.765561277784126	C4orf48
ENSG00000228541	1.41143994644907	-1.64056534329976	4.1684622035158	0.0622469389973145	0.765561277784126
ENSG00000177551	1.5896466125	-1.3341257472298	3.50320664083255	0.06228662638754	0.765561277784126	NHLH2
ENSG00000242999	1.03263127144412	-1.73493064434578	3.50283001617442	0.0623006077325757	0.765561277784126	RN7SL239P
ENSG00000270605	-0.287441560842554	2.48694899796723	3.5024106285717	0.0623161805120002	0.765561277784126
ENSG00000171819	1.64956930221364	-1.67875304266691	6.43755037529618	0.0623414486294998	0.765561277784126	ANGPTL7
ENSG00000187840	0.329620776487357	4.96323101100948	3.5011857951306	0.062361685134459	0.765561277784126	EIF4EBP1
ENSG00000001630	-0.251156952761814	3.135685094495	3.4982228682401	0.0624719101194296	0.765561277784126	CYP51A1
ENSG00000083845	0.436438974751335	9.44547894716765	3.49610321432085	0.0625587518433005	0.765561277784126	RPS5
ENSG00000124780	0.934152116961348	-0.157898679410668	3.49338103196699	0.0626534405509523	0.765561277784126	KCNK17
ENSG00000254450	1.804785674281	-1.79438053181521	10.5125475788438	0.0627083563111158	0.765561277784126	ALG9-IT1
ENSG00000271254	-0.330963550718659	3.49800271667526	3.49164586957961	0.062717330160605	0.765561277784126
ENSG00000119392	-0.182650102946756	5.36347324844096	3.49126243614897	0.0627316697708243	0.765561277784126	GLE1
ENSG00000178209	-0.248376789281344	9.1216024472098	3.48769752991472	0.0628651581138003	0.765561277784126	PLEC
ENSG00000065717	-0.321782971281803	3.65707665335983	3.48751992470106	0.0628718165172556	0.765561277784126	TLE2
ENSG00000283267	1.19249696034041	-1.7196861693608	3.48698404797924	0.0628919110676133	0.765561277784126	FAM237B
ENSG00000180596	0.347864186161125	3.90967115895515	3.48670493213033	0.0629023802071245	0.765561277784126	H2BC4
ENSG00000270550	0.720669160928455	2.55380540453605	3.48649250138726	0.0629275457126	0.765561277784126	IGHV3-30
ENSG00000272899	-0.410536032458464	0.656455461054381	3.484192844135	0.0629966882489334	0.765561277784126	ATP6V1FNB
ENSG00000166794	0.260138788568435	7.61574136899109	3.48410686948173	0.0629999185636024	0.765561277784126	PPIB
ENSG00000059573	-0.270572950633789	4.13907133479011	3.48382287363819	0.063010590364879	0.765561277784126	ALDH18A1
ENSG00000262814	0.348176443589037	4.77855618363219	3.48284517338884	0.0630473445327905	0.765561277784126	MRPL12
ENSG00000106328	-0.785548388797753	-0.799753515064488	3.48259845972469	0.0630566227388633	0.765561277784126	FSCN3
ENSG00000137101	-0.385394583420798	4.32559226293189	3.48123012038014	0.0631101371567144	0.765561277784126	CD72
ENSG00000161791	-0.212109275115226	5.81308034321846	3.48064661824324	0.0631300776034588	0.765561277784126	FMNL3
ENSG00000214967	-0.574022136320035	1.64132732031114	3.48048182679321	0.0631375659516771	0.765561277784126	NPIPA7
ENSG00000136158	0.528036472567733	0.429285921933617	3.47976823296898	0.063163164339934	0.765561277784126	SPRY2
ENSG00000089154	-0.241515571897801	6.44642664113895	3.47950899272859	0.0631729328703126	0.765561277784126	GCN1
ENSG00000186314	0.931851736821257	-0.95809139336535	3.4793891803317	0.0631774481140287	0.765561277784126	PRELID2
ENSG00000104671	0.500638726362676	2.37203612166126	3.47881697227054	0.0632015521086153	0.765561277784126	DCTN6
ENSG00000165323	1.60187846136593	-1.18813235982854	3.47857597261505	0.063211247676737	0.765561277784126	FAT3
ENSG00000116353	0.260170057945216	2.74004446079537	3.47843154096831	0.0632135500944503	0.765561277784126	MECR
ENSG00000117479	0.536945132816535	1.45721477459037	3.47572335923456	0.0633157653887206	0.765561277784126	SLC19A2
ENSG00000144659	-0.205012474728033	5.44898265578464	3.47569144005178	0.063316971174837	0.765561277784126	SLC25A38
ENSG00000151065	-0.213867859276823	3.47739490373119	3.47567417464905	0.0633176234067709	0.765561277784126	DCP1B
ENSG00000260253	1.42936278892228	-1.75242839972176	4.99816329566591	0.0633362594526917	0.765561277784126
ENSG00000272202	1.64257665497971	-1.74332570464464	6.51581771265148	0.0633402914593176	0.765561277784126
ENSG00000166908	-0.215982050990015	4.85559019416041	3.47395122861084	0.0633827470538224	0.765561277784126	PIP4K2C
ENSG00000260912	-0.390509626086302	1.03438212607585	3.4728958043513	0.0634226752752515	0.765561277784126
ENSG00000138136	1.56833312177051	-1.71353094613421	5.03937548372766	0.0634311823264113	0.765561277784126	LBX1
ENSG00000270154	-1.04391928720181	-1.15077566694141	3.47263359334641	0.063432599276488	0.765561277784126
ENSG00000169851	1.80213932102489	-1.14490473168513	3.47251859878908	0.0634430205401643	0.765561277784126	PCDH7
ENSG00000163346	-0.212243711587994	8.78691529047706	3.47184058675095	0.0634626226346464	0.765561277784126	PBXIP1
ENSG00000089157	0.362799490386685	10.1676288516006	3.47125726183962	0.063484717134123	0.765561277784126	RPLP0
ENSG00000082146	-0.574470292769802	7.85310969857893	3.47136436766708	0.0635030658443369	0.765561277784126	STRADB
ENSG00000137225	-1.03323996435089	-0.979680611913264	3.47059832032507	0.0635096856701009	0.765561277784126	CAPN11
ENSG00000177674	0.291519031655135	7.78906859637213	3.4691964900904	0.0635628386873798	0.765561277784126	AGTRAP
ENSG00000171016	1.41844510580659	-1.58174691871987	3.46871594976232	0.0635810702477386	0.765561277784126	PYGO1
ENSG00000186526	1.52539622887092	-1.49995313405714	3.46851080735484	0.063588854998449	0.765561277784126	CYP4F8
ENSG00000234184	0.912356911658447	-0.0621782751555938	3.46811165224113	0.0636052895833898	0.765561277784126	LINC01781
ENSG00000165192	1.09197970392259	-1.73482070817698	3.46743978737637	0.063629514696651	0.765561277784126	ASB11
ENSG00000278873	-1.41612710364912	-1.51109961699757	3.51605323363061	0.063657181277229	0.765561277784126
ENSG00000260260	0.781754225072565	1.51317810699199	3.46696643091258	0.0636605333213742	0.765561277784126	SNHG19
ENSG00000184117	-0.189352918884927	4.89167101517067	3.46635300916675	0.0636708011254696	0.765561277784126	NIPSNAP1
ENSG00000181029	0.457725553717837	7.24107301654727	3.46640914955216	0.0636811693661142	0.765561277784126	TRAPPC5
ENSG00000204438	0.285294021174898	4.79812928067004	3.46402262330499	0.0637594287513427	0.766104737998248	GPANK1
ENSG00000173065	-0.175744580325738	4.04975333346892	3.46264893048527	0.0638117340464574	0.766282129003201	FAM222B
ENSG00000087510	1.54670339326824	-1.48646383600626	3.46044891996912	0.0638955984245085	0.766282129003201	TFAP2C
ENSG00000165724	0.219824250148479	3.68451472424782	3.46031334617803	0.0639007703604597	0.766282129003201	ZMYND19
ENSG00000134480	0.255259343660633	3.87485802913495	3.46005476490603	0.0639106360911988	0.766282129003201	CCNH
ENSG00000165204	1.21124969079556	-1.70083693768596	3.87058457220406	0.0639394959656653	0.766282129003201	OR1K1
ENSG00000167110	-0.211458682106514	5.73988611015923	3.45611416041559	0.0640611854657504	0.767343750245563	GOLGA2
ENSG00000263961	0.470680935087646	1.23061408670787	3.45482828737302	0.0641103940432567	0.767489384217056	RHEX
ENSG00000127528	-0.251311571393156	9.8447120351792	3.45406640626856	0.0641395692996996	0.767489384217056	KLF2
ENSG00000003989	1.5862890527367	-1.53611768062996	3.45320164307265	0.0641727015474801	0.767489616340296	SLC7A2
ENSG00000258928	1.61343708563049	-1.59902280877465	5.441579599724	0.0642395518592109	0.767540307666388
ENSG00000142546	0.426391940761737	7.88115081805925	3.45055987891707	0.0642827064456942	0.767540307666388	NOSIP
ENSG00000108819	-0.216440842170275	8.65118807399936	3.44965636476904	0.0643087261647364	0.767540307666388	PPP1R9B
ENSG00000236345	0.425854563863523	1.63602714745813	3.44953960135802	0.0643132113797067	0.767540307666388	SCAT8
ENSG00000103091	-0.165925060616637	5.03459373617086	3.44863540459229	0.0643479555126852	0.767540307666388	WDR59
ENSG00000170412	0.755841175801549	0.520890464341112	3.44795141899212	0.0643756302572896	0.767540307666388	GPRC5C
ENSG00000168453	1.4826714044792	-1.29941919798462	3.44607141724828	0.0644465873164344	0.767991260061859	HR
ENSG00000214753	-0.196469383968648	7.04279746081145	3.44312374551827	0.0645601791673201	0.768534950344434	HNRNPUL2
ENSG00000232754	-1.34083580871416	-1.81783536529153	8.41026454954316	0.0646049283484318	0.768534950344434
ENSG00000259288	-1.38747054373874	-1.54866844060444	3.44122037390572	0.0646336418435315	0.768534950344434	BUB1B-PAK6
ENSG00000267745	0.413436574643031	0.97480485001406	3.44051874042443	0.0646607447603589	0.768534950344434
ENSG00000189227	0.270437049903369	2.41556619850136	3.4382259813376	0.0647493952268073	0.768534950344434	C15orf61
ENSG00000167721	-0.18486513088303	4.45517703164217	3.437974074077	0.0647591432714315	0.768534950344434	TSR1
ENSG00000234944	1.67494090098452	-1.78019061830518	8.37153133701129	0.0647797482727447	0.768534950344434	LINC02623
ENSG00000171928	0.42128121735203	3.24787902752934	3.43738306929015	0.064783382699229	0.768534950344434	TVP23B
ENSG00000177600	0.425161317918315	10.4160468757621	3.43730587140516	0.0647906330560456	0.768534950344434	RPLP2
ENSG00000100319	0.312982045522927	4.42682967937936	3.43589849698037	0.064839521750486	0.768721450195788	ZMAT5
ENSG00000108312	-0.167670740630118	7.03949974622951	3.43423297584399	0.0649040978750648	0.769093650587041	UBTF
ENSG00000105251	0.638211705094265	0.222765040369678	3.43250487418691	0.0649711733443252	0.769189875302065	SHD
ENSG00000243004	1.0102074455409	0.826483878182622	3.43276114338588	0.0649785907257504	0.769189875302065
ENSG00000243943	-0.227933326303213	5.22491585482636	3.42948833068646	0.0650884374014576	0.770096887233785	ZNF512
ENSG00000203805	-1.36345779214634	-1.77893797224513	5.6122789861825	0.0651453789796906	0.770282263685093	PLPP4
ENSG00000202198	2.51315761859169	0.683017173674288	3.42781359410574	0.0651844415457582	0.770282263685093
ENSG00000166509	1.44296447687062	-1.64715791019951	3.42555506454225	0.0652416790738889	0.770282263685093	CLEC3A
ENSG00000142583	0.420158965677049	1.97582402207547	3.42413202795761	0.065297216512342	0.770282263685093	SLC2A5
ENSG00000197670	0.683701718925703	0.241730991917549	3.42363429612486	0.065316653674303	0.770282263685093
ENSG00000279674	1.59658517475768	-1.47361096658276	3.42273011256793	0.0653519792642125	0.770282263685093
ENSG00000176783	-0.189033404100499	6.44622452783516	3.42189385980162	0.0653846691160798	0.770282263685093	RUFY1
ENSG00000231475	1.09786418991586	-0.432049751194689	3.42074268220868	0.0654317376517581	0.770282263685093	IGHV4-31
ENSG00000144468	-0.157089986738476	4.07453003661967	3.42030675701027	0.0654467586254272	0.770282263685093	RHBDD1
ENSG00000260196	0.454993042684693	0.416873308001605	3.42007836907191	0.0654556986637739	0.770282263685093
ENSG00000134716	0.671922326244423	-0.508307745134274	3.41972146231146	0.0654696720795424	0.770282263685093	CYP2J2
ENSG00000256671	-1.19702713073	-0.769465460664029	3.41789954121164	0.065541189698379	0.770732468203464	LIMS4
ENSG00000267124	-0.752981313676749	0.00746307582861597	3.41561980179761	0.0656304880688773	0.771391203073244
ENSG00000034533	-0.209215714121939	3.7551238452526	3.64403324636094	0.06579902821304	0.771756511248777	ASTE1
ENSG00000168658	1.45468627283841	-1.43788571097146	3.40986720104241	0.0658567481872264	0.771756511248777	VWA3B
ENSG00000279254	-0.723652689545769	-0.568358633132193	3.40984393983457	0.0658576647904856	0.771756511248777
ENSG00000128609	0.667999535619439	3.11063698225379	3.41030138617537	0.0658603086364995	0.771756511248777	NDUFA5
ENSG00000136463	-0.188985762670602	3.82540907393745	3.4094432195139	0.0658734572454648	0.771756511248777	TACO1
ENSG00000112175	1.51561904611923	-1.56021535297181	3.40920380284981	0.0658828946366037	0.771756511248777	BMP5
ENSG00000108828	-0.222324596157382	5.5353603696442	3.40890570094187	0.0658946473276957	0.771756511248777	VAT1
ENSG00000228536	1.61486504217563	-1.74012440909698	6.39418461637306	0.0659571488120408	0.772098381396708	LYPLAL1-AS1
ENSG00000162062	0.690138023197433	-0.433102347544795	3.40393641466761	0.0660908937184648	0.772370891970066	TEDC2
ENSG00000257225	-1.04480427697466	-0.92894464876378	3.40390507653581	0.0660921333093063	0.772370891970066
ENSG00000196396	-0.236461159265876	6.42960391395036	3.40385765657647	0.0660940090699713	0.772370891970066	PTPN1
ENSG00000135424	0.410978587516793	0.886303695790405	3.40123368452322	0.0661978929908437	0.772370891970066	ITGA7
ENSG00000064692	1.28765412785287	-1.58442493061947	3.4006969917394	0.0662191624271762	0.772370891970066	SNCAIP
ENSG00000246740	-1.63391358484808	-1.73486863554813	5.21335756829753	0.0662677705390912	0.772370891970066	PLA2G4E-AS1
ENSG00000067842	-1.61110396504591	-1.41364647321867	3.39928879284685	0.0662750050388048	0.772370891970066	ATP2B3
ENSG00000143867	1.61810720612804	-1.45447157741134	3.39861147074429	0.0663018824906424	0.772370891970066	OSR1
ENSG00000104904	0.359203833169138	11.5562711462535	3.39829700901503	0.0663143649194642	0.772370891970066	OAZ1
ENSG00000147889	-0.41970232378347	1.2749546973393	3.397549274818	0.066344056057271	0.772370891970066	CDKN2A
ENSG00000196584	0.661040469303985	-0.320242636627052	3.39675476760768	0.0663756201102672	0.772370891970066	XRCC2
ENSG00000284309	1.52715801771297	-1.80871956535254	8.84713389245431	0.0664068466234201	0.772370891970066
ENSG00000084628	1.41893848683579	-1.68752002688442	4.11452680551961	0.0664166616567414	0.772370891970066	NKAIN1
ENSG00000178828	1.26487039037661	-1.67903913770955	3.39378877976509	0.0664935949599724	0.772370891970066	RNF186
ENSG00000205086	1.28986606573401	-1.57248597134673	3.39333293134527	0.0665117467015217	0.772370891970066	LINC02898
ENSG00000139926	0.81608691101323	-0.79809670715752	3.39328631039676	0.066513603433094	0.772370891970066	FRMD6
ENSG00000226816	0.765853173462101	0.0914098576682015	3.38960829150441	0.0666602602640273	0.773255191315166
ENSG00000229665	1.48572788694971	-1.79760061108723	6.93081564988872	0.0667038810854125	0.773255191315166	PRR20C
ENSG00000007062	-1.11439696227026	-0.924653226987944	3.38771466780146	0.0667359017833216	0.773255191315166	PROM1
[truncated: 21,179 more rows]
