# Supplementary material for: Vaccination History, Body Mass Index, Age, and Baseline Gene Expression Predict Influenza Vaccination Outcomes
Source: Viruses. 2022 Nov 4;14(11):2446. doi: 10.3390/v14112446 (PMC9697051; doi:10.3390/v14112446)
Supplement: Supplementary file 1 [file viruses-14-02446-s001.zip › Table S4.csv]

	logFC	logCPM	F	PValue	FDR	hgnc
ENSG00000273956	-6.77950516357953	-1.70478727077597	138.536189656999	3.24468984985036e-26	7.52054213398317e-22
ENSG00000227151	-5.53538874212254	-1.73277876160393	92.2033554056063	5.78128782926466e-19	6.69993446533482e-15	PRR20D
ENSG00000211637	5.18829664661867	2.5322224968905	67.6715868667002	7.86078457528072e-15	6.07324216286188e-11	IGLV4-69
ENSG00000284356	-6.25685912960561	-1.53465339781138	64.6086801095295	2.53504548240582e-14	1.46893210478005e-10	TAF11L10
ENSG00000256569	4.7716809951039	-1.77136462375521	86.4044039323937	2.76543471380757e-12	1.28194491593264e-08
ENSG00000280890	-3.69304663199654	-1.77883654655273	53.8998305075213	7.02406189069757e-11	2.71339510837647e-07	ELDR
ENSG00000211638	4.45917721396137	2.30962723008463	44.142541878685	1.64063393165578e-10	5.43237332398826e-07	IGLV8-61
ENSG00000117148	-4.64997561151153	-1.77726420639484	71.1147191802675	1.6221333254209e-09	4.69972577707571e-06	ACTL8
ENSG00000284465	3.57360834684227	-1.76737048776144	40.6181116375553	6.88116372604818e-09	1.77212903158161e-05	TAF11L7
ENSG00000118160	-7.50445948458367	-1.13952458023232	34.7624978090897	1.07307524563921e-08	2.48717380434257e-05	SLC8A2
ENSG00000280278	-4.05366530182149	-1.71243348503566	34.4830385509753	1.21271806919398e-08	2.51158469875267e-05
ENSG00000204687	-3.9790937411636	-1.79052065794113	55.9116980543658	1.30032860406558e-08	2.51158469875267e-05	MAS1L
ENSG00000255043	-3.95612795343357	-1.79001391113222	56.3897831250261	1.55114939769644e-08	2.7474928495421e-05	NAV2-AS5
ENSG00000255428	-3.83830623892435	-1.7326675002389	33.7020995608785	1.73441123194381e-08	2.7474928495421e-05
ENSG00000275553	-3.77821689115605	-1.72450077975904	33.6096259012355	1.8096069690814e-08	2.7474928495421e-05	ELOA3CP
ENSG00000139874	-4.1454969506826	-1.61727029553352	33.4359608318602	1.95351286070041e-08	2.7474928495421e-05	SSTR1
ENSG00000178403	-4.11302370610927	-1.70617633466153	33.3753582113293	2.01515999836982e-08	2.7474928495421e-05	NEUROG2
ENSG00000269900	5.14754143254871	-1.00615364908248	32.6658936595322	2.81182770157984e-08	3.62069680373431e-05	RMRP
ENSG00000235097	-4.5886531478878	-1.65798926523182	29.9585649625361	9.76524061698027e-08	0.00011912565632651	LINC00330
ENSG00000229618	-5.02024517614325	-1.69458978652642	41.8529845632701	1.22483200469544e-07	0.000138284495758346
ENSG00000280059	-4.83263640513234	-1.65512266762799	29.4244282898784	1.25290120412687e-07	0.000138284495758346
ENSG00000267259	-3.38421374081308	-1.78912261979566	43.7258392273437	1.35114176727193e-07	0.000142348926735586	ERVE-1
ENSG00000224057	-3.67362669154205	-1.72288995518136	29.0257889893608	1.51334696221046e-07	0.000152505895174408	EGFR-AS1
ENSG00000163286	-3.8671301683086	-1.78008195047548	46.2892692627903	1.64406686945367e-07	0.000158775757917488	ALPG
ENSG00000147262	-3.39691905949567	-1.80738255114084	58.6209998247899	1.86118307801353e-07	0.000172554005528791	GPR119
ENSG00000215372	-2.81652926386089	-1.77342234371055	27.258487665329	3.47758760181968e-07	0.000305944970094507	ZNF705G
ENSG00000112273	-3.4636337412313	-1.7168163687037	27.2016852866431	3.56394606633519e-07	0.000305944970094507	HDGFL1
ENSG00000182330	-2.99927652537863	-1.81356862250204	51.8886485495592	3.74018518442364e-07	0.000309607186444897	PRAMEF8
ENSG00000134595	-3.38903800199555	-1.78203433704361	37.1982250125275	3.98502566263409e-07	0.000318499740719079	SOX3
ENSG00000065609	-3.76223765271487	-1.69407519492455	27.9766488373138	4.20042397687968e-07	0.000324524756453724	SNAP91
ENSG00000261175	-4.43888226684789	-1.57599382579425	26.4973254984635	4.95959991662026e-07	0.000370818086669111	LINC02188
ENSG00000197584	-3.9340624992673	-1.79473514041648	56.1209165528857	5.7619542609929e-07	0.000417345549566542	KCNMB2
ENSG00000184160	-3.16840453371379	-1.73053673547248	25.7817679365077	6.97532236047783e-07	0.000489921277791379	ADRA2C
ENSG00000125255	-3.18892187678422	-1.7437227248529	25.6837479865056	7.30743573008314e-07	0.000498152192211373	SLC10A2
ENSG00000248869	-4.3426924556365	-1.71954140367854	31.0400188109657	7.65066725048751e-07	0.00050664904437657	LINC02511
ENSG00000281473	-4.82891897990455	-1.68295304796532	28.9504776588993	8.22700987745211e-07	0.000517942994426067	PISRT1
ENSG00000269446	-4.71480395444702	-1.55137194221882	25.4195345490998	8.26813823184246e-07	0.000517942994426067
ENSG00000180861	-3.15533246320633	-1.77403544918596	31.1729064012961	8.82840467177548e-07	0.000528779558949944	LINC01559
ENSG00000102854	4.2523897840617	-0.594994832048425	25.2737894897167	8.89740391709717e-07	0.000528779558949944	MSLN
ENSG00000280043	-3.1219972922717	-1.74457841842953	25.2122348903085	9.14248495615406e-07	0.000529761290784347
ENSG00000223569	-3.34328821821816	-1.70257438170413	24.5548933202232	1.2481346880735e-06	0.000703432623035095	USP17L15
ENSG00000259352	-3.71681283554525	-1.60563151715004	25.6762825272028	1.2990163892276e-06	0.000703432623035095
ENSG00000179028	-3.53427670715056	-1.6928398848471	24.4615384939289	1.30501349514665e-06	0.000703432623035095
ENSG00000162592	-4.79014614911376	-1.47698495199329	24.1380362083789	1.52316231542501e-06	0.000802360366975476	CCDC27
ENSG00000214614	-3.06631490827276	-1.82059045822915	54.6203419043711	1.59192852389071e-06	0.000819949318371976
ENSG00000183580	-3.09155241283203	-1.73291551924676	23.6832170488383	1.89692785568864e-06	0.000943836583828897	FBXL7
ENSG00000269883	-2.94622234119521	-1.76516064497605	25.4863566717011	1.94358721252988e-06	0.000943836583828897
ENSG00000103241	-4.70253972438647	-1.29847651388152	23.6171038687462	1.95461886374092e-06	0.000943836583828897	FOXF1
ENSG00000241294	2.21854101811656	1.65452190235019	23.4737911922624	2.10712231554972e-06	0.000996711857751251	IGKV2-24
ENSG00000280451	-4.14011013602603	-1.7807537139946	42.7958781248539	2.15828905543402e-06	0.000999597281629229
ENSG00000260046	-3.50561234432621	-1.80616055008496	54.9032558518764	2.2155712391542e-06	0.000999597281629229
ENSG00000259361	-2.82808073214809	-1.80188349404434	36.1746663719999	2.2704649057741e-06	0.000999597281629229	LINC00927
ENSG00000174990	-4.91082021619074	-0.820705400241292	23.2996640117091	2.28573025827721e-06	0.000999597281629229	CA5A
ENSG00000222337	-3.72280343880238	-1.80807462993845	54.8866785634652	2.34728078689656e-06	0.00100750507553127	RN7SKP225
ENSG00000187003	-3.35076605477967	-1.774543682122	35.8373539280459	2.47995770106724e-06	0.00104509926536975	ACTL7A
ENSG00000165949	4.07400236669466	3.97513025177136	22.9869260159514	2.68229922412476e-06	0.00111018448958507	IFI27
ENSG00000111704	-4.43169057604265	-1.00217778929395	22.900129081486	2.76182556066361e-06	0.0011103561503715	NANOG
ENSG00000279595	-4.27731507350155	-1.47852233505155	22.8846564598756	2.77852518429316e-06	0.0011103561503715
ENSG00000259663	-3.47864705980992	-1.69314010254974	22.7169581161764	3.0120636610564e-06	0.00117906644069261	ISL1-DT
ENSG00000249383	-4.55603191570335	-1.65901802862766	26.5926610204595	3.05220409187837e-06	0.00117906644069261	LINC02071
ENSG00000280305	-4.06523374810159	-1.66359815937048	22.5846413270418	3.21025336011335e-06	0.00121979102263455
ENSG00000188660	-3.03183646366511	-1.73154410495113	22.2993169534352	3.68365175048889e-06	0.00137709161730374	LINC00319
ENSG00000263278	-3.78055244526126	-1.62117500546831	22.0759006318335	4.10312569145228e-06	0.00150955948057906
ENSG00000283258	-3.1861553596228	-1.74993341854632	23.3887999516211	4.41113172232572e-06	0.00156560234677505
ENSG00000280397	-3.97755348134776	-1.68343160497654	24.268334259725	4.41696788662881e-06	0.00156560234677505
ENSG00000164853	-4.16741547910597	-1.5449278168316	21.9041788299891	4.45809625020076e-06	0.00156560234677505	UNCX
ENSG00000182013	-4.08076795455238	-0.93425901289713	21.798997531661	4.69473235391725e-06	0.00162409711192678	PNMA8A
ENSG00000274175	-4.92603331466591	-1.66203503699712	29.7841849912368	4.89628437000815e-06	0.00166054762795521
ENSG00000177108	-2.84398854853875	-1.74007896632508	21.6935775092918	4.94338537962333e-06	0.00166054762795521	ZDHHC22
ENSG00000105141	-3.66743954397628	-1.71231660143025	21.5860418003655	5.19984435561952e-06	0.00172174274963642	CASP14
ENSG00000279209	-3.56239096694366	-1.79629629691466	42.5129101632067	5.72807962373894e-06	0.00186768630324738
ENSG00000185860	-3.50296847228351	-1.69965587564577	21.3518965750155	5.82442677680779e-06	0.00186768630324738	CCDC190
ENSG00000231638	-3.11419047416091	-1.79016172096285	35.7650078159317	5.88234964781512e-06	0.00186768630324738	LUARIS
ENSG00000161850	-2.84107831515808	-1.78185282419855	26.3149727923316	5.99496976960245e-06	0.00187772174756548	KRT82
ENSG00000230542	-4.09774668286124	-1.24166618615342	21.1507406487522	6.42128916911359e-06	0.00198443520482286	LINC00102
ENSG00000259134	-3.83259002878267	-1.62481649056796	21.0610914050318	6.70685515964877e-06	0.00204541432750446	LINC00924
ENSG00000224099	-4.1501818053746	-1.71741903758457	31.4662668736893	7.17925137358408e-06	0.00216104790047963
ENSG00000188730	-4.32738392108323	-1.44698136037312	20.8663365941555	7.37225537087876e-06	0.00218512532575849	VWC2
ENSG00000226372	-2.90132011229016	-1.75611889318035	20.8481786542849	7.44779104042284e-06	0.00218512532575849	DCAF8L1
ENSG00000275016	-3.03880248546371	-1.83612034121536	75.219776839873	7.66583395697546e-06	0.00222098374318471
ENSG00000261730	-2.8175393180469	-1.80263499150214	35.0371267382755	7.99299039519336e-06	0.00228717939975051	FOXF2-DT
ENSG00000231114	-3.4217962517203	-1.79301562924143	31.1566231574683	8.22764786155152e-06	0.00232561490408587
ENSG00000259774	-3.35989831689963	-1.67335025150832	20.7060245279356	8.74608821008193e-06	0.00244237147630456
ENSG00000225670	-4.19298597569519	-1.39815258060815	20.2984182043213	9.71929085100326e-06	0.00268183003981611	CADM3-AS1
ENSG00000184601	-3.03518759405052	-1.7648951531031	23.6964650614405	1.0392151586277e-05	0.0028337563466674	C14orf180
ENSG00000259789	-2.930469232113	-1.73308514435121	20.0988602070083	1.07126768951705e-05	0.00288719098925887
ENSG00000267013	-4.10603373200385	-1.68324709821817	24.6251190513132	1.09185936130885e-05	0.00290886393981799	LINC01929
ENSG00000182315	-3.54822156812618	-1.79415224275524	35.8557041062897	1.20522261676688e-05	0.00315267621489417	MBD3L3
ENSG00000141433	-3.94423269685491	-1.65422263339427	19.8484562556625	1.21057978740867e-05	0.00315267621489417	ADCYAP1
ENSG00000249574	-3.01378352320218	-1.69218477667508	19.593748611072	1.37111753964298e-05	0.00353108470376057
ENSG00000224310	-4.21974987863348	-1.56867588256515	19.5465845236422	1.40312726707038e-05	0.00355685112195928	LINC01567
ENSG00000282897	-3.40639228524265	-1.73050797785083	21.3611951064223	1.41181423427498e-05	0.00355685112195928
ENSG00000235387	-2.96958646151676	-1.69669900260438	19.5036727520388	1.43290716825641e-05	0.00356195063020137	SPAAR
ENSG00000242049	-2.81431619956076	-1.81160244581134	40.3723164466734	1.45509928943696e-05	0.00356195063020137	DNAJB8-AS1
ENSG00000234647	-3.92994863029057	-1.6378303732111	19.465490615013	1.45994179769234e-05	0.00356195063020137
ENSG00000237750	-3.62916717252109	-1.70296912138617	19.3268002223521	1.56255467645881e-05	0.00374309287382989	KCNH7-AS1
ENSG00000259753	-4.64549783795382	-1.52780327104489	19.3172249704522	1.56990264470052e-05	0.00374309287382989
ENSG00000279925	-3.52115257373105	-1.80146028161497	42.1975625540632	1.58263483318375e-05	0.00374309287382989
ENSG00000251249	-3.59079474521142	-1.65542149537059	19.2438700935847	1.62736624837638e-05	0.00378474691499538
ENSG00000203985	-3.65763663719961	-1.65520461061765	19.2369386859522	1.63290487315358e-05	0.00378474691499538	LDLRAD1
ENSG00000279365	-4.0955877501186	-1.45126856329324	19.0903706436598	1.75459125754751e-05	0.00402652635321151
ENSG00000280152	-3.75398362376909	-1.56823951042282	18.9317065724262	1.89668715361847e-05	0.004256470744201
ENSG00000272922	-4.11609572145221	-1.70134884435151	26.7749519886065	1.89931478313337e-05	0.004256470744201
ENSG00000249267	-3.62974764070851	-1.65433253092666	18.8856687791428	1.94005652870771e-05	0.004256470744201	LINC00939
ENSG00000245651	-3.58557607935371	-1.67628754838685	18.8823026670364	1.94326661099767e-05	0.004256470744201
ENSG00000038295	-3.3731122044824	-1.68796746651409	18.8787998853892	1.9466127314061e-05	0.004256470744201	TLL1
ENSG00000086991	-3.87801864233229	-1.62991754744636	18.8543875226517	1.97009565377383e-05	0.00426755860403456	NOX4
ENSG00000226194	-2.68618785449683	-1.79508217529927	27.6666729175711	1.99018427361184e-05	0.00427115658275696	LINC02519
ENSG00000084628	-3.6770834591025	-1.68751804983431	21.2868658953432	2.01711654253591e-05	0.0042892410296236	NKAIN1
ENSG00000247675	-3.68616444598301	-1.74189550857828	27.6968244817676	2.06658439692163e-05	0.00435448119562269	LRP4-AS1
ENSG00000224675	-3.60220048747934	-1.80677874109695	44.0034671204028	2.13280917155268e-05	0.00442202812590115
ENSG00000248118	-3.03061141251132	-1.75723935535534	21.1674140894905	2.13679847312507e-05	0.00442202812590115	LINC01019
ENSG00000272104	-4.01749573508688	-1.58134707359941	18.6434611245111	2.18530829939727e-05	0.00448239608525928
ENSG00000005073	-2.52058703285152	-1.76435456154413	18.6479385188864	2.22354881405309e-05	0.00452082582562478	HOXA11
ENSG00000239922	-3.25740007037893	-1.76525773264933	23.689163017699	2.26666103075146e-05	0.00453258545383165
ENSG00000167654	-3.80588416024673	-1.51160662249246	18.5675599217584	2.26844383745134e-05	0.00453258545383165	ATCAY
ENSG00000141431	-4.09973607155985	-0.981718290600632	18.360662467553	2.51592660546623e-05	0.00498411511636721	ASXL3
ENSG00000279437	-3.2425795809661	-1.74286151239221	20.619644682197	2.60218423349437e-05	0.00511130730202817
ENSG00000113594	-3.75585431340288	-1.36421734539361	18.1899215320916	2.73218128489765e-05	0.00532155443876956	LIFR
ENSG00000196589	-3.3468593815282	-1.79852160015779	38.0540083759563	2.80001442452526e-05	0.00534405845898925	MBD3L2B
ENSG00000172380	-3.79159034835292	-1.52687284021337	18.1321102866922	2.81119805469444e-05	0.00534405845898925	GNG12
ENSG00000236311	-2.50073410811174	-1.77883390349988	19.9346118132875	2.85864178843634e-05	0.00534405845898925	TLX1NB
ENSG00000157765	-3.35374538544078	-1.66228642829233	18.0947832212838	2.86344134331275e-05	0.00534405845898925	SLC34A2
ENSG00000227308	-4.39106900908345	-1.33266782372414	18.0707057147322	2.89766051484946e-05	0.00534405845898925	LINC02832
ENSG00000185640	2.85617392368209	-0.101337160838285	18.0724484090329	2.90303906517069e-05	0.00534405845898925	KRT79
ENSG00000259964	-2.37289867154563	-1.79840247501042	22.8997432294949	2.95025966772676e-05	0.00534405845898925	THSD4-AS1
ENSG00000260205	-4.04383068909287	-1.50303797794181	18.0330438809548	2.95201756369701e-05	0.00534405845898925
ENSG00000260902	-2.87082026496943	-1.73474600628731	18.025351834377	2.96324569088433e-05	0.00534405845898925	LINC02011
ENSG00000153266	-3.849708620383	-1.61269198733936	18.0178067738035	2.97430123914752e-05	0.00534405845898925	FEZF2
ENSG00000179059	-4.31219221023603	-1.5623561491786	17.9752170776165	3.03749391521784e-05	0.00535148960071524	ZFP42
ENSG00000222035	-4.37996034876511	-1.53161984767257	17.9682889959099	3.04790120597299e-05	0.00535148960071524	KIAA2012-AS1
ENSG00000140798	-2.9715480470294	-1.73207940934585	17.958831004066	3.06216717181259e-05	0.00535148960071524	ABCC12
ENSG00000250337	-3.0876442651108	-1.81720522416341	47.2269243925303	3.07079177191788e-05	0.00535148960071524	PURPL
ENSG00000112246	-3.74286253637791	-1.60129052738751	17.9089415117168	3.13854378244743e-05	0.00542874386489302	SIM1
ENSG00000279711	-3.52359320025304	-1.60273664639072	17.8468303726589	3.23633059109199e-05	0.00555642003261704
ENSG00000277011	-2.30445833637993	-1.78113951935008	18.4777689515383	3.26880015426109e-05	0.00557090073348997
ENSG00000255408	-2.90227860939563	-1.73265373364192	17.7802802569973	3.34453091441671e-05	0.00564614166681246	PCDHA3
ENSG00000186960	-4.25895191913902	-1.54049080595221	17.769939718435	3.36166860824972e-05	0.00564614166681246	LINC01551
ENSG00000166211	-2.65317978259046	-1.76480418837976	19.4995690352164	3.39161268767236e-05	0.00565545315646547	SPIC
ENSG00000225174	-2.87610031591379	-1.73043232580247	17.6858199058918	3.50442624816501e-05	0.00575368791167706	OSTM1-AS1
ENSG00000253279	-3.10016824433363	-1.68771148566795	17.6651229622238	3.54048121804147e-05	0.00575368791167706	LINC02209
ENSG00000125533	-2.6090716038778	-1.76679532727021	19.715867269642	3.54701348719088e-05	0.00575368791167706	BHLHE23
ENSG00000178597	-3.47210833535049	-1.60353475027114	17.6597966876073	3.54982039593502e-05	0.00575368791167706	PSAPL1
ENSG00000280719	-4.09511937449556	-1.50363220562271	17.6217706955995	3.61722411753978e-05	0.00580356718456162	PCAT5
ENSG00000168418	-3.93558117420073	-1.41398767630543	17.6142696793374	3.63067236932192e-05	0.00580356718456162	KCNG4
ENSG00000162738	-3.56820248642426	-0.38486105047385	17.5964887867736	3.67223563503932e-05	0.00582264099256599	VANGL2
ENSG00000206181	-2.94388064753159	-1.75691163250615	19.7478002482229	3.69284763960307e-05	0.00582264099256599	ELOA2
ENSG00000021852	2.63509812708752	-1.79416224739625	30.4749363931614	3.73755144330474e-05	0.00585330860492684	C8B
ENSG00000229116	-3.46762509671113	-1.6454627686453	17.490622689494	3.85979030152522e-05	0.00600417581266789
ENSG00000268089	-3.37263468839454	-1.66775049939208	17.4686720811865	3.90196888005706e-05	0.00602932231346417	GABRQ
ENSG00000179136	-4.15070015676717	-1.45116016915479	17.4443262935523	3.94929570037888e-05	0.00606203812870077	LINC00670
ENSG00000211670	2.16363596474203	0.857592412339708	17.3702799754363	4.10655523951349e-05	0.00624551642743315	IGLV3-9
ENSG00000279714	-4.51753277893954	-1.05806286403525	17.3615656353813	4.12271987832113e-05	0.00624551642743315
ENSG00000281778	-4.42831006080755	-1.28289616151097	17.3123602229503	4.21831253786428e-05	0.00634703694588626	LINC00550
ENSG00000147614	-4.13340589530909	-1.72720284198104	25.8434382197715	4.24450222889106e-05	0.00634703694588626	ATP6V0D2
ENSG00000233821	-3.28596421062576	-1.72686538912352	19.1625425144767	4.53646306194844e-05	0.00674013723396416	ENOX1-AS1
ENSG00000236445	-4.54691180903176	-1.24376378111313	17.1417424610916	4.59218937102069e-05	0.0067794754930903	LINC00608
ENSG00000251314	-3.18479434987798	-1.7762810060048	26.056284471193	4.6922977961462e-05	0.00685021776815538
ENSG00000250033	-4.124596724434	-1.36991953344769	17.0936301492558	4.69921746974159e-05	0.00685021776815538	SLC7A11-AS1
ENSG00000182177	-4.00468790768013	-1.54221335103251	17.080077763994	4.73093091044055e-05	0.00685334479013695	ASB18
ENSG00000211669	2.59445717683495	1.50655925089275	17.0406077190533	4.85431418280157e-05	0.00698840336204812	IGLV3-10
ENSG00000100557	-3.36995428331766	-1.64343120167947	16.9727604878497	4.98983387175386e-05	0.00713915860984635	CCDC198
ENSG00000225564	-3.87839556352117	-1.57920755410594	16.8955221265166	5.1850072274138e-05	0.00737288941822067	LINC01492
ENSG00000114251	-3.87058958604732	-1.23049498262966	16.859214231025	5.27940627980718e-05	0.00746134626544944	WNT5A
ENSG00000183888	-3.77666880290999	-1.64376940068913	16.8136467521905	5.40034622296309e-05	0.00757627086979754	SRARP
ENSG00000264673	-3.5671463859963	-1.51161360468879	17.2023849299113	5.42609787033563e-05	0.00757627086979754
ENSG00000254440	-3.55346915372916	-1.67521051015742	16.7540996477067	5.56262783791479e-05	0.00772039449264605	PBOV1
ENSG00000212724	-3.36253462034982	-1.76888457441394	23.8124467940099	5.67909085234465e-05	0.00783511712950264	KRTAP2-3
ENSG00000211714	2.25346105160821	-0.473832872719979	16.6974085622788	5.72171286073362e-05	0.00784721069148425	TRBV7-3
ENSG00000235407	-2.66180768974218	-1.75686077121903	17.4125480866656	5.83596675816106e-05	0.00789826079753095	CYMP-AS1
ENSG00000229495	-2.32247105874203	-1.79593295481483	23.460205145738	5.84053892111025e-05	0.00789826079753095
ENSG00000242641	-3.97459906176588	-1.67694031005678	19.6978423599431	5.86116514442714e-05	0.00789826079753095	LINC00971
ENSG00000260597	-2.98490338842524	-1.67814288770154	16.6322514750621	5.91025437271615e-05	0.0079183743266367
ENSG00000249241	-3.54243770988606	-1.57443765559875	16.5669130967983	6.10563952860086e-05	0.00813313293068453	LINC02265
ENSG00000248050	-3.65577441780992	-1.60888204008803	16.5473776222619	6.1653181336528e-05	0.00816569964010313	SYBU-AS1
ENSG00000182631	-2.88839694862256	-1.78539860121933	24.2234620615364	6.33682596395479e-05	0.00833245091489873	RXFP3
ENSG00000226792	-2.96687282679852	-1.77287444305802	26.1122856929165	6.36872485877718e-05	0.00833245091489873	C13orf42
ENSG00000165970	-4.14710450676859	-1.43832610741507	16.4614700144365	6.43484596084051e-05	0.00833245091489873	SLC6A5
ENSG00000238290	-3.53422817656249	-1.61737312196356	16.461416026119	6.43501904291515e-05	0.00833245091489873	ERRFI1-DT
ENSG00000102239	-3.2353098890137	-1.5971580004482	16.4218990197913	6.56298029106255e-05	0.00845093095479154	BRS3
ENSG00000259697	-3.80193012905555	-1.59992655881512	16.3744403852084	6.72006821058681e-05	0.00857209975753065
ENSG00000211892	-3.10722101129851	3.48341386097633	16.3860416186095	6.73104735469229e-05	0.00857209975753065	IGHG4
ENSG00000158553	-2.38878158776522	-1.75813275230621	16.3469769549391	6.81869767532414e-05	0.00860530557656155	POM121L2
ENSG00000183629	-3.75879964761089	-1.53617662470515	16.3397138306218	6.83742060731664e-05	0.00860530557656155	GOLGA8G
ENSG00000261104	-2.85765307330269	-1.73490583540575	16.3306172187307	6.86850259584039e-05	0.00860530557656155
ENSG00000230709	-3.33365866027083	-1.5383644681894	16.3087506405722	6.9438046076906e-05	0.00865287651597058
ENSG00000205108	-2.90260964399037	-1.68669903158255	16.2946406947601	6.99283830908477e-05	0.00866738001753833	FAM205A
ENSG00000279301	-2.20208857822787	-1.79785615039188	21.7739170177576	7.23611332341805e-05	0.00892120396862679	OR2T11
ENSG00000171403	-3.32711840650361	-1.75545883422646	22.1449262589042	7.42995381801087e-05	0.00911171796792889	KRT9
ENSG00000283503	-4.13452681751877	-1.29590223496707	16.1570344472501	7.49173971127585e-05	0.0091391338435764	LINC01902
ENSG00000235931	-3.69295013348649	-1.48318342404255	16.0832615775544	7.77083220352079e-05	0.00942996590645051	LINC01553
ENSG00000204460	-3.67287999963427	-1.59307082529298	16.058029625263	7.86937749688382e-05	0.00949981414701943	LINC01854
ENSG00000248008	0.96448498597221	0.523723179868035	16.0394831170686	7.94261854473212e-05	0.00953624126719289	NRAV
ENSG00000154639	-2.99383050947949	-0.873902663860698	16.0226432957356	8.00971769946883e-05	0.00953624126719289	CXADR
ENSG00000278920	-4.13267514411216	-0.0147633006568422	16.026509142894	8.04026335806062e-05	0.00953624126719289
ENSG00000234352	-3.70364255785158	-1.62027531364839	16.0090928766928	8.06412670795498e-05	0.00953624126719289
ENSG00000203727	-4.20313347122451	-1.30898784250313	15.9301402924738	8.38867430323886e-05	0.00986967984773961	SAMD5
ENSG00000234255	-3.33834402755509	-1.6733907506449	15.8836498475625	8.5859380738082e-05	0.0100507511451882
ENSG00000187258	-3.36887926452076	-1.8029024462416	35.0324328353895	8.6595659558574e-05	0.0100860009911991	NPSR1
ENSG00000183114	-2.96087655893624	-1.6777138377592	15.8489224286292	8.73635048314016e-05	0.0101245565749111	FAM43B
ENSG00000139767	-3.97501268782257	-1.19681949595693	15.8328484559289	8.81323244690567e-05	0.0101628408783273	SRRM4
ENSG00000106025	-3.28473809737745	-1.63867985513057	15.8024625639123	8.94176201419556e-05	0.0102526024174055	TSPAN12
ENSG00000171487	-3.10567052281025	-1.7587880669983	20.2066169061177	8.97954219834894e-05	0.0102526024174055	NLRP5
ENSG00000206195	-3.33834575913057	-0.671445036912473	15.7809094843247	9.05135347879206e-05	0.0102632599025774	DUXAP8
ENSG00000233288	-3.05593442351442	-1.74920805099818	18.9115886193269	9.07743670734478e-05	0.0102632599025774
ENSG00000280345	-3.61048135839652	-1.68712048445414	20.3193642106266	9.39287339603563e-05	0.0105497462514148
ENSG00000170537	-3.19122977880114	-1.62273033581685	15.6979609309812	9.42185466409035e-05	0.0105497462514148	TMC7
ENSG00000237412	-3.25096491788013	-1.80891387073192	38.3904394344548	9.50989183769284e-05	0.0105971285102906	PRSS56
ENSG00000283267	-3.71331702881701	-1.71968434540319	21.4178812535869	9.58594031977635e-05	0.0106307619488888	FAM237B
ENSG00000267586	-3.74765270052106	-1.1746833291199	15.5996187195528	9.89748965258997e-05	0.0109240007222729	LINC00907
ENSG00000260515	-2.36831047628684	-1.77027766233549	17.5934927063533	0.000100759845944277	0.0110386839420545
ENSG00000236581	-2.99845399082965	-1.78767414438103	25.7968326949106	0.000100966476646629	0.0110386839420545	STARD13-AS
ENSG00000260311	-2.36854782532384	-1.80981220333913	26.4948359076732	0.0001019204680356	0.0110535601266003
ENSG00000279567	-3.61290039777284	-1.75058193881869	27.3784556415514	0.000102056340801297	0.0110535601266003
ENSG00000282815	-4.14565868917257	-1.22236625292431	15.5305398011986	0.000102533710743771	0.0110536109191588	TEX13C
ENSG00000064195	-3.31198005154276	-1.60995571080184	15.5070456060326	0.000103674405412286	0.0111025543513526	DLX3
ENSG00000146166	-2.7572903084218	-0.600983078201971	15.4998144435689	0.000104050883466321	0.0111025543513526	LGSN
ENSG00000264558	2.73531012959255	-1.68820485223085	15.4649542704781	0.000105885345359468	0.0111025543513526
ENSG00000237775	-2.88391154498133	-1.75842019960801	20.0342254265863	0.000105972655309121	0.0111025543513526	DDR1-DT
ENSG00000249346	-2.95521391239688	-1.66780656714473	15.4602691012238	0.00010613438056696	0.0111025543513526	LINC01016
ENSG00000268505	-2.99809869750877	-1.65880655212485	15.4529574304145	0.000106524210921791	0.0111025543513526
ENSG00000255835	-4.10092265879488	-1.24705298419676	15.4526962703254	0.000106562505233424	0.0111025543513526
ENSG00000272695	-3.16479173914222	-1.74134265311805	19.2913720901213	0.000106819812768644	0.0111025543513526	GAS6-DT
ENSG00000187772	-2.66373012977572	-1.70302316648673	15.425274089893	0.000108013371851956	0.0111691266964333	LIN28B
ENSG00000116132	-4.10527954717852	-1.21164370585293	15.4189183907413	0.000108424087785723	0.0111691266964333	PRRX1
ENSG00000279460	-2.43322679211374	-1.74600823808243	15.3924997850759	0.000109803685350759	0.0112611938896455
ENSG00000226203	-3.69133367616922	-1.59895098036346	15.3804250438306	0.000110470827990956	0.0112797041901955	LINC01733
ENSG00000205414	-4.03768512872633	-1.35717836673309	15.3501960177469	0.000112159083492695	0.0114018563034811
ENSG00000131068	-3.15337246328279	-1.76420967569696	22.6236515587911	0.000115815768756502	0.0117221741844463	DEFB118
ENSG00000250198	-3.86838424657427	-1.27214283926523	15.235910052104	0.000118810805068121	0.0118802023604097	LINC02199
ENSG00000167656	-2.12400542818406	-1.77812709073044	15.2299933793809	0.000119227138143476	0.0118802023604097	LY6D
ENSG00000197322	-2.57464487148935	-1.71959663279338	15.2265096239396	0.000119343634400048	0.0118802023604097	TMEM132E-DT
ENSG00000241345	-3.6508415479135	-1.71710046295117	20.992898085406	0.000119427351366617	0.0118802023604097
ENSG00000178997	-3.69008123901044	-1.41691805081792	15.2021232819962	0.000120814299619186	0.0119668112674081	EXD1
ENSG00000102452	-3.63022649295852	-1.57629965268125	15.1888666712572	0.000121621456492355	0.0119954983769354	NALCN
ENSG00000228151	-3.75841840010193	-1.50018994755724	15.15685487556	0.000123593167788464	0.012138315436445
ENSG00000094661	-2.19618029799502	-1.80478280480472	22.1623803986002	0.000125320588046443	0.0122560362436306	OR1I1
ENSG00000044524	-3.5281789439127	-1.59057610610334	15.1115236297343	0.00012644082041177	0.0123136358634622	EPHA3
ENSG00000278908	-2.25691228373762	-1.76347663165978	15.1003045845021	0.000127252589561519	0.0123408389994012
ENSG00000150510	-3.17265432512151	-1.05588272398126	15.0317527457134	0.000131614398238632	0.0126734866277591	FAM124A
ENSG00000249158	-2.36635472505713	-1.77603837747673	16.931427503982	0.000131776265307185	0.0126734866277591	PCDHA11
ENSG00000281708	-3.60951404061845	-1.60157218194282	14.9777810995471	0.000135235955122973	0.0129524750737201	ERC2-IT1
ENSG00000203356	-3.52588261125435	-1.05279770019516	14.9403076867484	0.000137869444702969	0.0131503620959894	LINC01562
ENSG00000277550	-3.28141361144786	-1.55452426690486	15.8957289660628	0.000138681623262344	0.0131736174753057
ENSG00000222000	-3.12989253313537	-1.7597244658935	21.554115418558	0.000139364978314318	0.0131844957851806
ENSG00000223572	-2.38093206049349	-1.73002107503393	14.8957311633208	0.00014093609428114	0.0132789300538547	CKMT1A
ENSG00000180264	-3.55678676602759	-1.56188151243758	14.8773272702392	0.000142247728827736	0.0133482504403614	ADGRD2
ENSG00000179284	-4.06877322133736	-1.42978022522726	14.869132283397	0.000142835755413137	0.0133493836248616	DAND5
ENSG00000279481	-3.45291449439809	-1.3322737411613	14.8358051986824	0.000145252617029384	0.013520743604446
ENSG00000259275	-3.72648788675716	-1.40277214165099	14.8069577113639	0.000147378070497247	0.0135994620708348
ENSG00000266369	-3.67592775323578	-1.3729047375791	14.8032239250382	0.000147655466768023	0.0135994620708348
ENSG00000257762	-2.32681437149708	-1.78380456981378	17.7543712437721	0.000147858505559167	0.0135994620708348	LINC02401
ENSG00000154493	-2.76474703554524	-1.71133068720553	14.7799455235137	0.000149396877986598	0.013659575415109	C10orf90
ENSG00000108381	-3.407176763586	-1.51999371363482	14.7760443421964	0.000149690747926382	0.013659575415109	ASPA
ENSG00000234438	-2.4807891718429	-1.81463067570365	31.5940565456892	0.000152286830827312	0.0138419771173154	KBTBD13
ENSG00000258169	-3.65102396266599	-1.59603849763709	15.2162897667283	0.000153090151912861	0.013860638832173	LINC00485
ENSG00000226476	-3.00594792279074	-1.62838925779722	14.6936873798249	0.000156033199785196	0.0140573756550408	LINC01748
ENSG00000266925	-2.25630565277388	-1.8000669388073	21.011795471539	0.000156476094529318	0.0140573756550408
ENSG00000046889	-3.62957825018719	-1.52576815544175	14.6798356751755	0.000157126403447137	0.0140612964443929	PREX2
ENSG00000091704	-2.34538159610743	-1.77088434433837	15.7553245711661	0.000161613977506631	0.014407264502495	CPA1
ENSG00000260738	-2.42167460356484	-1.73925039061863	14.611275082371	0.000162652765256088	0.0144133237502027	LINC00554
ENSG00000189299	-2.57536297192517	-1.76123930801416	14.6031254268432	0.000163439626933706	0.0144133237502027	FOXR2
ENSG00000107186	-3.80777427746843	-1.44299239241814	14.6003973703336	0.000163547508253659	0.0144133237502027	MPDZ
ENSG00000254443	-3.33884705977838	-1.61791296095043	14.5416718624042	0.000168464868332075	0.0147904496901547
ENSG00000170961	-3.66588369389345	-1.40117781924838	14.5243350941827	0.000169945020278989	0.01486409690576	HAS2
ENSG00000283213	-3.45499069900872	-1.63162800374564	14.5030581006891	0.000171779609524073	0.0148777702477626
ENSG00000163064	-3.28484945949882	-1.58702538766503	14.4994708945837	0.000172090885325852	0.0148777702477626	EN1
ENSG00000260779	-2.49789069158312	-1.78814535600236	19.9373343828501	0.000172128131791979	0.0148777702477626
ENSG00000139915	-3.33496954873416	-1.62527536246993	14.4864365460885	0.000173226748498291	0.0148777702477626	MDGA2
ENSG00000180616	-2.91211065575494	-0.636136994064711	14.4867392764054	0.000173310810548619	0.0148777702477626	SSTR2
ENSG00000280118	-3.89242536093546	-1.36239561677567	14.4648273098031	0.000175126633641528	0.014931975987937
ENSG00000281990	2.97604263069686	-1.22698885262722	14.4555195781616	0.000175951466731097	0.014931975987937	IGHV1-69-2
ENSG00000106541	-2.68888784677777	-1.7730022646754	18.6997586423859	0.000176157803533321	0.014931975987937	AGR2
ENSG00000237521	-3.13295702806426	-1.79567645822469	28.6797984434315	0.000176519174246904	0.014931975987937	OR7E24
ENSG00000133863	-3.07834797323963	-1.66491267743539	14.4246117943077	0.00017871881909021	0.0150630719595378	TEX15
ENSG00000240750	-3.27552493558251	-1.4516427658693	14.4133956883754	0.000179733939999962	0.0150937437004316	RN7SL559P
ENSG00000273558	-4.28475137500982	-1.09467352078067	14.4062673194617	0.000180648980713248	0.0151158197652407
ENSG00000281131	-3.41902352803789	-1.65813475890867	15.7589749484215	0.000183134938058018	0.0152416667950813	SCHLAP1
ENSG00000236447	-3.38215506766349	-1.75244231110802	23.2685554848166	0.000184041876950742	0.0152416667950813	ATG10-IT1
ENSG00000135517	-3.71592730464369	-1.32278744953514	14.3596660670161	0.000184678464526231	0.0152416667950813	MIP
ENSG00000170927	-3.80625631406564	-1.29683481453401	14.3494778597852	0.000185631489744701	0.0152416667950813	PKHD1
ENSG00000273025	-3.029686650217	-1.79979574183937	32.950190280706	0.0001859304078895	0.0152416667950813
ENSG00000279273	-2.60087889100622	-1.7131382437684	14.3418332969085	0.000186349850892754	0.0152416667950813
ENSG00000257219	-2.27259326072537	-1.8092659207603	22.4554226172049	0.000186756120882004	0.0152416667950813	LNCOG
ENSG00000136488	-2.65237138338621	-1.81254790179719	27.947862892354	0.000187608758693429	0.0152575291543729	CSH1
ENSG00000261257	-2.22959383640982	-1.76144500591755	14.3072701758525	0.000189763970852684	0.0153378670198532
ENSG00000249306	-3.27127248695314	-1.63841575326355	14.2986396283213	0.000190462059754064	0.0153378670198532	LINC01411
ENSG00000182256	-3.83620226522719	-1.06029177763464	14.294939832464	0.000191083975671338	0.0153378670198532	GABRG3
ENSG00000069431	-3.60031782184119	-1.40953897956575	14.2905378088188	0.000191243574455845	0.0153378670198532	ABCC9
ENSG00000279189	-3.16927567095489	-1.66135106656705	14.2741538451854	0.000192833950218746	0.0154120872350693
ENSG00000267204	-2.50139845733187	-1.78693751879965	20.3974112703774	0.000195772663370956	0.0155931917237527	LINC01782
ENSG00000264212	-2.85082626660819	-1.73655705460483	16.5672846776051	0.000197315406773126	0.0156181292938264
ENSG00000205403	-3.16666051585594	-1.70057847370032	16.7001367107877	0.000197815592420271	0.0156181292938264	CFI
ENSG00000256162	-2.43994923914805	-1.76094326434629	14.7790242251292	0.000198107257415867	0.0156181292938264	SMLR1
ENSG00000253288	-2.37261419341725	-1.77484128669596	16.6395772792903	0.000200559658648868	0.0157578704005541
ENSG00000243902	-1.79485161281569	-1.79914197777961	16.0082934341808	0.00020285325047598	0.0158727338881133
ENSG00000228980	-3.5795983578297	-1.6077676549632	14.1849718249015	0.00020371824256674	0.0158727338881133	LINC01205
ENSG00000134438	-3.07284369106708	-1.62080458196921	14.150639389472	0.000205263243144696	0.0158727338881133	RAX
ENSG00000134343	-2.99696617569503	-1.72858723084432	14.9475129675724	0.000205972810112974	0.0158727338881133	ANO3
ENSG00000244738	-2.5166807912523	-1.74460283715226	14.1433244158828	0.000206024342786003	0.0158727338881133
ENSG00000157219	-2.36756938794175	-1.75173661926108	14.1423062401793	0.000206130507391582	0.0158727338881133	HTR5A
ENSG00000261400	-2.62927064614442	-1.7071753372866	14.1335504859353	0.000207045758048607	0.0158904191392404
ENSG00000137860	-3.19795515160383	-1.13652417165164	14.0995628700532	0.00021063775334734	0.0161127453699163	SLC28A2
ENSG00000239742	-3.64559352756682	-1.74207386069351	21.0613431768836	0.000212707317175142	0.0161441056158345	RN7SL672P
ENSG00000180998	-3.05983761119388	-1.11368953596461	14.0722158238134	0.000213573780853865	0.0161441056158345	GPR137C
ENSG00000243885	-3.93840728638258	-1.68047501511706	18.7530457396561	0.000213693490156437	0.0161441056158345
ENSG00000279756	-2.97054770437414	-1.65793803359255	14.0698120905957	0.000213833826217154	0.0161441056158345
ENSG00000228412	-2.6828353138531	-1.76715682481189	17.7111548084715	0.000215296979143953	0.0162017966967485	LNC-LBCS
ENSG00000273976	-2.27504244610361	-1.76382323235181	14.0236206534014	0.000219039517340538	0.0164300903977961	GOLGA6L1
ENSG00000169840	-2.30778367858947	-1.77443167141149	15.8301837144122	0.000220221777015556	0.0164654849924728	GSX1
ENSG00000225746	-3.12646149398127	-1.64739742665769	13.9933006041666	0.000222281119878083	0.0165252379301865	MEG8
ENSG00000233818	-3.37149337456781	-1.69438045992693	18.698447180251	0.000222446899396763	0.0165252379301865
ENSG00000043355	-3.72361448731046	-1.44450161263858	13.9697893429452	0.000224944288368318	0.0166573760888207	ZIC2
ENSG00000248339	-3.71512060039733	-1.55588776022553	13.9616927762431	0.000225868875879486	0.016672575812531	LINC02504
ENSG00000142687	-0.604219382439952	6.89046900132102	13.944818669951	0.000227808222754296	0.0167623459904732	KIAA0319L
ENSG00000143536	-2.24316285401238	-1.7738071617321	15.8708845062028	0.000229484838480347	0.0168322771718275	CRNN
ENSG00000261446	-2.9541659108822	-1.738889518012	16.5631331445353	0.000230782660483105	0.0168740709926732	LINC00559
ENSG00000260683	-3.8774202307333	-1.3480173130125	13.8890221606169	0.000234342033531231	0.017080439160965
ENSG00000164176	-3.22588450271374	-1.59278543057552	13.8448291348985	0.000239651755880787	0.0174087569776358	EDIL3
ENSG00000253894	-3.62245096876748	-1.60622531262284	13.8391022888716	0.000240348702771743	0.0174087569776358
ENSG00000259119	-3.61011641514123	-1.45890368135507	13.832931894933	0.000241101930052141	0.0174089113232041
ENSG00000264490	-2.84042352648732	-1.69091484295668	13.8221648285364	0.000243723180919553	0.017507324650355
ENSG00000260412	-2.78041246976707	-0.927603297674167	13.8095694532004	0.000243975574340524	0.017507324650355
ENSG00000284309	-3.069954045345	-1.80871868871334	34.4744435743882	0.000245157968469076	0.017537874670297
ENSG00000250497	-3.42877021310794	-1.51046358345726	13.7734910154989	0.000248481744920029	0.0177099469360792
ENSG00000113327	-3.90524875322616	-0.783085847457906	13.7688083191219	0.000249615659581641	0.0177099469360792	GABRG2
ENSG00000135917	-3.52806169777347	-1.48925102036968	13.7520771401543	0.000251196160566528	0.0177099469360792	SLC19A3
ENSG00000205632	-2.5318219699875	-1.7161663665344	13.7502063985642	0.000251434719323353	0.0177099469360792	LINC01310
ENSG00000248148	-3.6704965035582	-1.734311858939	21.7516196025626	0.000251989951201966	0.0177099469360792
ENSG00000145087	-3.33552425456392	-1.56948172779267	13.7373011130966	0.000253086687703862	0.0177099469360792	STXBP5L
ENSG00000279289	-3.78916609543781	-1.31955119046531	13.7339544193038	0.00025351688354046	0.0177099469360792
ENSG00000165643	-2.87241594966374	-1.82809089842013	45.0864153105712	0.00025372232783486	0.0177099469360792	SOHLH1
ENSG00000137561	-3.25638378573361	-1.79419408183158	29.1100063487727	0.000254440086707842	0.0177099469360792	TTPA
ENSG00000280189	-3.39698195695399	-1.4969544802926	13.7093027961722	0.000256708634311137	0.0178020887264888
ENSG00000260564	-2.72113383444513	-1.7859595961711	20.513301772909	0.000258332788711291	0.0178020887264888
ENSG00000214513	-2.83513249315419	-1.73967570516713	15.6764397009574	0.000258448775027769	0.0178020887264888	NOTO
ENSG00000248332	-2.58168973814715	-1.73468899512633	13.6902809035413	0.000259199323718976	0.0178020887264888	TUB-AS1
ENSG00000279217	-3.85647862167464	-0.0714602171728644	13.695443336496	0.000259604193181172	0.0178020887264888
ENSG00000227954	-3.04936847121219	-1.65729203832979	13.6718927508589	0.000261630339335217	0.0178881062097689	TARID
ENSG00000164256	-2.54371559751906	-1.7335292754402	13.6587521052178	0.000263381767022107	0.0179548899883482	PRDM9
ENSG00000100450	1.29427292777137	6.14159321662439	13.6457097835185	0.000266256104370062	0.0180933355659356	GZMH
ENSG00000182263	-3.3313591218779	-0.888373912012009	13.6337180888907	0.000266997331968076	0.0180933355659356	FIGN
ENSG00000160886	-3.46676083951122	-1.29217436131363	13.6263273369342	0.000267754512862021	0.0180933355659356	LY6K
ENSG00000259439	-3.61831975761356	-1.43586456749201	13.6056080522746	0.000270587181063527	0.0181862803912798	LINC01833
ENSG00000183287	-3.50226546099702	-1.27797758777808	13.604793017968	0.000270699229225625	0.0181862803912798	CCBE1
ENSG00000279298	-3.58230832955685	-1.56365279679287	13.5529119150248	0.000277929416595851	0.0186180578550827
ENSG00000214039	-3.50546081353633	-1.418850349232	13.5332386252857	0.000280722072016234	0.0187207109040999	LINC02418
ENSG00000201588	3.65903131863545	-1.771717433133	30.0111852853757	0.000281077202287806	0.0187207109040999	RNA5S2
ENSG00000187323	-3.30231057773799	-1.56993132006431	13.513339699127	0.000283575728001022	0.0188330035060392	DCC
ENSG00000224714	-3.54448333430438	-1.58629915494134	13.497131833018	0.000285921799788077	0.0188851895045175	LINC02671
ENSG00000116035	-2.57669809398727	-1.82638136005161	36.8692590181677	0.000286535444840071	0.0188851895045175	VAX2
ENSG00000115252	-3.09341278041313	-1.63248345078913	13.4910591322323	0.000286805880817593	0.0188851895045175	PDE1A
ENSG00000205899	-1.84262615292922	-1.81771606589835	21.4864499023741	0.00028856538274472	0.018937636053385	BHLHA9
ENSG00000166069	-2.20474152989032	-1.76480258215586	13.4756778801877	0.000289236481270959	0.018937636053385	TMCO5A
ENSG00000254973	-3.20831641547026	-1.7620485270731	21.698534879775	0.000291084852284626	0.0190049710035298
ENSG00000224982	-3.71481432327447	-1.2164910984382	13.445948286034	0.000293549374773954	0.0190834765582753	TMEM233
ENSG00000239862	3.06282617648527	-1.06739755914415	13.442779810599	0.0002939339516483	0.0190834765582753	IGKV1-37
ENSG00000182752	-3.2633662009572	-0.832918478622019	13.4359324208024	0.000295235248468297	0.0191144206396598	PAPPA
ENSG00000212710	-3.45088596347767	-1.46580897077137	13.4266475341384	0.000296355619900499	0.0191335113037709	CTAGE1
ENSG00000148734	-3.53151786772239	-1.28523708419336	13.413250970429	0.000298382004241739	0.0191855160587363	NPFFR1
ENSG00000215853	-2.62607452225512	-1.69706256855485	13.4103898140687	0.000298816606143921	0.0191855160587363	RPTN
ENSG00000232732	-3.12411567050508	-1.45887144170327	13.4037361813537	0.000299829760653082	0.0191973872718706
ENSG00000177238	-2.58175161762427	-0.419050139403442	13.3882774111468	0.000302401257578653	0.019308695173989	TRIM72
ENSG00000228005	-3.31794273750107	-1.72056334215345	20.3521155827221	0.000304180958513299	0.0193689732319265
ENSG00000081800	-3.5212211042601	-1.58307469620318	13.3634474449514	0.000306039470852474	0.0194143873122177	SLC13A1
ENSG00000075388	-2.72325546250445	-1.76566922653527	17.9710344375797	0.000307301500620965	0.0194143873122177	FGF4
ENSG00000186684	-3.86177982938262	-1.36296956963696	13.3546862057894	0.000307407030096812	0.0194143873122177	CYP27C1
ENSG00000261670	-3.48728417657456	-1.11218099265576	13.3458942054987	0.000308949348013182	0.0194374205901667
ENSG00000124253	-3.18621318876082	-1.62566744489962	13.3416779221685	0.000309448968753625	0.0194374205901667	PCK1
ENSG00000197891	-2.38045738472616	-1.7630964190043	14.3360353583181	0.000319467964536426	0.0200125094108791	SLC22A12
ENSG00000231711	-0.744990152776475	2.5635951417627	13.2732757317578	0.000320414955371352	0.0200177300150868	LINC00899
ENSG00000168658	-3.11338278826791	-1.43788260084427	13.2527822920644	0.000323776569520688	0.0201733691622325	VWA3B
ENSG00000136546	-3.41218411709413	-1.33811815480649	13.2414549412808	0.000325649975521386	0.0202356974065273	SCN7A
ENSG00000265702	-2.99931795431103	-1.4906249122519	13.1988892057092	0.00033278873544739	0.020582529550415
ENSG00000165370	-2.16048866881807	-1.79480846929351	17.2730384640965	0.000333007532203194	0.020582529550415	GPR101
ENSG00000153721	-2.54302386037094	0.00921994391412101	13.1793477404323	0.000336699591167571	0.0207553806491541	CNKSR3
ENSG00000183778	-3.66423645802841	-1.23815682491524	13.1710689085092	0.000337736124460255	0.0207637863563936	B3GALT5
ENSG00000166450	-3.4482046992035	-1.10010882479432	13.1654332214681	0.000338627631491794	0.0207637863563936	PRTG
ENSG00000198491	-2.30534068724451	-1.74913881516489	13.1395398304643	0.000343008326291915	0.0209769049783483
ENSG00000235726	-3.78275567034854	-1.69690700724668	20.4959578814802	0.000345162838123888	0.0210531164790408
ENSG00000234380	-3.02259037915725	-1.66525997949273	13.106192721983	0.000348889703276961	0.0212245814765181	LINC01426
ENSG00000188280	-3.56665505991695	-1.53078906258683	13.080792350241	0.000353438134592967	0.0213388505306616	FAM230G
ENSG00000159337	-3.17023013468134	-1.54061209119631	13.0749833018036	0.000354486788269045	0.0213388505306616	PLA2G4D
ENSG00000237807	-2.78786276224932	-1.72429703601068	14.107170430412	0.000354806427722009	0.0213388505306616
ENSG00000260163	-3.51923314657939	-1.44249368406421	13.073037765822	0.000354838703483175	0.0213388505306616
ENSG00000276786	-2.38688932056968	-1.81822319259055	28.5911986903191	0.000358230413448429	0.0213388505306616
ENSG00000135631	0.836043673317502	3.708038058395	13.0487542487147	0.000359261147789182	0.0213388505306616	RAB11FIP5
ENSG00000204296	-2.96275061396048	-1.6869931570174	13.0475741481148	0.000359477484534792	0.0213388505306616	TSBP1
ENSG00000128610	-3.88303766075318	-1.43490215188712	13.0458817100712	0.000359787974153617	0.0213388505306616	FEZF1
ENSG00000160951	-2.43429658297721	-1.66619609569759	13.0429361151212	0.000360329013621934	0.0213388505306616	PTGER1
ENSG00000261121	-3.01645247325488	-1.63026179388437	13.0348628845164	0.000361816122490883	0.0213388505306616	LINC02473
ENSG00000170381	-3.38009774969084	-1.61252225062976	13.0318629511983	0.000362370304097572	0.0213388505306616	SEMA3E
ENSG00000226741	-3.00675574966955	-1.63100965590595	13.0308378911699	0.000362559862248632	0.0213388505306616	LINC02554
ENSG00000124440	-3.4112857891763	-1.04543454916719	13.0315460831906	0.000362736522093393	0.0213388505306616	HIF3A
ENSG00000261249	-3.73909275308414	-1.67175017030484	16.0889417982876	0.000364060761319584	0.0213625324705451	LINC01751
ENSG00000229876	-3.85999427300807	-1.44982797822374	13.0060212248609	0.000367179908257078	0.0214911512969257	CASC20
ENSG00000197430	-3.25004337173723	-1.59313954771022	12.9807763757555	0.000371941011203386	0.0216406551696755	OPALIN
ENSG00000112333	-2.88411602616647	-1.6088249575413	12.9792482973837	0.000372231206053181	0.0216406551696755	NR2E1
ENSG00000249635	-3.16565472277216	-1.30355601122141	12.9733231178386	0.000373358622672095	0.0216406551696755
ENSG00000099260	-3.11834011379818	-1.45591376288049	12.9727445487073	0.000373468895843912	0.0216406551696755	PALMD
ENSG00000275869	-3.20484857535449	-1.61389675665203	12.9222437958497	0.000383222693108351	0.0221352487682902
ENSG00000134588	-3.23106354088453	-1.65013351019269	13.2596242643863	0.000383914488085799	0.0221352487682902	USP26
ENSG00000168505	-2.30181962632802	-1.7525152865047	13.1035263414049	0.000385424926950989	0.0221671934413648	GBX2
ENSG00000105650	-3.11033025481091	-1.23074882799146	12.9039157548171	0.000386826232560751	0.0221927188571611	PDE4C
ENSG00000103175	-3.06529082125475	-0.740874238948996	12.8891052894391	0.000390156226445971	0.0222975855697362	WFDC1
ENSG00000146006	-2.88445869528566	-0.916280796649134	12.8808132161267	0.000391417568375949	0.0222975855697362	LRRTM2
ENSG00000170498	-3.85918429466827	-1.62776645626225	13.5855433783748	0.000392402121001541	0.0222975855697362	KISS1
ENSG00000179403	-2.76271233005109	-1.4532411186344	12.8710971208791	0.000393365012373408	0.0222975855697362	VWA1
ENSG00000167011	-3.09835740454152	-1.65193716699662	12.8706037233148	0.000393464168522828	0.0222975855697362	NAT16
ENSG00000084674	-3.10672629509423	-1.54900828671808	12.8556293988555	0.000396485603442711	0.0223996740571241	APOB
ENSG00000224373	1.47263453045232	2.60415906598118	12.8570160710074	0.000397198465677712	0.0223996740571241	IGHV4-59
ENSG00000260476	-2.91109274384312	-1.77071952240255	19.7898427424702	0.000401742411850469	0.022600935975413
ENSG00000273372	-3.36924249340367	-1.51528143992786	12.8225426085728	0.000403245486884048	0.0226305663317154	SFTPD-AS1
ENSG00000249326	-3.27079278803767	-1.66323641128917	14.698994058879	0.000405938687538054	0.0226993957652954
ENSG00000215483	-2.20321058631294	-0.551852780693449	12.8071473718248	0.000406430634334178	0.0226993957652954	LINC00598
ENSG00000231298	-3.23401950275957	-1.62336016438746	12.7715697494818	0.000413889452054201	0.0230604079800776	MANCR
ENSG00000270171	-2.48451380311563	-1.6080283014635	12.7631794677819	0.00041566863278835	0.0231039989706676
ENSG00000133477	-1.6860718871394	0.425824500161306	12.7406042549658	0.000420534420092446	0.0233062455363971	FAM83F
ENSG00000152661	-2.9609111405975	-1.65849109543093	12.7353231233059	0.000421631537594659	0.0233062455363971	GJA1
ENSG00000155897	-3.41106701861692	-1.51861773547701	12.7321146804078	0.000422323890123685	0.0233062455363971	ADCY8
ENSG00000261826	-2.79637790317994	-1.7897594467369	22.2069803194544	0.00042516265703747	0.0234071735506282
ENSG00000197641	-3.29469243399016	-1.58415104779123	12.6990802486533	0.000429519916190729	0.0235388358901591	SERPINB13
ENSG00000152592	-3.21754068649622	-1.63607538365195	12.6987827766696	0.000429585278347455	0.0235388358901591	DMP1
ENSG00000267009	-1.38528428974765	-0.0416639653350975	12.6833531183496	0.000432989454415189	0.0236244920247104
ENSG00000251536	-3.11447871347123	-1.55460084273065	12.6795230060988	0.000433838711179134	0.0236244920247104
ENSG00000229563	-3.22245428764838	-1.54335502590583	12.6778675603386	0.00043420629918572	0.0236244920247104	LINC01204
ENSG00000263711	-3.36624020834829	-1.32182657371132	12.6576451171675	0.000438722264646766	0.0238142966041751	LINC02864
ENSG00000233817	-3.25513466859719	-1.53272313204469	12.6477526423485	0.000440948744729553	0.023879228984443
ENSG00000280225	-3.31571008513287	-1.53346514656394	12.6273398109624	0.00044557936398003	0.0239769736961269
ENSG00000261357	-3.26110670075373	-1.81177400290318	36.236321981581	0.000446080820191148	0.0239769736961269
ENSG00000270672	-2.85445069358871	-1.79946453609838	27.4504711237736	0.000446561506383441	0.0239769736961269	MTRNR2L6
ENSG00000265319	-2.96972688298049	-1.83242325308553	45.1275496924654	0.000446891562547538	0.0239769736961269	RN7SL847P
ENSG00000163114	-2.38720101207992	-1.81173562350899	24.1688208961031	0.00045430887862265	0.0242692480662296	PDHA2
ENSG00000141404	-0.505262988949472	4.09674030356502	12.5885996291203	0.000454503794047434	0.0242692480662296	GNAL
ENSG00000258220	-2.58113726806039	-1.82642747039789	34.914235976204	0.000455925799217528	0.0242692480662296	LINC02424
ENSG00000137573	-2.7049911947134	-1.66963410014694	12.5799228035447	0.000456527403437574	0.0242692480662296	SULF1
ENSG00000226053	-3.4388899172264	-1.70596654545305	16.9608809047964	0.000461383584987737	0.024433954429344	LINC01776
ENSG00000239921	-2.41497241363314	-1.72775356028261	12.5577760551272	0.000461734059886646	0.024433954429344	LINC01471
ENSG00000260484	-1.94540799580681	-1.80622398929128	16.920647192179	0.000466651937920678	0.0246379467360489
ENSG00000170370	-3.52088731242016	-1.25373197249982	12.5230214472907	0.000470048316385061	0.0247608633572112	EMX2
ENSG00000109193	-3.31745014665046	-1.49786947265787	12.5116901212823	0.000472762983095588	0.0248025287149075	SULT1E1
ENSG00000234696	-2.34010845066348	-1.78701891338857	17.0464038208563	0.000472979449995216	0.0248025287149075	GPR50-AS1
ENSG00000159251	-2.45538098284806	-1.75201037629495	13.3989006004759	0.000480377724618898	0.0251336228018438	ACTC1
ENSG00000148156	-2.75826818306859	-1.58498193955857	12.4652110734112	0.000484157141457065	0.0252197156812295	ACTL7B
ENSG00000187672	-3.3431938706872	-1.36815085218652	12.4617276345639	0.000485022249355372	0.0252197156812295	ERC2
ENSG00000202198	-4.5049231313705	0.683031718583141	12.4693663310353	0.000485287479240156	0.0252197156812295
ENSG00000155890	-1.95410559050155	-1.78024059829621	12.6664041504053	0.000487875999539636	0.0252975165935787	TRIM42
ENSG00000181092	-3.05163888317873	-1.64025913042165	12.440711549487	0.00049027499008274	0.0253631214664555	ADIPOQ
ENSG00000279467	-2.49660992300313	-0.164519906331009	12.438620673369	0.000491329775581953	0.0253631214664555
ENSG00000261934	-2.94500090544742	-1.40045925391896	12.4241957697557	0.000494443456930128	0.0254441899844531	PCDHGA9
ENSG00000131482	-3.4282498938003	-1.45134143282612	12.421624075201	0.000495095766804227	0.0254441899844531	G6PC1
ENSG00000248529	-2.31402766235758	-1.78007838898829	15.2686062017661	0.000504297089833531	0.025771991120684
ENSG00000183032	-3.1527684306707	-1.78108175517047	24.115647051173	0.000504574264452635	0.025771991120684	SLC25A21
ENSG00000272631	-2.87793800470343	-0.757542146185298	12.3848348941117	0.00050480990459878	0.025771991120684
ENSG00000279190	-3.66428565962478	-1.38033179839131	12.3733025157381	0.000507516398281514	0.025853219954657
ENSG00000241369	-3.95742897105923	-1.49355755935522	12.3641566458007	0.000509902661153012	0.0258990504738985	LINC01192
ENSG00000188984	-2.45072744501572	-1.72080420097918	12.3612978930379	0.000510650878702719	0.0258990504738985	AADACL3
ENSG00000240990	-2.45198162267633	-1.73772188003859	13.6476313960353	0.000513829515679435	0.0259566340774205	HOXA11-AS
ENSG00000260868	-1.93243219242719	-0.858361593157028	12.3484550038266	0.000514026017841748	0.0259566340774205	LINC01960
ENSG00000265494	-2.46210901804308	-1.69952173775144	12.3199040185913	0.000521610714991498	0.0262065461354212
ENSG00000120149	-2.82250999169774	-1.72668231533445	16.4080089187419	0.000521768958149392	0.0262065461354212	MSX2
ENSG00000102109	1.45757199789094	4.03549995102774	12.3238724529114	0.000522367085795348	0.0262065461354212	PCSK1N
ENSG00000224559	-3.24084645780048	-1.62373689217829	12.3099739161921	0.000524275261977484	0.0262454687302681	LINC01087
ENSG00000198739	-2.46520843674093	-1.78875760445937	18.4763651584244	0.000525973509055429	0.0262737370536352	LRRTM3
ENSG00000251664	-2.59641585952124	-1.73546249055596	12.9336964262694	0.000537208076525989	0.0266456662416342	PCDHA12
ENSG00000280302	-3.58849099124068	-1.37639554794378	12.2613158091936	0.000537533017380828	0.0266456662416342
ENSG00000271776	-2.91098755602838	-1.66516101710084	12.2565627004603	0.000538846214709918	0.0266456662416342
ENSG00000174948	-2.52702287840992	-1.75868632506344	13.5920972430862	0.000539072812650397	0.0266456662416342	GPR149
ENSG00000277287	-3.26888145467071	-0.64968327789843	12.2585670042487	0.0005391672045615	0.0266456662416342
ENSG00000281732	-2.40717638736391	-1.71337721432923	12.2248307203512	0.000547697114626482	0.0269523544552777
ENSG00000234864	-2.82255272877582	-1.67642399618668	12.2237390654539	0.000548004221472457	0.0269523544552777	LINC02632
ENSG00000061455	-2.87749514316635	-1.54443575457501	12.2196951773422	0.000549143382836671	0.0269523544552777	PRDM6
ENSG00000150275	-3.48725364589202	-1.35948857996834	12.2165738001396	0.000550024318636049	0.0269523544552777	PCDH15
ENSG00000105697	-3.29131675147423	-1.12007941887042	12.1904125803699	0.000557631432676614	0.0272674711953134	HAMP
ENSG00000267462	-3.43754668105642	-1.56351145805825	13.814188690164	0.000561748960003918	0.0273605647494126
ENSG00000167619	-2.82088489488775	-1.60621589969247	12.1749975439283	0.000561896143788092	0.0273605647494126	TMEM145
ENSG00000260550	-2.30584095005934	-1.71843270390893	12.1622919593404	0.000565575840186614	0.0274820059200112
ENSG00000156968	-2.57493112907755	-1.00310380257983	12.1225951439946	0.000577231092557149	0.0279312960554879	MPV17L
ENSG00000260254	-3.48819191678788	-1.35110483936193	12.1225909922715	0.000577232324211697	0.0279312960554879
ENSG00000231768	-2.5565112450429	-1.76471645049399	15.8363563560245	0.00058255175310492	0.0280921913816862	LINC01354
ENSG00000147234	1.03518436937618	1.87812735365876	12.1029152114028	0.000583099466863954	0.0280921913816862	FRMPD3
ENSG00000185823	-3.10317475836278	-1.5893081274882	12.0964415587826	0.0005850430747446	0.0280921913816862	NPAP1
ENSG00000112936	-2.36232502952683	-1.77259450171946	16.1100313577668	0.000585405489574357	0.0280921913816862	C7
ENSG00000146267	-3.56073794795977	-1.24000045283153	12.0836748252817	0.000589142577902851	0.0282131129558518	FAXC
ENSG00000119614	-2.2819658177027	-1.71237612693715	12.0752217515956	0.000591460260835734	0.0282274850004483	VSX2
ENSG00000081277	-2.74513135816006	-1.61911144980266	12.0712347353483	0.000592673954701216	0.0282274850004483	PKP1
ENSG00000089116	-2.9416866333399	-1.62245019575381	12.0698493856625	0.000593096263492032	0.0282274850004483	LHX5
ENSG00000260120	-3.08913114496086	-1.63362165339905	12.0642470516369	0.000594807195736286	0.0282509040630648
ENSG00000267761	-3.43910333348945	-1.65461846889267	13.6165980341701	0.000601934728157679	0.0285309675444554	MIR4527HG
ENSG00000269927	-2.60845104065703	-1.60546375410892	12.0346329166492	0.000603934948047789	0.0285673555629626
ENSG00000182272	1.38735288265845	1.29692520197317	12.0027484733984	0.000614188029473247	0.028993177489065	B4GALNT4
ENSG00000183644	-3.39620118067087	-1.76710904003753	20.8452639023264	0.0006164858612018	0.0290084341430664	HOATZ
ENSG00000140297	-3.05515938539669	-1.19443570564915	11.9895401236809	0.000618107841894856	0.0290084341430664	GCNT3
ENSG00000145864	-3.46037824920443	-1.18552828086002	11.9895204458692	0.000618265875687066	0.0290084341430664	GABRB2
ENSG00000253417	-2.23188630275299	-1.78703154840684	15.1621235795307	0.000622006390721694	0.0291007122218253	LINC02159
ENSG00000100234	-2.25160573024684	-0.799253617431722	11.9717940293212	0.000623777820577391	0.0291007122218253	TIMP3
ENSG00000172238	-2.58056595054177	-1.74479188097193	12.6971174827793	0.000623999222290413	0.0291007122218253	ATOH1
ENSG00000154997	-3.06571961036467	-1.72510580098943	14.583650815744	0.000630655889946381	0.0293520928055767	SEPTIN14
ENSG00000261578	-2.81773136615824	-1.62824441887508	11.9434230768604	0.000632952553185327	0.0293999484523637
ENSG00000130988	-2.58366798805353	-1.70912351725722	12.2798596307007	0.00063616440879182	0.0294564194774828	RGN
ENSG00000147255	-3.47630488302435	-1.5261986454072	11.9319241880636	0.000636710076720118	0.0294564194774828	IGSF1
ENSG00000279987	-2.5875667099628	-1.67200148598395	11.9238711509332	0.000639355084007911	0.0295198648150107
ENSG00000200320	-2.56506023629763	-1.6759240785755	11.9176596838731	0.000641402858972508	0.0295555377043038	SNORA63
ENSG00000149328	1.21159543920721	1.40608598364971	11.9106489830606	0.000643769486089682	0.0295929799921353	GLB1L2
ENSG00000151892	-3.56308781470213	-1.30288896529058	11.9076711282184	0.000644768957460882	0.0295929799921353	GFRA1
ENSG00000169427	-2.43134754793963	-1.66469818149311	11.9010884969725	0.000646898673712597	0.029632050314843	KCNK9
ENSG00000166025	-1.0527604278655	0.765988518207582	11.8956436399896	0.000648714883846357	0.0296566342757216	AMOTL1
ENSG00000163285	-2.47293141568921	-1.77215799978273	13.5850628489984	0.000651036609121254	0.0296618906799735	GABRG1
ENSG00000259810	-3.04135753792042	-1.40659896197926	11.8876539450484	0.000651389350077942	0.0296618906799735
ENSG00000217576	-2.81438379401802	-1.77912330825238	16.5632528451275	0.000654274507194673	0.0296952075101924
ENSG00000183454	-3.55668556881405	-0.501096189069774	11.8800402789118	0.000655565500331945	0.0296952075101924	GRIN2A
ENSG00000274492	-2.59803681000789	-1.68800413568651	11.8740630257095	0.000655964545915027	0.0296952075101924
ENSG00000196935	-1.77860500723335	0.813487345816807	11.8707367035044	0.000657837065405987	0.0297219249551266	SRGAP1
ENSG00000141668	-3.2224799838396	-1.55593339407754	11.8622397845628	0.000659971244157214	0.0297603375429492	CBLN2
ENSG00000250456	-2.30599103285528	-1.80013754240589	19.0606201777722	0.000662384910315207	0.0298092612523844	LINC02260
ENSG00000185070	-3.68907531540086	0.32372082173041	11.849678067467	0.000666755015328081	0.0298092612523844	FLRT2
ENSG00000101892	-3.40998709360912	-1.5517946376438	11.8416968518608	0.000666992169515825	0.0298092612523844	ATP1B4
ENSG00000178568	-3.70142914306552	-1.09723374557998	11.8389399491202	0.000668525405222058	0.0298092612523844	ERBB4
ENSG00000253298	-2.47214302822937	-1.80515303376922	23.1640098704336	0.000668526195365765	0.0298092612523844	LINC01845
ENSG00000279110	-3.18465262378387	-0.448185927242483	11.8404756123639	0.000668772795376646	0.0298092612523844
ENSG00000171564	-2.82167944645543	-1.8198172068766	33.6990325594663	0.000671362012996435	0.0298672336607128	FGB
ENSG00000281344	-2.97270644229201	2.74584949602361	11.8327320209934	0.000672852301574685	0.0298761889768162	HELLPAR
ENSG00000167680	1.62332991824141	1.95243587583223	11.8204943079905	0.000675539060406721	0.0298971300541991	SEMA6B
ENSG00000279288	-3.37506870496607	-1.55678144489618	11.8159364093913	0.000675903708188813	0.0298971300541991
ENSG00000249816	-2.84914875822135	-1.65325802448518	11.8043749670158	0.00067994252676545	0.0300184912102278	LINC00964
ENSG00000006116	-2.40001354028408	-1.70828019741039	11.7972463647688	0.000682445018848617	0.03002538558274	CACNG3
ENSG00000248837	-2.43367207818581	-1.82210498139598	29.0037383349616	0.000683542311432359	0.03002538558274
ENSG00000282057	-3.11086805941243	-1.55822862819005	11.7928728612815	0.000683984967973369	0.03002538558274
ENSG00000280105	-3.67249930566498	-1.39133472554868	11.7840576799353	0.000687099617359473	0.030105094387822
ENSG00000265684	-2.55347573603846	-1.82125986205882	28.3448271602482	0.000694580834573194	0.03037546147875	RN7SL378P
ENSG00000260460	-2.6606421226251	-1.72459857480457	13.6946010711	0.000696656641133977	0.0303947178601101
ENSG00000223308	-3.40586313250076	-1.75252894720114	20.8048988785006	0.000700590576867514	0.0303947178601101	RN7SKP101
ENSG00000249464	-3.48370986605275	-1.38373844050342	11.7454011868521	0.000700929232620293	0.0303947178601101	LINC01091
ENSG00000198633	-2.4598098243665	-1.718023705594	13.0482104001074	0.000701982213778938	0.0303947178601101	ZNF534
ENSG00000234787	-2.88369802252609	-1.80667670381979	26.5108298023659	0.000703018723037342	0.0303947178601101	LINC00458
ENSG00000279652	-3.52046644410517	-0.982312521959595	11.7394679582684	0.000703778193333574	0.0303947178601101
ENSG00000175311	-3.31837102575483	-1.32125716225314	11.7310529785614	0.000706134134594592	0.0303947178601101	ANKS4B
ENSG00000186452	-2.74067417560609	-1.69585280391847	11.7275005607386	0.000707428855064536	0.0303947178601101	TMPRSS12
ENSG00000284196	-2.56130750154141	-1.69787694710077	11.7268180333366	0.000707677886516141	0.0303947178601101
ENSG00000124493	-2.93369093283514	-0.890183629096285	11.7268751777788	0.000708134767644295	0.0303947178601101	GRM4
ENSG00000134115	-3.25120884239277	-1.63140712933324	12.0640274289922	0.000714688148889441	0.0305853090974335	CNTN6
ENSG00000143217	-2.96306106599445	-0.925158371989883	11.7029994400116	0.000716543374874964	0.0305853090974335	NECTIN4
ENSG00000162989	-2.73043184393337	-1.59921487010414	11.7003291066969	0.000717411991859553	0.0305853090974335	KCNJ3
ENSG00000279593	-3.37825010225041	-1.45191539053556	11.6956569808779	0.000719142970053812	0.0305853090974335
ENSG00000255346	-3.02368191054349	-1.18766401939075	11.6947087984199	0.000719494780731179	0.0305853090974335	NOX5
ENSG00000182534	1.13313147551071	4.15473286377205	11.6967070242526	0.00072049265541456	0.0305853090974335	MXRA7
ENSG00000147889	0.851875416796351	1.27495539251597	11.6770205579679	0.000726089952135829	0.0307665683923295	CDKN2A
ENSG00000258497	-3.41840520243008	-1.51741801783972	11.6624368112983	0.000731573813309021	0.0309423683300666
ENSG00000260202	-2.45068532769592	-1.81195088060488	24.4420999604159	0.00074329435725909	0.031380831716851
ENSG00000227392	-3.33453233400354	-1.70384701873391	15.3338467918438	0.000749655755404193	0.0315918565431971	HPN-AS1
ENSG00000166573	-3.187453912588	-1.42722983784428	11.6054881065023	0.000753394461363671	0.031691790971846	GALR1
ENSG00000197651	-2.69344885216193	-1.70086432658225	11.5804572270139	0.000763193686851391	0.0320458392642057	CCER1
ENSG00000101439	-0.683750990224824	9.5700198289108	11.5746745308411	0.000765475901870526	0.0320835451239693	CST3
ENSG00000225325	-2.70938573912066	-1.79916188134659	21.9334433340318	0.000772224073291599	0.032291845734563
ENSG00000187533	-3.28417697803147	-1.61681790880649	11.8149773516559	0.000773232133172942	0.032291845734563	PRR27
ENSG00000106536	-3.57128753464039	-1.14088301599931	11.5356023668706	0.000781616221376828	0.0325404947020676	POU6F2
ENSG00000279516	-2.17445006987042	-1.80215242551656	18.5050397173467	0.000781993940333576	0.0325404947020676	FAM230C
ENSG00000175356	-2.54092898369466	-1.0655993223787	11.5293536937075	0.000783604439130432	0.0325490747135576	SCUBE2
ENSG00000155495	-2.44376448001811	-1.76749031973271	14.5304230109568	0.000791784811877679	0.0327584544567052	MAGEC1
ENSG00000182389	-1.27833441760513	2.16888517264836	11.5096974612438	0.000792298973362815	0.0327584544567052	CACNB4
ENSG00000264635	-2.9099738203419	-1.54666745476381	11.5057131684715	0.000793233453532486	0.0327584544567052
ENSG00000134757	-2.74645279027357	-1.2751968618646	11.5022497665802	0.00079465420379541	0.0327584544567052	DSG3
ENSG00000112964	-2.64053333283085	-1.70526983266886	12.4926576572588	0.000795746636240983	0.0327584544567052	GHR
ENSG00000124818	-3.08149923099279	-1.59502830571433	11.4945913342747	0.000797805028547772	0.0327584544567052	OPN5
ENSG00000273274	-3.39009117609076	-0.753445097802229	11.4959206421735	0.000798538561050928	0.0327584544567052	ZBTB8B
ENSG00000211665	1.82695734057914	-0.69242089168902	11.4810762252169	0.000803396436579084	0.0328365503623092	IGLV3-16
ENSG00000279806	-2.65996594249974	-1.1402594661718	11.4773776263524	0.0008049335392326	0.0328365503623092
ENSG00000172461	-2.82956979404342	-1.64752594496846	11.4746473652439	0.000806070128793142	0.0328365503623092	FUT9
ENSG00000160282	2.12327981501583	-0.825561174269592	11.4745537747361	0.000806109118826213	0.0328365503623092	FTCD
ENSG00000144644	-2.94969895333925	-1.60051060879456	11.4702362501192	0.000807909897253628	0.0328521677167449	GADL1
ENSG00000223417	-3.13115693936687	-1.24281598946002	11.4660027563972	0.000809679600995662	0.0328664689875262	TRIM49D1
ENSG00000170324	-2.95670610436204	-1.63421942621493	11.4472314104178	0.000817574112248755	0.0331289034505273	FRMPD2
ENSG00000176204	-3.5556760989167	-0.954464059777519	11.4404648806196	0.000821341052765703	0.033212320789372	LRRTM4
ENSG00000137872	-3.33522899493279	-1.51830531560459	11.4348558144533	0.000822821600891389	0.033212320789372	SEMA6D
ENSG00000264404	-2.76950537344099	-1.75331740759978	16.7986786719121	0.000823931506337427	0.033212320789372	LINC02675
ENSG00000105011	-0.649372384632363	4.91345431794314	11.4158536267643	0.00083094566905776	0.0334098110521625	ASF1B
ENSG00000171501	-3.11035512005926	-1.78420217241397	23.0029243411778	0.000831713736176451	0.0334098110521625	OR1N2
ENSG00000265107	-2.35014669439625	-1.71069943994199	11.3976331856249	0.000838812149637029	0.0335907079247218	GJA5
ENSG00000105792	-3.16673948918453	-0.796022022808079	11.3988485061348	0.000839115535784533	0.0335907079247218	CFAP69
ENSG00000162409	-3.37923506073537	-1.38896474122198	11.3902354427209	0.00084202763205385	0.033593455320561	PRKAA2
ENSG00000168398	-3.08516602993511	-1.4207270673378	11.3875425655279	0.00084320122128243	0.033593455320561	BDKRB2
ENSG00000250208	-3.3166791797657	-1.06830306082001	11.3884830239249	0.000843532271833917	0.033593455320561	FZD10-AS1
ENSG00000280341	-3.3438098927534	-1.20535857735027	11.3682813305079	0.000851957970693816	0.0338605721811513
ENSG00000260230	-3.42230821125885	-1.25404573743583	11.3638308056199	0.000853805305864293	0.0338605721811513	FRRS1L
ENSG00000133083	-3.27835109836243	-1.44643075606226	11.3611869152066	0.00085477555758814	0.0338605721811513	DCLK1
ENSG00000157782	-2.7751062984915	-0.740065424553616	11.358968840406	0.0008560831520474	0.0338605721811513	CABP1
ENSG00000188107	-1.29056038698465	-0.0288320776875314	11.3545784820986	0.000857702976278131	0.0338668476732104	EYS
ENSG00000276399	-2.69387485429318	-1.66417911740439	11.33455028101	0.0008666375691109	0.0341614380558715
ENSG00000176083	1.50217056752971	4.08254814091116	11.3350913275182	0.000869360575760601	0.0342002816511142	ZNF683
ENSG00000182132	-1.8709710299249	-1.79739037868856	13.6970011958094	0.0008705740863818	0.0342002816511142	KCNIP1
ENSG00000101670	-3.32184447877578	-1.04038027434616	11.322765343309	0.00087262990239895	0.0342230387103263	LIPG
ENSG00000261051	-2.92675189662998	-1.65586944293437	11.2913587853862	0.000886229014580115	0.0346976623309762
ENSG00000283033	-2.88733452383681	-1.6000377454986	11.2807477563122	0.000891110701440838	0.034829955881949
ENSG00000198542	-3.39825418634263	-1.59877412243424	12.2280752232313	0.000896685753047956	0.0349888592325682	ITGBL1
ENSG00000118526	-2.52283751324315	-1.70936604469538	11.2586728834105	0.000901354276096319	0.0351119149770764	TCF21
ENSG00000088386	-3.56303204068777	-1.31106298375885	11.2457046498087	0.000907454481662861	0.0352902348590298	SLC15A1
ENSG00000122548	-2.98548515246067	-1.18169511207508	11.2287831974262	0.00091541547665174	0.035501930910578	KIAA0087
ENSG00000083067	-3.28109351672296	-0.997124842441179	11.2292509597596	0.000915961458474658	0.035501930910578	TRPM3
ENSG00000106038	-2.25616747804306	-1.69963985406175	11.1947067671048	0.000931718854885786	0.036019837859152	EVX1
ENSG00000131386	-2.84705748830755	-1.55390356514157	11.19323062636	0.000932431733345898	0.036019837859152	GALNT15
ENSG00000185274	-2.97342886574042	-1.53740797271582	11.1710894434525	0.000943191311808239	0.0363748556157926	GALNT17
ENSG00000259218	-2.86616781648922	-1.743787760226	14.2569079600266	0.00094491222906563	0.0363806904406697	LINC00928
ENSG00000184650	-2.83453138848935	-1.74853384846998	14.8493853711356	0.000951480115678095	0.0364776831836795	ODF4
ENSG00000117971	-3.34711882208264	-1.48399282716992	11.1535965959188	0.000951781306736776	0.0364776831836795	CHRNB4
ENSG00000197826	-2.94880989359805	-1.59849672027484	11.1501237059691	0.00095349614554255	0.0364776831836795	CFAP299
ENSG00000158164	-2.58871690541767	-1.68152096006805	11.253735231353	0.000953726637730164	0.0364776831836795	TMSB15A
ENSG00000060709	-2.79641982428513	-0.768684070812872	11.1435662341043	0.000957303830442465	0.0365504316911561	RIMBP2
ENSG00000138642	0.579565180545955	4.30565416181367	11.1394575037853	0.000958782572621576	0.0365504316911561	HERC6
ENSG00000126890	-4.39308422763344	-0.930875280163813	11.1350059841879	0.000962577117995033	0.036576354439671	CTAG2
ENSG00000092051	-0.960340338938532	0.667646356845362	11.1317549198325	0.000962618699119826	0.036576354439671	JPH4
ENSG00000175077	-3.20356484378771	-1.42838653458986	11.1197863309862	0.000968610448167546	0.0367437855443983	RTP1
ENSG00000137203	-3.2728695915075	-1.21688765073639	11.1137727067067	0.0009717201924036	0.0368015206201481	TFAP2A
ENSG00000280291	-3.40347439786313	-1.33124249542614	11.1002882347991	0.000978453046868612	0.0369960599026439
ENSG00000186529	-0.839862391983581	7.60120521299018	11.0907606847075	0.000983981190838448	0.0371444886665367	CYP4F3
ENSG00000205054	-3.05447905236107	-1.58681079997152	11.0824103258469	0.000987567226710421	0.0372192409442181	LINC01121
ENSG00000251011	-3.3734048624004	-1.49589750687374	11.0773379928899	0.000990168810630812	0.0372567089168847	TMEM108-AS1
ENSG00000143340	-2.04733450754185	-1.7321650522869	11.0712747617187	0.000993287777974974	0.0372926464026075	FAM163A
ENSG00000277531	-2.83697409566284	-1.5995110214861	11.069230033438	0.000994341853344181	0.0372926464026075	PNMA8C
ENSG00000156103	-3.2230584371224	-1.47855459977002	11.0624297931152	0.000997855633675956	0.0373330263050372	MMP16
ENSG00000206262	-3.26295739760511	-1.21930575641655	11.0609222375621	0.000998984619300459	0.0373330263050372	FOXL2NB
ENSG00000282419	-2.24540888251958	-1.69335513293605	11.050853328221	0.0010038664545741	0.0373330263050372	TEX13D
ENSG00000078549	-3.3012338364404	-1.16835007262905	11.0519574249759	0.00100392378420192	0.0373330263050372	ADCYAP1R1
ENSG00000183850	-2.80027979385926	-1.54844318985289	11.049548386877	0.00100454632353727	0.0373330263050372	ZNF730
ENSG00000225362	-1.90193751852498	-1.76364286642117	11.0485193675747	0.00100508276876103	0.0373330263050372	CT62
ENSG00000241158	-3.20855618753055	-1.54747733854033	11.0407626090152	0.00100913589335353	0.0374236027778369	ADAMTS9-AS1
ENSG00000259040	-4.9768333472066	-1.64468011012562	16.4428944490303	0.00101160232557478	0.0374376431156501	BLOC1S5-TXNDC5
ENSG00000233542	-2.60182916276836	-1.75240957177347	13.966665723389	0.00101308700633106	0.0374376431156501
ENSG00000242715	-3.36743200330382	-1.08715234457624	11.0280011939411	0.00101648364407422	0.0374376431156501	CCDC169
ENSG00000248441	-3.33941620063586	-1.49226257328189	11.0246873312404	0.00101758872820944	0.0374376431156501	LETR1
ENSG00000078596	0.630724443760334	5.19496913832675	11.0246837673272	0.00101759061018464	0.0374376431156501	ITM2A
ENSG00000151322	-3.25322255908373	-1.29400943880642	10.9921722166294	0.00103490709903169	0.0380143846931164	NPAS3
ENSG00000109132	-3.44811148394951	-0.964131174933314	10.988725111605	0.00103789941835897	0.0380254412436511	PHOX2B
ENSG00000229957	-2.10645465145398	-1.76730691527403	11.892028669031	0.00103848927030939	0.0380254412436511
ENSG00000260673	-2.72640536092998	-1.79669820818365	21.135112135891	0.00105218826191439	0.0383641625622327
ENSG00000236301	-2.05610811653243	-1.76406616131015	11.6290292914742	0.00105302322049094	0.0383641625622327	MRGPRG-AS1
ENSG00000092445	-2.43682472411088	-0.465209631680477	10.9586327451911	0.00105381549840544	0.0383641625622327	TYRO3
ENSG00000267313	-3.64711539059305	-1.30242335607823	10.956441885161	0.00105436066753569	0.0383641625622327
ENSG00000140285	-2.48217452995129	-1.65436434608544	10.91889892683	0.00107504268894483	0.0390553909786259	FGF7
ENSG00000248279	-2.59910620974586	-1.74382033945938	13.628827213239	0.00108004996505697	0.0391758968546015	LINC02120
ENSG00000235050	-2.21591111313388	-1.77014751283095	13.4046423970824	0.00108725850333603	0.0392869693575908	MLIP-AS1
ENSG00000279020	-3.14979845309866	-1.24107662079081	10.895888566949	0.00108797087962525	0.0392869693575908	C18orf15
ENSG00000134817	-2.70479020400429	-1.53375481389757	10.8954882608879	0.00108819718386286	0.0392869693575908	APLNR
ENSG00000108602	-2.37977143729984	-1.64081234219635	10.8880167606235	0.00109242983863932	0.0393784429237668	ALDH3A1
ENSG00000213231	1.71491196376953	0.436718969721176	10.879502935043	0.00109816460775831	0.039523694532022	TCL1B
ENSG00000278911	-2.0936577040543	-1.74946596535459	10.8579480191708	0.00110963415460419	0.0398226059993936
ENSG00000100095	-0.974189993378415	0.922665829475791	10.8574765563859	0.00110990609524585	0.0398226059993936	SEZ6L
ENSG00000279358	-3.4893559122589	-1.12017476044132	10.8511527810489	0.00111428887388633	0.0399180641714644
ENSG00000135451	-1.25427528782361	0.255156344382777	10.8442529514911	0.00111756120272011	0.039973508575072	TROAP
ENSG00000279657	-3.3563900824555	-1.4093485434781	10.8393663997918	0.00112040359836801	0.0399819729971028
ENSG00000142511	-2.55802096210786	-1.67914399732427	10.8347905288036	0.00112307195196623	0.0399819729971028	GPR32
ENSG00000279717	-3.24797177782336	-1.44213282204076	10.8343804570681	0.0011233113951257	0.0399819729971028
ENSG00000272479	-3.35144087791749	-1.5283336864707	10.8320077823331	0.001124697833899	0.0399819729971028
ENSG00000169213	-2.97556605712394	-0.932131493838883	10.8293497436204	0.00112686394132152	0.0399976300642423	RAB3B
ENSG00000143006	-1.8683542909014	-1.77756452179123	10.8156234798707	0.00113479121611677	0.0402174171363219	DMRTB1
ENSG00000280281	-3.28226422601213	-1.23232344236765	10.8108098714853	0.00113740133947839	0.0402483790021834
ENSG00000183242	-3.1348806085928	-1.11991045015076	10.7995938538925	0.00114437163800321	0.0404333015634733	WT1-AS
ENSG00000280650	-2.94120470684612	-1.58339412695111	10.7720347614052	0.00116032691825125	0.0408823742460438	KCNIP4-IT1
ENSG00000211448	-3.10885084026879	-1.2289121305925	10.7719016179257	0.00116060929562071	0.0408823742460438	DIO2
ENSG00000105352	-0.760551262242147	5.81735873840081	10.760293355232	0.00116794740841532	0.0410387664608846	CEACAM4
ENSG00000271167	-2.76303161284082	-1.74990376938728	13.9999049082345	0.00116859029528794	0.0410387664608846	LINC01109
ENSG00000279694	-2.28922985174961	-1.71457304515967	10.7538821623335	0.00117133612321923	0.0410729631830186
ENSG00000164325	-2.75956351878174	-1.67167704744576	10.7470536960301	0.00117550493977586	0.0411568783899166	TMEM174
ENSG00000158258	-3.19970620727727	-1.17132262430178	10.7416503137908	0.00117930307831496	0.0412275818238071	CLSTN2
ENSG00000120457	-3.10949182148106	-1.1665902164604	10.7365080885234	0.00118232071695384	0.0412708276770424	KCNJ5
ENSG00000279085	-3.22130771510983	-1.03933091082479	10.727096620869	0.00118860652654553	0.0413309216758725
ENSG00000116254	-1.60921647695863	-0.0264560562780495	10.7252233447014	0.00118893413896836	0.0413309216758725	CHD5
ENSG00000225783	0.761328365328559	6.83873795313348	10.7223650341051	0.00119141503588859	0.0413309216758725	MIAT
ENSG00000088756	-3.20714705858745	-1.44003771264855	10.7195801126104	0.0011924309862461	0.0413309216758725	ARHGAP28
ENSG00000232057	-2.23871279906768	-1.72135159522975	10.7160610903924	0.00119461686045645	0.0413309216758725
ENSG00000185775	-2.51074480890039	-1.69001930576994	10.7158606987081	0.0011947414584017	0.0413309216758725	SPATA31A6
ENSG00000164794	-3.12632435775832	-1.56514370993405	10.7115652606254	0.00119741542642875	0.0413424359133951	KCNV1
ENSG00000196131	-2.5454732239719	-1.82094538002955	28.0126839127353	0.00119923179997454	0.0413424359133951	VN1R2
ENSG00000171873	-2.3923307243674	-1.69315203510499	10.7067417764701	0.00120042537620653	0.0413424359133951	ADRA1D
ENSG00000256195	-3.05701686454921	-1.48205231206795	10.7018098744936	0.00120351094884938	0.0413761652306435
ENSG00000133124	-2.10252704626519	-1.74493489655577	10.6994742073516	0.001204975042311	0.0413761652306435	IRS4
ENSG00000259666	-1.89675005318337	-1.79647224396211	14.5771144528448	0.00120759415715365	0.0414047594297446	LINGO1-AS1
ENSG00000280182	-3.30244703505955	-1.37598228356478	10.6811949557729	0.00121649607077723	0.0416483691705682
ENSG00000170935	-2.58530474266738	-1.50366703973662	10.6781268372085	0.00121844080917369	0.0416534234144952	NCBP2L
ENSG00000120251	-2.64460348551326	-1.7112213577766	10.6726437551681	0.00122192417073826	0.0417109844320638	GRIA2
ENSG00000148602	-1.80814267915259	-1.82413498983437	20.0025525193645	0.00122818009005034	0.0418628795988041	LRIT1
ENSG00000180525	-3.28538082704587	-1.0690762334205	10.6365659500914	0.00124604576311027	0.042305620334084	DIP2C-AS1
ENSG00000271986	-2.90668873606197	-1.65468051995404	10.6349697288941	0.00124613408551462	0.042305620334084	RN7SL827P
ENSG00000275389	-3.28316954796351	-1.29025545703455	10.6341826719175	0.00124664503788849	0.042305620334084
ENSG00000206043	-2.83449587986701	-1.75937364564675	14.8845584869306	0.00125109756200467	0.0423946480879303	C18orf63
ENSG00000215403	-3.32550992770127	-1.76587494460147	19.8364951923792	0.00125425488259635	0.0424395907573988
ENSG00000155886	-3.01989934155804	-1.1401366790115	10.6080167003723	0.00126384300871655	0.042589298452432	SLC24A2
ENSG00000227110	-2.4524074323744	-1.65450743151894	10.6057667672292	0.00126523611402632	0.042589298452432	LMCD1-AS1
ENSG00000279725	-1.7963332400708	-1.79384700899119	13.1577560637576	0.00126588568313885	0.042589298452432
ENSG00000169515	-3.04905440860484	-1.44421634967707	10.6045639165288	0.00126602927921847	0.042589298452432	CCDC8
ENSG00000280344	-2.38215892731866	-1.6978543285009	10.5628587964739	0.00129384535247279	0.043461953013934
ENSG00000153292	-3.16358222073605	-1.08367319561511	10.5337462356125	0.0013143975924513	0.0440884332819627	ADGRF1
ENSG00000185247	-1.95557365376961	-1.77135945813059	10.5291737535987	0.00131728812774132	0.0441215378970931	MAGEA11
ENSG00000269289	-2.0845813375073	-1.75102712073155	10.5931970197075	0.00134028669453	0.0448227023910171
ENSG00000265933	-3.2479822693506	-1.26526697062878	10.4930394203379	0.00134208971694563	0.0448227023910171	LINC00668
ENSG00000179219	-3.14395811557774	-1.57475843980539	10.4879265712205	0.0013453972722289	0.0448685150729806	LINC00311
ENSG00000205922	-3.20931126465699	-1.25321189758455	10.4719404166273	0.00135704910513702	0.0451879587127594	ONECUT3
ENSG00000229775	-3.13264617433958	-1.74918475141704	16.747708277928	0.00136027290541597	0.0451879587127594	LINC02624
ENSG00000228697	-3.1837089161314	-1.52901450397474	10.4660702638357	0.00136082471229209	0.0451879587127594
ENSG00000105880	-2.4217126630024	-1.78088402835032	15.1250118893868	0.00136479342251053	0.0452549097953491	DLX5
ENSG00000143473	-2.41727587008166	-1.0632810136625	10.4455148257745	0.00137549839326681	0.0455447167987687	KCNH1
ENSG00000224698	-2.38192402145616	-1.44038754066223	10.4390546226343	0.00138014328443524	0.0456319583447118
ENSG00000254486	-2.94670761862434	-1.60671392318009	10.4363804330817	0.00138207070316627	0.0456319583447118	LINC02547
ENSG00000259776	-3.20467144593112	-1.42773970916534	10.4303511720695	0.00138642635461959	0.0457106544059359
ENSG00000244694	-3.2439139693635	-1.44294074935935	10.4247994581402	0.00139044938607778	0.0457781759524301	PTCHD4
ENSG00000267504	-3.15176794245576	-1.5163375082703	10.406326218461	0.00140392180795924	0.046111611618931
ENSG00000261390	-2.66199373689576	-1.3777995944102	10.4054611472171	0.00140455594973532	0.046111611618931	MAFTRR
ENSG00000214128	-3.00446008605059	-1.10243948179691	10.391732319818	0.00141497688512477	0.0463745959558057	TMEM213
ENSG00000013293	-3.14507256131476	-1.40397896253624	10.3872153387677	0.00141799928351455	0.0463745959558057	SLC7A14
ENSG00000156804	0.475233724369942	3.86135806760548	10.3858807317546	0.0014189877402845	0.0463745959558057	FBXO32
ENSG00000259356	-2.38668748041881	-1.76045795336528	13.371696795075	0.00142056964054802	0.0463745959558057
ENSG00000249852	-2.03271272412523	-1.74305034115077	10.3801780372618	0.00142321927232319	0.0463957472488143
ENSG00000232079	-3.22452393913409	-1.52925051957249	10.3701769806817	0.00143067136584796	0.0465731754461013	LINC01697
ENSG00000143858	-1.24046088176358	0.459631886349536	10.3579665394873	0.00143982367750549	0.0468053761531869	SYT2
ENSG00000181626	-3.28255039176052	-1.53080569404829	10.3513137487413	0.00144483535216634	0.0468172781964204	ANKRD62
ENSG00000267239	-2.58167450596228	-1.63967882986492	10.3505402294434	0.00144541921158639	0.0468172781964204
ENSG00000223350	1.75559982671157	0.442515677651045	10.3508272435522	0.00144624951197847	0.0468172781964204	IGLV9-49
ENSG00000004948	-2.76571587372189	-1.64561886178302	11.2802695421437	0.00144874131836546	0.0468325331618892	CALCR
ENSG00000197757	-3.1761636932214	-1.20786640942345	10.3388654401877	0.00145457803639211	0.0469557238544516	HOXC6
ENSG00000262079	-2.35406018837812	-1.71283693568823	10.3280341896433	0.00146251266674114	0.0471351770993193
ENSG00000249359	-3.37996509458251	-1.48038333759864	10.3258214870524	0.00146420431061825	0.0471351770993193
ENSG00000100987	-3.06799567028816	-1.55482674313619	10.3141309862024	0.0014731750295711	0.047358184237724	VSX1
ENSG00000279394	-2.24702658791755	-0.601438839097615	10.307729277718	0.00147811110308441	0.0474107509677684
ENSG00000280048	-3.1583465127294	-1.30553456155266	10.2999721213971	0.00148411489717177	0.0474107509677684
ENSG00000271952	2.42112567562229	-1.54471830904815	10.2976111435432	0.00148594714865216	0.0474107509677684	LINC01954
ENSG00000280087	-3.22613575093862	-0.917648803325202	10.2989523280726	0.00148625702961872	0.0474107509677684
ENSG00000159167	-3.27856461061645	-1.29670465209945	10.2971331924128	0.00148640245225292	0.0474107509677684	STC1
ENSG00000260505	-3.60481884987872	-1.03830334171653	10.2964565731539	0.00148817019038313	0.0474107509677684
ENSG00000144642	-2.24197850072863	-0.00335161619111333	10.2956052971525	0.00148912877317005	0.0474107509677684	RBMS3
ENSG00000136928	-3.46144421354768	-1.22455666598607	10.289218854598	0.00149312564674078	0.0474727931963755	GABBR2
ENSG00000232265	-3.04090779880038	-1.46270323231571	10.2639345190541	0.00151233452064823	0.0480176568761435	LINC02805
ENSG00000246548	-1.04497989843218	2.17842568304209	10.2364454867222	0.00153445253213031	0.048603632551123	LINC02288
ENSG00000167034	-1.93024174650048	3.11443958905193	10.241214401583	0.00153498399462516	0.048603632551123	NKX3-1
ENSG00000261275	-2.50464773161563	-1.68663045075621	10.2255042344815	0.00154303084316898	0.0487727791183656
ENSG00000236780	-3.03102113946611	-1.72274997147269	15.1580436648726	0.00154635563398207	0.0487727791183656	LINC01829
ENSG00000279910	-2.71349241297636	-1.62642072560676	10.2210385959901	0.00154663873725079	0.0487727791183656
ENSG00000279997	-2.98966668097135	-1.61426873346564	10.2126269428526	0.00155345808149401	0.0489212655066145
ENSG00000265179	-3.15511521387923	-1.3893284329105	10.2046053155863	0.00155998978277662	0.0490603028293033
ENSG00000278250	-2.57733798096321	-1.63534639024846	10.3829592003609	0.00156949173637531	0.0492922485985189
ENSG00000227906	-2.38515884895583	-1.71776087549443	10.1815450228931	0.00157892325346321	0.0494600926241316	SNAP25-AS1
ENSG00000226983	-2.92117566299938	-1.61931745001376	10.1813264483449	0.00157910382871073	0.0494600926241316	LINC01692
ENSG00000197479	-3.22308992221672	-1.24319509948533	10.1646784228965	0.00159326360048741	0.0498362533496589	PCDHB11
ENSG00000166923	-3.13127255391844	-0.56473396615714	10.1473275660629	0.00160971064031545	0.0502828480070506	GREM1
ENSG00000183662	1.26395229522539	0.182733391322864	10.1291412466922	0.00162282490227585	0.0505322732089445	TAFA1
ENSG00000275512	-2.59691964755134	-1.72704269338957	14.820542884162	0.00162331195621588	0.0505322732089445
ENSG00000152969	0.856940813940521	2.98939398315919	10.1278243023499	0.00162423606612579	0.0505322732089445	JAKMIP1
ENSG00000128510	-2.93775062063868	-1.5774690165954	10.1238945848377	0.00162728831944253	0.0505324511428435	CPA4
ENSG00000267149	-3.17545645710879	-1.52947010749173	10.1207886509218	0.00162993648180009	0.0505324511428435
ENSG00000196482	-3.18151457202818	-1.30359734964571	10.1199482660459	0.00163078235632267	0.0505324511428435	ESRRG
ENSG00000269037	-2.57562204406523	-1.76579432554606	14.6315788497908	0.00164113012941284	0.0507851991181986	LINC01838
ENSG00000187372	-2.99677812876158	-1.46424876558256	10.1020085727786	0.00164604251091848	0.0508692977574247	PCDHB13
ENSG00000260343	-2.2926515275832	-1.69418515237505	10.0854421329919	0.00166038477476974	0.0512442054721878	LINC01043
ENSG00000278905	-2.26374728769905	-1.70457162735874	10.0772972044963	0.00166748284195716	0.0513577782374437
ENSG00000162105	-2.91483798568834	-0.823335401245814	10.0776517540261	0.00166849629013699	0.0513577782374437	SHANK2
ENSG00000137090	-3.16983666624124	-1.55102480929583	10.0627605834673	0.00168022806638107	0.0516502998973217	DMRT1
ENSG00000163792	-3.30223507215053	-1.12084742128325	10.0558041712449	0.00168735563746676	0.0517732864943864	TCF23
ENSG00000279154	-3.30116834114107	-1.29363823479863	10.0523740137776	0.00168943283655128	0.0517732864943864
ENSG00000100302	-2.21765557817023	-1.70104541281011	10.048241107784	0.00169305743192798	0.0517732864943864	RASD2
ENSG00000228308	-3.05170382424034	-1.69314514133234	11.6406687888366	0.00169316382616036	0.0517732864943864	LINC01209
ENSG00000179270	-2.7039176329407	-1.47265397081936	10.0413243533783	0.00169920413913196	0.0518895303515158	PCARE
ENSG00000254162	-2.34649685816554	-1.19350093419834	10.0383340636032	0.00170186855894389	0.0519025124463176
ENSG00000257097	-2.71773500170695	-1.35727403607875	10.0263527485694	0.00171258700222617	0.0521506412785515	CLIP1-AS1
ENSG00000177133	-2.70429946693743	-1.45085660274126	10.0236648973203	0.00171500098372701	0.0521506412785515	PRDM16-DT
ENSG00000240567	-3.23321773386043	-1.51091132717626	10.0181789169441	0.00171993876253954	0.0521506412785515	LINC02067
ENSG00000148053	-2.73463783855961	-0.716216844241917	10.017412715301	0.00172192118249735	0.0521506412785515	NTRK2
ENSG00000233858	-2.47500526939368	-1.68903652942347	10.0145201348732	0.00172323998750757	0.0521506412785515	LINC02599
ENSG00000280434	-1.29211761883706	0.77229979640452	10.0142270951371	0.00172350466905559	0.0521506412785515
ENSG00000237574	-2.91129455630987	-1.4600622802128	10.003085255872	0.00173359910081066	0.052387692253702	LINC01856
ENSG00000259841	-1.95891967675384	-1.81799139468894	18.6153547063394	0.00174710191381252	0.0526633902600719	LINC01566
ENSG00000262198	-2.50684062065851	-1.80229162233238	19.7215672137014	0.00174921036593061	0.0526633902600719
ENSG00000237324	-3.00037254697064	-1.77666452943731	21.1119157258308	0.00175186391015049	0.0526633902600719
ENSG00000154655	-0.989937115792386	0.734883164128838	9.98165377944186	0.00175318574188522	0.0526633902600719	L3MBTL4
ENSG00000180801	-2.58035850543912	-1.06333864215757	9.98067779722082	0.00175408306500887	0.0526633902600719	ARSJ
ENSG00000140254	-2.58975973857577	-1.54295715694044	9.97571489114933	0.001758653238637	0.0527322959445388	DUOXA1
ENSG00000204965	-3.31770901965607	-1.42906678307412	9.95633098767952	0.0017766198810294	0.0532021907009036	PCDHA5
ENSG00000224843	-3.13546655778309	-1.33638349566549	9.95384921081513	0.00177893368145386	0.053202741766113	LINC00240
ENSG00000245954	1.0209542071026	3.43317804056219	9.95100441595493	0.00178355950010304	0.05327234805849	LINC02273
ENSG00000174740	-2.38206832614771	-1.73548336827162	10.7110503398916	0.00178820636999369	0.0533424031450626	PABPC5
ENSG00000227964	-2.33710455198527	-1.74259994891116	11.2504670313999	0.00179244566625676	0.053390532114323	LINC01429
ENSG00000283025	-2.20234672504753	-1.70004611006508	9.93626529778183	0.00179541572259513	0.053390532114323
ENSG00000176547	-2.15658813880046	-1.81566559489083	20.6068224470386	0.00179673030672068	0.053390532114323	OR4C3
ENSG00000089356	-2.83067498609694	-1.55073661259169	9.91722412150384	0.00181343944153299	0.0537296325810571	FXYD3
ENSG00000255314	-2.46383681857686	-1.76368405427919	14.1552389542257	0.00181385493334077	0.0537296325810571
ENSG00000217455	-2.76369008066178	-1.66314882832056	9.91548341727673	0.00181509631163033	0.0537296325810571
ENSG00000163497	-1.85757232549695	-1.7974788226584	13.5552193799181	0.00182054024666682	0.053791236607583	FEV
ENSG00000112379	-2.94155925227382	-1.13100602522105	9.90824135236068	0.00182238197891496	0.053791236607583	ARFGEF3
ENSG00000114279	-3.35842375442751	-1.23386181344385	9.90660001451029	0.00182413978658902	0.053791236607583	FGF12
ENSG00000264125	-3.56503563606041	-1.61797545198733	13.8866616911562	0.00183662200095411	0.0539462164168986
ENSG00000171053	-2.57291677518575	-1.75200540999485	11.8270406886493	0.00183786822548648	0.0539462164168986	PATE1
ENSG00000214919	-2.84575413467911	-1.75594634959033	16.9847483435212	0.00183979231383341	0.0539462164168986
ENSG00000180287	-2.83607243529641	-1.18083217784967	9.88835395763106	0.00184111968553836	0.0539462164168986	PLD5
ENSG00000144339	-2.71964072846493	-1.62349452898353	9.88417358502207	0.00184516332982875	0.0539462164168986	TMEFF2
ENSG00000197210	-2.91101635702875	-1.11975363109087	9.88198833654597	0.00184782997042426	0.0539462164168986
ENSG00000179577	-3.10894270115187	-1.40691741521186	9.8801872791575	0.00184902769301232	0.0539462164168986
ENSG00000261190	-2.11934830325752	-1.79370251111083	14.7869820921703	0.00185014536594238	0.0539462164168986	LINC02911
ENSG00000069011	-2.95705613107655	-0.965240873794345	9.87981407828875	0.00185034265473442	0.0539462164168986	PITX1
ENSG00000269959	-2.47861879916149	-1.15584437366446	9.87044592258536	0.0018585058331481	0.0540947322428358	SPACA6-AS1
ENSG00000261411	-2.82898107025719	-1.58968329192265	9.86880787760187	0.00186010447827855	0.0540947322428358
ENSG00000223387	-2.53936026660428	-1.37322264956334	9.86407435853622	0.00186473203046767	0.0541004137372264	LINC02068
ENSG00000134258	-2.03900193660041	-1.74625637144771	9.86383320658067	0.00186496809802588	0.0541004137372264	VTCN1
ENSG00000242808	-3.18789755899164	-0.897613090489155	9.85916757614464	0.00187092120102979	0.0542052644968356	SOX2-OT
ENSG00000229558	-2.26467171533434	-1.80153808625889	17.6909670001691	0.00188304642178526	0.0544884518903106	SACS-AS1
ENSG00000100106	-0.425477746034476	7.19874026149467	9.84231442772928	0.00188615639319642	0.0545103901265669	TRIOBP
ENSG00000257373	-2.52208361544858	-1.82971364172045	28.5345211947125	0.00189493920536655	0.0546699132044264
ENSG00000260342	3.00011401936209	-0.832481429747039	9.83347109216976	0.001896393572196	0.0546699132044264
ENSG00000225206	-2.57628245362593	-1.65334119897156	9.82563922953104	0.00190274426808165	0.0547848529758962	MIR137HG
ENSG00000135324	-3.12333660920467	-1.24446400996513	9.821881121323	0.00190659963315949	0.0548277497485988	MRAP2
ENSG00000267872	-2.58661823455137	-1.6833298552364	9.81627122637017	0.00191212842940902	0.0548883641118343
ENSG00000186509	-2.0652622939808	-1.74859060373773	9.81496196419218	0.00191344370533964	0.0548883641118343	OR9Q1
ENSG00000231527	-2.23017037172412	-0.779542246959664	9.81187762580317	0.0019165458605255	0.0549093942586649	FAM27C
ENSG00000144331	-1.99127130242174	-1.76604997033998	10.7046813492635	0.00193003104399271	0.0551781075988143	ZNF385B
ENSG00000185053	-3.09110420721478	-1.71526585491835	13.276209026523	0.00193068622239358	0.0551781075988143	SGCZ
ENSG00000166833	-1.6689138541185	-0.475299413441917	9.79087097029935	0.00193781079382994	0.0553135204179685	NAV2
ENSG00000235123	-2.77921306309659	-1.59853942261742	9.78133212406486	0.0019475462454123	0.0555072532664718	DSCAM-AS1
ENSG00000138435	-2.49644481215156	-1.68575261484494	9.77749860339546	0.00195147282318827	0.0555072532664718	CHRNA1
ENSG00000177627	-2.74088859038889	-1.79784750240002	20.2772766447727	0.0019517823544816	0.0555072532664718	C12orf54
ENSG00000225706	-2.72582834876327	-1.64000451137798	9.77423723810364	0.00195481971535296	0.0555255041206507	PTPRD-AS1
ENSG00000275805	-2.91564751951128	-1.66985372039794	10.5988866535265	0.00196791847142142	0.0557665774772176
ENSG00000187905	-2.97524232570173	-1.17274723587666	9.76171604580395	0.00196811892209699	0.0557665774772176	LRRC74B
ENSG00000279401	-1.93422215645252	-1.78978239436995	12.8725856673171	0.00198120204492646	0.0560687435864536
ENSG00000152208	-2.67734475811095	-1.64415842107755	9.74323414644318	0.00198692980596161	0.0561622671250955	GRID2
ENSG00000129990	-2.89467296443706	-0.479086629974374	9.74289820259196	0.00199010477390255	0.0561834938483718	SYT5
ENSG00000137962	-1.59550972304161	-0.268991900884477	9.73087592187738	0.00199987885399105	0.0563635935232947	ARHGAP29
ENSG00000272610	-2.69551493849066	-1.70395218632335	10.2851103706735	0.00200134772066923	0.0563635935232947	MAGI1-IT1
ENSG00000277448	-2.22671510067304	-1.80193055632514	16.7611615661289	0.00204316175158025	0.0574713629588922	LINC02338
ENSG00000166006	-2.24703524072795	-1.71945890623566	9.68337864287375	0.002050453677048	0.057606564032265	KCNC2
ENSG00000237031	-2.50176398619319	-1.80739318362055	22.2683586881759	0.00205707760530326	0.0576528758237383
ENSG00000279137	-2.77194146255465	-1.57756687156006	9.67641849600934	0.00205797368759442	0.0576528758237383
ENSG00000211673	1.39323294722785	3.3480572531528	9.67649199175835	0.00206242209287628	0.0576528758237383	IGLV3-1
ENSG00000206026	-2.93442759697254	-1.6817903822373	11.7934391324018	0.00206443403393442	0.0576528758237383	SMIM21
ENSG00000227455	-3.05435999749112	-1.53186036438484	9.67036307980777	0.00206453908593074	0.0576528758237383
ENSG00000112541	-2.85942108361646	-1.47713945801202	9.66258845727774	0.00207299983272123	0.0578194826989322	PDE10A
ENSG00000281560	-2.84412398357842	-1.59023128506185	9.65780196721769	0.00207822633000407	0.0578955887942721	LSINCT5
ENSG00000233723	-2.73562318091925	-1.54409929468597	9.6382697506108	0.00209969387832318	0.0584234150201377	LINC01122
ENSG00000279080	-1.5838478065426	1.29081814554008	9.63787263794092	0.00210264211536643	0.0584352985011548
ENSG00000182963	-3.16487613207873	-1.21654934920423	9.63084171409807	0.00210833039498175	0.0585038732706795	GJC1
ENSG00000113389	-1.72057390346154	-0.370495398070142	9.6283831130883	0.00211064626326721	0.0585038732706795	NPR3
ENSG00000279742	-2.05107434586801	-0.375527091981361	9.62712921121963	0.00211268193664504	0.0585038732706795
ENSG00000113492	-2.34660054151762	-1.82442630151871	25.9534129191019	0.00213547124730072	0.0590643825416898	AGXT2
ENSG00000124092	-3.2219790880038	-1.14749603767372	9.59423366752485	0.00214993853173521	0.0593936535024537	CTCFL
ENSG00000174473	-2.36043486565675	-0.60780585445631	9.58053037567577	0.00216509318211129	0.0596925455695815	GALNTL6
ENSG00000233008	-2.59470037375623	-1.03675712043266	9.57928367286263	0.00216590865579506	0.0596925455695815	LINC01725
ENSG00000284513	-1.97820573013705	-1.7520065503766	9.57699325141402	0.00216852233591376	0.0596935994083243
ENSG00000183230	-2.37360388108296	-1.64888860054689	9.57088157472871	0.00217551235278378	0.05981497664629	CTNNA3
ENSG00000254585	-2.10184460086292	-1.70045812268919	9.55424420235183	0.00219465752574657	0.0601769364655545	MAGEL2
ENSG00000186417	-2.82777989577123	-1.0274945540547	9.55282040600398	0.00219683527260591	0.0601769364655545	GLDN
ENSG00000139364	-2.66583580905006	-0.966463904852358	9.55233027081735	0.00219729532292517	0.0601769364655545	TMEM132B
ENSG00000120289	-2.45232098438414	-1.77776593719129	14.8952041927208	0.00220088303376205	0.0601769364655545	MAGEB4
ENSG00000279429	-2.98670474836507	-1.74834509781982	14.9482318876036	0.00220287002946401	0.0601769364655545
ENSG00000275465	-2.16076819609536	-1.71482722887214	9.54547101721878	0.00220482229080569	0.0601769364655545
ENSG00000275431	-2.37622316986445	-1.31482194863965	9.54372485575341	0.00220685115176984	0.0601769364655545
ENSG00000152954	-2.64585526286678	-1.63232660837682	9.53902507929717	0.00221232128438706	0.060217952198773	NRSN1
ENSG00000151962	-2.7462771053238	-1.54644484176102	9.53796979993647	0.00221355143987206	0.060217952198773	RBM46
ENSG00000117480	-0.588886160075044	3.7887867669446	9.53515736772916	0.00221683334718714	0.0602365337879291	FAAH
ENSG00000244532	-2.80550522723869	-1.73834058595376	12.6413917186081	0.00223555768382118	0.0606741873484864	RN7SL380P
ENSG00000198300	-2.74316531663202	-0.914322868537444	9.51544171651101	0.0022407277366801	0.0606936670445531	PEG3
ENSG00000260913	-2.39533538169237	-1.71623800273447	9.73769645687614	0.00224151259772791	0.0606936670445531	LINC01254
ENSG00000264589	-2.29085794282444	-1.69839127983177	9.50311648458713	0.00225457532826276	0.0609187589996304	MAPT-AS1
ENSG00000132881	0.58242141038689	1.59860341236278	9.5026899146016	0.00225508219957213	0.0609187589996304	CPLANE2
ENSG00000225156	-2.93988048028874	-1.52847587252782	9.49696727456216	0.00226189338080552	0.060996498628899
ENSG00000137699	-2.83363751985288	-1.36843989913347	9.49585198187411	0.00226322326433917	0.060996498628899	TRIM29
ENSG00000184557	0.884878862091852	5.90540076372181	9.49477372154996	0.0022673048000198	0.0609996427047395	SOCS3
ENSG00000105664	-2.63078702214383	-1.80728293779406	23.6911681545038	0.00226860350381765	0.0609996427047395	COMP
ENSG00000259664	-3.00829802300072	-1.67949071878288	11.505538610251	0.00228158554526874	0.0612776242969163	LINC02254
ENSG00000149380	-2.45432690137578	-1.56773650998243	9.47486647389129	0.00228839591887184	0.0613893988514022	P4HA3
ENSG00000241570	-2.84454401711782	-1.66879448550907	11.2294765262814	0.00229638710191396	0.0615325552001869	PAQR9-AS1
ENSG00000121005	-2.73092101347013	-1.6597637617902	14.1082938272246	0.00230311798550641	0.0616416497321796	CRISPLD1
ENSG00000254293	-3.08214528590673	-1.5671682582825	9.44766234855556	0.00232145403204902	0.0620145956484931
ENSG00000273824	1.23111514789219	1.1540716585724	9.44720261736801	0.00232240353019639	0.0620145956484931
ENSG00000278041	-2.00690578457274	-1.73166510686022	9.44448333716138	0.00232534881641813	0.0620217892599993
ENSG00000171916	-1.18936437483086	3.41664792667215	9.42302456070572	0.00235577403429701	0.062711902383533	LGALS9C
ENSG00000234622	-2.51240964729495	-1.33655466300231	9.41914303959707	0.00235663417792981	0.062711902383533
ENSG00000087510	-3.05194746185605	-1.48645970361204	9.41689931190127	0.00235942493589175	0.0627141641790126	TFAP2C
ENSG00000197977	-2.10717235186666	-1.70516612596525	9.41169881368146	0.00236590632072369	0.0628144063021004	ELOVL2
ENSG00000163749	-3.2571814090225	-1.60893279287628	12.9079122429598	0.00238068146755862	0.0631230314655524	CCDC158
ENSG00000235597	-3.1151154853927	-1.04438406698012	9.39903355903383	0.0023829775016118	0.0631230314655524	LINC01102
ENSG00000203620	-2.74253248435287	-1.67855011893322	11.3643358852006	0.00238827134756624	0.0631507946705545
ENSG00000204661	-2.71994065253761	-1.49009282090303	9.38706740904514	0.00239685234687178	0.0631507946705545	C5orf60
ENSG00000222011	0.562816838091288	1.35110913591488	9.3868842295146	0.00239708402910438	0.0631507946705545	FAM185A
ENSG00000259495	-2.78902276216729	-1.45625070229016	9.38614119636518	0.00239802403885445	0.0631507946705545
ENSG00000123388	-3.11654078477372	-1.09777530848389	9.38682440829097	0.00239822155846169	0.0631507946705545	HOXC11
ENSG00000141622	-0.843364173684792	2.24904817483428	9.38027169195434	0.00240546278176881	0.0631507946705545	RNF165
ENSG00000280038	-2.75312698515308	0.540598573670479	9.38291925944052	0.00240750894460037	0.0631507946705545	DNM1P41
ENSG00000279442	-3.17430972899851	-1.35308661237622	9.37829939501499	0.00240796766741861	0.0631507946705545
ENSG00000198173	-2.08952930803534	-1.7396750899829	9.37784353428053	0.00240854700529684	0.0631507946705545	FAM47C
ENSG00000130177	0.400318832302318	5.29948546939034	9.37549794109594	0.00241153019109823	0.063157566970932	CDC16
ENSG00000277149	0.866662325629481	1.40264239426192	9.37210272098976	0.00241585500502979	0.0631852400239981	TYW1B
ENSG00000168528	-0.941620126812302	2.6262326377738	9.37074415822295	0.00241803899824343	0.0631852400239981	SERINC2
ENSG00000078328	-2.78988591246515	-1.51207486225645	9.36791739542744	0.00242119715363265	0.0631965175978577	RBFOX1
ENSG00000196611	2.12704885259268	-1.18736516602124	9.36263279478288	0.00242795965444951	0.063241706615383	MMP1
ENSG00000176244	-2.43308158342618	-1.6586910436991	10.7271117714542	0.00242846270663063	0.063241706615383	ACBD7
ENSG00000143032	-2.40214163662137	-1.66735920227515	9.36017293959209	0.00243111401304281	0.063241706615383	BARHL2
ENSG00000206579	-3.08957138748934	-0.61941535896854	9.33841799984911	0.0024623444603779	0.0639075985330261	XKR4
ENSG00000281196	-2.35838026042857	-1.69761948159156	9.33592438700849	0.00246243367370832	0.0639075985330261	LINC00934
ENSG00000146285	0.372250544663523	5.25520371320681	9.33242413341314	0.00246698855012636	0.0639075985330261	SCML4
ENSG00000256546	-2.5444614413551	-1.5258481446608	9.33184654590558	0.00246774099089906	0.0639075985330261
ENSG00000224743	-2.4804176765295	-1.59911695343724	9.32681755279626	0.00247430232638125	0.0639375381920896	TEX26-AS1
ENSG00000237862	-2.71915484044627	-1.78314507573507	18.1267690108617	0.00247441417543811	0.0639375381920896
ENSG00000267559	-3.13313783548253	-1.04239712315824	9.32413605349636	0.00247967586740303	0.0639798640669565
ENSG00000168243	-2.65197439989739	-1.36813498443766	9.32126080541609	0.00248157294832142	0.0639798640669565	GNG4
ENSG00000274341	-1.91300401429823	-0.907916906372922	9.31628373308932	0.0024881036299637	0.0640769621503319
ENSG00000260322	-1.90059213718934	-1.77760834680258	10.2518836048036	0.00249437851847789	0.0641672644853279
ENSG00000257985	-2.42621517110792	-1.74987899035467	12.1183094493577	0.00250467951484638	0.0643608223892566
ENSG00000101204	-2.66463910960005	-1.39038441955373	9.29985556254066	0.00250978477789444	0.0644205886844267	CHRNA4
ENSG00000143107	-2.10122963201715	-1.57328629907367	9.28745783211435	0.00252627443326588	0.064750375498088	FNDC7
ENSG00000124212	-2.82754881677742	-1.40524732717636	9.28557659450858	0.00252878623443004	0.064750375498088	PTGIS
ENSG00000184545	0.711707067786003	2.59112473306085	9.28277609618785	0.00253253014552745	0.064750375498088	DUSP8
ENSG00000187079	-2.64249907600475	-1.15332615783619	9.27386648248709	0.00254447887369386	0.064750375498088	TEAD1
ENSG00000109943	0.626847811595583	2.90466754759913	9.27375094242606	0.00254463420272291	0.064750375498088	CRTAM
ENSG00000244578	-2.29208337249075	-1.6781328255864	9.2736634115678	0.00254475188336257	0.064750375498088	LINC01391
ENSG00000175325	-2.66497098504591	-1.64471158093499	9.51473697033224	0.00254835653478517	0.064750375498088	PROP1
ENSG00000033627	-0.495577894904622	6.34164025706568	9.27034516770589	0.00254921719046629	0.064750375498088	ATP6V0A1
ENSG00000104967	-3.11754862294926	-0.871223240438707	9.27196958272562	0.00254944600119597	0.064750375498088	NOVA2
ENSG00000161609	-2.36868312440414	-1.42631011697895	9.26934164072586	0.00255056919620995	0.064750375498088	KASH5
ENSG00000261501	-3.20423144093324	-1.36254864172561	9.26508329484073	0.00255631442348325	0.0648252250629046	BBS7-DT
ENSG00000186334	-2.1236739841067	-1.70053087120699	9.25771252330796	0.00256629010241794	0.0650070732173149	SLC36A3
ENSG00000277210	-2.68372721520877	-1.67812096884559	9.27779092773835	0.00257215334641838	0.0650844653529316
ENSG00000259520	-2.11095211665611	-1.38088328313331	9.24957447177247	0.00257735042922591	0.0651448508708814	SLC28A2-AS1
ENSG00000280078	-2.67567035016321	-1.60046878311614	9.24681563997589	0.00258111096635375	0.0651688343988532
ENSG00000187398	-2.45693973258777	-1.63603126063829	9.23624054490852	0.00259557777650768	0.0653456398321558	LUZP2
ENSG00000281005	-0.347297144766842	4.07392336091365	9.23610306728071	0.00259576639140097	0.0653456398321558	LINC00921
ENSG00000168875	-2.01132301760772	-1.7785103919193	11.1613551404965	0.00259715679851227	0.0653456398321558	SOX14
ENSG00000160229	-1.15602202540874	-0.0575369547951451	9.23346328979952	0.00259939079839709	0.0653456398321558	ZNF66
ENSG00000078725	-2.09358062242631	-1.73016167911093	9.2257868342348	0.0026099599556251	0.065473808193019	BRINP1
ENSG00000164841	-1.78761284365338	-1.76849236102806	9.81141858325429	0.00261351455458342	0.065473808193019	TMEM74
ENSG00000247809	-3.05225662252796	-1.40291663805122	9.22283040634515	0.00261404214883327	0.065473808193019	NR2F2-AS1
ENSG00000145832	-2.96201880963444	-1.38841188050912	9.22156707811156	0.00261578852302768	0.065473808193019	SLC25A48
ENSG00000139220	-2.96190473977623	-1.53809583688171	9.1983386757779	0.00264811184146698	0.0662113659779089	PPFIA2
ENSG00000171864	-2.85374880839682	-1.43448564167742	9.19238168495066	0.00265646680461895	0.0662990547692354	PRND
ENSG00000185847	-2.22436262668078	-1.79846182937384	15.3727713374523	0.0026573397998369	0.0662990547692354	LINC01405
ENSG00000279814	-2.81858405463748	-1.55294868516583	9.89371753836272	0.00267532582323318	0.0666760235816114
ENSG00000276403	-3.18197170596508	-1.47924436747149	9.17513486619167	0.00268080848555159	0.0667409012654293
ENSG00000179546	-2.90218807757766	-1.18443570213218	9.16550677985254	0.00269497972290587	0.0669475035411011	HTR1D
ENSG00000147862	-2.25035543065886	0.147893675213204	9.16656970179589	0.00269641563168038	0.0669475035411011	NFIB
ENSG00000104237	-2.83031704284511	-1.50235934725229	9.16320978031199	0.00269777238361327	0.0669475035411011	RP1
ENSG00000228742	-2.53996547455405	-1.65357220717765	9.14538377667633	0.00272333534657633	0.0674226143624325	LINC02577
ENSG00000082556	-2.65542976406526	-1.60116854407324	9.14380451287725	0.00272561195483241	0.0674226143624325	OPRK1
ENSG00000204866	-2.63988199794425	-1.52089958515698	9.14359488043971	0.00272591429936912	0.0674226143624325	IGFL2
ENSG00000270008	-2.72130468359354	-1.59255182272366	9.1417660052117	0.00272855346759693	0.0674226143624325
ENSG00000122012	-2.30495196655168	-0.690441450593868	9.13597290618988	0.00273746714034474	0.0675708342693401	SV2C
ENSG00000100320	-1.11795553981135	0.0293034293180309	9.12783061347722	0.00274874894790125	0.0677177151696104	RBFOX2
ENSG00000188089	-2.11936981167099	-1.73420880480908	9.12747869004735	0.0027492609359998	0.0677177151696104	PLA2G4E
ENSG00000232756	-3.09662816365791	-1.43660287919594	9.12294386879367	0.00275586704672883	0.0677480542208677	DDX3ILA1
ENSG00000259221	-3.13346283677035	-1.76092417751855	18.128573464222	0.00275923821695785	0.0677480542208677
ENSG00000249593	-2.54699384330997	-1.70974530705644	13.1145824044223	0.00275926150593231	0.0677480542208677
ENSG00000239887	-1.8583458013779	-0.116332724182097	9.11701357662263	0.00276543952355267	0.0678278912983109	C1orf226
ENSG00000231764	-3.12112449287521	-0.796949208136416	9.11396875249658	0.0027715525103038	0.0679059662619678	DLX6-AS1
ENSG00000115461	-2.986162168877	-0.829051542692768	9.11032783983844	0.00277635721618003	0.067951855920402	IGFBP5
ENSG00000229433	-3.05709012036949	-1.53000439401053	9.10537176621554	0.00278161883375361	0.0680088199670264	LINC02069
ENSG00000175874	-1.69130007892201	-0.744716163850231	9.10251565773138	0.00278582761458551	0.0680399498955353	CREG2
ENSG00000279462	-2.46107448299878	-1.70697952644675	9.88241407915462	0.00279187050411185	0.0681157626782152
ENSG00000167741	-2.77044841977411	-1.5034505364858	9.08982059797668	0.00280461403976324	0.0683547257766902	GGT6
ENSG00000112499	-2.52030639626501	-1.70405370596958	10.1627314590924	0.00281078872843772	0.0684332575081191	SLC22A2
ENSG00000280893	2.56968875096321	-1.60511824988076	9.08238550269603	0.00281567672500624	0.0684803306738664
ENSG00000176566	-2.29342594522733	-1.7141232744974	9.0781412073664	0.00282201180113374	0.0685624628162241	DCAF4L2
ENSG00000259786	-2.67142543358201	-1.80624970020303	20.4309971698148	0.00282624404970332	0.0685933869989775	LINC02109
ENSG00000158517	-0.688027015330947	10.2293119098546	9.06207093870983	0.00284613073426747	0.0690037846849909	NCF1
ENSG00000115665	-2.54579564150465	-1.7771151266103	14.2892480665499	0.00285870337877966	0.0692361827725757	SLC5A7
ENSG00000184828	-1.80398915919342	-0.479227358763195	9.04193758112853	0.00287664532475529	0.0695472368069558	ZBTB7C
ENSG00000277351	-3.42018392103832	-1.56518529747473	10.6512946195016	0.0028775476787415	0.0695472368069558
ENSG00000274895	-2.61671449489571	-1.71428041025531	9.64604974468888	0.00288082945804255	0.0695540262276149
ENSG00000095981	-1.69447530512797	-1.81927406975487	15.1800481877182	0.00288859443441267	0.0696689300736908	KCNK16
ENSG00000250387	-2.80098306410487	-1.57492719862485	9.03124832796653	0.00289298190141195	0.0697022188263266	LINC02197
ENSG00000188778	-2.77966094176338	-1.57459331571105	9.02249044415589	0.00290643739265452	0.0699536925098093	ADRB3
ENSG00000229582	-2.56990130913974	-1.64349797410511	9.01267980934032	0.00292158630541505	0.0702453603598652	PBX3-DT
ENSG00000256642	-2.28287025117539	-1.71649493593883	8.99038516987632	0.00295631301464326	0.0710066560138874	LINC00273
ENSG00000139155	-3.10029837613447	-1.5883079425451	8.98612077323818	0.00296300327528819	0.0710467717069581	SLCO1C1
ENSG00000167332	-2.58044863798561	-1.62875960098476	9.45014976469516	0.00296411373891744	0.0710467717069581	OR51E2
ENSG00000143355	-2.94390550879476	-1.24828732257032	8.97004966441303	0.00298880595524565	0.0715646120151691	LHX9
ENSG00000160654	0.471319007258344	5.93212201193915	8.95490592006455	0.00301244883696825	0.0719829180610059	CD3G
ENSG00000129221	-2.94260088078151	-1.13214817750174	8.95455202458784	0.00301433209381079	0.0719829180610059	AIPL1
ENSG00000226996	-3.08595002128255	-1.79244308821351	20.5130750605638	0.00301559295181796	0.0719829180610059
ENSG00000168621	-2.96567143823003	-1.37183397962256	8.94431571203994	0.00302941513096376	0.072238460808105	GDNF
ENSG00000249792	-3.05016193250229	-1.7467339001067	16.1643883703472	0.00303699720268073	0.0722983495846464
ENSG00000241472	-2.233080172394	-1.70235147243323	9.09722790020513	0.00303816517798971	0.0722983495846464	PTPRG-AS1
ENSG00000231718	-2.11750296543076	-1.79802939191897	14.0156003663869	0.00304551282085628	0.0723961005677361	LINC02789
ENSG00000133980	-2.88989280146276	-1.48270890208269	8.9324630332728	0.00304851989619943	0.0723961005677361	VRTN
ENSG00000275743	0.918229959308498	0.924229834124639	8.92722604818356	0.00305700033696101	0.072496999360887	TRBV14
ENSG00000273492	-3.21092158922768	-1.48381234813698	10.4131153985503	0.00305902430645213	0.072496999360887	APP-DT
ENSG00000233756	-3.05925084820268	-1.78105669370315	18.9003232611191	0.00308167274388098	0.0729591530721894	DSCAM-IT1
ENSG00000230461	-2.34198561544249	-1.6617816803659	8.90943197188914	0.00308599557652615	0.0729869443599216	PROX1-AS1
ENSG00000118946	-2.69919082168864	-1.05330802394949	8.9067553959003	0.00309082285267027	0.0730265974303685	PCDH17
ENSG00000182255	-2.2830379105033	-1.65055407875308	8.90244819681083	0.00309745225866682	0.0731087051439709	KCNA4
ENSG00000236393	-3.0282489369922	-1.62319120698095	10.1525224489593	0.00311439936352218	0.0734339251757041
ENSG00000183770	-2.66137011800112	-1.60033134539791	8.88862672818096	0.00312025435941606	0.0734972109172209	FOXL2
ENSG00000267665	-2.73795206302719	-1.58713048709934	8.8836754402501	0.00312846448997439	0.0736021604522798
ENSG00000214381	-2.60156714160969	-1.64317032810897	8.88211236956505	0.00313106092872327	0.0736021604522798	LINC00488
ENSG00000257534	-2.17039937987575	-1.6577231552754	8.87390815152587	0.00314472525226972	0.0738484720335436
ENSG00000154478	-2.86124400538066	-1.40548545203104	8.87139976379959	0.00314891519325141	0.0738720205963372	GPR26
ENSG00000202526	3.13374510326003	-1.77633532112508	22.0938683753673	0.00317253276075412	0.0742246063781444	RNA5S13
ENSG00000173213	2.16135613266098	-0.715862939257469	8.85696281666908	0.00317350256755233	0.0742246063781444	TUBB8B
ENSG00000279032	-2.71931815981743	-1.72629333367001	11.5355173526237	0.00317355185610238	0.0742246063781444
ENSG00000175820	-2.60490206600727	-1.09283553671413	8.85034001251473	0.00318498827299826	0.0744169941447113	CCDC168
ENSG00000164690	-2.95328445819379	-1.09776412229767	8.84650547423863	0.00319199980154584	0.0745057113798887	SHH
ENSG00000284430	-2.864539417863	-1.42088551545417	8.84037960129318	0.00320120475467048	0.0746074477311376
ENSG00000196361	-2.77293603548712	-1.01237263886607	8.84011537106098	0.0032027962072863	0.0746074477311376	ELAVL3
ENSG00000110448	0.457040064800591	6.81048319171314	8.83518415051039	0.00321004897101014	0.0746382974459505	CD5
ENSG00000273314	-0.660388750385129	0.696853094852155	8.83488382010086	0.0032105609868674	0.0746382974459505
ENSG00000242512	-3.15895974494415	-0.93792620235939	8.83107961902677	0.00321967443193484	0.0747060931079878	LINC01206
ENSG00000166862	-3.0241795995379	-1.18573239171849	8.82971674748678	0.00321992350568987	0.0747060931079878	CACNG2
ENSG00000162621	-1.84306100367057	-1.76148872592071	8.82105407841091	0.00323422921404011	0.0749629647230217	LRRC53
ENSG00000140538	-2.66638310730163	-0.450253017494508	8.80962302714433	0.00325782790723188	0.0754345007330875	NTRK3
ENSG00000101680	-2.99846663677129	-1.32794432690156	8.8013283243291	0.00326829705564095	0.0756013863828803	LAMA1
ENSG00000268532	-2.85589519092252	-1.45358128416906	8.7967988223526	0.00327617152396319	0.0757079796434884	LINC02135
ENSG00000283093	-2.12876530079697	-1.77157819437929	12.2003867924366	0.00329166397911683	0.0759340570491388	CENPVL2
ENSG00000259831	-2.64067878942087	-1.44094023312072	8.787437836043	0.00329250700381329	0.0759340570491388	LINC00567
ENSG00000215498	-2.55686895513785	-1.5975482185646	8.78193937566962	0.00330214096142334	0.0760805399640857	FAM230B
ENSG00000260115	-2.8824813572603	-1.79834318923286	21.331624020516	0.00330899370756092	0.0761627171339096	CDH8-AS1
ENSG00000116183	-2.58188443755257	-1.23650578263133	8.7671272087676	0.00332823735985321	0.076529648339958	PAPPA2
ENSG00000255980	-1.74443942990596	-1.76229402325792	8.75869876762288	0.00334318084884029	0.0767970720658278
ENSG00000140481	-2.37697029830603	-1.66201567607424	8.75662532963186	0.00334686752808095	0.0768056391741192	CCDC33
ENSG00000256040	-2.49215570528322	-1.63139918895181	8.74867915700167	0.00336103478247067	0.0770544650723097	PAPPA-AS1
ENSG00000087842	-2.13270047973176	-1.55331530840653	8.73525143425192	0.00338511468584849	0.0774763312143203	PIR
ENSG00000248690	-2.36703977235456	-1.71447195270601	9.86883461092535	0.00338612147381597	0.0774763312143203	HAS2-AS1
ENSG00000258881	-2.41633999805186	-0.859691059538316	8.73211733107574	0.00339125048436865	0.0774863367617459
ENSG00000205325	-2.97660603541687	-1.45870316129033	8.73073978603591	0.00339324496562137	0.0774863367617459
ENSG00000280117	-3.09051323238039	-0.934090905874617	8.72872340655099	0.00339932057783137	0.0775284850398229
ENSG00000058404	-2.72937780871683	-0.842133530641628	8.72691835197147	0.00340178053695314	0.0775284850398229	CAMK2B
ENSG00000107807	-1.99200660519345	-1.71709548738958	8.72226743024022	0.00340856671703758	0.0776068363138477	TLX1
ENSG00000169908	-2.42724574257905	-1.22146851454301	8.71487782455539	0.00342198816062586	0.0778359583778077	TM4SF1
ENSG00000118961	0.503641344282236	2.97850975529612	8.71257579967256	0.00342618027118544	0.0778549081622903	LDAH
ENSG00000144868	-1.70634116965112	-0.845051844726336	8.70231768927879	0.00344492480650712	0.0782041793978669	TMEM108
ENSG00000235535	-2.80043821679446	-1.71066889325782	10.0221400655968	0.00344972872825126	0.0782366071070526	TRDN-AS1
ENSG00000183853	-2.97378906164416	-1.21100216160298	8.68696255039617	0.00347430426472974	0.078716934748686	KIRREL1
ENSG00000197291	-2.73981413663051	-1.52292709523073	8.68374605712853	0.00347912791870328	0.0787492450192428	RAMP2-AS1
ENSG00000224504	-2.35970205460373	-1.73867582501822	10.2305929814666	0.00349945130758224	0.0791319828362354
ENSG00000170613	-2.18482784662925	-1.68277056792801	8.66688507117642	0.00351048144688216	0.0793040340895075	FAM71B
ENSG00000185149	-2.35156523021826	-1.75314873931145	10.8299408756004	0.0035154532720968	0.079339022337546	NPY2R
ENSG00000279266	-2.91429964778325	-1.39684439176904	8.65940540750078	0.00352448254348272	0.0794654245066561
ENSG00000154556	-2.11717144581382	-0.526673949063242	8.65742743655377	0.00352912968392322	0.0794928744547836	SORBS2
ENSG00000152822	-2.47124816951805	-1.56358437209102	8.65187159985408	0.00353864275759593	0.0796297687723869	GRM1
ENSG00000115363	-2.35907290569685	-1.51809872661145	8.64773538805837	0.00354644173990345	0.0797278628976548	EVA1A
ENSG00000182329	-2.69730606059447	-1.45733369255311	8.64254619967244	0.00355625102970482	0.0798709170218008	KIAA2012
ENSG00000081138	-3.03170605214267	-1.24445476355615	8.63695819819587	0.00356742089254674	0.0800442221175686	CDH7
ENSG00000241635	-2.81856584943348	-1.51455417326861	8.63477786607929	0.00357098768028599	0.080046762527726	UGT1A1
ENSG00000152092	-2.0615083620618	-1.69141514992492	8.62794649044432	0.00358399854126219	0.0802607905211352	ASTN1
ENSG00000261821	-2.55325634859582	-1.07345364369568	8.62607005957836	0.00358809980803917	0.0802750746628687
ENSG00000249484	-2.73417094975568	-1.74860511513534	13.4121066334837	0.00359479458129067	0.0803472987513551	LINC01470
ENSG00000249807	-3.07788488782136	-1.70623457922518	12.6520780224745	0.00362151732229039	0.0807402223514381
ENSG00000255399	-2.77185634373518	-1.49323298104042	8.60783376427662	0.00362258710060794	0.0807402223514381	TBX5-AS1
ENSG00000235023	-1.91788652478291	-1.75238013811711	8.60771059769458	0.00362282471505288	0.0807402223514381
ENSG00000188039	-2.04925817786044	-1.11959341180495	8.58768459438408	0.00366167204009398	0.0811980111840908	NWD1
ENSG00000250493	-2.70838110773091	-1.03206743635213	8.58825011863143	0.00366167376502055	0.0811980111840908
ENSG00000138696	-2.90036409397818	-1.2959793297812	8.58694236785563	0.00366312000961233	0.0811980111840908	BMPR1B
ENSG00000180432	-2.37605711303069	-1.52074360650624	8.5855581237625	0.00366582202218141	0.0811980111840908	CYP8B1
ENSG00000279840	-2.82409485860205	-1.52862873624687	8.58345495732167	0.00366993125920026	0.0811980111840908
ENSG00000121634	-2.69049466441538	-1.56940936459724	8.58344014304067	0.00366996022055276	0.0811980111840908	GJA8
ENSG00000111783	-2.75227405966603	-1.52475482944628	8.58310503353813	0.00367061540930243	0.0811980111840908	RFX4
ENSG00000022355	-2.72071762885246	-1.69727167004823	10.1998808849666	0.00367139165246903	0.0811980111840908	GABRA1
ENSG00000258791	-2.87178742699046	-1.41767285947117	8.56518963455594	0.00370581752084433	0.0818812569095615	LINC00520
ENSG00000126550	-2.81674104162185	-1.67510163894062	10.1928590923731	0.00371371768929372	0.0819776653356665	HTN1
ENSG00000260785	-2.61782257679998	-1.68524255559936	9.52662706337695	0.00371762033729975	0.0819857318534096	CASC17
ENSG00000279070	-2.5025040735693	-1.75251243544655	13.0772061276031	0.00372266427145656	0.082018928216559
ENSG00000153976	-1.96794306678009	-0.960135990258242	8.55128062931114	0.00373338557897478	0.0821770284420489	HS3ST3A1
ENSG00000142910	-2.47796847360476	-1.30377447640106	8.54818532243832	0.00373954907041714	0.0822345999564786	TINAGL1
ENSG00000273079	-2.91634101530319	-0.285840416125735	8.54948484095144	0.00374320048311961	0.0822368727940723	GRIN2B
ENSG00000280809	-2.81621159415737	-1.58640332734772	8.53783864014328	0.00376022747382753	0.0825327200647486	LINC00836
ENSG00000275678	-2.56422925426363	-1.69718729946569	10.3783280149628	0.00376938897331354	0.0826555322833124
ENSG00000113578	-2.26078701335706	-1.69203775326197	8.5299581673864	0.00377605551856899	0.0827234544512213	FGF1
ENSG00000243978	-2.25747926758284	-1.6787309047612	8.51961854755275	0.00379692629684636	0.083102131924745	RTL9
ENSG00000198354	-1.71110618085097	-1.76194109573816	8.51634817304272	0.00380355218080391	0.0831252090716819	DCAF12L2
ENSG00000249349	-3.06415559574609	-1.81252666614407	27.0932393432246	0.00380515345694428	0.0831252090716819
ENSG00000106078	-2.19585153138617	-0.660664501739352	8.50986034352746	0.00381733171775378	0.0832607875652858	COBL
ENSG00000162882	-0.562097752135847	2.68456303651405	8.50671267256598	0.00382314290930946	0.0832607875652858	HAAO
ENSG00000279905	-2.91782757569004	-1.09303544921524	8.50687724981377	0.0038246000451682	0.0832607875652858
ENSG00000089250	-2.9458980670901	-0.720962108800655	8.50747878910018	0.00382572865463066	0.0832607875652858	NOS1
ENSG00000198355	0.432849406495633	7.20637167431508	8.49754768774094	0.00384187284964444	0.0835337044175035	PIM3
ENSG00000203876	-1.56881579100328	0.141990146518261	8.48896270060984	0.00385993194201594	0.0838477062343443	ADD3-AS1
ENSG00000231924	-2.23292881553569	-1.68290102521092	8.48197619235313	0.00387391106474678	0.0840725755231282	PSG1
ENSG00000276462	-2.80353116357648	-1.23370313317429	8.47666291030947	0.00388521934835268	0.0842391151133008
ENSG00000167580	-1.9754223932659	-1.72188498478131	8.4701064914053	0.00389851649606983	0.084448425556922	AQP2
ENSG00000260786	-2.6052822348873	-1.75956780653371	13.5780117683976	0.0039315283634422	0.0850840003808248
ENSG00000255384	-2.41708044400454	-1.43623117142362	8.44853416977971	0.00394364554298641	0.0852666197717715
ENSG00000006210	-2.68072249020268	-1.17030915250602	8.44626318414107	0.00394897761454499	0.0853023328517463	CX3CL1
ENSG00000205622	-2.67919554090032	-1.50161049033927	8.44329694439867	0.0039546822245431	0.0853460191810615
ENSG00000184489	-0.5742138952138	6.30015382647466	8.43331713217208	0.00397580084339757	0.0856482729516826	PTP4A3
ENSG00000156920	-2.65025405242521	-1.54483595280848	8.43318640205307	0.00397607825075548	0.0856482729516826	ADGRG4
ENSG00000278862	-2.87300618505638	-1.35050857201452	8.42675635069535	0.00398974721332523	0.0857413437195637
ENSG00000111732	-1.93122185444201	-0.524026330998421	8.42630660668605	0.00399070507486318	0.0857413437195637	AICDA
ENSG00000235824	-2.52009726184507	-1.60491092533346	8.42593501189012	0.00399149667242252	0.0857413437195637	LINC00837
ENSG00000180347	-2.24864051672549	-1.69559704447871	8.42401005204988	0.00399559993277034	0.0857500141127324	ITPRID1
ENSG00000155511	-2.40428334479897	-1.65911818400925	8.41858771094405	0.00400718147497722	0.085919012235913	GRIA1
ENSG00000229791	-2.88810256523393	-1.80005789942438	22.034160625353	0.00401508371951984	0.0859337082923189
ENSG00000164683	-1.18282459906108	1.05234945204768	8.4149827707591	0.00401528199502034	0.0859337082923189	HEY1
ENSG00000260777	-1.69429177585245	-1.76434152163162	8.40810199283722	0.00402967546067978	0.0861271692853917
ENSG00000139910	-2.67147368408745	-0.886307674826636	8.40779968216873	0.00403175332965096	0.0861271692853917	NOVA1
ENSG00000236295	-2.37725596240752	-1.70304517649151	8.76227451700532	0.00406430936033087	0.0866770903607632
ENSG00000270547	-2.6354158773855	-1.55357258814671	8.39176698292961	0.00406497528786563	0.0866770903607632	LINC01235
ENSG00000279588	-2.78069225119166	-1.39485941543751	8.38330500844502	0.00408338589985429	0.0869896308702415
ENSG00000241280	-1.49622174999842	-0.500384584213895	8.37897474985055	0.00409284019695701	0.0871109734481815
ENSG00000155833	-3.25077749565726	-1.61115230357731	10.2844906450736	0.00412140746450372	0.0876385157910709	CYLC2
ENSG00000151806	0.366982192968009	3.70178130191451	8.36401908749386	0.00412566581277408	0.0876486546365514	GUF1
ENSG00000152104	-1.80022843084238	0.264870704004169	8.36328879053937	0.00413005645748697	0.0876615829410559	PTPN14
ENSG00000172901	-2.02707535112892	-1.65980873222258	8.35435295073699	0.00414702498403128	0.0879412123329158	LVRN
ENSG00000111816	-2.65997222429398	-0.72248521269271	8.34168619110985	0.00417775000937666	0.0885117821913457	FRK
ENSG00000236444	-2.67528312844379	-1.53653778280985	9.241775793198	0.00418925867054823	0.0886700773199862	UBE2L5
ENSG00000182566	-1.09631011340982	0.893500913927965	8.33377551106007	0.00419287275617848	0.0886700773199862	CLEC4G
ENSG00000182898	-1.7124971902564	-1.76930694011685	8.3305909067191	0.00420001449793507	0.0886881641879812	TCHHL1
ENSG00000275591	-2.35183384145847	-1.61079187605112	8.32859891507863	0.0042044880390741	0.0886881641879812	XKR5
ENSG00000261020	-2.74714013555988	-1.48428149809044	8.32818242518432	0.00420542399340013	0.0886881641879812
ENSG00000172320	-2.42216060612055	-1.81022050256596	20.2887341911973	0.00420903359249199	0.0886881641879812	OR5A1
ENSG00000116147	-1.8836260506657	-0.453428694581027	8.32175118984737	0.00422006689058771	0.0888398822797838	TNR
ENSG00000279030	-1.69095619604955	-1.77389692517109	8.35720309343766	0.00423372870544494	0.0890466097412004
ENSG00000025434	-0.51316526761393	2.90801113404746	8.3112627387223	0.00424362764999939	0.089112246152467	NR1H3
ENSG00000171435	-2.45902613958177	-0.684693851373736	8.31146619458224	0.00424574471975587	0.089112246152467	KSR2
ENSG00000164458	-2.18143876092738	-1.56770269665814	8.30748871798836	0.00425219754946131	0.089112246152467	TBXT
ENSG00000227143	-3.13398414751409	-1.46567204665175	8.30582542702636	0.0042559801121762	0.089112246152467	LINC01153
ENSG00000137948	-1.89943280463771	-1.80026819106633	13.5790588847641	0.00425607284885585	0.089112246152467	BRDT
ENSG00000179921	-0.579570477098208	5.52085045722906	8.3001623409608	0.00426888464927176	0.0892709081083572	GPBAR1
ENSG00000182450	-2.08943732741626	-1.729614935345	9.56799129489867	0.00427135374459264	0.0892709081083572	KCNK4
ENSG00000254605	-2.65675569314797	-1.76724790955524	13.8713209242726	0.00428244219864105	0.0894028582624379
ENSG00000279774	-2.75380232934699	-1.15759315372973	8.29337910503302	0.00428538163472122	0.0894028582624379
ENSG00000180539	-0.512660751569256	5.5772869435935	8.28421482451279	0.00430544022563385	0.0897405517533645	LINC02908
ENSG00000236053	-2.31946484624525	-1.7573383258139	11.4116077637412	0.00432436934031604	0.0900541173134277	LINC01067
ENSG00000279628	-3.07004571447522	-1.14934244496467	8.27445953880623	0.00432958454364209	0.0900817868514689
ENSG00000259370	-2.84820830833992	-1.06383182011801	8.26938463245956	0.00434143979853213	0.0902474364577378
ENSG00000241388	-2.67203291776087	-1.38932147243785	8.26203055385072	0.00435682601571191	0.0904149896748228	HNF1A-AS1
ENSG00000189186	-2.14984416693174	-1.71658529446615	8.26079364411058	0.00435970951548794	0.0904149896748228	DCAF8L2
ENSG00000163810	-2.21308064798956	-1.43559821779696	8.260153413031	0.00436120279819018	0.0904149896748228	TGM4
ENSG00000112769	-2.36761348266973	-1.58077688607404	8.25591900689433	0.00437109238110892	0.0905252761583571	LAMA4
ENSG00000165805	-2.86430309665169	-1.61376955336774	11.4575295544738	0.00437433382075071	0.0905252761583571	C12orf50
ENSG00000279964	-2.0258738158294	-1.69316192842985	8.24870620041675	0.00438799104066245	0.0907269012849904
ENSG00000135845	0.50247859162897	4.92618675593624	8.24345454545006	0.00440033707704477	0.0909010809017323	PIGC
ENSG00000164904	-1.42971321595233	0.68239699988264	8.23874203182935	0.00441299483761947	0.0910528437522782	ALDH7A1
ENSG00000002746	-2.60087179153003	-1.41538851972088	8.23694668547994	0.00441568569986135	0.0910528437522782	HECW1
ENSG00000255378	-2.01508093584253	-1.64133857925581	8.23534617538606	0.00441946885931974	0.0910528437522782	PRR23D2
ENSG00000280058	-2.61829580042647	-1.6819491788619	10.1426401069335	0.00442739863151667	0.0910571286523647
ENSG00000188112	-1.91740786960706	-0.879671741084838	8.23193878679198	0.00442753404052183	0.0910571286523647	C6orf132
ENSG00000183715	-2.69748225248522	-1.40380357432136	8.2267367383933	0.00443987622230288	0.0912300098231704	OPCML
ENSG00000125398	-2.9921015000516	-0.965408498586479	8.22476178323389	0.00444713137796029	0.0912964167776644	SOX9
ENSG00000066813	-2.89255455592776	-1.32651246020708	8.2219556734684	0.00445125068268611	0.0912964167776644	ACSM2B
ENSG00000168032	-1.98893322886804	-1.64440198645215	8.22041398739782	0.00445492481558109	0.0912964167776644	ENTPD3
ENSG00000175745	-2.71170110196704	-1.46382007916813	8.21680867719174	0.00446352909499104	0.0913503772541994	NR2F1
ENSG00000129451	-2.43706010210067	-1.62125140675982	8.21600878395308	0.00446544039300233	0.0913503772541994	KLK10
ENSG00000082175	-2.73197127055229	-1.3086391526981	8.2131373133387	0.00447249740154367	0.0914140606463662	PGR
ENSG00000005108	-2.22458759057688	-0.841398683989767	8.21057024700874	0.00447853370231932	0.0914567877994337	THSD7A
ENSG00000251151	-2.76565792750068	-1.506922212015	8.20764724849823	0.00448547006498493	0.0915178038435042	HOXC-AS3
ENSG00000245248	-2.27614121639374	-1.75908146231907	10.6744430419815	0.00450108618779842	0.0917312475974802	USP2-AS1
ENSG00000230471	-2.87030361701034	-1.38537352893583	8.19992689903819	0.00450404554685017	0.0917312475974802
ENSG00000280414	-1.92734758001176	-1.76478812007018	9.41707452148695	0.00450780442719519	0.0917312475974802
ENSG00000134160	-2.43632207561653	-1.57458841427659	8.17921956106497	0.00455425851527365	0.0925244874033136	TRPM1
ENSG00000136929	-1.648393434108	4.59542429595394	8.18143438309633	0.00455846835470687	0.0925244874033136	HEMGN
ENSG00000218819	-2.25141803958711	-1.7211469741961	10.3566646928804	0.00455959734621222	0.0925244874033136	TDRD15
ENSG00000280025	-2.88432467452676	-1.31682338149363	8.17433667739732	0.00456625814277752	0.0925244874033136
ENSG00000104067	-2.75075228105784	-1.22713746969836	8.17390694089602	0.00456760865306756	0.0925244874033136	TJP1
ENSG00000260981	-2.61130402988913	-1.8171750839469	22.5649386533861	0.00457812773830072	0.0925244874033136
ENSG00000197790	-2.40645973666246	-1.82191344919096	21.7487667235049	0.00457839592649236	0.0925244874033136	OR52M1
ENSG00000122863	-2.76277404834016	-1.31147092322505	8.16921621812676	0.0045787206424886	0.0925244874033136	CHST3
ENSG00000162891	-2.38987078980828	-1.81071895857946	18.860689398072	0.00458320944541827	0.0925345196218682	IL20
ENSG00000213903	-0.423388379066171	7.03616672336672	8.16111726667346	0.0045986243992159	0.0927649402306581	LTB4R
ENSG00000261675	-2.49377711919112	-1.58121793003788	8.15150208773135	0.00462236956614236	0.0929655969556134
ENSG00000197702	-1.46530841975641	-0.513112793683767	8.15133402252857	0.00462278572715723	0.0929655969556134	PARVA
ENSG00000176907	-2.67278616487094	-1.60387765017253	8.15050811403758	0.00462483138983201	0.0929655969556134	TCIM
ENSG00000274611	3.845903317929	1.46969976282994	8.15325920212971	0.00462787356489856	0.0929655969556134	TBC1D3
ENSG00000196109	-2.43681083874114	-1.77133829095425	13.94229541014	0.00462862623551548	0.0929655969556134	ZNF676
ENSG00000283434	-1.87016611536272	-1.8020575203895	12.5194383475029	0.00463869950848218	0.093087252993593	CSNKA2IP
ENSG00000237339	-2.07214444081579	-1.72312304587084	8.14231386130329	0.0046451777720718	0.0931366179940141	LINC01502
ENSG00000262576	-1.9680301304924	-1.69732246739659	8.13998883793386	0.00465096751162025	0.0931721045672723	PCDHGA4
ENSG00000175785	-1.80662048126855	-1.73662475667846	8.13786665188073	0.00465625860501719	0.0931975491771057	PRIMA1
ENSG00000246379	-2.43649416044255	-1.58343991912859	8.13565862302586	0.00466177027313521	0.0932273609928628	GNAO1-DT
ENSG00000150687	0.795954700188029	3.91768955219221	8.13113514932844	0.00467612214271051	0.0932790607171708	PRSS23
ENSG00000108018	-2.89867352267717	-1.18683229758829	8.13034112012842	0.0046762886383068	0.0932790607171708	SORCS1
ENSG00000230552	-2.0898667486433	-1.69858745219788	8.12979923630016	0.0046764288788227	0.0932790607171708
ENSG00000278522	-1.89083493094744	-1.7665881852827	8.38881847449143	0.00468701525810209	0.0933328699709282	POTEB3
ENSG00000178031	-2.64088523947884	-1.37977012636732	8.12551367180347	0.00468718011244113	0.0933328699709282	ADAMTSL1
ENSG00000248738	-2.35415083017636	-1.64091821815046	8.12163101700861	0.00469694243637451	0.0933581862168364
ENSG00000182667	-2.74055128098012	-1.05807468418092	8.12185634704464	0.00469774456787003	0.0933581862168364	NTM
ENSG00000281832	-2.00323304078248	-1.77657200169749	9.82705579660503	0.00470053513310243	0.0933581862168364	LINC00602
ENSG00000280660	-2.73751050587936	-1.50264930945451	8.10198096612905	0.00474667000525163	0.0941937648816116
ENSG00000260293	-1.57294754478289	-0.291978111792797	8.09914678191166	0.0047538867605159	0.0942562765913067
ENSG00000145242	-2.51660078509181	-1.64656446596954	8.09672669609902	0.00476005798849142	0.0942979692797044	EPHA5
ENSG00000227640	-2.07486816345717	-1.65891294844866	8.08933473465095	0.00477895841616288	0.0945915441245288	SOX21-AS1
ENSG00000164692	-2.73942199163634	-1.17235723446499	8.07107875522098	0.00482683635218607	0.0954576902482669	COL1A2
ENSG00000101638	-2.42204743920911	-0.706851944224274	8.06608781776575	0.00484151748854866	0.0955638308790741	ST8SIA5
ENSG00000234899	-2.78128214546661	-1.15518153925341	8.06408418586358	0.00484542418263996	0.0955638308790741	SOX9-AS1
ENSG00000281880	-2.86405284233198	-1.44712214625378	8.0606465855018	0.00485304250723331	0.0955638308790741	PAUPAR
ENSG00000185519	-1.8121409292807	-1.7380211834289	8.06008038380343	0.0048545164527489	0.0955638308790741	FAM131C
ENSG00000130598	-0.898726976651984	3.13100729726037	8.0603129716753	0.00485625250422126	0.0955638308790741	TNNI2
ENSG00000261734	-2.57931067713181	-1.43531385586635	8.38840472407778	0.00485694161599574	0.0955638308790741
ENSG00000157330	-2.52703852750624	-1.52736963088469	8.05500563764889	0.00486774762315063	0.0956952115431598	CFAP107
ENSG00000237390	-2.7576701133169	-1.35925620590295	8.05146021872305	0.00487701337662319	0.0957207413842699
ENSG00000172464	-2.37584651710949	-1.81429991181784	20.9426213618009	0.00487730587517572	0.0957207413842699	OR5AP2
ENSG00000260711	0.511283844289816	3.09533049801343	8.04872761394316	0.00488416722401806	0.0957743044993998
ENSG00000279135	-2.81014090078406	-1.24011963230575	8.04509574367214	0.00489393316009848	0.0958846853632819
ENSG00000172057	0.37620950149218	6.67287337114816	8.03687189113552	0.00491532983699597	0.0962225633124093	ORMDL3
ENSG00000169618	-2.12617968049315	-1.56106579430488	8.02826253799662	0.00493808712007089	0.0965864837713107	PROKR1
ENSG00000227482	-1.61802156056385	-1.81364631235545	12.0962806087917	0.00496124291547492	0.0969163388922323
ENSG00000214770	-1.65999408720635	-0.909038898645072	8.01876628329587	0.00496331410238501	0.0969163388922323
ENSG00000005381	-1.09474645235126	3.07643569334722	8.01772142225432	0.00497114825837523	0.0969876046570884	MPO
ENSG00000204442	-2.9558414441944	-0.794623595449396	8.01486059664515	0.0049775008795862	0.0970298699638764	NALF1
ENSG00000265303	-3.15588710029054	-1.4642590832879	8.01135091845721	0.00498310501886892	0.0970574858212973
ENSG00000143196	-2.47547605506694	-1.7725676358643	13.239441745787	0.00499800396375238	0.0971130146290694	DPT
ENSG00000138675	-2.95989127058622	-1.35422702222954	8.00505306575542	0.00499997693829751	0.0971130146290694	FGF5
ENSG00000070729	-2.7176317065055	-1.27363801637898	8.00504146438769	0.00500006747038442	0.0971130146290694	CNGB1
ENSG00000183346	-2.31701727958689	-1.77856730479332	13.8842526147704	0.00501078795351035	0.0971130146290694	CABCOCO1
ENSG00000158270	-1.65091805345001	-0.161002479341037	8.000981561387	0.00501091564583932	0.0971130146290694	COLEC12
ENSG00000114923	-0.792003021079377	1.08874805527314	8.0009147902041	0.00501109524102024	0.0971130146290694	SLC4A3
ENSG00000273674	-1.97325863264746	-1.07603807748207	7.99813117628245	0.00501858823414053	0.097176974177869
ENSG00000151917	-2.1361389176037	-1.25035053734588	7.99194547430772	0.00503528020339739	0.0973725235880104	BEND6
ENSG00000283175	-2.68684521166879	-1.5024550206109	7.99127632373871	0.00503708929942292	0.0973725235880104
ENSG00000234186	-2.82721723732585	-1.46585435399344	7.98839364098324	0.00504489046061152	0.0973757909268805	C16orf82
ENSG00000135346	-2.02760827132849	-1.83281407315858	25.0115185160775	0.00504566075171212	0.0973757909268805	CGA
ENSG00000165799	-2.33969869445693	-1.75702717190915	13.9885789182238	0.00506137787719123	0.0975978506135926	RNASE7
ENSG00000256124	-2.63797858565139	-1.49966938570957	7.97690694601793	0.0050760991872334	0.097716008735242	LINC01152
ENSG00000223731	-1.89806023955636	-1.73493688537905	7.97578062567514	0.00507916997790048	0.097716008735242	SUPT20HL1
ENSG00000257268	-2.80202983276688	-1.79372016398084	19.8862702773391	0.00508229490733065	0.097716008735242
ENSG00000168631	-2.5189489103561	-1.50744113573068	7.97387526350337	0.00508436907993364	0.097716008735242	MUCL3
ENSG00000110427	-2.42182846979857	-1.52337274874064	7.96855312564419	0.00509892036361393	0.097914479028868	KIAA1549L
ENSG00000152402	-2.54580702204934	-1.5112753473545	7.95914767791783	0.00512474036473002	0.0983288345808878	GUCY1A2
ENSG00000259818	-2.4888216564029	-1.55330558969274	7.95452540441656	0.00513747861596286	0.0984707695248663	CZIB-DT
ENSG00000154080	-2.64474629611247	-1.50284453865846	7.95338198613527	0.005140634702092	0.0984707695248663	CHST9
ENSG00000137726	-0.547098224549481	3.48706245343	7.94821239357417	0.00515492875348272	0.0984875856267707	FXYD6
ENSG00000135898	0.536607195662577	2.77430594045763	7.94752703080244	0.00515682685656214	0.0984875856267707	GPR55
ENSG00000135744	-2.03380620707326	-1.78017406501924	10.4515068546315	0.00515808826191895	0.0984875856267707	AGT
ENSG00000185634	-2.49553502523052	-1.27076737444093	7.9469197480391	0.00515850931706358	0.0984875856267707	SHC4
ENSG00000130368	-2.61937931215349	-1.27765187553513	7.94130299402733	0.00517420230929622	0.0987058939299323	MAS1
ENSG00000008196	-2.81756321235726	-1.13676201769649	7.93738602282433	0.00518691609810786	0.0988670570081775	TFAP2B
ENSG00000173825	-0.589714177078629	5.0066165825153	7.92908486349074	0.00520817226090298	0.0991906463954062	TIGD3
ENSG00000264727	-2.68069124615506	-1.576781040972	7.98842498365337	0.00521561883501633	0.0992509140870349
ENSG00000143147	-1.59488401685817	-0.341245232219491	7.92472419766286	0.00522038939189773	0.0992602012513581	GPR161
ENSG00000244036	-2.46888532524449	-1.68230334953963	9.98549207836993	0.00527173981080312	0.100154414208848	UBE2H-DT
ENSG00000123179	0.407157123903535	3.23319518969331	7.90043003314842	0.00528899368405724	0.100388204709407	EBPL
ENSG00000182393	1.67441627419178	-1.14805406512314	7.89912395628079	0.00529270800564738	0.100388204709407	IFNL1
ENSG00000256925	-2.52497640008412	-1.51241662597676	7.89615126520285	0.00530117195184242	0.100392502613601	ADGRA1-AS1
ENSG00000116690	0.932452408600398	0.130245445425974	7.89600198891349	0.00530159734226629	0.100392502613601	PRG4
ENSG00000281103	0.566687928683169	4.23702723799891	7.89339828558811	0.00530902271151683	0.10045104359799	TRG-AS1
ENSG00000221826	-1.90859787777546	-1.78982226696073	11.347055589903	0.00531492453932841	0.100455975060804	PSG3
ENSG00000116667	0.653311800334738	3.72518394910992	7.89041784170868	0.00531795156612332	0.100455975060804	C1orf21
ENSG00000164107	-1.97784346039688	-1.68065610858014	7.88348636488503	0.00533738776547965	0.100687379156155	HAND2
ENSG00000157168	1.16463280488602	2.73096474829622	7.88395261308176	0.00534126025679486	0.100687379156155	NRG1
ENSG00000153446	-2.56119012079659	-1.59984293733204	9.06687676130278	0.00534323394434681	0.100687379156155	C16orf89
ENSG00000228734	-3.09240252968396	-1.71258230009574	12.0110049431356	0.00534868559073981	0.100708232836854
ENSG00000070808	-2.9990979256943	-1.02948028073735	7.87657439617293	0.00536011809511562	0.10084157240957	CAMK2A
ENSG00000158825	-0.773892331811221	7.64961554071493	7.87310896636596	0.0053710920613694	0.100966076073333	CDA
ENSG00000149633	-2.38083767443843	-1.57382864281882	7.8678304062556	0.00538250770469466	0.101098673889314	KIAA1755
ENSG00000144063	-2.26999531327386	-0.782582677166506	7.86139271822337	0.00540228090022707	0.101387908263533	MALL
ENSG00000214324	-1.52319276134137	-1.77708516822813	7.85463179708611	0.00542084957458185	0.101599274264069	C3orf56
ENSG00000265190	-1.91236679937691	-0.794621573062289	7.85314453643632	0.00542518758796409	0.101599274264069	ANXA8
ENSG00000140015	-2.67534683665389	-1.50676130016707	7.85243320399771	0.00542726364776424	0.101599274264069	KCNH5
ENSG00000197165	-1.0341485266341	1.34661426599507	7.85112736795733	0.00543107691833554	0.101599274264069	SULT1A2
ENSG00000274044	-2.01791815933325	-1.71628046857238	7.84852088602811	0.00543869652490598	0.10163810495899	FAM230J
ENSG00000176809	-0.701414765503378	1.8043419250285	7.84741836118404	0.00544192286884574	0.10163810495899	LRRC37A3
ENSG00000279738	-0.925399854470919	2.56644145020995	7.84616058281003	0.00544746672174835	0.10165972920828
ENSG00000136535	-2.73117693982393	-1.19229770004487	7.83301140299322	0.00548551667315772	0.102287454103338	TBR1
ENSG00000284070	-1.39012734527939	-0.476061843860074	7.82879441133999	0.005496720308907	0.102393853472769
ENSG00000278928	-1.78337107366926	-1.74953513846744	7.82766614887586	0.00550005814020179	0.102393853472769
ENSG00000138134	0.508935282138388	3.02778978418668	7.81865836826401	0.00552678129234696	0.102729110401448	STAMBPL1
ENSG00000280920	-2.05959885944418	-1.77153485432835	9.64244873593119	0.00553424919050863	0.102729110401448
ENSG00000006283	-2.12257715470876	-1.65359490942385	7.81466809145966	0.00553866169074558	0.102729110401448	CACNA1G
ENSG00000260090	-1.94602115336335	-1.78849837874383	11.324181247831	0.00554230769471344	0.102729110401448
ENSG00000248587	-2.54328948038482	-1.52227310015454	7.81303685057809	0.00554352598769128	0.102729110401448	GDNF-AS1
ENSG00000260840	-2.09707654259325	-1.68955117941385	7.81265694975487	0.00554465946639967	0.102729110401448	LINC01964
ENSG00000258927	-2.38381720219035	-1.69216369564849	10.4590740323636	0.00556167049128296	0.102961979749965
ENSG00000183688	-0.522591317044001	7.50697516525544	7.80425946928458	0.0055697751566633	0.103029727518868	RFLNB
ENSG00000277738	-2.30269065963417	-1.81321032528838	19.0505089480873	0.00557832098200642	0.103105521308568
ENSG00000204694	-1.75564348815922	-1.75483470517692	7.79782738339287	0.00558909156305928	0.10313039146505	OR11A1
ENSG00000106384	-3.02667362611448	-1.57890597237342	10.5375103935077	0.00559283012374955	0.10313039146505	MOGAT3
ENSG00000266371	-2.62594578722032	-1.21169295255843	7.79433850823111	0.00559959786168889	0.10313039146505
ENSG00000174145	-2.29088773605263	-1.57793690858014	7.7939578329326	0.00560074544204354	0.10313039146505	NWD2
ENSG00000139926	-1.44648740951566	-0.798097844211587	7.79357027886384	0.00560191400701086	0.10313039146505	FRMD6
ENSG00000120324	-1.92148735627622	-1.7523895113896	8.99146447041752	0.00560698291999794	0.103141785809295	PCDHB10
ENSG00000218109	-2.88880071718631	-1.5008852688489	7.78937579796106	0.00561457735488616	0.103153282401785	KIRREL3-AS3
ENSG00000196421	1.28523040403374	1.9352412307078	7.79045801492406	0.00561650886146573	0.103153282401785	C20orf204
ENSG00000142046	-0.625557958672852	6.2235527110608	7.78281345582351	0.00563560633985837	0.103411255801058	TMEM91
ENSG00000198774	-2.76964759812246	-1.61279501807496	8.84207977733568	0.00563947826958914	0.103411255801058	RASSF9
ENSG00000255693	-2.83566888197102	-1.53697071412002	9.28478650546184	0.00565411547972353	0.103597698489353	LINC02389
ENSG00000102996	-0.90740941912061	0.28346797715345	7.77173344910064	0.0056681629707007	0.103773050027568	MMP15
ENSG00000165953	-1.95609548439193	-1.83060538599617	19.9378468803404	0.00568504932364368	0.104000057792749	SERPINA12
ENSG00000237224	-1.82084047010317	-1.76290045415839	9.21658831100762	0.00569366043308151	0.10407544283751
ENSG00000280422	-2.39437266592673	-1.23014941443599	7.74847405503258	0.00573961260660691	0.104832735221383
ENSG00000176697	-2.45657819061154	-1.19542379504877	7.74610808039104	0.00574693216358694	0.10488377455718	BDNF
ENSG00000172733	-1.9906588452492	-1.66441279394195	7.74437445137912	0.0057523015301799	0.104899169839898	PURG
ENSG00000188783	-2.85707666545272	-1.15470109304145	7.73481129762974	0.00578338688916565	0.105306608512602	PRELP
ENSG00000169551	-2.83593032444328	-1.41836853336848	7.73425995303392	0.00578373080665039	0.105306608512602	CT55
ENSG00000276950	-2.63643950840623	-1.7629385730946	12.8785602165396	0.0057892118825553	0.105323667985767	GSTT4
ENSG00000227375	-2.4725865618696	-1.60917825043855	7.7605008110555	0.00580121517170135	0.105392561794677	DLG1-AS1
ENSG00000198075	-2.40734038878225	-1.41639992367997	7.72722833723626	0.00580568430989949	0.105392561794677	SULT1C4
ENSG00000248461	-1.59897601186731	-1.80851849678099	10.9806871480428	0.00580859463855744	0.105392561794677	LINC02119
ENSG00000227115	-2.7043628317051	-1.15865187682853	7.72593107054235	0.0058111870728103	0.105392561794677	LINC01630
ENSG00000149571	-1.13082381767028	-0.0817936117608675	7.71392705789568	0.00584744665764776	0.105967254598092	KIRREL3
ENSG00000246211	-2.97417908114919	-1.6583072315555	9.84707172008845	0.00586487904102008	0.105977530057113	P4HA3-AS1
ENSG00000253284	-2.42523105195386	-1.19183838324689	7.70825442688079	0.00586535083821209	0.105977530057113
ENSG00000272381	-2.45629201989216	-0.788629494119734	7.7086961348702	0.00586589679655496	0.105977530057113	LINC02664
ENSG00000240720	-2.5872374742576	-1.66202552480308	9.0971728974402	0.0058663030055775	0.105977530057113	LRRD1
ENSG00000279134	-2.60548573414618	-1.5495202029724	7.69712220082421	0.00590065057583357	0.106515014833856
ENSG00000249584	-2.68558065970794	-1.46260746878453	7.68907427134309	0.00592630593301574	0.106894878533415	LINC02225
ENSG00000261402	-2.69155615912538	-1.23717188330045	7.68580654478486	0.00593753460114274	0.10701413451422
ENSG00000186493	-2.03156164758126	-1.72212090577773	7.67958157211286	0.0059567142154977	0.107180368674924	C5orf38
ENSG00000137441	0.744115892886291	6.13252325171609	7.68075100950108	0.00595799890809803	0.107180368674924	FGFBP2
ENSG00000011083	-1.60334508561206	-1.75959695581793	7.67836260450497	0.00596063056441355	0.107180368674924	SLC6A7
ENSG00000110723	-1.24916688580935	0.126770663077044	7.67434876406219	0.00597354508929347	0.107254785754225	EXPH5
ENSG00000280446	-1.78519572671461	-1.74163776102263	7.67420008792714	0.00597402400589805	0.107254785754225
ENSG00000175183	-2.22970517815903	-1.07155543841977	7.67168456558303	0.00598213300277475	0.107317243605505	CSRP2
ENSG00000112183	-1.99920928042706	-1.70508969759288	7.65062853944744	0.00605045364604004	0.108458944012309	RBM24
ENSG00000172232	-1.29496859081218	2.97409310020263	7.65155274048862	0.00605590443408588	0.108472761184886	AZU1
ENSG00000165457	-0.632032987603885	2.44125944621786	7.64614719193378	0.00606509741473166	0.108515341884267	FOLR2
ENSG00000205018	-0.819534531890878	0.395438456086424	7.64536860800385	0.00606764531374625	0.108515341884267
ENSG00000248874	2.52013706904123	-1.28632397797251	7.6426819026478	0.00607644594179993	0.108547129918724	LINC02899
ENSG00000273540	-2.74350462824735	-1.39461894606732	7.64028882947946	0.00608429577854599	0.108547129918724	AGBL1
ENSG00000084734	-2.19279187055388	-1.71843139238847	9.39479107331421	0.00608497200503955	0.108547129918724	GCKR
ENSG00000136944	-2.67761167601954	-1.33040015114401	7.63871220929994	0.00608947314888755	0.108547129918724	LMX1B
ENSG00000101276	-2.20825433144071	-1.54738657106857	7.63768805657289	0.00609283872742515	0.108547129918724	SLC52A3
ENSG00000284237	-2.53377150543652	-0.799238988885973	7.63538736694578	0.00610335949706043	0.108651049479928	LINC02767
ENSG00000183206	-2.55441001801145	-1.56024811969024	7.62462831167896	0.0061359236216845	0.109072566937633	POTEC
ENSG00000072041	-2.56852928305538	-1.54548023653636	7.62446948147944	0.00613644953346594	0.109072566937633	SLC6A15
ENSG00000184012	-2.23846814652527	-1.64907773004407	7.62282297870773	0.00614190409107515	0.109083372423561	TMPRSS2
ENSG00000176641	-2.16447959458099	-0.598618878645107	7.62199589442878	0.00614647011757573	0.109083372423561	RNF152
ENSG00000162374	-2.38327241792707	-0.882567590490872	7.61842010837358	0.00615718622984491	0.10910619250092	ELAVL4
ENSG00000278891	-2.80183441324028	-1.45283767699444	7.61803660138133	0.0061577887613161	0.10910619250092
ENSG00000237222	-2.06732103612676	-1.70846572079616	7.61658762133355	0.00616260584199889	0.10910619250092	LINC01968
ENSG00000279810	-2.99645486076455	-1.67873948126582	11.3069661732357	0.00616658521771528	0.10910619250092
ENSG00000080709	-2.52623784282904	-1.57938307035791	7.60895886636036	0.0061880312538881	0.109369921947651	KCNN2
ENSG00000174498	-2.76417962871513	-1.24470538912559	7.60826136437549	0.00619092836290092	0.109369921947651	IGDCC3
ENSG00000279771	-2.56598530300574	-1.52305221097273	7.6049729670189	0.00620135843679525	0.109395072054452
ENSG00000183018	-0.579705697598131	2.41532878720026	7.60412025086468	0.00620421338909434	0.109395072054452	SPNS2
ENSG00000155097	0.432965594435283	5.21722704223646	7.60343419347595	0.00620651133625011	0.109395072054452	ATP6V1C1
ENSG00000146122	-1.45509908848179	2.63544593969214	7.60338965380825	0.00621598434541666	0.109421220452039	DAAM2
ENSG00000205301	-2.09477537423922	-1.76707865921455	9.06065745436014	0.00621743667854586	0.109421220452039	MGAT4D
ENSG00000254632	-1.92138864146445	-1.75152745684128	9.79386849670215	0.00622532858714409	0.10947698482005
ENSG00000004846	-2.18093564089632	-1.66927451773201	7.59558558105811	0.00623286252542381	0.109526374233717	ABCB5
ENSG00000137975	-1.78922568692921	-1.80517834267949	13.0776621249848	0.00624111793856429	0.109564700946388	CLCA2
ENSG00000229847	-2.53467849253244	-1.29683953843077	7.59213089418611	0.00624449779748809	0.109564700946388	EMX2OS
ENSG00000279043	-2.67740874505668	-1.48039109178385	7.58795437053433	0.00625859398381743	0.109663480564866
ENSG00000182938	-1.80520658345265	-1.77301595547277	8.52346379190316	0.00625959033511595	0.109663480564866	OTOP3
ENSG00000186732	-2.44191526307997	-1.29948998799211	7.56893248559341	0.00632320933698324	0.110694370100149	MPPED1
ENSG00000196932	-1.91522143652736	-1.72713728771293	7.56684704663537	0.00633033491049136	0.110735429664741	TMEM26
ENSG00000198597	-2.64047011165535	-0.827617241498366	7.56645119286622	0.00633511000670666	0.110735429664741	ZNF536
ENSG00000114626	-0.534458324400905	10.1832079462307	7.56197783391142	0.00634700427144548	0.110859732481962	ABTB1
ENSG00000183185	-2.32862168182622	-1.58541987433054	7.55657383736479	0.0063655572180798	0.111100064157119	GABRR3
ENSG00000182836	-2.86836424006499	-1.54267066589831	7.55296206766081	0.00637798815906945	0.111233265275329	PLCXD3
ENSG00000267978	-1.80131707998996	-1.78494243609635	9.9427413297764	0.00639872056560949	0.111510936293005	MAGEA9B
ENSG00000280340	-2.69427464923759	-1.73778649222743	12.2537603491351	0.00641016441335764	0.111603014742726
ENSG00000279575	-2.47820356413174	-1.75673500937658	11.5881645093115	0.00641363429274793	0.111603014742726
ENSG00000222033	-1.68656397891251	-1.74463213806971	7.53856162112017	0.00642779986452036	0.111730796818438	LINC01124
ENSG00000211964	1.08188933935491	1.59145165849315	7.53838893353189	0.00643061881766312	0.111730796818438	IGHV3-48
ENSG00000270020	-1.47964648654369	-0.420715409517344	7.52032789714896	0.00649144493002751	0.112703153998635
ENSG00000125735	-0.417762848064519	6.4012147425626	7.51385687497157	0.00651418746583757	0.113013351110167	TNFSF14
ENSG00000262003	-3.2934858559953	-1.67757914621091	12.5546494776524	0.00652404566970246	0.113017938501131
ENSG00000279175	-1.95837465263376	0.163198375013081	7.51251104634294	0.00652420406051053	0.113017938501131
ENSG00000203867	-1.46897480392025	-0.596476688722843	7.50772515033518	0.00653581306888963	0.113120807939947	RBM20
ENSG00000006377	-2.80092842920002	-1.33653467605347	7.50630951268484	0.00654081626600064	0.113120807939947	DLX6
ENSG00000204396	-0.678293907643217	1.18669620573635	7.50518764783463	0.00654478399549009	0.113120807939947	VWA7
ENSG00000102128	-2.13422035461342	-1.71492382055374	9.0355557646119	0.00659059175773604	0.113762618461415	RAB40AL
ENSG00000267629	-2.39836103503232	-1.62202845565759	7.49196563503964	0.00659173339346278	0.113762618461415
ENSG00000131669	-0.533691598100716	8.49980450987891	7.4861669436657	0.00661243270895652	0.114028076013744	NINJ1
ENSG00000279622	-2.00336563100506	-1.01103005278359	7.48490280514781	0.00661695410468917	0.114028076013744
ENSG00000229665	1.52587115429841	-1.79759925606717	8.86960449940769	0.00662249015843203	0.114038690113029	PRR20C
ENSG00000233593	-1.99587997983713	-1.67226331236576	7.47457573001517	0.00665400974093214	0.114496390330605	LINC02609
ENSG00000185909	-0.705050707756652	4.36895296617899	7.47220121337938	0.0066645190731646	0.114592153618553	KLHDC8B
ENSG00000123243	-2.77937310257835	-0.93132174769097	7.46822049151318	0.00668065621953804	0.114728140534138	ITIH5
ENSG00000260862	-2.52779018419412	-1.66396107926816	7.92056473359102	0.00668550636080311	0.114728140534138
ENSG00000235903	-2.41458877444466	-1.45257057841764	7.46535452087207	0.00668727749855984	0.114728140534138	CPB2-AS1
ENSG00000175946	-1.57293569700846	-1.7650000662291	7.45709559344168	0.00671721867557735	0.115120568990998	KLHL38
ENSG00000121871	-1.99617332187138	-1.70423082996759	7.45630693933371	0.00672008498769613	0.115120568990998	SLITRK3
ENSG00000106483	-2.35417073514275	-1.59758266672195	8.34788271288776	0.00673138229165614	0.115228935565736	SFRP4
ENSG00000114547	-1.89451668004141	-1.66264311174237	7.4493785312814	0.00674531992323603	0.115382306406468	ROPN1B
ENSG00000166569	-2.23631376527977	-1.60426002810365	7.44414148820717	0.00676445910866277	0.115614430456631	CPLX4
ENSG00000130294	-2.29395689800954	-1.45182447823282	7.44293771969181	0.00676886625807438	0.115614430456631	KIF1A
ENSG00000247131	-2.29829893388875	-1.65222487643024	7.44000099945975	0.00677963034866321	0.115713013417758
ENSG00000123572	-1.77153795198691	-1.74238119250731	7.43722278728463	0.00678982964574798	0.115801818638077	NRK
ENSG00000260600	-3.09537423195742	-1.74387264258635	13.5304029206464	0.00680241482929581	0.115899968596408
ENSG00000280000	-2.81719532384654	-1.2376189849974	7.43316808035138	0.00680558535075122	0.115899968596408
ENSG00000258162	-2.42648693708641	-1.75999197356434	11.9068587399678	0.00681086644570448	0.115904744844742
ENSG00000281371	0.647587700562069	1.4997290203042	7.429877612753	0.00681687107824612	0.115921817939537	INE2
ENSG00000167941	-2.46064271523045	-1.73858599975524	10.3330760849865	0.00684779773485114	0.116362357696759	SOST
ENSG00000181072	-2.58240905151564	-1.50088146395428	7.41963881193903	0.00685475026488023	0.116371699177104	CHRM2
ENSG00000253604	-2.50314188821307	-1.76740646948385	12.9437816826711	0.00686145065738443	0.116371699177104
ENSG00000144792	-0.93860637364326	0.0985040111632417	7.41721722155696	0.0068637407044435	0.116371699177104	ZNF660
ENSG00000233061	-2.57656284057631	-1.47935992319145	7.41595528335048	0.00686843060118551	0.116371699177104	TTLL7-IT1
ENSG00000279579	-2.13071138675209	-1.66547094430914	7.41168493995116	0.00688432545077802	0.116555803723983	LINC01666
ENSG00000184809	-2.56676547845366	-1.70564981101531	9.28393281819659	0.00689242236499482	0.11660771209916	B3GALT5-AS1
ENSG00000264707	-2.18600140365404	-1.22501804075148	7.40309225584215	0.00691642336885617	0.116863034408377	L3MBTL4-AS1
ENSG00000182170	-1.65062279789972	-1.75679865298412	7.40221294237799	0.00691971670318115	0.116863034408377	MRGPRG
ENSG00000164600	-2.14497347085845	-1.73922131122929	9.25643471015155	0.00692338380838559	0.116863034408377	NEUROD6
ENSG00000151025	-2.07698850286685	-1.68718648021158	7.40008804904072	0.0069276818222931	0.116863034408377	GPR158
ENSG00000133246	-0.559458266588167	7.52897972209751	7.3893586083947	0.0069680450853555	0.117458435627905	PRAM1
ENSG00000102468	-2.26805803557631	-1.46998305059295	7.38689531280288	0.00697734586994166	0.117471255115346	HTR2A
ENSG00000183434	-2.7395444858849	-1.5541302753927	7.38647291299839	0.00697894202665596	0.117471255115346	TFDP3
ENSG00000284240	-2.70691248557116	-1.45605327448684	7.3841234372234	0.00698782703568203	0.117535453579853	LINC02801
ENSG00000176165	-2.8426757830579	-1.01616116627065	7.3827815489371	0.00699614050991538	0.117589952674995	FOXG1
ENSG00000230000	-2.83829979136842	-1.15778499114901	7.37981422187755	0.00700748450609446	0.117695272378447
ENSG00000117984	-0.499022850514597	9.66877751898526	7.37394633770657	0.00702644823484959	0.117825976915209	CTSD
ENSG00000169851	-2.82321416600075	-1.14489715372012	7.37383440949858	0.00702928062345396	0.117825976915209	PCDH7
ENSG00000257060	-1.4273363829839	-1.77854066895343	7.37287748980849	0.00703051713149256	0.117825976915209
ENSG00000122873	0.702288714968466	2.26742583187768	7.36802890679938	0.00704900518465328	0.118050463995588	CISD1
ENSG00000000971	1.02585869405156	1.79190037804439	7.36679893825117	0.00705602901460869	0.118082772924621	CFH
ENSG00000149452	-2.15109684849237	-1.59978434635635	7.36282793219977	0.00706889250490826	0.118149233384467	SLC22A8
ENSG00000197182	-0.756362617634658	3.81934820786163	7.36310273608024	0.00707019530176269	0.118149233384467	MIRLET7BHG
ENSG00000101438	-1.82793960610875	-1.70623414644525	7.36035292393875	0.00707837660890887	0.118200729856837	SLC32A1
ENSG00000229569	-1.97431295857068	-1.6963418768034	7.35581926489612	0.00709578329910563	0.118353232103277
ENSG00000188738	-1.89071639789835	-1.10772623037975	7.35531511694581	0.00709772165948553	0.118353232103277	FSIP2
ENSG00000205777	-2.64395881645787	-1.74046395585521	11.7001986264995	0.00710800676638619	0.118439526118835	GAGE1
ENSG00000171505	-2.21895777858992	-1.83174184671601	25.1256935617155	0.00713488804660452	0.118802036741523	OR1N1
ENSG00000249740	-2.83811842151922	-1.61770996877996	8.91443880390764	0.00716357642092023	0.119194094963452	OSMR-DT
ENSG00000145934	-2.64540004192058	-1.17997021563229	7.33629059016265	0.00717227423275763	0.119253208154129	TENM2
ENSG00000280145	-1.86911005959376	0.266027127363955	7.33495195090006	0.00718207248108975	0.119304577208419
ENSG00000172318	-2.36239947334356	-1.28106573732504	7.33178045248801	0.00718881686324872	0.119304577208419	B3GALT1
ENSG00000236446	-1.96982455719022	-1.75824856994965	7.77269083964587	0.00719080569333687	0.119304577208419	CT47B1
ENSG00000260626	-3.22704641963247	-1.69526496376036	11.2788315794671	0.00721053746323547	0.119464108422071
ENSG00000143469	-2.67129199418959	-1.42044690488572	7.32616502722039	0.007210729471157	0.119464108422071	SYT14
ENSG00000180869	-1.93004038128147	-1.72144518334435	7.32376185491531	0.00722012814431783	0.11953437866357	LINC01555
ENSG00000102466	-2.51493465696995	-1.41313610844839	7.31554251794421	0.00725236883847932	0.119982444638311	FGF14
ENSG00000173068	-1.1126449753005	0.876133313266725	7.31375378967484	0.00725962223926949	0.120016779074029	BNC2
ENSG00000241224	-2.25315689774303	-1.70379510661803	7.74643958492206	0.007268448019816	0.120048515695716	C3orf85
ENSG00000171054	-1.66380076158145	-1.83605923682676	19.1936595266436	0.00727190076955671	0.120048515695716	OR13H1
ENSG00000169857	0.383178979878474	2.48856726116368	7.30715414796144	0.00728542522895796	0.12018618217565	AVEN
ENSG00000102287	-2.32572534442606	-1.38965880049052	7.30357190360982	0.00729958909732229	0.12031033139028	GABRE
ENSG00000279439	-2.58724738304721	-1.65862769839197	8.62011593854665	0.00730333230935039	0.12031033139028
ENSG00000164736	-1.94059562076019	-1.71777764064826	7.30013671895465	0.00731319810200787	0.120312646456353	SOX17
ENSG00000240021	-1.8531680174245	-1.74470825277643	7.29997120529768	0.00731385446790064	0.120312646456353	TEX35
ENSG00000175697	-2.16292118695335	-1.57564129056155	7.29313279002588	0.00734102611565007	0.120647882867485	GPR156
ENSG00000073282	-1.55335581942454	-0.602121083739189	7.29162764004644	0.00734702057984444	0.120647882867485	TP63
ENSG00000105251	-1.09822932140512	0.222766169871948	7.29091777699727	0.00734984945245009	0.120647882867485	SHD
ENSG00000120903	-1.07079851968072	0.144711485365556	7.28937215490641	0.00735601278059682	0.120663598180236	CHRNA2
ENSG00000159063	0.33644003821081	3.68272591826113	7.28610878179558	0.00736904328277738	0.120791856582895	ALG8
ENSG00000279914	-2.20463540956028	-1.81441998864703	16.8415812201646	0.00737900192565201	0.120869615994885
ENSG00000218336	-2.54554959571221	-1.46821879297047	7.2805088204468	0.00739145902127668	0.120983404097754	TENM3
ENSG00000236627	-2.19556263563025	-1.78746472234763	12.3003791033616	0.0073963881096953	0.120983404097754
ENSG00000237870	-2.90753080308576	-1.51896533221096	7.88327889647845	0.00740161746099916	0.120983561009195
ENSG00000182824	-2.09639005669075	-1.67250920733425	7.26688200191984	0.00744629837949666	0.121564825242491	FAM230E
ENSG00000041982	-2.08817792989564	-1.16201970668142	7.26654296134317	0.00744766812685897	0.121564825242491	TNC
ENSG00000184388	-1.51374780449897	-1.7609185481546	7.2648427718816	0.00745454091895545	0.121573936244604	PABPC1L2B
ENSG00000278390	-1.30097393899886	-0.533772551101995	7.2638105376634	0.00745871677193143	0.121573936244604
ENSG00000126759	-0.506312936954261	8.89429900982469	7.25699365731105	0.00748635460352667	0.121729636418423	CFP
ENSG00000254827	-0.962778100561728	0.329947484788687	7.2567910443688	0.00748717767173388	0.121729636418423	SLC22A18AS
ENSG00000259175	-1.94177312241477	-1.75850347017488	8.54431701634913	0.00748891380391438	0.121729636418423
ENSG00000143867	-2.44873178724854	-1.45446819091297	7.25627436914055	0.0074892769666352	0.121729636418423	OSR1
ENSG00000157388	-1.1616745551427	0.726677227651161	7.25430251432052	0.00749745864078671	0.121769423075951	CACNA1D
ENSG00000137486	-0.343732663449798	6.59980981561119	7.2530891583516	0.00750223212324005	0.121769423075951	ARRB1
ENSG00000101489	-2.23097737206156	-0.325656278410826	7.25029112882356	0.0075188900976847	0.121954397959507	CELF4
ENSG00000136881	-2.43844901296327	-1.47724621334034	7.24697977203582	0.00752714527613728	0.121955957871684	BAAT
ENSG00000223784	-1.79340167222944	-1.80716315811933	12.4537152429251	0.00753129883826233	0.121955957871684	LINP1
ENSG00000116176	-2.96338786548048	-1.48230047995253	7.24051655912285	0.00755359392534551	0.121955957871684	TPSG1
ENSG00000283355	-2.69297661676773	-1.25388211914756	7.24018222074473	0.0075551926619951	0.121955957871684
ENSG00000258947	-2.22838620129462	-1.32051330098873	7.23986955766038	0.00755624683192004	0.121955957871684	TUBB3
ENSG00000169946	-2.19222088471882	-1.63542264924176	7.23916389350461	0.00755914136641463	0.121955957871684	ZFPM2
ENSG00000168938	-3.06878333362821	-1.69981582202447	12.9107403496625	0.00755940606150131	0.121955957871684	PPIC
ENSG00000144810	-2.70633025948258	-1.07742361071817	7.23930219497896	0.00756107996641684	0.121955957871684	COL8A1
ENSG00000260440	-2.51875156833433	-1.47495109491107	7.23422257620739	0.00757944193186268	0.122167110637492	LINC01544
ENSG00000276397	-2.59461401641624	-1.65181854105795	8.19797112402253	0.00759021877256539	0.122255796185212	LINC01879
ENSG00000244586	-2.74962973941085	-1.78748666742111	17.0321057838805	0.00762114818503263	0.122588739365103	WNT5A-AS1
ENSG00000148848	-0.977206704516485	1.11046594126756	7.22403634548642	0.00762146748749303	0.122588739365103	ADAM12
ENSG00000268964	-2.08445739670483	-1.74795172404147	8.05940766273835	0.00764435429515942	0.122802544095522	ERVV-2
ENSG00000269945	-2.42068044550704	-1.46920001845126	7.21827182730642	0.00764535642116826	0.122802544095522
ENSG00000249604	-2.34168472619907	-1.42491436919369	7.40134009400059	0.00766727789688593	0.123052773806514
ENSG00000176406	-2.71754297083279	-1.34561494393428	7.211971696747	0.00767155311719787	0.123052773806514	RIMS2
ENSG00000279440	-2.5196758145141	-1.24363153122558	7.20825701235659	0.00768730395515269	0.123220145969937
ENSG00000075043	-2.1555370239621	-1.20360858426072	7.20247156986956	0.00771123051425872	0.123518245238071	KCNQ2
ENSG00000146426	0.588389983884464	3.01280396140571	7.19760786183457	0.00773162550021085	0.123735475093909	TIAM2
ENSG00000241111	-2.40753615001743	-1.47370853886423	7.19550486323504	0.00774046118137208	0.123735475093909
ENSG00000168454	-1.84482612683946	-1.27255658024062	7.19542245832672	0.00774080761438294	0.123735475093909	TXNDC2
ENSG00000249487	-2.19615908695172	-1.61229749480702	7.18943087673005	0.00776603921960662	0.124053243991759	LINC01586
ENSG00000079156	-1.35639069003948	-0.0217043197088965	7.18465815229585	0.0077861985413597	0.124143949744075	OSBPL6
ENSG00000172969	-2.45104503206883	-1.74529072109047	9.8945339646316	0.00778656469877424	0.124143949744075	FRG2C
ENSG00000270066	3.1970438082628	-1.04662664797611	7.18521078645359	0.00778972038111143	0.124143949744075
ENSG00000165125	-1.30117523859148	-0.488028278480427	7.18301721350786	0.00779314206910124	0.124143949744075	TRPV6
ENSG00000182050	-2.79077017263275	-0.922005809962874	7.17649519334592	0.00782488306323457	0.124563969532727	MGAT4C
ENSG00000128709	-2.59611365618735	-1.27417405242336	7.17221847909165	0.00783926536408209	0.124707270150099	HOXD9
ENSG00000145362	-2.45273319478453	-1.09225102476646	7.16767620865778	0.00785985928594994	0.124875823242758	ANK2
ENSG00000164007	-2.26063066375022	-1.60799058370622	7.1671445016695	0.00786063621154474	0.124875823242758	CLDN19
ENSG00000185168	-0.724615553508692	1.52889993083845	7.16026431503519	0.00789007881049265	0.125230971855351	LINC00482
ENSG00000278890	-2.60547103079979	-1.26662458389277	7.15857210961275	0.00789819885048829	0.125230971855351
ENSG00000272568	-2.29542066649981	-1.29713123266347	7.15813798822964	0.00789920100321527	0.125230971855351
ENSG00000236532	-2.39005107277041	-1.59550296668786	7.15351829161498	0.00791905746847898	0.125459954890229	LINC01695
ENSG00000269271	2.04282612397016	-1.5569679202893	7.14574983477872	0.00795256387774857	0.125904730572716
ENSG00000176401	0.512711155486906	1.21437172549023	7.14170284578083	0.00797007685341523	0.125992555896062	EID2B
ENSG00000164270	-2.174972805872	-1.64459356112344	7.14103935521357	0.00797295183283645	0.125992555896062	HTR4
ENSG00000260790	-1.98317413696817	-1.42380362353887	7.14070089644787	0.00797441882386415	0.125992555896062	CDR2-DT
ENSG00000256824	-2.93623106369732	-1.72009789851577	11.6812769861988	0.00799254464494128	0.126192915381777
ENSG00000263089	-1.94274943519863	-0.632920805412475	7.13405048006701	0.00800454904351395	0.126296417787996
ENSG00000151067	-1.51142798675681	-0.257872372402034	7.13035301614169	0.00801940425147504	0.126444729075298	CACNA1C
ENSG00000225619	-1.50427090879956	-1.76014680200918	7.12907113116165	0.00802499515244018	0.126446864475363	MYT1L-AS1
ENSG00000168542	1.90422546206322	-1.78264121523152	10.5209492534016	0.00804309567143008	0.126645972467667	COL3A1
ENSG00000178235	-2.81111509373088	-1.17561428424005	7.12012722368421	0.00806630388268494	0.126925180850558	SLITRK1
ENSG00000268460	-2.13840906963272	-1.5133498084968	7.11547533638018	0.00808454027008229	0.127081771406899
ENSG00000198203	-2.61959767651656	-1.27578353480315	7.11499561900661	0.00808722119359633	0.127081771406899	SULT1C2
ENSG00000258498	-2.19910252326092	-1.55506530604998	7.11018301674122	0.00810784167662796	0.127319481287861	DIO3OS
ENSG00000240893	-2.13248803331854	-1.49430609361128	7.105820028164	0.0081271033342019	0.127394541137486	LINC02042
ENSG00000242853	-2.15691107790079	-1.7976015364786	14.5286796629491	0.00812811454541084	0.127394541137486	RN7SL749P
ENSG00000211734	0.605977146113367	3.41745702851381	7.1053659633362	0.00812911063691179	0.127394541137486	TRBV5-1
ENSG00000215182	-2.38470635206733	-1.41068149102725	7.10288324354302	0.00814009512305922	0.127480489704234	MUC5AC
ENSG00000274698	-2.59561254685155	-1.46567356809883	8.90437614110023	0.00815384932786427	0.127609668954246
ENSG00000175426	-1.73883499354983	-1.7316255731774	7.09576762109066	0.00817166203124435	0.127802147476506	PCSK1
ENSG00000086730	-0.375057202366403	8.0240677305017	7.09167049123786	0.00818989519099411	0.127954795505174	LAT2
ENSG00000111981	-2.12001903606124	-1.73072422070795	8.91625041402873	0.00819587738299395	0.127954795505174	ULBP1
ENSG00000128917	-1.86150001689158	-1.1222770348251	7.08872023351776	0.00820305043857602	0.127954795505174	DLL4
ENSG00000197265	0.330506331794912	4.15968320592493	7.08861850194484	0.00820350444907619	0.127954795505174	GTF2E2
ENSG00000215475	-1.7405625210352	-0.619011003362433	7.08518753504117	0.00821883141961434	0.128107649390599	SIAH3
ENSG00000268833	-2.88545562635887	-1.71123073542063	11.9627370068221	0.008232995095748	0.128242177640623
ENSG00000137720	0.820182874717775	1.73241826924723	7.07384542234936	0.00826970954046738	0.128727553881097	C11orf1
ENSG00000278863	-2.13448907719796	-1.70614129506689	8.82945504930193	0.00829590212531135	0.129048603664743
ENSG00000266554	-2.47121820836379	-1.74810609306705	11.1557333030993	0.00830478197485685	0.12910009162524	LINC01443
ENSG00000172752	-1.90962477617145	-1.69973285816077	7.06253417367104	0.00832077216920321	0.129261968725062	COL6A5
ENSG00000233087	-2.58420536197058	-1.36701959966029	7.0590268181936	0.00833667134403439	0.129422215949115	RAB6D
ENSG00000213853	-2.54629179452646	-0.675638647067919	7.05886233632058	0.00834292554755563	0.129432616024929	EMP2
ENSG00000263745	-1.83951643707007	-1.76005324531213	7.88427610753561	0.00835022145231618	0.129459152389154
ENSG00000178473	-2.11741448460654	-1.76046323022661	9.4709691971813	0.00836840569623647	0.129482754654861	UCN3
ENSG00000030582	-0.468187758725052	9.47408966997032	7.04890797564251	0.00838271652762615	0.129482754654861	GRN
ENSG00000280053	-2.582456410389	-1.50565045026245	7.04872891699649	0.00838353367666002	0.129482754654861
ENSG00000177839	-2.31526077178695	-1.28898398244263	7.04865021390686	0.00838389287070431	0.129482754654861	PCDHB9
ENSG00000132204	-2.37127626356828	-1.36488668516605	7.04846355503321	0.00838474482889323	0.129482754654861	LINC00470
ENSG00000279521	-2.07733018713982	-1.76322916008943	9.05912919161639	0.00838526252208757	0.129482754654861
ENSG00000268987	-2.69882922613204	-1.5523708289437	9.00819795920114	0.00846935815073378	0.130631599957088
ENSG00000154914	-1.14523840333542	-0.132478949480224	7.02912239737749	0.00847350765986407	0.130631599957088	USP43
ENSG00000150471	-2.63782973838252	-1.37719847367502	7.02756202596825	0.00848071075326808	0.130631599957088	ADGRL3
ENSG00000241186	-2.18885372548738	-1.68258131177539	7.02680843092067	0.00848419180779614	0.130631599957088	TDGF1
ENSG00000104870	-0.470569267960088	9.26033979340044	7.02601867721123	0.00848784146757157	0.130631599957088	FCGRT
ENSG00000267719	-2.27855752375005	-1.17055328007587	7.02461134531266	0.00849434912622938	0.130645006003812	LINC02078
ENSG00000267339	-2.39897287333298	-1.43061726022554	7.0204707970982	0.00851352528917766	0.130779210337789	LINC00906
ENSG00000162992	-2.54156321804653	-1.34907394848835	7.02029085460828	0.0085143596686394	0.130779210337789	NEUROD1
ENSG00000104613	0.247563081077141	5.06339102199038	7.01370249350617	0.00854496744430106	0.131144525247547	INTS10
ENSG00000204128	-1.84682756033038	-1.71205608923422	7.01261475844268	0.00855003165906449	0.131144525247547	C2orf72
ENSG00000256314	-2.25223406373782	-1.48658210399873	7.01152296470025	0.00855511787791404	0.131144525247547
ENSG00000162383	1.02367539300386	2.1805076100621	7.01078704805315	0.00856362772809027	0.13118821115775	SLC1A7
ENSG00000163637	-1.70374961688626	-0.438647122579265	7.00835582294745	0.00857045962042202	0.131206151309208	PRICKLE2
ENSG00000280134	-2.35417641549541	-1.70895418464107	8.45379225455403	0.00858545083101007	0.131348897268087
ENSG00000169758	-1.21167456001156	0.00493969044643613	6.98762705419407	0.00866722293571399	0.132512462535606	TMEM266
ENSG00000092850	-1.75725903395869	-1.00230826993972	6.98501777570444	0.0086795553545632	0.132578436919133	TEKT2
ENSG00000273443	-2.24749136203179	-1.71026495425976	9.90890068981579	0.00868297813630354	0.132578436919133
ENSG00000180806	-2.44644474150707	-1.69385826351082	8.36630388607441	0.00868995462328666	0.132597609123462	HOXC9
ENSG00000170298	-1.27891943539646	1.965629134464	6.98099728541968	0.00870661612607378	0.132764439848775	LGALS9B
ENSG00000167889	-1.76405642369922	-1.20051881089237	6.9760668924682	0.00872199805410237	0.132911552201173	MGAT5B
ENSG00000203877	-1.95700734739323	-1.70791237563577	6.97158763672921	0.00874331767926262	0.133148894329796	RIPPLY2
ENSG00000148926	0.645613522253035	5.77118260759352	6.96962169462031	0.00875552761429534	0.133213394516028	ADM
ENSG00000062038	-2.24450458427468	-1.21999792027642	6.96828991231783	0.00875904794384445	0.133213394516028	CDH3
ENSG00000173598	0.485157922707399	5.92811407312677	6.9621547644832	0.00878839042506695	0.133572008703083	NUDT4
ENSG00000275152	-2.75337175624018	-1.61096371794082	9.0529418939185	0.00881019265432433	0.133815626043204	CCL16
ENSG00000138378	0.384707742533825	5.50971335882252	6.9550105737858	0.00882268646868919	0.133917633903915	STAT4
ENSG00000261272	-1.87923674057032	-1.72778812441852	6.95310768389211	0.00883184461489782	0.133968910002684	MUC22
ENSG00000280257	-2.01153763356956	-1.74236847364763	7.77358358671402	0.00888049237972527	0.134618739291872
ENSG00000206538	-2.72188967202525	-1.07109226423642	6.93741001975741	0.00891050502480519	0.134985415336559	VGLL3
ENSG00000205517	-0.909889682222732	1.4744019851555	6.93428659427235	0.00892295507909074	0.135085730126169	RGL3
ENSG00000168038	0.565075450481681	1.67822144122937	6.93191708848459	0.00893449397350922	0.135172128797648	ULK4
ENSG00000271806	-0.951105865545539	0.175766448698752	6.93060292261771	0.00894090025487412	0.135180812855494
ENSG00000253510	-2.56939283229324	-1.42604799024371	6.92358220437577	0.00897520503254711	0.135611018412241
ENSG00000139800	-2.63870361452678	-1.46382272436035	6.91761370290702	0.009004475072358	0.135954559150711	ZIC5
ENSG00000133958	-2.08357073421047	-1.16465948730773	6.91629680694209	0.00901094647437598	0.135954559150711	UNC79
ENSG00000279359	-2.55427213001039	-1.40400253957296	6.914878432609	0.00901792191437544	0.135954559150711
ENSG00000171450	-1.74729179440322	-1.69254407073945	6.91417072581537	0.00902140443410965	0.135954559150711	CDK5R2
ENSG00000255345	-2.05551429042841	-1.78026186246301	10.8457402287363	0.00903689157598453	0.136091455898366
ENSG00000233517	-2.28482494983799	-1.64709369141899	6.9099441772873	0.00904223151624313	0.136091455898366
ENSG00000233485	-2.29887291205937	-1.10545576858995	6.90637077772938	0.00905987873214885	0.136268571871347	FHAD1-AS1
ENSG00000204572	-1.80612167871057	-1.68859130393313	6.90238249811	0.00907961673970218	0.136333272289288	KRTAP5-10
ENSG00000232633	-1.92015775052465	-1.67558124608931	6.90235283065814	0.00907976372990022	0.136333272289288
ENSG00000064042	-1.97394354164347	-0.633906581629174	6.90131581760966	0.00908551200910176	0.136333272289288	LIMCH1
ENSG00000164684	-1.8158166899888	-0.735734657408723	6.90075006748777	0.00908770841690178	0.136333272289288	ZNF704
ENSG00000177191	-0.604642298593852	6.32329829682721	6.8965444281514	0.00911065650571634	0.136589130976386	B3GNT8
ENSG00000122733	-0.966443792720647	1.32451127412995	6.88677289223497	0.00915729575621021	0.137199612823168	PHF24
ENSG00000224715	-2.02241945571147	-1.2977295011201	6.88404669695936	0.00917093236639043	0.13729997698369
ENSG00000253967	2.0432168193745	-0.962286949036382	6.88232125075658	0.00917957397403325	0.13729997698369
ENSG00000174453	-2.10858302447915	-1.60390011997332	6.88084768980736	0.00918696069907527	0.13729997698369	VWC2L
ENSG00000167992	-1.2655679137722	4.27468501314003	6.88330599944658	0.00918768937361738	0.13729997698369	VWCE
ENSG00000115183	-1.42803984302957	-0.599274766792305	6.87677346197438	0.00920741604569585	0.137506114115424	TANC1
ENSG00000140505	-2.45801417293429	-1.57699602975172	6.87210285142364	0.00923092338150883	0.137768410905738	CYP1A2
ENSG00000183535	-1.90036337868151	-1.70117567825073	6.86573488922758	0.00926307322507011	0.138159273623343	COL18A1-AS1
ENSG00000279409	-2.18213015748342	-1.31442297644239	6.86234020519064	0.00928025904892821	0.138248992169338
ENSG00000149925	-0.425778514479718	10.3145399542754	6.86130716205447	0.00928549541989709	0.138248992169338	ALDOA
ENSG00000222107	-1.8563060711983	-1.82735335299038	17.3604238395816	0.00929125525130507	0.138248992169338	RN7SKP117
ENSG00000279860	-2.58677247032797	-1.75272216189114	11.3153316068884	0.00929294718266586	0.138248992169338
ENSG00000260008	-2.27307486633176	-1.67683940859202	6.85430740827082	0.00932105663365431	0.138486188601111
ENSG00000258819	-0.776082645047654	2.12069972053241	6.85369075810651	0.00932419615289048	0.138486188601111	LINC02289
ENSG00000092200	-0.630269931517605	2.8183334197029	6.85317635047599	0.00932681596368685	0.138486188601111	RPGRIP1
ENSG00000253117	-2.69200149248026	-1.82325813968193	25.1937747548821	0.00936386271208102	0.138947253483108	OC90
ENSG00000275846	-1.82058922780795	-1.39160046058357	6.84395000260247	0.00937393358622046	0.139007698439807
ENSG00000261146	-1.80662684627232	-1.71835656289884	6.83987298861703	0.00939483239225522	0.139228532728703
ENSG00000105520	-0.49106641217935	7.65472638520778	6.83447487730712	0.00942257705964807	0.139404906929394	PLPPR2
ENSG00000211747	0.660222177247422	3.56667971935604	6.83452395479224	0.00942365031198035	0.139404906929394	TRBV20-1
ENSG00000165124	-2.45600857201782	-1.35586920941696	6.83404748368659	0.00942477733878506	0.139404906929394	SVEP1
ENSG00000162981	-2.48835911162056	-1.29272496106156	6.83200432985548	0.00943530308514037	0.139471591139913	LRATD1
ENSG00000279927	-2.44593783152363	-1.50603165077037	6.82881934361303	0.00945173539755151	0.139538082249868
ENSG00000115963	-2.74644530022818	-1.43439578309047	6.82879873970744	0.00945184179533575	0.139538082249868	RND3
ENSG00000237271	-3.14677927133065	-1.80183292881847	19.9995579047593	0.00947482411302022	0.139645452789555
ENSG00000274001	-2.34011142760275	-1.54542912885031	7.94912171231863	0.0094785045776958	0.139645452789555
ENSG00000099812	-2.37165594759015	-1.55628334118669	6.82287257373264	0.00948249558999902	0.139645452789555	MISP
ENSG00000284523	-2.30708908163973	-1.19610297257933	6.82273385194595	0.00948321437098796	0.139645452789555
ENSG00000187266	-0.402173566752106	4.33005564189485	6.81857900560389	0.00950476857925858	0.13987398484448	EPOR
ENSG00000179674	-2.62113702579254	-1.78021053762745	15.5587924330694	0.00951624891053468	0.139954071858105	ARL14
ENSG00000260599	-2.60217367307629	-0.942306268778579	6.81307867116555	0.00953725791314642	0.140174105206663
ENSG00000108405	-0.550260770352725	6.36584619783545	6.81025257124321	0.00954867678871946	0.140252997851039	P2RX1
ENSG00000116824	0.382612121790505	7.13975326665286	6.80642686843792	0.00956810085528953	0.140449298051869	CD2
ENSG00000277837	-2.51740686113944	-1.33481700598258	6.79870986764652	0.00960854458331965	0.140953700222901
ENSG00000145107	1.2510753446542	0.393683221463321	6.79600306577724	0.00962468012791889	0.141101098042317	TM4SF19
ENSG00000237166	-2.67596689032123	-1.03964700338364	6.79462804317204	0.00963286096281529	0.141131764472903	LINC01792
ENSG00000224318	-2.59940909226595	-1.77683214873612	14.6721679113705	0.00964636463417198	0.141240328168565	CHL1-AS2
ENSG00000278916	-1.67522130284364	-1.24336372623124	6.7871712839826	0.00966934572859679	0.141487433899884	CEP83-DT
ENSG00000267690	-2.11345205833487	-1.65213675435349	7.82359953995108	0.00968656401688153	0.141608544560329	LDLRAD4-AS1
ENSG00000171388	-1.90510542875804	-1.61384005400845	6.78329848916875	0.00968984173236179	0.141608544560329	APLN
ENSG00000110076	-1.1231734383112	0.282836068011466	6.7777793125244	0.00971912831548125	0.141947042278654	NRXN2
ENSG00000135778	0.404423416470782	3.8014851704461	6.76983960554825	0.00976141919442997	0.142474920710641	NTPCR
ENSG00000145147	-2.4784845410198	-1.44913056363603	6.76377536360274	0.00979384816930265	0.142858283743296	SLIT2
ENSG00000103316	-1.37528071275797	-0.484814632234243	6.76095287377538	0.00980897950021953	0.142989010601313	CRYM
ENSG00000100012	-1.88218945218518	-0.732032703694887	6.75510869529845	0.00984038673809844	0.143308959763804	SEC14L3
ENSG00000177551	-2.53408965371114	-1.33412132387038	6.75456872745482	0.00984329381068151	0.143308959763804	NHLH2
ENSG00000238171	-3.14786443330741	-1.75606526533626	18.5063132609006	0.00985974284626358	0.143458330000438
ENSG00000198788	-1.8669216374115	-1.68464923270348	6.74749925494968	0.00988143615086057	0.143683768572551	MUC2
ENSG00000250427	-2.13432250071974	-1.83305100629471	22.4537594658818	0.00989949096730711	0.143855053496182	LINC02148
ENSG00000187720	-2.56580480416578	-0.82262296014068	6.74341977497368	0.00990893556669472	0.143855053496182	THSD4
ENSG00000185112	-0.380485131972721	4.88563994904818	6.74188504560519	0.00991183537981716	0.143855053496182	FAM43A
ENSG00000256596	-2.4006244052385	-1.74047849556911	10.2922729286116	0.0099256376612422	0.143965225101547
ENSG00000181264	-1.82804792826515	-1.13189724074729	6.73209822416033	0.00996505881964062	0.144446612458806	TLCD5
ENSG00000079102	-2.64638266658641	-0.90046795471976	6.7290341835187	0.00998604570746087	0.144660354629705	RUNX1T1
ENSG00000234859	-1.69470510051192	-1.74365179416034	6.72314689063503	0.0100139966992097	0.144918786753978
ENSG00000172782	-1.94794300147201	-1.71927178070333	6.72256682306089	0.0100171765278101	0.144918786753978	FADS6
ENSG00000232934	0.9179856507225	-0.45798476318015	6.72157010103955	0.0100226428150241	0.144918786753978
ENSG00000165186	-2.66483688876287	-0.938998019796108	6.71934445171448	0.0100388728866476	0.145062964941845	PTCHD1
ENSG00000275226	-2.37054834754712	-1.57577534100103	6.7139218313517	0.0100646904536178	0.145173228116725	LINC00547
ENSG00000275713	-0.796394386992142	0.938472567545361	6.71350316204135	0.010066997403242	0.145173228116725	H2BC9
ENSG00000179300	-2.26862801655172	-1.67264280239063	6.71342280448558	0.0100674402514377	0.145173228116725	RTL3
ENSG00000259583	-1.50723406998396	-0.232938790381236	6.71267594844499	0.0100715571150097	0.145173228116725	ALDH1A3-AS1
ENSG00000268606	-1.88870831257425	-1.72895374503436	6.70942840361347	0.0100894786210113	0.145324783802869	MAGEA2
ENSG00000247775	-2.2723002288327	-1.58513126025623	6.70849940049556	0.0100946113522573	0.145324783802869	SNCA-AS1
ENSG00000262304	-2.33526897479887	-1.15283187137014	6.70754401279296	0.0101009361136972	0.145325572466339
ENSG00000280228	-1.94619744013062	-1.66588964578185	6.70403487732499	0.0101193153851325	0.145499684861415
ENSG00000204682	-2.23689884023957	-1.22418770831926	6.70073167638104	0.0101376334755177	0.145622872934189	MIR1915HG
ENSG00000164588	-2.21943965082268	-1.59652980487191	6.70022459189721	0.0101404485682881	0.145622872934189	HCN1
ENSG00000231881	-1.72606311197684	-1.83584778804676	18.8449253751172	0.0101478474602336	0.145638890670771
ENSG00000167281	-1.33667050446764	0.177878590755646	6.69363650014022	0.010177742353987	0.14594821814259	RBFOX3
ENSG00000111110	-0.667173046761893	1.8624049554877	6.69275773241702	0.0101819945093006	0.14594821814259	PPM1H
ENSG00000121904	-2.44946884379184	-1.29726692176234	6.69013201014849	0.0101967106076062	0.146008761701046	CSMD2
ENSG00000257298	-1.8485072083526	-1.08630071232197	6.68974320160753	0.010198817205712	0.146008761701046
ENSG00000232675	-1.71438429289064	-1.77841268527048	8.27269263249078	0.0102064753668347	0.146028201266972
ENSG00000163915	-2.02017671467976	-1.64379287260212	6.6858102302561	0.0102208084040489	0.146143058105518	IGF2BP2-AS1
ENSG00000260693	-1.09250273127617	-0.252881361165561	6.6814256384802	0.0102453825049107	0.146404115720604
ENSG00000012232	-0.404291811919582	6.55345612642817	6.67958281483689	0.0102557290689028	0.146461668736308	EXTL3
ENSG00000236396	-2.37087455088331	-1.60887165652759	6.6774112147555	0.0102679353891191	0.146545693626233	SLC35G4
ENSG00000095637	-1.0750171111447	-0.0433554496200559	6.67453301007222	0.0102841365523846	0.146686595083798	SORBS1
ENSG00000277013	-1.78979622838167	-1.72888442030568	6.67110058958387	0.0103034918284443	0.146872283886643	SUNO1
ENSG00000147224	0.31836317514338	4.90281705144151	6.66622863742459	0.0103310291082712	0.147174304039035	PRPS1
ENSG00000169291	-1.24357457714455	-0.316325981677305	6.66105690885516	0.0103603438720323	0.147501259377129	SHE
ENSG00000280409	-1.58358575999597	-1.76026273531343	6.65592763622831	0.0103895027506174	0.147812236543168	LINC01101
ENSG00000101098	-2.19213742853923	-1.60133641343576	6.65469549904681	0.010396519804854	0.147812236543168	RIMS4
ENSG00000240801	1.95833858965713	-1.61929333650625	6.65377161981583	0.0104017845292549	0.147812236543168
ENSG00000115155	1.69954384195514	1.41612729559698	6.65467671374545	0.0104080916727274	0.147812236543168	OTOF
ENSG00000271474	-1.94419283570429	-1.66308114301314	6.65142966299216	0.0104151424934172	0.147812236543168	UNC5C-AS1
ENSG00000168743	-2.59338330976702	-1.50627179681171	6.64975760554058	0.0104246903384873	0.147812236543168	NPNT
ENSG00000148826	-2.3559725358033	-0.712532062249563	6.6499025562293	0.0104273624153814	0.147812236543168	NKX6-2
ENSG00000165192	-2.26490348028201	-1.73481914768085	8.5751860278418	0.0104332047193296	0.147812236543168	ASB11
ENSG00000005189	-0.853329359957029	0.181078102069424	6.64658673818471	0.0104428215520964	0.147858105030232	REXO5
ENSG00000153707	-2.37244330660247	-1.35918026612299	6.64337502370197	0.0104612195006828	0.148022519434878	PTPRD
ENSG00000280018	-1.95375256216228	-1.64485003638297	6.64233115671247	0.0104672063747418	0.148022519434878
ENSG00000082497	-2.29607709451294	-1.56757710227205	6.6407039573063	0.0104765458771481	0.148064256305207	SERTAD4
ENSG00000138075	-2.06868278534519	-1.64670622318606	6.63694515593722	0.0104981528442792	0.148219751862349	ABCG5
ENSG00000231876	-2.10978302011291	-1.81408137394308	15.7248990352515	0.0105053046931494	0.148219751862349
ENSG00000136531	-2.25442938210649	-1.09371149550509	6.63533683009624	0.0105080104549655	0.148219751862349	SCN2A
ENSG00000105392	-2.5642338660068	-0.729474683310222	6.63487238097572	0.0105161693506509	0.148219751862349	CRX
ENSG00000109680	0.640633728817243	0.692249265148182	6.63282585144555	0.0105218849272562	0.148219751862349	TBC1D19
ENSG00000232869	0.664080501268816	3.42056920075511	6.63231165719351	0.0105259173166548	0.148219751862349	TRBV29-1
ENSG00000051596	0.454088592272722	3.9321199579665	6.63057152230757	0.0105348959676845	0.148256113381295	THOC3
ENSG00000164035	-2.45933683971071	-1.42282225140204	6.62761550595126	0.0105519820122575	0.14832018980143	EMCN
ENSG00000269296	-2.02480938164925	-1.61935963862375	6.62756961032902	0.0105522475184467	0.14832018980143
ENSG00000161082	-1.88752054903375	-0.446420019312918	6.62030386396896	0.01059707015131	0.148777524429731	CELF5
ENSG00000197406	-1.53432823050309	-1.7671635001488	6.61974351584121	0.0105976224365125	0.148777524429731	DIO3
ENSG00000184454	-2.39294789031293	-1.3154764380803	6.61698335863187	0.0106136735378591	0.148879510052004	NCMAP
ENSG00000203782	-1.73515781848592	-1.70321526536119	6.6153490314469	0.0106231894390652	0.148879510052004	LORICRIN
ENSG00000226004	-2.17798904712497	-1.66819456888011	8.86412809498364	0.0106241569430501	0.148879510052004	LINC02528
ENSG00000173662	1.79521121349557	-1.60550331411268	6.84403864595011	0.0106332326037404	0.148916655764045	TAS1R1
ENSG00000280011	-1.38937620916128	0.715628262718958	6.61315505293634	0.0106403886024152	0.148926888301196
ENSG00000106006	-2.31581352276171	-1.56138515178408	6.60817635346298	0.0106650567154816	0.149182066717823	HOXA6
ENSG00000279853	-2.10235246093853	-1.48799965433758	6.60526785046917	0.0106820822789576	0.149330098348419
ENSG00000164344	0.833323668599369	0.582743661036673	6.60106358746912	0.0107067424494945	0.149584615126211	KLKB1
ENSG00000164066	-1.98266613496534	-0.48474317290468	6.59406836320619	0.010751072381045	0.150113467257747	INTU
ENSG00000118407	-1.8271946170958	-1.26568775956197	6.59226630531879	0.0107585333151346	0.150127203599151	FILIP1
ENSG00000105143	-2.42775346692355	-1.29448133582327	6.59110434357499	0.010765393255278	0.150132542040213	SLC1A6
ENSG00000103449	-2.04016681264131	-1.63009047386273	6.58862009401807	0.0107800748089562	0.150246887505705	SALL1
ENSG00000234913	-1.9429421148614	-0.953180126716015	6.57882759324372	0.0108381486317226	0.150965510207973
ENSG00000273356	0.44451070818045	1.80284549823994	6.57740346544464	0.0108466211888021	0.150992784332765	LINC02019
ENSG00000141338	-2.0304003458603	-1.66236437227491	6.57226717474549	0.0108772353312887	0.151276840390849	ABCA8
ENSG00000276953	0.80901538922796	2.23164774023884	6.57210933363261	0.0108800799435475	0.151276840390849	TRBV12-4
ENSG00000244342	-1.58389904094456	-1.81845723840052	11.8752500703492	0.0109035328411392	0.151512040882449	LINC00698
ENSG00000254896	-1.70248443865726	-1.75041978943078	6.56415990394746	0.0109257391952493	0.151682123543443	OPCML-IT1
ENSG00000227733	-2.29413052476032	-1.28804592573562	6.56363933349903	0.0109288612614354	0.151682123543443
ENSG00000245694	-2.1957985819776	-1.39170909691736	6.55934356349588	0.0109546598676415	0.151949195937879	CRNDE
ENSG00000205678	-2.42729382050005	-1.59120701149908	6.55689826938387	0.0109693733545331	0.152062282064215	TECRL
ENSG00000198944	-1.84035525115168	-1.66534604179933	6.54764731003756	0.0110252217773153	0.152745122746332	SOWAHA
ENSG00000279818	-2.5981955465901	-1.47262431488626	6.54633896463376	0.0110331439713502	0.152763566886473
ENSG00000159307	-1.51686003896654	-0.478818897137212	6.54316002504688	0.011052417340621	0.15293906216174	SCUBE1
ENSG00000183549	-2.1808370065107	-1.45083881029591	6.53906433027425	0.0110773000891833	0.153191922116403	ACSM5
ENSG00000171303	-2.5519678551175	-1.26682692801756	6.53437750080966	0.0111069413158693	0.153463813241762	KCNK3
ENSG00000239825	-2.47201784249856	-1.80593699844483	14.6569639230019	0.011114700875438	0.153463813241762	RN7SL549P
ENSG00000156261	0.3586113870174	6.16856780660108	6.53234358919692	0.0111182562772115	0.153463813241762	CCT8
ENSG00000166448	-2.16569301743214	-1.22293465675249	6.53149066407049	0.0111234651693922	0.153463813241762	TMEM130
ENSG00000124780	-1.4717905449324	-0.157897210154	6.53047650069276	0.0111300660134352	0.153463813241762	KCNK17
ENSG00000249378	-1.97192710901618	-1.75398119674759	8.38287822016243	0.0111441580411527	0.15356251297941	LINC01060
ENSG00000260715	-1.77835859612632	-1.79277831673548	9.68178392544894	0.0111561367513337	0.15356251297941
ENSG00000177725	-2.24016655432008	-1.39616381759523	6.52599301219515	0.0111571003476282	0.15356251297941
ENSG00000136750	-1.99873499686637	-1.73151354891252	6.84567522056087	0.0111849768327975	0.153837104017504	GAD2
ENSG00000176927	-1.39166952907523	-0.815997038241016	6.52057920245885	0.0111903251951641	0.153837104017504	EFCAB5
ENSG00000184647	-2.51322775314724	-1.40110817877394	6.51727293337451	0.0112106661769564	0.153857968320851	PRSS55
ENSG00000167751	-2.34427823926447	-1.4039976987817	6.51583504736456	0.0112195243136222	0.153857968320851	KLK2
ENSG00000003989	-2.30605487233183	-1.5361138919505	6.51495689008558	0.0112249377801469	0.153857968320851	SLC7A2
ENSG00000138311	0.94530728978966	0.762276930410725	6.51432918002394	0.0112288089988021	0.153857968320851	ZNF365
ENSG00000169347	-2.32419451410779	-1.57158231374882	6.51408051997146	0.011230342918297	0.153857968320851	GP2
ENSG00000278967	-2.09123136820495	-1.7836276328274	11.6123537846743	0.0112316715160445	0.153857968320851
ENSG00000120549	-1.91434059690289	-1.09289647476355	6.51214465526196	0.0112422921677646	0.153912491355256	KIAA1217
ENSG00000065371	-1.73787969537818	-1.73583733034328	6.50197574480799	0.0113052763745326	0.154683409568428	ROPN1
ENSG00000235162	0.477478800203498	3.91404877320178	6.49962408273126	0.0113198939052875	0.154792035950887	C12orf75
ENSG00000279459	-1.51517049957119	-1.74343983046571	6.49709972692346	0.0113356065912387	0.154915500926728
ENSG00000152977	-2.45864389693499	-1.39933161372598	6.48658290512405	0.0114013106104446	0.155721613040002	ZIC1
ENSG00000148459	0.601400373146484	1.5781292306353	6.47921373788426	0.0114475838390101	0.156261541943802	PDSS1
ENSG00000177508	-1.73157543497217	-0.792238021156821	6.47094080775482	0.0114997632276218	0.156869822983975	IRX3
ENSG00000187942	-0.881959779106875	0.188072995756242	6.4700048367292	0.0115056820723426	0.156869822983975	LDLRAD2
ENSG00000168818	0.28170965905241	4.37396970007851	6.46627131174263	0.0115293232666237	0.157099738197416	STX18
ENSG00000185019	-0.336603145972244	4.64017330167857	6.46275609263242	0.0115516279746944	0.157299363283664	UBOX5
ENSG00000077157	-0.543911077681451	6.190991782349	6.46190578488168	0.0115575466249064	0.157299363283664	PPP1R12B
ENSG00000100985	-0.946148286562943	7.94192161963892	6.45718163552212	0.0115989724567497	0.157770530283183	MMP9
ENSG00000277322	-1.9897986645392	-1.64629127551223	6.4489614374514	0.011639589099757	0.158230144371945	GOLGA6L6
ENSG00000102032	-0.440962363618231	5.50888338423028	6.44630929472077	0.0116565795301657	0.15836822998252	RENBP
ENSG00000239998	-0.451988081346529	8.04347727494027	6.4430345032697	0.0116775941884091	0.158560795605709	LILRA2
ENSG00000143195	-1.70908688432698	-0.452252621961998	6.4415529609094	0.0116882393741942	0.158612419329668	ILDR2
ENSG00000198914	-2.449061311072	-1.15002468319788	6.43780117396682	0.0117128859611973	0.158853874083459	POU3F3
ENSG00000100448	-1.38834732089602	1.68676379075284	6.43656943135332	0.011730103502815	0.158994350285524	CTSG
ENSG00000180592	-1.92442332474957	-0.838309641196294	6.43355113219772	0.0117386709486805	0.159017484072774	SKIDA1
ENSG00000110455	-0.648729404641934	4.38518965358804	6.43004664800704	0.0117643673135086	0.159272491584405	ACCS
ENSG00000239322	1.71995459549956	-1.70473558448832	6.86013347093472	0.0117857036568066	0.15946820744744	ATP6V1B1-AS1
ENSG00000117707	-2.18509752736959	-1.18730841531583	6.42359380138142	0.0118031554390594	0.15952692205601	PROX1
ENSG00000232900	-1.94876559117682	-1.83426378933349	20.6280806022323	0.011807233333966	0.15952692205601
ENSG00000241313	-2.11410572118257	-1.60503791690651	6.42148593446059	0.0118168530273138	0.15952692205601	WWTR1-AS1
ENSG00000227059	-1.65498261356162	-1.74499390316111	6.42061886835419	0.0118224922640182	0.15952692205601	ANHX
ENSG00000136275	-2.39782765820949	-1.73645989346916	8.75011637081597	0.0118244564713187	0.15952692205601	PKD1L1-AS1
ENSG00000168453	-2.11847424342998	-1.29941726589239	6.41678847805837	0.0118474376998694	0.159694825228876	HR
ENSG00000180818	-1.92813367680819	-1.69596685437869	6.41627168176829	0.0118508074991043	0.159694825228876	HOXC10
ENSG00000144619	-1.99075119756683	-1.51009947999803	6.41523479168735	0.0118575715859391	0.159694825228876	CNTN4
ENSG00000179314	-1.65182354594163	-0.921701031705694	6.40792021167628	0.0119054012418675	0.16024587107085	WSCD1
ENSG00000173826	-2.4623390924735	-1.52510072002062	6.40361754952915	0.011933629192859	0.160532592821872	KCNH6
ENSG00000174136	0.636308229558105	2.03770585241933	6.40188654185163	0.0119450051018025	0.160592417778178	RGMB
ENSG00000157214	-2.30369600644149	-1.5295344798334	6.40012993854566	0.0119565606757227	0.16065458744458	STEAP2
ENSG00000215915	-0.926325513009836	0.973052969071751	6.39075026300158	0.012018459383461	0.161392729773962	ATAD3C
ENSG00000256654	-2.29762989753689	-1.4663709131751	6.3874242316801	0.0120404880963159	0.161594923622705
ENSG00000228750	-2.28942675200246	-1.58978147963937	6.38131346928403	0.0120810692319967	0.162045730705567	LINC01672
ENSG00000162458	-2.21898408839658	-1.45672766733086	6.37898446853082	0.0120965731342954	0.162159845058819	FBLIM1
ENSG00000138162	-2.30429105729413	-1.09768755806849	6.37723266926707	0.0121113300195522	0.16226381918681	TACC2
ENSG00000206190	0.418884386519948	4.42150403466288	6.37339221500702	0.0121338841632907	0.16239995687282	ATP10A
ENSG00000132965	-0.543739272196123	8.30162625713141	6.37105349671212	0.0121495549272348	0.16239995687282	ALOX5AP
ENSG00000197894	0.463491558920808	5.01615004448704	6.37072308988851	0.0121517342410631	0.16239995687282	ADH5
ENSG00000259921	-2.36098939951363	-1.40965458615486	6.3697742407591	0.0121580863136602	0.16239995687282
ENSG00000196584	-1.06681173296196	-0.320241739367122	6.36920345460392	0.0121619090956818	0.16239995687282	XRCC2
ENSG00000244405	-1.05658147492265	-0.213102806608718	6.36896131802978	0.0121635311558898	0.16239995687282	ETV5
ENSG00000261329	-1.72840360691712	-1.69718873029706	6.40803594367626	0.012179461538454	0.162519032549388
ENSG00000231150	-2.24905427032992	-1.80931657584856	17.4068457661225	0.0121963246238161	0.162650409741548	DNAH8-AS1
ENSG00000171843	0.418857910790009	3.61766297430412	6.35719851211175	0.0122425994259392	0.162925429928555	MLLT3
ENSG00000108821	-1.8658837789398	-0.325222111979089	6.35682709808236	0.0122494039009858	0.162925429928555	COL1A1
ENSG00000275265	-2.23939007646176	-1.72899109023578	10.5029557451347	0.0122498984846898	0.162925429928555
ENSG00000037965	-2.25370118830155	-1.57497001946451	6.35590070060885	0.0122513556468166	0.162925429928555	HOXC8
ENSG00000226017	-3.1166180078908	-1.61949932320996	10.4741571479106	0.012253502736142	0.162925429928555	PRICKLE2-AS3
ENSG00000246273	0.759534417580573	0.478359435221467	6.35393692922883	0.0122646173493669	0.162925429928555	SBF2-AS1
ENSG00000166257	-1.9832143283566	-0.824188618609243	6.35375229921766	0.012266152179883	0.162925429928555	SCN3B
ENSG00000196337	-2.04483567388206	-1.59599768709612	6.35192717926987	0.0122782049159247	0.162992115430299	CGB7
ENSG00000266893	-1.73620628507335	-1.77766189128312	8.82723336833361	0.0122937730696483	0.16310536474431
ENSG00000183090	-2.16949897879386	-1.53667803325405	6.34662974442367	0.0123140945452569	0.163281512225381	FREM3
ENSG00000279525	-1.86837870848843	-1.77234312039698	9.24483306214198	0.0123253210816764	0.16331385629235
ENSG00000251311	-2.32839857699469	-1.83042317876957	21.5578449624192	0.012330625960463	0.16331385629235	LINC02214
ENSG00000067842	-2.31977641179944	-1.41364282661811	6.33886393060313	0.012366903311086	0.163700790944804	ATP2B3
ENSG00000130881	-0.500641004879389	4.68863662806482	6.32626356878518	0.0124530863524128	0.164747508833462	LRP3
ENSG00000070159	-1.76589140838968	-1.00141238833044	6.31805323425743	0.0125095766534301	0.16516951951717	PTPN3
ENSG00000279091	-2.44044267059646	-1.06780665348038	6.31840679012528	0.012510063492866	0.16516951951717
ENSG00000064886	0.572892375797191	3.72458165485121	6.3177817778698	0.0125114488967381	0.16516951951717	CHI3L2
ENSG00000267489	-2.57047699310308	-1.56729582592769	6.31748585473705	0.0125134902179718	0.16516951951717	LINC01837
ENSG00000226887	-2.21715023774093	-1.6183077779976	6.31640680236966	0.0125209365967993	0.165173744132393	ERVMER34-1
ENSG00000236699	-2.32535717030694	-1.16541072721352	6.31545919461263	0.0125281180997709	0.165174471738618	ARHGEF38
ENSG00000116161	0.304225049778666	5.09858905116848	6.30776848774526	0.0125807136822959	0.165773610988206	CACYBP
ENSG00000168263	-1.87521895096113	-1.48833226057896	6.30430750628768	0.0126047463660799	0.165995915496022	KCNV2
ENSG00000171298	-0.449894683242569	7.37998345058323	6.3025574045424	0.0126169169480783	0.166061840444384	GAA
ENSG00000144583	-1.7911841162266	-1.67243206403924	6.30133243928017	0.0126254428459958	0.166079747040006	MARCHF4
ENSG00000138587	-2.05035840548047	-1.58299201541138	6.29782096384033	0.0126499161419004	0.166131525541949	MNS1
ENSG00000259073	-1.86362843432765	-1.10170263784859	6.29754336952696	0.0126518529315439	0.166131525541949	FOXN3-AS2
ENSG00000278196	1.1533058557342	3.35702875832579	6.29917682010308	0.0126541153051648	0.166131525541949	IGLV2-8
ENSG00000171872	-2.25495885475834	-1.53503537694604	6.29665551153141	0.0126580496206352	0.166131525541949	KLF17
ENSG00000196376	-2.26063802819597	-1.61550506338927	6.81375338591248	0.0126660972789098	0.166143068891099	SLC35F1
ENSG00000273768	-2.99122956138661	0.655126801646292	6.295826755028	0.0126806006163834	0.166239231383786	RNVU1-29
ENSG00000224568	-2.47158385897638	-1.65396914463995	7.46633067269351	0.0127004193716412	0.16640492944935	LINC01886
ENSG00000138709	-0.99098525992622	2.92270659133502	6.28985548579515	0.0127153313123168	0.166506185964339	LARP1B
ENSG00000117748	0.280653520308862	5.86434280318815	6.2849108141332	0.0127403161425987	0.166739157285801	RPA2
ENSG00000002919	-0.292733824304652	6.19523892612176	6.28006517943762	0.0127744186254588	0.166927063118248	SNX11
ENSG00000206199	-1.21114053215049	-0.0520151399652523	6.27998599056613	0.0127749767220437	0.166927063118248	ANKUB1
ENSG00000230751	-2.24162590084682	-1.57966779467831	6.27980112927029	0.0127762796605303	0.166927063118248
ENSG00000189077	-0.521517107685294	6.41174332823635	6.27785602014591	0.0127903256515677	0.166934278666371	TMEM120A
ENSG00000106571	-1.71977933367037	-0.497376197141091	6.277895912695	0.0127912364704234	0.166934278666371	GLI3
ENSG00000073737	-0.624687361606129	4.45263746803684	6.27478890569977	0.0128143507810242	0.167141824649735	DHRS9
ENSG00000139531	-0.32660604483258	3.52090595100516	6.26451018252904	0.0128845304166347	0.167879546628224	SUOX
ENSG00000261541	-1.8527269450633	-1.75314232536314	7.31468880252501	0.0128853962141518	0.167879546628224
ENSG00000264985	-2.28906975099449	-1.28305711446515	6.26264635199443	0.0128977899185023	0.167946615017442
ENSG00000152931	-2.38007168368109	-0.887634699536706	6.26060274132343	0.0129164577743005	0.168095260130678	PART1
ENSG00000277494	-1.78297697883702	-1.74051284864569	7.61965400365193	0.0129348682019656	0.168240390115128	GPIHBP1
ENSG00000074181	-1.17287902067009	-0.310082771277499	6.25524858964701	0.0129505577526664	0.168349987432026	NOTCH3
ENSG00000142405	-0.437895322562791	7.07285714350226	6.253759294672	0.012961207781815	0.168350486778315	NLRP12
ENSG00000218510	0.37834206501135	3.65836956730406	6.25150155693879	0.0129773702633854	0.168350486778315	LINC00339
ENSG00000129514	-1.46889605626716	-1.74545563311564	6.25136245675291	0.0129783667221712	0.168350486778315	FOXA1
ENSG00000107736	-0.326185186374112	5.82092050025049	6.25094038163683	0.0129813907859341	0.168350486778315	CDH23
ENSG00000086696	-2.1234778767757	-0.809811227661221	6.25047973520159	0.0129869130364841	0.168350486778315	HSD17B2
ENSG00000280179	-1.61616892258561	-1.77252251719657	6.49995115229566	0.0130114898634249	0.168491010018437
ENSG00000215474	-1.8844780806916	-1.66102032986339	6.24663322792697	0.0130122921707224	0.168491010018437	SKOR2
ENSG00000197748	-1.70851170113779	-1.62552409673643	6.24533430613564	0.0130216261208746	0.168517727654736	CFAP43
ENSG00000277918	-1.57648590346152	-1.76208119080437	6.24255454831166	0.0130416245164179	0.168682351027641	RNVU1-28
ENSG00000236908	-1.62476073992421	-1.72519988356751	6.23843737885848	0.013071303029788	0.168941861933089	LINC02827
ENSG00000263938	-2.16503953677438	-1.78225771593567	10.7108337003566	0.0130762663002831	0.168941861933089
ENSG00000169484	-2.21865500640837	-1.79537401849111	12.7232417512681	0.0131361954554682	0.169480102660533	OR4K14
ENSG00000134775	-2.11968897446205	-1.45354344254003	6.22915780809112	0.0131384510163426	0.169480102660533	FHOD3
ENSG00000266524	-1.30329110652854	-0.875584290791146	6.22801077276591	0.0131467758303156	0.169480102660533	GDF10
ENSG00000229474	0.505740226663729	4.2469157529947	6.22773923469064	0.01314874736501	0.169480102660533	PATL2
ENSG00000046604	-1.64994951345032	-1.14410671713385	6.22694892883743	0.0131544872157347	0.169480102660533	DSG2
ENSG00000168887	-0.22258576525293	6.10102154916689	6.22437042294243	0.0131732324741772	0.169595108199735	C2orf68
ENSG00000122691	-2.20370968313316	-1.41161406149161	6.22370867509947	0.0131780477119563	0.169595108199735	TWIST1
ENSG00000272874	-2.37855337322711	-1.76134182360864	10.4453429922649	0.0132063960154811	0.169642209814926
ENSG00000173769	-2.25340999277171	-1.74179132052895	9.42217814753863	0.0132089781385847	0.169642209814926	TOPAZ1
ENSG00000283528	2.25528793668935	-1.01391411845535	6.21955885282945	0.0132093363084282	0.169642209814926	TCAF2C
ENSG00000042088	0.322043190516668	4.08922764968664	6.21918899757091	0.0132109840674753	0.169642209814926	TDP1
ENSG00000277825	-1.86918734769363	-0.769343716771021	6.21796832928999	0.013219894069139	0.16966262720626
ENSG00000144366	-2.52105586225976	-1.50166404941575	6.21304933807171	0.0132558622157897	0.170030091000318	GULP1
ENSG00000170577	-1.46368472222462	-1.76312107264244	6.20983081303181	0.0132794511616506	0.170238450788018	SIX2
ENSG00000226235	-2.2645995928597	-1.48862238340523	6.20847060936231	0.0132894333029246	0.170272241622546	LEMD1-AS1
ENSG00000170615	-1.9943866002646	-1.5042093436489	6.20238914806913	0.0133341584164888	0.170750897114574	SLC26A5
ENSG00000273706	-2.22855495840469	-1.35864583899605	6.2011328742884	0.0133434168665648	0.170775105540165	LHX1
ENSG00000279571	-1.99556540504539	-1.57700489354704	6.19492369133491	0.0133892748892921	0.171267446679919
ENSG00000230641	-1.90753030472759	-1.5365802554559	6.19207137340689	0.0134103953548654	0.171367068712069	USP12-DT
ENSG00000143603	-1.64035341914792	-0.387600297321375	6.19210196658471	0.0134118501442615	0.171367068712069	KCNN3
ENSG00000101349	-2.10225315571036	-1.63427060847161	6.18766566748241	0.0134430859043626	0.171671539995215	PAK5
ENSG00000239715	-2.62451876043869	-1.79240287205795	15.0980849041025	0.0134532877388901	0.171707215425107
ENSG00000116329	-1.33498422181657	0.0586606308191617	6.18125406084161	0.0134912242066896	0.17209663988038	OPRD1
ENSG00000148948	-2.55993004218109	-1.01050757670818	6.17925657042425	0.0135104165132974	0.172246663336197	LRRC4C
ENSG00000101307	-0.61121557918219	7.85655718962331	6.17313388658725	0.0135548822254266	0.172601310180058	SIRPB1
ENSG00000140937	-2.28724833995257	-1.27182822108926	6.17263361746072	0.013555666152301	0.172601310180058	CDH11
ENSG00000077585	0.455619006653919	3.34385370842657	6.17192279077319	0.0135605740718736	0.172601310180058	GPR137B
ENSG00000240247	-2.00430366428755	6.31166827596382	6.17079267249703	0.0135869222801722	0.172833384163733	DEFA1B
ENSG00000257319	-2.50942693229284	-1.65932956807222	7.24280900218141	0.0135937207408096	0.172833384163733	DBX2-AS1
ENSG00000168490	-2.04114111861804	-1.62755097764314	6.1644863517312	0.013616440758645	0.172965104552954	PHYHIP
ENSG00000206432	-2.40380029941779	-1.43244043543938	6.16315153109109	0.0136264938622684	0.172965104552954	TMEM200C
ENSG00000174482	-1.27440890066437	-0.400865204761077	6.16238885158411	0.0136322413746213	0.172965104552954	LINGO2
ENSG00000275183	0.495831155053842	2.31451555661895	6.1621647444489	0.0136339307109434	0.172965104552954	LENG9
ENSG00000237734	-2.50457813198455	-1.78337380827008	14.8543175916783	0.0136471368197624	0.173037930639197
ENSG00000163132	-2.3164975390197	-1.37715042924094	6.15693314117251	0.0136734285448709	0.17319396647626	MSX1
ENSG00000048540	-2.42696117852052	-1.22199944435383	6.15689446482124	0.0136743877233392	0.17319396647626	LMO3
ENSG00000146352	-1.93890516320413	-1.64179216627816	6.15573777196365	0.0136824700137672	0.173201687590987	CLVS2
ENSG00000161405	0.331200313107776	7.0020421903358	6.15029068434729	0.0137237488003208	0.173629393937683	IKZF3
ENSG00000134216	-1.51118652254077	-1.77454955866083	7.12812889419819	0.0137347605011131	0.173673911017348	CHIA
ENSG00000236197	-2.0216319908195	-1.64308442611524	6.14591462759866	0.0137570045157125	0.173839668180896	PPP1R9A-AS1
ENSG00000165863	-1.86668215503287	-1.1850418149359	6.14514399071857	0.0137628695794264	0.173839668180896	C10orf82
ENSG00000104848	-2.37716480034252	-1.38612912025952	6.14401252092902	0.0137714855130875	0.173853753389075	KCNA7
ENSG00000204961	-2.44582532158615	-1.40111319374318	6.14076894717417	0.0137962156809495	0.174071141563989	PCDHA9
ENSG00000139354	-1.27228631430663	-0.690377615291324	6.1383577027603	0.013814629652488	0.174208643136762	GAS2L3
ENSG00000248174	-2.1842510852236	-1.70912592503347	7.91593855127893	0.0138638045351806	0.174634923319027	LINC02268
ENSG00000168779	-1.80055668919962	-0.954050524793456	6.13126801477086	0.0138689190287247	0.174634923319027	SHOX2
ENSG00000179930	-1.83249900770358	-1.63970122448215	6.13099201974003	0.0138710369242527	0.174634923319027	ZNF648
ENSG00000197077	0.670679659913612	2.57058620648542	6.12827661554379	0.0138918919042618	0.174726933998142	KIAA1671
ENSG00000250295	-1.69462762173122	-1.67456694335962	6.12807753313743	0.0138934221830432	0.174726933998142	RDH10-AS1
ENSG00000137168	0.390935361940961	2.94654796242369	6.12690869242338	0.013902410184315	0.174745153607404	PPIL1
ENSG00000281974	-2.38349361460322	-1.64732594717812	7.36535316710601	0.0139322446915932	0.175015526237218
ENSG00000263590	-1.46179441268873	0.0769567908807116	6.12271947432	0.0139390224106439	0.175015526237218	LINC02591
ENSG00000137161	-0.477194063154855	8.59215677937898	6.12086072559763	0.0139490132971366	0.175046145209004	CNPY3
ENSG00000164604	-1.79731669658553	-1.12736555151627	6.11891737572984	0.0139640222450535	0.175139668612473	GPR85
ENSG00000135069	0.629390573327177	1.70632305870335	6.11769198587035	0.0139734948117001	0.175163689965162	PSAT1
ENSG00000134594	0.483984205226761	2.29600419273406	6.11473978187693	0.013996343404297	0.175355268878268	RAB33A
ENSG00000144040	-0.339412643506115	5.27108253639175	6.11182204500182	0.0140189632393819	0.175496669162195	SFXN5
ENSG00000211696	1.20781551830549	0.0128975822641674	6.11027326813663	0.0140309855459174	0.175496669162195	TRGV8
ENSG00000255409	-1.87298742088291	-1.67317020111396	6.10977962290667	0.0140348196860462	0.175496669162195	RSF1-IT1
ENSG00000259462	-2.28616199558602	-1.40106317541557	6.10872423664529	0.0140430205046125	0.175496669162195	CPEB1-AS1
ENSG00000203618	-1.03130022761021	7.36503996716799	6.11044487472438	0.0140454880186328	0.175496669162195	GP1BB
ENSG00000282997	-2.25543279752558	-1.60499406654113	6.10644959356023	0.0140607123599017	0.175592236572091
ENSG00000233508	-2.01078152498848	-1.70434745455655	6.09875358635057	0.0141207421167056	0.17624693633872	PTPRT-DT
ENSG00000280356	-2.44755073447846	-0.919512464344147	6.0972928684528	0.0141378635445832	0.176365662667572
ENSG00000279770	-1.53997238925288	-1.74372010165708	6.09386455955728	0.0141590148541276	0.176452105604219	LINC00552
ENSG00000228382	-0.763536875512974	1.12920466549767	6.09373649423956	0.014160018829228	0.176452105604219	ITPKB-IT1
ENSG00000241123	-1.42555815664613	-1.8163135449671	9.59350970610095	0.01418312725877	0.176645095971935	KRTAP10-5
ENSG00000141639	-2.2024995126579	-1.55739870785849	6.08740701602817	0.0142097310730752	0.176881389265165	MAPK4
ENSG00000171540	-2.20861882631706	-1.52191386065693	6.08485672137239	0.0142298123360455	0.17700876258691	OTP
ENSG00000239250	-2.19868761870727	-1.81543128371681	16.1844729457505	0.0142414480375397	0.17700876258691	RN7SL271P
ENSG00000145777	-1.7647425699807	-1.55707479652532	6.08225183798543	0.0142503537701904	0.17700876258691	TSLP
ENSG00000180846	-0.81210578764344	0.174506380974423	6.08223187605573	0.0142505113032692	0.17700876258691	CSNK1G2-AS1
ENSG00000149654	-2.08957560006291	-1.60825025227096	6.07982261208511	0.0142695376813128	0.177150157674059	CDH22
ENSG00000154380	-1.56339259140303	0.0544538898218107	6.07695025614622	0.0142963894650498	0.177388498405205	ENAH
ENSG00000183145	-2.63618581448456	-1.36853493628836	6.07405965317529	0.0143151555526585	0.177476420785216	RIPPLY3
ENSG00000126226	0.324376116274926	4.76937337523842	6.07360136948784	0.0143187896655602	0.177476420785216	PCID2
ENSG00000070915	-0.845375723691972	0.209562364927298	6.07194671148623	0.0143319187794191	0.177544208161077	SLC12A3
ENSG00000183775	-2.36290980523093	-0.964592656309014	6.06927402191602	0.0143569666836675	0.177732045226373	KCTD16
ENSG00000265369	-1.99085417085615	-1.66915978434003	6.92996107590719	0.0143646626326062	0.177732045226373	PCAT18
ENSG00000196600	-2.41040870626532	-1.68291126606266	7.51421988284378	0.0143700859761076	0.177732045226373	SLC22A25
ENSG00000236666	-2.83453077656675	-1.39486134714135	6.06615197856958	0.0143779962432893	0.177735038361045	POTEH-AS1
ENSG00000164821	-1.41681079390646	2.9800790300322	6.06541785655417	0.0144007113760095	0.177920942576305	DEFA4
ENSG00000126778	-2.40760360602332	-1.40235354309948	6.0598280576437	0.0144284566936751	0.178168763583379	SIX1
ENSG00000071564	0.358873420284293	6.54097965833598	6.05101173757128	0.0144991109773845	0.178794113239451	TCF3
ENSG00000279117	-0.309077911016818	5.4601125242597	6.0508400469289	0.0145004904631628	0.178794113239451
ENSG00000225929	-1.90940436518761	-1.81595148659522	13.1988772365028	0.0145153039125896	0.178794113239451
ENSG00000245293	-2.34983571876048	-1.60339173832977	7.68087041497053	0.0145231095355576	0.178794113239451	CYP2U1-AS1
ENSG00000261426	-1.57146122872135	-1.74989925473919	6.04788084573282	0.014524288180504	0.178794113239451
ENSG00000222012	-1.923883984725	-1.44558517276254	6.04774489185855	0.0145253824846788	0.178794113239451
ENSG00000232860	-1.2502333012652	-0.65562672047578	6.04452763182536	0.0145513034151822	0.17895954044494	SMG7-AS1
ENSG00000135929	-0.636826121043005	6.49804034335552	6.0448979576148	0.0145542641185051	0.17895954044494	CYP27A1
ENSG00000115598	-1.94398179348186	-1.71655550676467	8.10175579500082	0.0145680832248436	0.1790344819647	IL1RL2
ENSG00000225953	-1.78291783889412	-1.63191803858726	6.03973919837148	0.0145899717737587	0.179208460928552	SATB2-AS1
ENSG00000256947	-2.38249458828963	-1.7791399051773	11.3858336019483	0.0145984569655115	0.179217709505628
ENSG00000282961	-2.0372277996565	-0.246425236892396	6.03326454977578	0.0146508614010692	0.179594145615849	PRNCR1
ENSG00000225921	0.254416214456053	4.99778733565147	6.03217462081245	0.0146512755159339	0.179594145615849	NOL7
ENSG00000172403	-1.38923568326483	-0.199920187764421	6.03208008333128	0.0146523655776845	0.179594145615849	SYNPO2
ENSG00000134333	0.31603369988164	7.21807984409269	6.0271347057908	0.0146922672927091	0.179896674417051	LDHA
ENSG00000112852	-2.11499694641471	-1.48856202779782	6.02709745113717	0.0146925707425782	0.179896674417051	PCDHB2
ENSG00000279114	-1.95895935261628	-1.04604980163971	6.02201343615161	0.0147340424584671	0.18030920596745
ENSG00000277870	-1.97048342384941	-1.70216274642994	6.0698731205164	0.0147493330359506	0.180377851518176	FAM230A
ENSG00000149043	-1.87755803491062	-1.47894398475133	6.01942343281025	0.0147552164327578	0.180377851518176	SYT8
ENSG00000274769	2.1397572196211	-1.50940652773611	6.01843804028812	0.0147632805566167	0.180381295066558
ENSG00000160209	-0.270753386523195	6.85520354304851	6.01468878819996	0.0147940049393458	0.180636894212585	PDXK
ENSG00000275620	-2.1276395864579	-1.47881976178094	6.01362469647655	0.0148027370228122	0.180636894212585
ENSG00000279494	-1.8046530131735	-1.2479973001661	6.01288769359452	0.0148087880994941	0.180636894212585
ENSG00000119547	-2.32522579058316	-0.934006360098647	6.01261297359384	0.0148153738846373	0.180636894212585	ONECUT2
ENSG00000203801	-1.81006787253033	-1.06074267925625	6.00529887996266	0.0148712444082231	0.181222767031437	LINC00222
ENSG00000135094	-1.05429965814726	-0.485659913733338	6.00239177361457	0.0148952422680023	0.18139049422806	SDS
ENSG00000265737	-2.15360416076842	-1.81244257511308	16.7764388398694	0.0149006601523093	0.18139049422806
ENSG00000204970	-1.82581044298647	-1.72746355190076	5.99770968575562	0.0149339767882168	0.18163834547469	PCDHA1
ENSG00000174950	-2.01381988156703	-1.46178044641443	5.99738174820119	0.0149366936955199	0.18163834547469	CD164L2
ENSG00000272912	-2.56838527838682	-1.65601876132713	9.40364017516919	0.0149654600083217	0.181892727882999
ENSG00000258633	-1.87801090362294	-1.80839345352492	12.6998642526984	0.0149922604314813	0.182122962411359	RRAGAP1-AS1
ENSG00000092969	-1.95810188947021	-1.24292701375079	5.9877519380332	0.0150167037726864	0.182318759106685	TGFB2
ENSG00000211959	1.02398285866387	2.23246721368807	5.98787211376154	0.0150241103586923	0.182318759106685	IGHV4-39
ENSG00000234350	-2.56927751658778	-1.57063872515947	8.86221105436128	0.0151049169589973	0.183089201012965	ERICH2-DT
ENSG00000175938	-0.262438288538901	5.60089980231281	5.9768236233566	0.0151080407187613	0.183089201012965	ORAI3
ENSG00000277559	-1.69544232674883	-1.75330725861864	6.80861498224695	0.0151112969858401	0.183089201012965
ENSG00000235881	-2.26449694039576	-1.56249710464077	5.97463598199715	0.0151263936853646	0.183148243976247
ENSG00000279721	-2.12006931025227	-1.52191685391378	6.00711001069114	0.0151319737343392	0.183148243976247
ENSG00000283098	-1.52193135717774	-1.7923008357352	8.11732788625703	0.0151472619998216	0.183237598450869
ENSG00000170779	0.313073261940657	3.32114794333527	5.96966324360775	0.0151681978941179	0.183395143865344	CDCA4
ENSG00000126522	-0.355563998073071	4.87035950100951	5.9671058690834	0.0151897435143926	0.183508756718536	ASL
ENSG00000279985	-1.93015349077671	-1.60415680297273	5.96601232205418	0.01519896621419	0.183508756718536
ENSG00000011600	-0.521739869373961	9.89746266855842	5.96573018119103	0.0152013466606087	0.183508756718536	TYROBP
ENSG00000148584	-2.17020570467161	-1.54374615148988	5.96386706746156	0.0152170756112604	0.183603008077977	A1CF
ENSG00000269842	-2.34225373467137	-1.33720095176061	5.94839383249136	0.015348358639762	0.18509066417919
ENSG00000260519	-1.95186914550601	-1.67127423245855	6.97097498842301	0.0153763114764685	0.185256779671116	ATP8A1-DT
ENSG00000143878	-0.464503275341997	7.33499332070416	5.9449052892718	0.0153781190821998	0.185256779671116	RHOB
ENSG00000261003	-2.04851117476133	-1.26874721639026	5.9424567197868	0.0153990433190306	0.185412481064151
ENSG00000267943	-2.32665094500927	-1.46871976009147	5.93889982520459	0.0154294913204152	0.185682632307676
ENSG00000198668	0.240554450173263	8.66428924413195	5.93731126078845	0.0154431100215848	0.185750079958637	CALM1
ENSG00000091656	-2.4051238712345	-0.742266763492835	5.93353033293133	0.0154821918965369	0.186106675543429	ZFHX4
ENSG00000148175	0.384023484419258	6.38934748956134	5.93199044447433	0.0154888159946188	0.186106675543429	STOM
ENSG00000261789	-2.3627908398183	-1.54033226490431	6.08818374128951	0.015500241366982	0.186138955538624
ENSG00000223342	-1.83493778456646	-1.83098269007477	16.8809656745711	0.0155101643303471	0.186138955538624
ENSG00000175262	-0.829194074865583	0.421294833653491	5.9286140368369	0.0155178921330372	0.186138955538624	C1orf127
ENSG00000272418	-1.47964980172583	-1.78814534740293	6.81460031483749	0.0155236258976685	0.186138955538624
ENSG00000072657	-2.03974073015854	-1.21264752264227	5.92459873830589	0.0155525437804373	0.186359380425049	TRHDE
ENSG00000280219	-2.07877031954719	-1.60975595360437	5.92380496640799	0.0155594034466438	0.186359380425049
ENSG00000277954	-1.68231797665824	-1.04955833871042	5.9230269531245	0.0155661299725125	0.186359380425049
ENSG00000175985	-1.24487726509197	0.17440356657371	5.92213126631908	0.015574373205919	0.186361808036546	PLEKHD1
ENSG00000212930	-2.07908020525797	-1.49630542271631	6.18010666018931	0.0155932251243975	0.186491110388692
ENSG00000084207	-0.445490917381985	7.78954400745682	5.91699747563593	0.0156183617718409	0.186695404408318	GSTP1
ENSG00000099954	-1.42266541913983	-0.222342962129131	5.91395695277545	0.0156453695581187	0.186841728914758	CECR2
ENSG00000184672	-2.78079195216998	-1.56142296851825	7.56481957362667	0.0156467251628072	0.186841728914758	RALYL
ENSG00000274270	1.01479810868285	-0.498210323935437	5.91174706652413	0.015663992681865	0.186951607816822
ENSG00000126005	-0.425292942839387	6.30498939197702	5.90921478885373	0.0156860498958501	0.187118509771495	MMP24OS
ENSG00000125848	-2.05863144801296	-1.6761048662146	5.90759100023213	0.0157002107254235	0.187191092692318	FLRT3
ENSG00000089225	-2.31510921349158	-1.42411242997687	5.90341142446487	0.0157367212025858	0.187525866566167	TBX5
ENSG00000233725	-2.1577560625879	-1.59653985395638	5.90252561322198	0.0157444704606851	0.187525866566167	NRAD1
ENSG00000234474	-2.47463022962182	-1.48560343550034	5.89633237992266	0.0157987607751349	0.188060279528957	MIR3663HG
ENSG00000144381	0.38252950032409	5.92822737688055	5.89471428539185	0.0158129770578072	0.188060279528957	HSPD1
ENSG00000261707	1.25301678302852	-0.464457701940417	5.89463426787065	0.0158136804211725	0.188060279528957
ENSG00000171798	0.861374510367925	1.88651171465601	5.89321422457199	0.0158281260160428	0.188135540922995	KNDC1
ENSG00000149596	-2.28495385645018	-1.39827634885983	5.89099751053308	0.0158456822062347	0.188247679229169	JPH2
ENSG00000167720	0.421114133856421	2.1297560577894	5.88699246128022	0.015881002490512	0.188432238623586	SRR
ENSG00000260198	-1.87917695959401	-1.63521521317256	5.88655006505085	0.015884908958998	0.188432238623586
ENSG00000169604	-2.16092130736334	-1.44377324855339	5.88647104913967	0.0158856067939635	0.188432238623586	ANTXR1
ENSG00000198805	0.457906024802919	6.16846269582042	5.88408379944319	0.015906704963213	0.188585988561305	PNP
ENSG00000245479	-2.3092218411205	-1.74870391323161	10.3701966795487	0.0159429706185673	0.188919311348237	LINC01585
ENSG00000105894	-2.32987873875643	-1.76578475663253	9.43521105622577	0.0159532808980798	0.1889448874071	PTN
ENSG00000261250	-2.30979082219401	-1.55554566758164	5.87611651403466	0.0159773292236036	0.189133062688807
ENSG00000277893	-1.76899686216746	-1.62312262590398	5.87499303186375	0.0159873142111319	0.189153731519549	SRD5A2
ENSG00000188064	-2.21819681217463	-1.38699848984536	5.87408410213768	0.0159953970911346	0.189153731519549	WNT7B
ENSG00000183638	-2.0775634748148	-0.862447951516423	5.87303558412641	0.0160092904551047	0.189167927593874	RP1L1
ENSG00000135097	-2.32612839141776	-1.3578023251388	5.87148153765341	0.0160185644786939	0.189167927593874	MSI1
ENSG00000250986	-1.73554866764689	-1.68613797489557	5.87119894511893	0.0160210821411155	0.189167927593874	LINC02600
ENSG00000245526	-2.52895718405735	-1.3803324274016	5.87025018669142	0.0160295377846095	0.189171398559918	LINC00461
ENSG00000248540	-2.17121800683632	-1.54028162301958	5.86636854940037	0.0160641804247415	0.189483752613058
ENSG00000183960	0.93174712740305	0.642054712352657	5.85957874717385	0.016124964513657	0.189946945731188	KCNH8
ENSG00000242221	-2.25185045983645	-1.67473268622882	6.56506147073331	0.0161255390863509	0.189946945731188	PSG2
ENSG00000204544	-1.47246014130479	-1.77408643462044	5.85923649635854	0.0161280347397954	0.189946945731188	MUC21
ENSG00000130202	-1.53072266990538	4.04119902377187	5.85480792741477	0.0161866841781327	0.190534679728226	NECTIN2
ENSG00000232821	-1.72653231223352	-1.82319212173108	13.6315696901365	0.0161994956750583	0.190534679728226
ENSG00000253276	0.397208408208818	4.97546589692364	5.85094512497203	0.0162025996092991	0.190534679728226	CCDC71L
ENSG00000170468	0.335617365989049	4.14985144916036	5.84516815218567	0.0162547635871832	0.191051171614469	RIOX1
ENSG00000010438	-1.62810697777745	-1.20138380284465	5.83897757646698	0.016310855624764	0.191613285185393	PRSS3
ENSG00000204262	1.17800260491188	-0.453763012368139	5.83544846154324	0.0163429223097799	0.1918927321662	COL5A2
ENSG00000248550	-2.14078216636579	-1.65011807943519	5.83238320995093	0.0163708272435437	0.192123055114357	OTX2-AS1
ENSG00000109158	-2.40159502064528	-1.293249792247	5.83138167945893	0.0163799555206283	0.192132899320407	GABRA4
ENSG00000274767	-1.26051698227975	0.862248881403868	5.83039836259698	0.016395216370794	0.192214630775045
ENSG00000235961	-1.09282476070088	1.50173541467617	5.82724679455338	0.0164247732368565	0.192458915708919	PNMA6A
ENSG00000104938	-1.83412020468312	-1.67235337277754	5.82561037731324	0.016432660030544	0.192458915708919	CLEC4M
ENSG00000151303	-2.20643428039529	-1.13451121586826	5.82315895636077	0.0164551000226351	0.192624398143756
ENSG00000140557	-2.17304434817819	-1.44743426150676	5.82222546913299	0.0164636533994914	0.192627238007779	ST8SIA2
ENSG00000268531	-1.90761200331904	-1.60272631957195	5.82057343895561	0.0164788019626576	0.192707200752007
ENSG00000171804	-2.22437971932595	-1.48271655033563	5.81162164938188	0.0165611387047291	0.193509059529369	WDR87
ENSG00000079482	-0.813332821165443	0.284279303781422	5.8113039944801	0.016564068258964	0.193509059529369	OPHN1
ENSG00000186766	-1.71442827257454	-1.67214990027953	5.80916918423762	0.0165837703775055	0.193540960194416	FOXI2
ENSG00000149516	-1.09199988357798	2.36893667390985	5.80997344933043	0.016588013630438	0.193540960194416	MS4A3
ENSG00000113889	-2.14304958154977	-1.5877151074994	6.55266387273545	0.0165918495084263	0.193540960194416	KNG1
ENSG00000260388	-1.20849545671172	-0.611467677895938	5.80715487114081	0.0166023827235955	0.193566411854877	LINC00562
ENSG00000164778	-2.35903629287805	-1.02597672999516	5.80477832642581	0.0166287289993295	0.193776108972579	EN2
ENSG00000149926	-2.02034526151177	-1.42535264770929	5.80314790721102	0.0166394717181218	0.19380341476026	TLCD3B
ENSG00000203499	-2.02863954798248	-1.38742411245215	5.80208961042679	0.016649281797659	0.19380341476026	IQANK1
ENSG00000138095	0.393677690530328	5.48780856374043	5.80134833140396	0.0166561567953421	0.19380341476026	LRPPRC
ENSG00000104055	-1.94083393476136	-1.67979964187339	6.62695880984203	0.0166657988730318	0.193818307214818	TGM5
ENSG00000069122	-1.78010278682259	-1.69854733230914	5.79781840831855	0.0166889355240401	0.19399004391986	ADGRF5
ENSG00000273406	-1.86042622803805	-1.32627138438089	5.79593654122123	0.0167064378135561	0.194096148191781
ENSG00000116652	-1.59792817045305	-0.997996288115421	5.7943026190721	0.0167216495391314	0.194144106719708	DLEU2L
ENSG00000271384	-1.87953850815878	-1.79512212090335	10.4589582410064	0.0167273181948078	0.194144106719708
ENSG00000226954	-1.88844931358171	-1.39024141707199	5.79183850170464	0.0167446175213797	0.194217966749854
ENSG00000163638	-2.41693726667282	-1.43797941517546	5.79121431535482	0.0167504407426421	0.194217966749854	ADAMTS9
[truncated: 21,179 more rows]
