# Supplementary material for: Vaccination History, Body Mass Index, Age, and Baseline Gene Expression Predict Influenza Vaccination Outcomes
Source: Viruses. 2022 Nov 4;14(11):2446. doi: 10.3390/v14112446 (PMC9697051; doi:10.3390/v14112446)
Supplement: Supplementary file 1 [file viruses-14-02446-s001.zip › Table S5.csv]

	logFC	logCPM	F	PValue	FDR	hgnc
ENSG00000211637	0.0205066494953106	2.53222817597584	138.432293567201	3.78596837502289e-26	8.77511749962805e-22	IGLV4-69
ENSG00000116176	-0.0255565496641941	-1.48229770282701	86.9267524760026	3.48325182267372e-18	4.03674053729658e-14	TPSG1
ENSG00000211638	0.0176883726480034	2.30963300652241	81.788655211867	2.8438652163739e-17	2.19717026617048e-13	IGLV8-61
ENSG00000273956	0.0217313809546927	-1.70478762695014	84.0830910549435	2.62872305046341e-12	1.52321357159102e-08
ENSG00000181433	0.0136059291621492	-1.76219495066388	64.2519982668096	1.11257377583235e-11	5.15744699524846e-08	SAGE1
ENSG00000260515	-0.0133890992577254	-1.77027655818332	58.619296859232	4.94297173541296e-11	1.90946998139003e-07
ENSG00000122176	-0.0210762289680024	-1.22412056952542	38.5937067859026	1.86940019093134e-09	6.18985108934381e-06	FMOD
ENSG00000211669	0.0118951024353335	1.50656133262324	35.9103774413955	6.44476695172214e-09	1.8672101050877e-05	IGLV3-10
ENSG00000274175	-0.0181960518827742	-1.66204002890499	35.9941139605086	7.98676449092795e-09	2.05685808189698e-05
ENSG00000273003	-0.0143000982050771	-1.73569752093806	40.8298873572885	1.58590491538486e-08	3.67581041287903e-05	ARL2-SNX15
ENSG00000185686	-0.0177561358737273	-1.39312482291902	33.1056520078885	2.27406886455735e-08	4.79166983115548e-05	PRAME
ENSG00000282692	-0.0133642673986866	-1.75080673904277	38.2803819926214	2.96292823725408e-08	5.39026565470593e-05
ENSG00000182013	0.0122833114652743	-0.934258101027491	32.4901466458932	3.02327437704621e-08	5.39026565470593e-05	PNMA8A
ENSG00000165949	0.0146484923377522	3.97512734151057	30.5489486669867	7.59380167081047e-08	0.000125720810804318	IFI27
ENSG00000169807	0.0132554457848663	-1.66686831714613	28.7522474007738	1.71588276736986e-07	0.000260245693001968	PRY2
ENSG00000265257	0.0324517044632677	-1.82638420229351	179.924766853706	1.79650146174454e-07	0.000260245693001968
ENSG00000217576	0.0216628199964834	-1.77912606484284	102.221969817737	2.27206074366847e-07	0.000309775434804398
ENSG00000277865	-0.0165517610562324	-1.61237265107484	27.2909753558636	3.41719800807972e-07	0.000440021196840399	GOLGA6L22
ENSG00000241294	0.00801108178645731	1.65452467795294	26.6424312922721	4.66764521510181e-07	0.000569403583134894	IGKV2-24
ENSG00000172782	-0.0156651726960867	-1.71927469289805	37.889211614442	6.3246215717067e-07	0.000727869457270547	FADS6
ENSG00000024422	-0.011227272534787	0.0754858158638408	25.9062766392393	6.59472715621775e-07	0.000727869457270547	EHD2
ENSG00000118113	0.00943558798272114	2.85780553396954	25.7153162655908	7.2948989213629e-07	0.000768550759997042	MMP8
ENSG00000223569	-0.0140094242604103	-1.70257449644129	28.6648497809059	9.59606639429563e-07	0.000967033160378192	USP17L15
ENSG00000259040	-0.0193371594546085	-1.64468571043426	25.0612057824001	1.10237732196165e-06	0.00106462089868446	BLOC1S5-TXNDC5
ENSG00000278599	-0.0213408883107982	0.405899558911035	24.4868410289764	1.30850902684121e-06	0.00121314488896502	TBC1D3E
ENSG00000227706	-0.0153519796992767	-1.76613679791406	48.2481303390697	1.67045102603551e-06	0.00148914284159428
ENSG00000115155	0.0101691493479704	1.41612926882453	23.2330045321575	2.37364344431094e-06	0.0020376410278607	OTOF
ENSG00000189058	-0.0155892108035024	-1.36779129415011	22.6724447036761	3.07740301033719e-06	0.00254743024905698	APOD
ENSG00000185640	0.0106899852050071	-0.101339673776339	22.4934270213009	3.36743921414936e-06	0.00269139676226048	KRT79
ENSG00000280719	-0.0165715675111355	-1.50363933460394	22.3758311171984	3.55027425375242e-06	0.00274294188844912	PCAT5
ENSG00000226235	-0.0145266959584903	-1.48862797879765	22.0602538700116	4.13435918649022e-06	0.00309116700724098	LEMD1-AS1
ENSG00000260102	-0.0143263723863502	-1.73656080844459	36.2677633678308	4.58476378573358e-06	0.00332080171955415	LINC01070
ENSG00000280309	-0.0143413592956823	-1.60170394614559	19.6316166330891	1.34598033369016e-05	0.00927450852795286
ENSG00000012223	0.00832395406391334	6.07743133587289	19.6304870875411	1.36048533070324e-05	0.00927450852795286	LTF
ENSG00000264558	-0.011591817100468	-1.68820598369539	20.856352894384	1.41904510921725e-05	0.0092873457663246
ENSG00000118160	0.0232977124732442	-1.13955145591242	19.4970788897541	1.44250775557721e-05	0.0092873457663246	SLC8A2
ENSG00000227151	-0.0113909161887774	-1.73277880164236	23.1084610471067	1.70687326460095e-05	0.0106924077099786	PRR20D
ENSG00000197430	-0.0140314414066768	-1.59314431213281	19.0856376452194	1.75870525576431e-05	0.0107271764258172	OPALIN
ENSG00000211673	0.00659609730495955	3.34805704225988	19.0273249349712	1.82286660681218e-05	0.010833436464793	IGLV3-1
ENSG00000164379	0.0105761992263467	-1.21189916694295	18.806549789354	2.0169855023894e-05	0.0116874224935954	FOXQ1
ENSG00000269547	0.016020014025836	-1.74486809231298	29.9493642978986	2.3232822388471e-05	0.0129630225555029
ENSG00000246740	-0.0136987200497328	-1.73486985013241	28.9226098595561	2.38760668867515e-05	0.0129630225555029	PLA2G4E-AS1
ENSG00000142661	-0.0131649704412733	-1.62508894323989	18.4489071414404	2.40490969836321e-05	0.0129630225555029	MYOM3
ENSG00000218336	-0.0154786263425049	-1.4682248551054	18.3027102220261	2.58447566920199e-05	0.0133979586083624	TENM3
ENSG00000254008	-0.0126715466525676	-1.78034357301975	39.1190278400788	2.6012086348102e-05	0.0133979586083624	LINC00051
ENSG00000133742	0.00947457971965284	5.83038182300244	18.2098372244368	2.73013593013761e-05	0.0137563240410281	CA1
ENSG00000226650	-0.0117439729587705	-1.68512875898723	18.8097480020423	2.92123377017937e-05	0.0144060332606846	KIF4B
ENSG00000261713	-0.0117454779768436	-1.71505186875281	20.9801431648598	3.10911599555035e-05	0.0148966757975345	SSTR5-AS1
ENSG00000256925	-0.015253664377301	-1.51242130270157	17.902071547101	3.14926703804983e-05	0.0148966757975345	ADGRA1-AS1
ENSG00000203527	-0.0136598550878919	-1.63093279746772	20.6019763050175	3.28807079380128e-05	0.0152421809717452	SCUBE1-AS1
ENSG00000162782	-0.0123711070592768	-1.71606293327846	21.1956572346405	3.3758954862348e-05	0.0153424520745	TDRD5
ENSG00000277946	-0.0106965286933328	-1.82443799033141	56.9477078431212	3.49506265898792e-05	0.0155785696750042	RN7SL478P
ENSG00000167749	-0.0111213518155687	-1.76125902089806	27.76788005678	3.56814313916368e-05	0.0156042305055728	KLK4
ENSG00000275038	-0.0160280397742624	-1.43047311635337	17.6015818424587	3.65359810738746e-05	0.0156820549875975
ENSG00000258183	-0.014218876812751	-1.78112828095554	38.386364699666	3.72953941246372e-05	0.0157169571821971	LINC02392
ENSG00000239862	0.0104853395318456	-1.06739311346217	17.4969015514961	3.84787602420352e-05	0.0159260840158909	IGKV1-37
ENSG00000197641	-0.0142087656759485	-1.58415656604092	17.853852164635	3.97830701652688e-05	0.0160954939030254	SERPINB13
ENSG00000152785	-0.0102424826640165	-0.963127612457032	17.3920879508464	4.05288248326288e-05	0.0160954939030254	BMP3
ENSG00000096006	0.00724188172583116	2.19730361370406	17.3821223018572	4.0971358196501e-05	0.0160954939030254	CRISP3
ENSG00000223591	-0.0123782888702861	-1.65229437999078	17.2610314244318	4.58559557948992e-05	0.0174542290401992	CENPVL1
ENSG00000170745	-0.0113885970845765	-1.69452269379319	22.2622725287196	4.5936145113994e-05	0.0174542290401992	KCNS3
ENSG00000269155	-0.0121548466896224	-1.65019114846757	17.0848396484478	4.71984025188788e-05	0.0176445898964931
ENSG00000284377	-0.0140737445666428	-1.75098279792934	31.9414509381764	5.36765517953159e-05	0.0197478590081243
ENSG00000215853	-0.0131356496200311	-1.697064299961	21.0809157504959	5.88062289965969e-05	0.0210550791196194	RPTN
ENSG00000099338	-0.00322561538500427	1.84285317645149	16.6115216058908	5.97164136657969e-05	0.0210550791196194	CATSPERG
ENSG00000204460	-0.0137330304731725	-1.59307675879076	16.6035134124341	5.99549237162344e-05	0.0210550791196194	LINC01854
ENSG00000178287	-0.014061273140292	-1.72124104656134	27.2282783230826	6.86534332492923e-05	0.0237499891918223	SPAG11A
ENSG00000107807	-0.0117733940653028	-1.71709663043037	21.4356999683665	6.99579139453181e-05	0.0238453607268321	TLX1
ENSG00000211639	0.0101534507723655	0.139477158182168	16.255600517536	7.15967578156661e-05	0.0240502848210364	IGLV4-60
ENSG00000067842	-0.0133730613184527	-1.41364893925716	16.1870843070491	7.37842878572629e-05	0.0244310317707949	ATP2B3
ENSG00000280650	-0.0131217345136071	-1.58339894117066	16.1127520671474	7.65734981870052e-05	0.0249974724081466	KCNIP4-IT1
ENSG00000214548	-0.00743845019642907	2.80920593610469	16.0792461279743	7.83463198088238e-05	0.0252209861184572	MEG3
ENSG00000248339	-0.0144679419815805	-1.55589541021401	17.9354550108044	8.13126804745477e-05	0.0257400218081148	LINC02504
ENSG00000242550	0.00651498217538095	0.583747983622292	15.9725268180577	8.21797227457286e-05	0.0257400218081148	SERPINB10
ENSG00000196415	0.00755985118080511	0.888374482261531	15.8919169770583	8.5721258694891e-05	0.0261917750969532	PRTN3
ENSG00000081277	-0.0120693358972905	-1.61911349022884	15.8831497325855	8.588208246477e-05	0.0261917750969532	PKP1
ENSG00000182601	-0.0113381068106942	-1.67167715802959	16.0850648035073	9.00255955346048e-05	0.0269776660866547	HS3ST4
ENSG00000266340	-0.00848190727185799	-1.04064923505051	15.7566032992079	9.1494456682609e-05	0.0269776660866547
ENSG00000237353	-0.0117231395902638	-1.65394614928483	15.7466618893494	9.19507990700544e-05	0.0269776660866547	PATE4
ENSG00000273025	-0.0108284078518346	-1.79979524915032	35.7848115311995	0.000109501181733005	0.0314943015265029
ENSG00000070601	-0.011783308650674	-1.54889579452341	16.0497155278556	0.000110062922756352	0.0314943015265029	FRMPD1
ENSG00000268643	-0.00821335359877957	-1.79258504111258	17.5353374835588	0.000116342198214966	0.0328851154905667
ENSG00000162814	-0.0126286668537202	-1.6158282831105	17.150773786542	0.000118874496335919	0.0331960611575173	SPATA17
ENSG00000224109	-0.0118328901397512	-1.71820812593828	20.754087270233	0.000127911171412799	0.0350101133910325	CENPVL3
ENSG00000137868	-0.0121968105907896	-1.66926460912795	17.8999658609329	0.000128391562612726	0.0350101133910325	STRA6
ENSG00000204362	-0.0123034876200423	-1.61750494827549	14.9545093837477	0.000136830274856389	0.0368773501235045	LINC02783
ENSG00000124469	0.00721535758498049	2.69323932213374	14.9207601742855	0.000139928217346371	0.036881906482296	CEACAM8
ENSG00000139515	-0.0111902442326621	-1.71488945711626	17.5245993654374	0.00014207941816122	0.036881906482296	PDX1
ENSG00000283977	0.00969656160821236	-1.68541116060061	14.8551982804105	0.000143843064596497	0.036881906482296
ENSG00000121634	-0.0129680298844348	-1.5694139140402	14.843267404599	0.000144709714054482	0.036881906482296	GJA8
ENSG00000255537	-0.0131222459996125	-1.49567898902946	14.8419818329042	0.000144803412282722	0.036881906482296
ENSG00000260597	-0.0117503226473177	-1.67814408178064	16.1145558798807	0.000147418377612842	0.0371398169164179
ENSG00000278784	-0.00197818507525022	3.45421717904799	14.773538688771	0.00014988168215291	0.0373543831068834
ENSG00000281769	-0.0127841900547279	-1.65212977315633	16.7266870822199	0.000155127224482228	0.0380630248847086	LINC01230
ENSG00000133985	-0.00211303038942967	5.22526993623332	14.6940138371013	0.000156009464321655	0.0380630248847086	TTC9
ENSG00000112273	-0.0115314658147863	-1.71681724053626	19.0929335253519	0.000158081244205722	0.038166740397919	HDGFL1
ENSG00000124493	-0.0131534223776455	-0.890194432568906	14.5911702755596	0.000164465438049122	0.0392859722678251	GRM4
ENSG00000249346	-0.0109647061914848	-1.66780845837517	14.5696363266766	0.000166106880759637	0.0392859722678251	LINC01016
ENSG00000148346	0.00630074336576365	4.91052193407006	14.5287440936765	0.00017052250796585	0.0399229362589139	LCN2
ENSG00000245975	0.00957097853141406	-1.71588950643416	18.3551407414377	0.000173035281968218	0.0401061176545936
ENSG00000175984	-0.00425259362580354	0.482909127329244	14.3802933115054	0.000182766293680669	0.0419421500488174	DENND2C
ENSG00000007174	-0.0119069063941376	-1.5502903811744	14.3077086503259	0.000189593329239423	0.0428097042649079	DNAH9
ENSG00000137558	-0.0107242238501141	-1.64948630609677	14.3009636574015	0.000190240725657327	0.0428097042649079	PI15
ENSG00000186788	-0.0136169753956007	-1.53563808146452	14.2616828955773	0.000194055758529362	0.0432483112614764	SPATA31D3
ENSG00000183629	-0.0135438237315627	-1.53618133769288	14.056014835071	0.000215335157196699	0.0475336978429057	GOLGA8G
ENSG00000178171	-0.0140700545737264	-1.28091200912432	13.9173839150595	0.000231051072134606	0.0492228934261288	AMER3
ENSG00000166173	-0.0115439576843803	-1.51302203847892	13.9156689860168	0.000231200885961531	0.0492228934261288	LARP6
ENSG00000248050	-0.0135220314779693	-1.60888699035305	17.1006528399597	0.000231426528754342	0.0492228934261288	SYBU-AS1
ENSG00000154493	-0.0101869873946417	-1.71133241239809	15.9799100468773	0.000231482241066876	0.0492228934261288	C10orf90
ENSG00000279298	-0.0124859893925508	-1.56365955028005	13.8935483354967	0.00023380762265916	0.0492653916181274
ENSG00000259112	0.00899654450335406	-1.66798396237278	13.8739328841414	0.000236144075144942	0.0493094357991844	NDUFC2-KCTD14
ENSG00000261623	-0.010247442305493	-1.64786429707608	13.7779891459597	0.000247918092772346	0.0507008618587531	LINC02179
ENSG00000234255	-0.0113818412256629	-1.67339450538019	14.1894451281077	0.000248129919193201	0.0507008618587531
ENSG00000197653	0.00503934359722679	0.0959350841612246	13.7545829238459	0.000250879741507334	0.0507008618587531	DNAH10
ENSG00000101825	-0.0143229478425763	-1.43052759058458	13.7442078689209	0.000252203980706584	0.0507008618587531	MXRA5
ENSG00000177511	-0.0141513329157762	-1.4909066494743	13.7322043026246	0.000253744929485519	0.0507008618587531	ST8SIA3
ENSG00000102128	-0.0110192649710829	-1.7149247214824	20.9545538540217	0.000258064470535195	0.0511232333167928	RAB40AL
ENSG00000259288	-0.0111651498960238	-1.54866864991012	13.6601014747614	0.000263204232734192	0.0516995568331618	BUB1B-PAK6
ENSG00000278196	0.00589812570261354	3.35702830984095	13.6206293819084	0.000269659507891432	0.0520309965066447	IGLV2-8
ENSG00000173825	-0.00262636616168352	5.00661557257927	13.6109390568431	0.000269858366151389	0.0520309965066447	TIGD3
ENSG00000175785	-0.0107444686516327	-1.7366254712688	19.1600752071757	0.000271626135874709	0.0520309965066447	PRIMA1
ENSG00000233517	-0.01071905526632	-1.64709788038791	13.556682583846	0.000277400365571779	0.0527015219116614
ENSG00000284356	-0.0121124473709729	-1.534653566971	13.5238093699764	0.000282073658288232	0.0531536849740216	TAF11L10
ENSG00000278905	-0.0106603751198738	-1.70457319945478	15.2386246931542	0.000289548617540566	0.0538718768006789
ENSG00000225174	-0.011397425906249	-1.730433642373	20.374146655604	0.000290533462770078	0.0538718768006789	OSTM1-AS1
ENSG00000183876	-0.0106895965100115	-1.63431137005333	13.4195765661598	0.000297426568941442	0.0547123255152757	ARSI
ENSG00000229571	-0.0104680918513189	-1.80968678437431	37.4330487915932	0.000315728593186775	0.0569796144339581	PRAMEF25
ENSG00000159251	-0.0112579728469724	-1.75201171792636	22.4713521401791	0.000316932707528276	0.0569796144339581	ACTC1
ENSG00000121413	-0.00204747223510303	5.2912113189203	13.2935524762287	0.000317127028301864	0.0569796144339581	ZSCAN18
ENSG00000174279	-0.0104043992505119	-1.68075861020923	13.3234930656449	0.000323939672077429	0.0576113377412249	EVX2
ENSG00000139874	-0.010693266168061	-1.61726967280504	13.2213479923148	0.000329005933745533	0.0576113377412249	SSTR1
ENSG00000283769	-0.0114832766910143	-1.78283514534925	28.9751042170925	0.000332708212852175	0.0576113377412249
ENSG00000273540	-0.0134998410517275	-1.39462586311312	13.1980376026063	0.00033293656819751	0.0576113377412249	AGBL1
ENSG00000172380	-0.0129748801521073	-1.52687850674164	15.8359630400957	0.000333070983575983	0.0576113377412249	GNG12
ENSG00000260634	-0.00968671434762339	-1.66125601933174	13.161438430451	0.000339204393039951	0.0582376253472592
ENSG00000160179	-0.00285843079413306	5.19436270072137	13.0831978858184	0.000353223612353149	0.0600873866763191	ABCG1
ENSG00000206262	-0.0135827779318527	-1.21931703542741	13.0579682080809	0.000357731938491572	0.0600873866763191	FOXL2NB
ENSG00000102837	0.00800271122636186	2.65164135133917	13.0562017285581	0.000359593624544902	0.0600873866763191	OLFM4
ENSG00000119614	-0.00954367317888347	-1.71237728965291	13.9299521545468	0.000361561560721592	0.0600873866763191	VSX2
ENSG00000134588	-0.0120327907468405	-1.65013784654615	15.3940690517097	0.00036294046659266	0.0600873866763191	USP26
ENSG00000249717	-0.00966475925784749	-1.70289982850289	13.8628104013767	0.000382637093819436	0.0616683683455845	PARM1-AS1
ENSG00000196275	-0.00162715069962565	3.972309999784	12.919249679464	0.000383812809419207	0.0616683683455845	GTF2IRD2
ENSG00000206028	0.00329089966980592	1.88144353924477	12.9158098549754	0.00038448756885854	0.0616683683455845
ENSG00000136379	0.00316504312350809	1.25936066459027	12.912035698984	0.00038522929698999	0.0616683683455845	ABHD17C
ENSG00000197085	-0.0119305569609124	-1.44910124638473	12.9091716114425	0.000385793140482775	0.0616683683455845	NPSR1-AS1
ENSG00000156968	-0.009463881153652	-1.00311165679416	12.8807518691315	0.000391433658229081	0.0618437553264307	MPV17L
ENSG00000224063	0.0121793303188193	-1.7809614496824	28.79380894442	0.000392226768184715	0.0618437553264307	CALCRL-AS1
ENSG00000230448	-0.0113018052970919	-1.74368712387067	18.819172547153	0.000397332037606253	0.0622254187002549	LINC00276
ENSG00000283025	-0.00961313120911544	-1.70004728877385	12.8107090001001	0.000405695423490553	0.0630932828053994
ENSG00000211696	0.00543144735208552	0.0129033983024362	12.7950137190453	0.000408962929303176	0.0630932828053994	TRGV8
ENSG00000168621	-0.0130303055727651	-1.37184179371502	12.7851025714906	0.00041104002517971	0.0630932828053994	GDNF
ENSG00000164588	-0.011881945906643	-1.59653503727473	12.71695107302	0.000425615777214516	0.0640491897462542	HCN1
ENSG00000179270	-0.0128669543032412	-1.47265770414209	12.7150925330734	0.000426020539137972	0.0640491897462542	PCARE
ENSG00000175894	-0.00508975716250983	1.335275637142	12.7073072320673	0.00042796476225515	0.0640491897462542	TSPEAR
ENSG00000178473	-0.0120891222938525	-1.76046519258953	25.2886195255431	0.000431056347749397	0.0640491897462542	UCN3
ENSG00000262370	-0.00263154192925892	4.25329641889493	12.6919913781743	0.000431084373130367	0.0640491897462542
ENSG00000101098	-0.0116495825243071	-1.60133918054417	12.6707385446892	0.000435797031882092	0.0642466403939467	RIMS4
ENSG00000256542	-0.0089946244759124	-1.78447558722404	22.1838290681254	0.000438796061324431	0.0642466403939467
ENSG00000122863	-0.0124593777219759	-1.31148071890012	12.6487453859376	0.000440728959471806	0.0642466403939467	CHST3
ENSG00000006071	-0.0107978877209804	-1.6163170695646	12.5852921549177	0.000455278351710561	0.0659527602246711	ABCC8
ENSG00000231933	-0.0109928874396477	-1.67313738379196	13.8843894313732	0.000463504716154735	0.0661946301433364	MYO18B-AS1
ENSG00000143340	-0.00994415295131956	-1.73216541118154	18.547531527399	0.000464911514624061	0.0661946301433364	FAM163A
ENSG00000230417	-0.0105950889594397	-1.34735631173207	12.5334572505345	0.000467525230325512	0.0661946301433364	LINC00595
ENSG00000153930	-0.0109187568487011	-1.69099520546601	15.0321745853704	0.000468371703490688	0.0661946301433364	ANKFN1
ENSG00000103449	-0.0107467828968206	-1.63009244484915	12.4894353165932	0.000478188691654566	0.0671724696676941	SALL1
ENSG00000183166	-0.0114839872987806	-1.17294351996934	12.4524198181678	0.000487346025337305	0.0675166338107602	CALN1
ENSG00000102452	-0.0114757540315719	-1.57630527982397	12.4442762387985	0.000489384474226678	0.0675166338107602	NALCN
ENSG00000182545	-0.00791554084798919	-1.0440152277666	12.4363665476214	0.000491372670249274	0.0675166338107602	RNASE10
ENSG00000104967	-0.0129894345631453	-0.871240692768674	12.4270083534993	0.000494508716734113	0.0675166338107602	NOVA2
ENSG00000180660	-0.0111414347956644	-1.67683019735288	15.6055504315857	0.000495203544215602	0.0675166338107602	MAB21L1
ENSG00000187912	-0.0025507445403857	3.56265150296852	12.4059304457608	0.000499100000274998	0.0676499403881514	CLEC17A
ENSG00000116574	0.00260458284994057	3.64212177796736	12.3508755519301	0.000513392812445963	0.0691826663190264	RHOU
ENSG00000239742	-0.0119785742570172	-1.74207704665903	19.6196782816115	0.000540821151578619	0.0720849385115344	RN7SL672P
ENSG00000211665	0.00677291283029382	-0.692419372424676	12.2482691914146	0.000541150198507507	0.0720849385115344	IGLV3-16
ENSG00000157214	-0.0111282251105186	-1.52954008033534	12.2237947160697	0.000547993431544055	0.072579381464732	STEAP2
ENSG00000279388	-0.0105025146172359	-1.66168097540124	12.1875595426398	0.000558286883028549	0.0733015538765743
ENSG00000170801	0.00692823385602604	-0.111984705471116	12.182807147678	0.000559771120724552	0.0733015538765743	HTRA3
ENSG00000135540	-0.00338302896808066	1.63471509775002	12.1464360590022	0.000570207289574569	0.0741364622511309	NHSL1
ENSG00000225953	-0.0110416336029397	-1.63191986235602	12.1384769941971	0.000572544082446822	0.0741364622511309	SATB2-AS1
ENSG00000146276	-0.0116735334145892	-1.77749113429454	27.1790182942527	0.00057623251601814	0.0741995403126024	GABRR1
ENSG00000225670	-0.0125002053594871	-1.39816014899465	12.0938260992855	0.00058583529647327	0.074502073780751	CADM3-AS1
ENSG00000259753	0.0116133227163736	-1.52780756361303	12.087138960788	0.000587852681573982	0.074502073780751
ENSG00000123171	-0.0077727931091307	-1.7217378147194	12.0859073015844	0.000588225019495963	0.074502073780751	CCDC70
ENSG00000172331	0.00562695763751038	5.56624456583177	12.0775218608752	0.000593188720859101	0.074722435717784	BPGM
ENSG00000224373	0.00462004465282156	2.60416181075711	12.0532052983284	0.000599528768508069	0.075112852953946	IGHV4-59
ENSG00000246777	-0.0108136828764063	-1.66917596561987	15.2278635123332	0.000606117478643909	0.0755300587097232	DYNC1LI2-DT
ENSG00000168158	-0.00876335846187474	-1.50219249875886	11.9786983876872	0.00062157090703196	0.076700340890803	OR2C1
ENSG00000186094	-0.0120148441094156	-1.32645969422925	11.9769598903495	0.000622127193350202	0.076700340890803	AGBL4
ENSG00000198010	-0.011859977787028	-0.923467516134705	11.9270016166065	0.000638797756300185	0.0783389121456385	DLGAP2
ENSG00000168928	-0.00996302776114695	-1.67409861142161	11.9018830976529	0.000646639531849913	0.0785103721183987	CTRB2
ENSG00000109705	-0.010267077301714	-1.73701482564545	17.028224284198	0.000646970449331873	0.0785103721183987	NKX3-2
ENSG00000250634	-0.0130600707259056	-1.67038151323155	18.8382130350437	0.000658996752390361	0.0792283362976217	LINC01182
ENSG00000141639	-0.0118146903336992	-1.55740274081653	11.8629853721503	0.000659723397421736	0.0792283362976217	MAPK4
ENSG00000283646	0.00635230090911328	0.399853418459216	11.8534568595237	0.000663563954647313	0.0792787904165743	LINC02009
ENSG00000006377	-0.0127820496251341	-1.33654578824128	11.8406137869896	0.000667370026334709	0.0793246280532609	DLX6
ENSG00000278913	-0.0113105218834756	-1.7929357389264	31.1114664286801	0.000709574573039865	0.083910813540398
ENSG00000115884	0.00802710875842064	-0.681340735039823	11.6738398807934	0.000727322054481605	0.0855729471003789	SDC1
ENSG00000259789	-0.00901876712217102	-1.73308611746466	13.8099092018249	0.000739042975347692	0.0865128185990344
ENSG00000226017	-0.0123746099685508	-1.61950537598736	13.5875063365637	0.000752939518273657	0.0872877744859515	PRICKLE2-AS3
ENSG00000268066	-0.0100552984615605	-1.64165973281528	12.549132685577	0.000753195051220567	0.0872877744859515	FMR1-AS1
ENSG00000255871	-0.0114285321054741	-1.72827752764693	17.4835162622432	0.000762951934829915	0.0878432224303973
ENSG00000185610	-0.011353216720068	-1.69804201733151	16.5131646028384	0.000765567819956004	0.0878432224303973	DBX2
ENSG00000251357	-0.0117401437286043	-1.79626460091695	23.5815256594253	0.000775188314594203	0.088087655525003
ENSG00000284234	-0.0126227568904047	-1.70761992736322	19.2093774642826	0.000778106898176473	0.088087655525003	TAF11L5
ENSG00000162951	-0.012415716488366	-1.36942225214854	11.5351981151653	0.000781248585266926	0.088087655525003	LRRTM1
ENSG00000254739	-0.00803045054174251	-1.58419948976899	11.5254858002514	0.000785177971029523	0.088087655525003
ENSG00000205809	0.00617513057189664	0.61156810254899	11.515583072806	0.000790040795048515	0.088087655525003	KLRC2
ENSG00000215182	-0.0131790245306469	-1.41068570681944	11.5101021628848	0.00079144302853377	0.088087655525003	MUC5AC
ENSG00000145242	-0.0124034464667769	-1.6465690392968	14.4844491084465	0.000794301492998776	0.088087655525003	EPHA5
ENSG00000086548	0.0068263818582742	1.8278024261084	11.4684524454708	0.000810978522532563	0.0893792311216993	CEACAM6
ENSG00000237271	-0.0113462512773769	-1.80183524096575	27.3004158544569	0.000818810379101687	0.0893792311216993
ENSG00000170777	-0.0109467572265745	-1.7462702091726	19.3493398140392	0.000820189804460616	0.0893792311216993	TPD52L3
ENSG00000178394	-0.00935190307809482	-1.766390360376	19.1264404044678	0.000821372690867286	0.0893792311216993	HTR1A
ENSG00000164512	-0.00254506913489212	2.62716558178496	11.4283090885563	0.000825617878148565	0.089421360652932	ANKRD55
ENSG00000122986	-0.00144788899970979	6.74412304477791	11.40235860358	0.000836771311519821	0.0902078393414252	HVCN1
ENSG00000214942	-0.0100664138526749	-1.82035875375901	37.9402917899626	0.000844203619665372	0.0905877384102037
ENSG00000178403	-0.010534738961129	-1.70617814100742	14.4517340366768	0.000854787262434904	0.09104080470579	NEUROG2
ENSG00000263571	-0.00977569672096953	-1.75453711629616	18.0779762357409	0.000856281621618009	0.09104080470579
ENSG00000248385	0.00712462093393893	-1.05273909657898	11.3199366368125	0.000873223184872898	0.0919628477541103	TARM1
ENSG00000141052	-0.00989847220688347	-1.64782449192178	11.3183338122054	0.000873947843654485	0.0919628477541103	MYOCD
ENSG00000110090	0.00226671411648269	6.31167169999343	11.3119822742569	0.000876856905412821	0.0919628477541103	CPT1A
ENSG00000203987	-0.00976598979896508	-1.66555499672814	11.2897816310137	0.000886959699780323	0.0926033870338213
ENSG00000177108	-0.00957686255819591	-1.7400793440702	15.6785170654016	0.000902990945884005	0.0936915798323528	ZDHHC22
ENSG00000141338	-0.00972623363909477	-1.66236683838674	11.241400580285	0.000909459721030479	0.0936915798323528	ABCA8
ENSG00000279030	-0.00970149935527922	-1.77389751774461	20.6367536111288	0.000909509252838009	0.0936915798323528
ENSG00000253734	-0.011113213560041	-1.55595083323866	11.2135577167934	0.000922670723359008	0.0946268231239605	LINC01289
ENSG00000091436	0.00188859010712426	3.809240858982	11.2033400817321	0.000927567670121479	0.0947099711809499	MAP3K20
ENSG00000049089	-0.00223762355948173	4.54652504194915	11.1829471707458	0.000937420483838274	0.0949386160888595	COL9A2
ENSG00000231953	-0.0101171027431539	-1.70113263100181	17.0623390376765	0.000937999097607594	0.0949386160888595
ENSG00000233651	-0.00976345751129657	-1.57152655220327	11.1671278607398	0.00094513687507352	0.0952451412628436
ENSG00000283462	-0.0112574454629153	-1.45879485663503	11.1245428476353	0.000966231938796874	0.0969494540148656
ENSG00000248975	-0.0105738657750386	-1.80273120354145	29.271138627857	0.000973636903703724	0.0972713627329523
ENSG00000154975	-0.00915545816654169	-1.6548606706035	11.0771177480078	0.000990289298185836	0.0976348206514613	CA10
ENSG00000159184	-0.010806522813862	-1.61197423994367	11.0641476022127	0.000996974226947872	0.0976348206514613	HOXB13
ENSG00000129451	-0.0101731392422634	-1.62125491445592	11.0617069246607	0.000998237299670844	0.0976348206514613	KLK10
ENSG00000171560	-0.0104043813912078	-1.71467879258533	14.5586411594609	0.00100006200163416	0.0976348206514613	FGA
ENSG00000226372	-0.00998420793364167	-1.75611999293101	17.8090771551734	0.00100370321377598	0.0976348206514613	DCAF8L1
ENSG00000251151	-0.0122578772365329	-1.50692846984433	11.0497692478756	0.00100443866173603	0.0976348206514613	HOXC-AS3
ENSG00000164093	-0.0121143001099913	-1.4067571095393	11.045316728094	0.00100676167640432	0.0976348206514613	PITX2
ENSG00000267512	-0.00223752398700416	1.87675497346881	11.0361804534801	0.00101154548630488	0.0976900053398937
ENSG00000226430	-0.00899463004134643	-1.76031370963149	17.5840290412809	0.00103216626442392	0.0992381115978002	USP17L7
ENSG00000249550	-0.010000440842886	-1.61950982062366	10.9821835474734	0.00104029495305005	0.0992381115978002	LINC01234
ENSG00000138075	-0.0106837237005488	-1.64670939412427	12.1507995885222	0.0010404202743233	0.0992381115978002	ABCG5
ENSG00000279887	-0.010152068118753	-1.4076408138323	10.9689540596653	0.00104746469655703	0.0995005603967166
ENSG00000205488	-0.00884460054020181	-1.69147136109906	10.9333499280727	0.00106701132049939	0.100747063503142	CALML3-AS1
ENSG00000055813	-0.00951739693684935	-1.65419275152953	11.6734729461236	0.0010692802494509	0.100747063503142	CCDC85A
ENSG00000174963	-0.0129397105555992	-1.43738905711924	10.9056586101724	0.00108247026033017	0.101576905643452	ZIC4
ENSG00000279446	-0.00998617359027472	-1.76254267354715	18.2054156419716	0.00113464904493633	0.10534806734111
ENSG00000275954	-0.0122500351816107	-0.0957132830820176	10.8141025993819	0.00113827126810026	0.10534806734111	TBC1D3F
ENSG00000278873	-0.0100438055737719	-1.51110084895508	10.8064300914861	0.00113976300427926	0.10534806734111
ENSG00000196616	-0.0109269775413548	-1.52462254328346	10.8046155850655	0.00114083893789881	0.10534806734111	ADH1B
ENSG00000182132	-0.00912635871102557	-1.79739086858586	24.6842942082841	0.00114821514991466	0.105573425404819	KCNIP1
ENSG00000262624	0.00764244690311606	-1.73247649739857	12.1827791675133	0.00115314242390419	0.105573425404819
ENSG00000279490	-0.00957380727987095	-1.67372107019139	13.094549670176	0.00115694408718716	0.105573425404819
ENSG00000166106	-0.010778016085531	-1.56452894017548	10.7680545423088	0.0011627400114402	0.105686227392788	ADAMTS15
ENSG00000279220	-0.00998935629141488	-1.37056903419773	10.7573935150091	0.00116920653844891	0.105691818820197	GPR1-AS
ENSG00000247373	-0.00242176474896528	2.2563728455956	10.7464707531512	0.0011758698115582	0.105691818820197	TMED2-DT
ENSG00000143297	-0.00407886430311308	4.40838228694633	10.7500451960066	0.00117648154524165	0.105691818820197	FCRL5
ENSG00000135569	-0.0116839121381476	-1.72507861766024	17.0853330985977	0.00118881861870856	0.106387791291224	TAAR5
ENSG00000260604	-0.0116724972015618	-1.34450873950701	10.7117753774339	0.00119729286883202	0.106698013069112
ENSG00000215498	-0.0104797729722892	-1.59755083950062	10.7050489034994	0.00120149199288283	0.106698013069112	FAM230B
ENSG00000182631	-0.0098457357576729	-1.78539977935877	22.0331389063844	0.00121906910220922	0.107845739125975	RXFP3
ENSG00000006116	-0.00896796720305829	-1.70828168185249	11.3395615219642	0.00125362425029447	0.110067492409094	CACNG3
ENSG00000276097	-0.00845622253857151	-1.40866705981893	10.6233912198892	0.00125368099042199	0.110067492409094
ENSG00000214773	-0.00717861665090033	-0.954205321789708	10.6160923722317	0.00125845682321151	0.110069857541118
ENSG00000144644	-0.0113640885696165	-1.6005150112411	11.2425657913463	0.0012840011519872	0.111881874814884	GADL1
ENSG00000204694	-0.00947112074541868	-1.7548359427271	17.2453832978079	0.00130783685213582	0.112485767995576	OR11A1
ENSG00000086991	-0.0108894543116262	-1.62992192772898	10.9406333349302	0.00130813454200102	0.112485767995576	NOX4
ENSG00000099985	0.00244179221951526	2.82847666893653	10.5408701356888	0.00130876990462866	0.112485767995576	OSM
ENSG00000253965	-0.0105101029017734	-1.74934539861562	19.3619008025477	0.00131208727089984	0.112485767995576
ENSG00000270154	-0.00728571863836582	-1.15077641081899	10.5314734965483	0.00131519730463375	0.112485767995576
ENSG00000276240	-0.00966014193842125	-1.78914059211832	24.888300798061	0.0013269316610521	0.113072139852447	OR4E1
ENSG00000074047	-0.011175782611994	-1.55843920303624	10.499823404634	0.00133708384974189	0.113428077116902	GLI2
ENSG00000279840	-0.0108878391951179	-1.52863462356731	10.4943643290269	0.00134089624342183	0.113428077116902
ENSG00000245025	0.00217089941269396	1.67279357785388	10.4738873470855	0.00135529548222784	0.113637977998009
ENSG00000111305	-0.0102362365156268	-1.72561801256654	16.7815473314972	0.00136408381339282	0.113637977998009	GSG1
ENSG00000135454	-0.0116924347033143	-1.4046726411344	10.4613883444551	0.0013641620089735	0.113637977998009	B4GALNT1
ENSG00000230732	-0.00366474492115684	0.643588297987302	10.4491282189978	0.00137291650468516	0.113637977998009
ENSG00000257985	-0.0111814149772397	-1.74988070282241	20.3176088786348	0.0013815102106211	0.113637977998009
ENSG00000175520	-0.00771906488391588	-1.74771077881992	11.508860426438	0.00138156860148117	0.113637977998009	UBQLN3
ENSG00000167774	-0.0118977315467645	-1.1318300200974	10.4346725642547	0.0013847587831194	0.113637977998009
ENSG00000261026	-0.00875213176560772	-1.61382639422757	10.4314077630048	0.00138567129570485	0.113637977998009
ENSG00000258135	-0.010087580151877	-1.65652660951392	10.5816234942113	0.00138750313976342	0.113637977998009	LINC02396
ENSG00000278898	-0.0101492779718849	-1.80810223438242	28.44209562027	0.00140988115512037	0.114902699246586
ENSG00000218823	-0.00990761726894012	-1.74748329767722	17.3895408545353	0.00141286000885654	0.114902699246586	PAPOLB
ENSG00000154165	0.005011897266677	1.29537555948412	10.369154114502	0.00143360384789021	0.116123017101634	GPR15
ENSG00000260981	-0.0105223917824146	-1.81717653337065	34.1495161382989	0.00144147285194631	0.116123017101634
ENSG00000276888	-0.0103874899068167	-1.5887478164282	10.3446900523747	0.00144985230804905	0.116123017101634
ENSG00000171487	-0.0105474182701362	-1.75878997172775	18.6394085405674	0.00146451713134293	0.116123017101634	NLRP5
ENSG00000112562	-0.00868061448713371	-1.5598633290468	10.3240858906216	0.00146554220014461	0.116123017101634	SMOC2
ENSG00000211670	0.00570982052696557	0.857592543149859	10.3251796587509	0.00146615622314204	0.116123017101634	IGLV3-9
ENSG00000110786	-0.00930509936999042	-1.65434842768815	10.3153945997241	0.00147221233431095	0.116123017101634	PTPN5
ENSG00000120324	-0.0103332857807338	-1.75239039721218	20.0042588871712	0.00147274539867167	0.116123017101634	PCDHB10
ENSG00000268388	-0.0107667455772616	-1.63021442084302	10.3144284794312	0.00147295569194411	0.116123017101634	FENDRR
ENSG00000239250	-0.00961805611913915	-1.81543260954013	29.3999547807845	0.00148359758543521	0.116565507915991	RN7SL271P
ENSG00000134762	-0.00958269831564433	-1.6752494371989	11.6551187088209	0.00150093238350205	0.116704100301672	DSC3
ENSG00000253490	-0.0100039233468958	-1.50490227034256	10.2780006322317	0.00150126515460676	0.116704100301672	LINC02099
ENSG00000104313	-0.0106756410552604	-1.54108804024384	10.2744885421073	0.00150402367968139	0.116704100301672	EYA1
ENSG00000166569	-0.0101224471963856	-1.60426365816994	10.2627100635813	0.00151331270564744	0.116704100301672	CPLX4
ENSG00000167261	-0.00191972511251471	8.00304686911995	10.2579749729724	0.0015170634665173	0.116704100301672	DPEP2
ENSG00000214614	-0.0085766333074252	-1.82059077387443	31.3881125381874	0.00151867522948144	0.116704100301672
ENSG00000187545	-0.009734048535517	-1.79516595338532	24.8202669982675	0.00152268181921593	0.116704100301672	PRAMEF10
ENSG00000186204	-0.00319647297650473	2.50036776648426	10.2461329892816	0.0015264852779993	0.116704100301672	CYP4F12
ENSG00000254656	-0.0102827476842234	-1.60541524249258	10.2352973916629	0.00153515863442192	0.116704100301672	RTL1
ENSG00000198491	-0.00862321219548473	-1.74913953386263	13.571206731397	0.00153648948256566	0.116704100301672
ENSG00000235563	-0.00836802053311233	-1.7699653270611	16.7465678795382	0.00154074789422347	0.116704100301672
ENSG00000237737	-0.0097407666578794	-1.58176656179806	10.2183312089111	0.00154884024961321	0.116907630001994	DCTN1-AS1
ENSG00000039139	-0.0108912275606234	-1.69011351463641	13.8478726879084	0.00155632436363722	0.116907630001994	DNAH5
ENSG00000229563	-0.0108208738761975	-1.54336127339916	12.1662151007723	0.00155856664382673	0.116907630001994	LINC01204
ENSG00000238230	-0.00867513288206978	-1.71668018236174	11.1094534570538	0.00157370665102299	0.117662492765841	LINC00391
ENSG00000226741	-0.010325929027302	-1.63101260544672	10.1608137533682	0.00159615459329864	0.118298023313109	LINC02554
ENSG00000274317	-0.0107753521006586	-1.43425951802051	10.1593225690415	0.00159740066235946	0.118298023313109	LINC02334
ENSG00000183206	-0.0108925608025965	-1.56025258177558	10.1582239555263	0.00159831932435399	0.118298023313109	POTEC
ENSG00000234186	-0.0107928889468337	-1.4658628422047	10.1530866670077	0.00160262228493901	0.118298023313109	C16orf82
ENSG00000170482	-0.00383130864736372	-0.15998326031263	10.1426694956019	0.00161138393389976	0.11856716450771	SLC23A1
ENSG00000065618	0.00602498510297328	-0.231985067514075	10.1039342176	0.00164439398225655	0.120503720507746	COL17A1
ENSG00000151276	-0.0106598894888274	-1.35242823675255	10.0962078738084	0.00165106038832514	0.120503720507746	MAGI1
ENSG00000257762	-0.00934346079294734	-1.78380520366408	21.0363191277095	0.00165614291753891	0.120503720507746	LINC02401
ENSG00000233701	-0.00857987682332453	-1.7531004785478	13.5503802103045	0.00165849887142855	0.120503720507746	PRR23C
ENSG00000166391	-0.0103147516803953	-1.623207985746	10.0626519781802	0.00168033417776764	0.121144071516634	MOGAT2
ENSG00000279425	-0.00237821706666539	1.4966226067135	10.0621717844048	0.0016807569127115	0.121144071516634
ENSG00000255267	-0.0107318737857045	-1.5943215034047	11.4240065482261	0.00168369436313004	0.121144071516634	LINC02687
ENSG00000182912	-0.00534344988909394	0.0799540295611011	10.0537158903201	0.00168821878936374	0.121144071516634	TSPEAR-AS2
ENSG00000188778	-0.0108005027846747	-1.57459736237245	10.0384985392739	0.00170173250159659	0.121411874133621	ADRB3
ENSG00000250343	-0.00842541258543311	-1.81925924516932	27.6581479019548	0.00170242726263814	0.121411874133621	STK32A-AS1
ENSG00000259407	-0.00475516565737184	-0.22957032353127	9.9846188792979	0.00175047328824904	0.124144737194031
ENSG00000125249	0.0028724360972379	3.9527038325928	9.9851063533333	0.00175145953328364	0.124144737194031	RAP2A
ENSG00000222035	-0.0122028172715256	-1.53162874885789	9.95505562440542	0.00177781945365194	0.125628961270563	KIAA2012-AS1
ENSG00000267504	-0.011476313079675	-1.51634528339327	11.1385633475722	0.00182052647375292	0.128255813400137
ENSG00000165194	-0.0119519575627918	-1.29729586373426	9.89848960905768	0.00183156335287838	0.128456697110449	PCDH19
ENSG00000164694	-0.0110087978558585	-1.54416164137981	9.89526848895066	0.00183446228076446	0.128456697110449	FNDC1
ENSG00000254440	-0.0104128609630588	-1.67521436346668	12.4154777937382	0.00185870976561402	0.129465432882701	PBOV1
ENSG00000140279	-0.00876969088601198	-1.02033764708697	9.86888622652454	0.00186003922469322	0.129465432882701	DUOX2
ENSG00000184160	-0.00845237277697137	-1.73053728161442	11.7805543408664	0.00186876997959663	0.129683684392487	ADRA2C
ENSG00000279791	-0.0101147517730347	-1.47928496183939	9.85216758606976	0.0018764355544905	0.129726445081283
ENSG00000141668	-0.010892298727419	-1.55593924804526	10.801695819142	0.00188127738734316	0.129726445081283	CBLN2
ENSG00000254536	-0.00971167153357907	-1.22532190308614	9.84230501148567	0.00188617706412944	0.129726445081283
ENSG00000244464	-0.0104296120841535	-1.64841161738792	11.8760443486482	0.00189446422415093	0.129910922447841
ENSG00000253288	-0.00856944395042679	-1.77484176039619	17.3550892604444	0.00190202979282926	0.130044975038928
ENSG00000116039	-0.00982797999164153	-1.7562077254894	17.3450939828455	0.0019157300462117	0.130398551592736	ATP6V1B1
ENSG00000267559	-0.0112326015043872	-1.04241203560419	9.80983880314033	0.00192014592713663	0.130398551592736
ENSG00000198842	-0.0115227493396324	-1.46797082740028	9.80066464546973	0.00192787842207971	0.130398551592736	STYXL2
ENSG00000104067	-0.0107455166335881	-1.22714746081512	9.79904877306324	0.00192970503047322	0.130398551592736	TJP1
ENSG00000177993	-0.010457473034871	-1.43780364267932	9.77935290085871	0.00194958409891621	0.130785191326415	ZNRF3-AS1
ENSG00000224074	-0.0107015316914138	-1.51338830325135	9.76994362764565	0.00195924648558567	0.130785191326415	LINC00691
ENSG00000166573	-0.0112803021526969	-1.42723606980044	9.76671924663701	0.00196256883300328	0.130785191326415	GALR1
ENSG00000280321	-0.00862526020015276	-1.64135829851326	10.0100365990698	0.00196431597253478	0.130785191326415
ENSG00000221878	-0.00898709251571483	-1.68863726564331	9.90007860587842	0.00197359557415669	0.130785191326415	PSG7
ENSG00000175497	-0.0102442421182959	-1.68688664606175	13.7817240387798	0.00197477339976414	0.130785191326415	DPP10
ENSG00000253741	-0.00896858134139426	-1.55912715550861	9.75477588748716	0.00197492522927972	0.130785191326415	LNCOC1
ENSG00000113578	-0.0101782641467942	-1.69204020581574	12.0354613529948	0.00200778053725813	0.132582157528686	FGF1
ENSG00000113212	-0.0102789583723482	-1.62237540373384	9.71570136664138	0.00201590858600351	0.132740707972697	PCDHB7
ENSG00000179869	0.00547825414078953	0.668073987955715	9.71120117423687	0.00202185202656619	0.132754918616858	ABCA13
ENSG00000281732	-0.00847725920399805	-1.71337817044241	10.1194135705961	0.00202803344469752	0.132784630455365
ENSG00000238122	-0.00955721663446468	-1.33393213394536	9.69723247920504	0.00203558073001118	0.132903352563941
ENSG00000076716	-0.00522734511020978	-0.414170151788054	9.6895103505415	0.00204386393476292	0.133069321011054	GPC4
ENSG00000184330	-0.00916775958982422	-1.73748324234559	13.3289225742324	0.00205463311467317	0.133395760033319	S100A7A
ENSG00000253138	-0.00830112502283896	-1.77993493443027	16.8051818896001	0.00208976269426598	0.13448076142491	LINC00967
ENSG00000249035	-0.00959370056635531	-1.75602068835245	16.4964616020879	0.00209373986855314	0.13448076142491	CLMAT3
ENSG00000158169	0.00157225325814839	2.08838819341673	9.64323066966058	0.00209423220540742	0.13448076142491	FANCC
ENSG00000267205	-0.00882703494421962	-1.67020098118974	12.3940686956907	0.00209455323472225	0.13448076142491
ENSG00000230000	-0.0121549139965296	-1.15779618037736	9.62596243279739	0.00211493319638963	0.135414148137898
ENSG00000177627	-0.00990106260897435	-1.79784856988343	24.1479414333605	0.002123208927609	0.135428168681756	C12orf54
ENSG00000173391	0.00574629663921658	0.664392895001967	9.6154942027973	0.00212683809647766	0.135428168681756	OLR1
ENSG00000281392	-0.00894500866691513	-1.36019697125534	9.59211604594338	0.00215133690265267	0.136612840355297
ENSG00000185483	-0.00799766249041539	-1.02458071277771	9.57039867542773	0.00217607808045194	0.137143906041843	ROR1
ENSG00000162676	0.0026340543547966	3.44423085896779	9.56877315322911	0.00217848874102395	0.137143906041843	GFI1
ENSG00000110900	-0.0109342910690343	-1.50298960119721	9.56352881184471	0.00218396478549232	0.137143906041843	TSPAN11
ENSG00000004799	0.00373933652624299	3.81411584872249	9.56605280555151	0.00218519842052472	0.137143906041843	PDK4
ENSG00000147408	0.00272106932962629	4.62393273385652	9.55625850957386	0.00219452963442609	0.137143906041843	CSGALNACT1
ENSG00000273432	-0.00350136936394445	0.67508397285337	9.5537841507144	0.00219520187857121	0.137143906041843
ENSG00000279725	-0.00834936590085925	-1.79384717905349	21.1361512946342	0.00221936470659552	0.138150729918582
ENSG00000279324	-0.0109927612931428	-1.4620968150779	9.5217252766311	0.00223258894466358	0.138150729918582
ENSG00000225877	-0.00971500832366659	-1.70044811054145	11.9085992539335	0.00223896223469049	0.138150729918582	PSG8-AS1
ENSG00000233221	-0.0105371420932385	-1.56714822485099	9.51412863372261	0.00224154302464066	0.138150729918582	ARHGEF4-AS1
ENSG00000183625	-0.00266019804122025	5.7403221687547	9.50734633914592	0.00225175620180889	0.138150729918582	CCR3
ENSG00000255693	-0.00921958834859737	-1.53697708445624	9.50958027730818	0.00225207399216068	0.138150729918582	LINC02389
ENSG00000261177	-0.0117923446435477	-1.19610861476394	9.50496372169598	0.00225304063807162	0.138150729918582
ENSG00000155269	-0.0104398137516203	-1.57947064016853	9.49857491737032	0.00225999057484586	0.138211244178832	GPR78
ENSG00000237750	-0.0109054125926234	-1.70297302913103	13.4368268723797	0.00228181234063087	0.139178543239848	KCNH7-AS1
ENSG00000013573	-0.00318080171222772	4.62610218332112	9.46518418410071	0.0023033207811754	0.140121703585521	DDX11
ENSG00000172238	-0.0112237923398447	-1.74479410522752	17.7995784213881	0.00232053463174184	0.140799349985634	ATOH1
ENSG00000184388	-0.00884958740956022	-1.76091949165247	15.2617565798896	0.0023449484037282	0.141617386732798	PABPC1L2B
ENSG00000152208	-0.00993041002796542	-1.64416222626741	9.60631360301743	0.0023508179414628	0.141617386732798	GRID2
ENSG00000232732	-0.00968526538396822	-1.45887650277527	9.41230440770634	0.00236516376749428	0.141617386732798
ENSG00000117069	-0.00801831782722227	-1.75192546079439	12.6753120472189	0.00237345479762573	0.141617386732798	ST6GALNAC5
ENSG00000184221	-0.00221648241796978	5.19412824004763	9.39820441885405	0.00238288373580794	0.141617386732798	OLIG1
ENSG00000241158	-0.0105562713195518	-1.54748349727259	9.39466269156252	0.002387279283658	0.141617386732798	ADAMTS9-AS1
ENSG00000180616	-0.00846701621551332	-0.636152730232853	9.39204902676644	0.00239135462791768	0.141617386732798	SSTR2
ENSG00000245248	-0.00990784017602444	-1.75908330621491	16.9050005431864	0.00239376145588363	0.141617386732798	USP2-AS1
ENSG00000179755	-0.00977284227808376	-1.73061180697716	13.9521267497466	0.00239393489816398	0.141617386732798
ENSG00000260840	-0.00987657060926932	-1.68955331387803	11.6659550581324	0.00239511673135114	0.141617386732798	LINC01964
ENSG00000114166	0.00232471446317214	5.88472808565375	9.380802401734	0.00240603842665536	0.141901167056025	KAT2B
ENSG00000280418	-0.0123977716287298	-1.15438891159211	9.35583435275511	0.00243798216597115	0.143068735603764
ENSG00000275371	-0.00294790877735564	2.16152412602949	9.35468441605341	0.00243818062660655	0.143068735603764
ENSG00000280043	-0.00826367019527346	-1.74457902181512	12.2185871226885	0.00247670932555119	0.144777265495211
ENSG00000171872	-0.0101377031141029	-1.53504072924716	9.31958431249239	0.00248378435637331	0.144777265495211	KLF17
ENSG00000261194	-0.00997140411287077	-1.75887348867418	17.4174018836324	0.00248603639947769	0.144777265495211	LINC01898
ENSG00000273238	0.00943163201210435	-1.71840091944556	11.3630488898332	0.00249508578693944	0.144940096164617	TMEM271
ENSG00000172969	-0.010365249595216	-1.74529372559248	15.6525984732178	0.00250424863931076	0.145108687404862	FRG2C
ENSG00000254788	0.00298328416190142	1.10351814725907	9.2889731939274	0.00252426668776438	0.145672647291853	CKLF-CMTM1
ENSG00000225889	-0.00267000374040379	6.35902504349675	9.28859114815023	0.00252655122147403	0.145672647291853
ENSG00000260566	0.00961204756785968	-1.25256423641063	9.28229406832615	0.00253318884761325	0.145692930793995
ENSG00000237452	-0.00881169586719947	-1.79694895954999	23.4744798391138	0.00254413341322825	0.14596020854407	MEIOSIN
ENSG00000155833	-0.010797645518057	-1.61115865914489	10.3531120406704	0.00255676773097099	0.146322870292458	CYLC2
ENSG00000205632	-0.00815501491899167	-1.71616722376347	9.82819093150873	0.00256952977151653	0.146344539653741	LINC01310
ENSG00000159248	-0.0112709140240914	-1.40270733218775	9.25515526533943	0.00256977425313109	0.146344539653741	GJD2
ENSG00000211714	0.00664112758769144	-0.473837879683462	9.2444232805476	0.00258439040271272	0.146473196027924	TRBV7-3
ENSG00000101180	-0.00829529807480404	-1.41970272284836	9.24421682365649	0.00258467241243511	0.146473196027924	HRH3
ENSG00000232633	-0.00910844104344645	-1.67558369790099	10.7629272816836	0.00260506790000167	0.147268936063997
ENSG00000276054	-0.00907839619755077	-1.73675259532912	15.6543137069986	0.00262548720624345	0.147745051947112
ENSG00000174482	-0.00536173171457384	-0.400866260241423	9.20883925552524	0.00263346365641216	0.147745051947112	LINGO2
ENSG00000264151	-0.00929490417954472	-1.79301655653535	22.7915445233428	0.00263424400594528	0.147745051947112
ENSG00000135312	-0.00822599968527522	-1.52210796697691	9.20487631620997	0.00263898746682649	0.147745051947112	HTR1B
ENSG00000177910	-0.00801250093330798	-1.67022105610295	9.19904974482636	0.00264713043785914	0.147843829611323	SPATA31C2
ENSG00000166069	-0.00887074734508425	-1.76480348442753	15.3605619113926	0.00265833286881381	0.147895149457309	TMCO5A
ENSG00000152192	-0.00712943276361542	-1.23227254472576	9.1893019449743	0.00266081099852005	0.147895149457309	POU4F1
ENSG00000175766	-0.00864921894610662	-1.73712623637219	12.784623460402	0.00268481896771129	0.148466972768251	EIF4E1B
ENSG00000278890	-0.0109183043038301	-1.26663433733725	9.1723295747804	0.00268519745575494	0.148466972768251
ENSG00000169894	-0.0111186848039178	-1.39113682845259	9.16619839473875	0.00269352495571836	0.148466972768251	MUC3A
ENSG00000258064	-0.00726662765429102	-1.71516541570412	9.16395676201361	0.00269672083594071	0.148466972768251
ENSG00000011083	-0.00722806399851687	-1.75959791157859	11.3100127361551	0.00272439956018236	0.149359790533942	SLC6A7
ENSG00000182348	-0.00797559677112949	-1.72579487664894	9.96848478354203	0.00272869815787708	0.149359790533942	ZNF804B
ENSG00000276612	0.0100388367643896	-1.74068819767941	16.1905408174156	0.00274292366773485	0.149359790533942
ENSG00000241935	-0.0106753417860031	-1.49513188413464	9.12758241604896	0.0027491244726729	0.149359790533942	HOGA1
ENSG00000260305	-0.0090930935771285	-1.72116504234135	12.08043090185	0.00274980935963368	0.149359790533942	NTRK3-AS1
ENSG00000253616	-0.00255370112163756	2.19933074762258	9.12588032047881	0.00275160197419938	0.149359790533942
ENSG00000196166	-0.0102039305462307	-1.79846352314764	28.1553740919895	0.00277257605559098	0.15014665377684	C8orf86
ENSG00000279301	-0.00806745938844662	-1.79785613585693	21.2679898781547	0.00278806425224042	0.150633457432234	OR2T11
ENSG00000222714	-0.0100569288896036	-1.61858397028299	11.5273456981912	0.00281314441532019	0.151635026182073	RN7SKP38
ENSG00000154080	-0.0103180260791248	-1.50284910007898	9.0716670824451	0.00283171793515719	0.152282037821516	CHST9
ENSG00000084674	-0.0101985751460702	-1.54901300784343	9.06385569237567	0.002843456493948	0.152559339390571	APOB
ENSG00000281708	-0.00952811242898139	-1.601577777748	9.03966271961935	0.00288012899966264	0.153409299051596	ERC2-IT1
ENSG00000175325	-0.0107745702815575	-1.64471536917055	12.6467388707701	0.00288318085225277	0.153409299051596	PROP1
ENSG00000279043	-0.0109516470933791	-1.48039789988923	9.03311020000078	0.00289014447584082	0.153409299051596
ENSG00000248223	-0.0086363543957546	-1.64679213385598	12.4808940299152	0.00289125620656718	0.153409299051596
ENSG00000272372	-0.0074398758689304	-1.63357792573804	9.03164291599189	0.0028923920823862	0.153409299051596
ENSG00000131482	-0.0109868971515524	-1.45134884345987	9.02100223703427	0.00290874517645387	0.153924419406045	G6PC1
ENSG00000178462	-0.0114127508019937	-1.70440130623553	16.4264681655423	0.00294796554879254	0.155644522756067	TUBAL3
ENSG00000153898	0.00194681896535023	3.00573678181203	8.97973097889245	0.00297307215963618	0.156413755598251	MCOLN2
ENSG00000279365	-0.0101387287921175	-1.45127696744282	8.97785411417754	0.00297603184997966	0.156413755598251
ENSG00000182634	-0.00799485561891027	-1.83393849087857	32.6170751229979	0.00298574363178396	0.156484599817461	OR10G7
ENSG00000264464	-0.00959736658419073	-1.76177671628261	14.9327854490253	0.00299890425232501	0.156484599817461	LINC02837
ENSG00000130307	-0.00843469869182857	-1.34134611318518	8.95704295201429	0.00300905224387126	0.156484599817461	USHBP1
ENSG00000283033	-0.0098661303451621	-1.60004203862982	8.95382129371406	0.00301419732355824	0.156484599817461
ENSG00000146666	-0.00827661386318332	-1.5534151790879	8.9493774964303	0.00302130895698738	0.156484599817461	LINC00525
ENSG00000203877	-0.0101867729023211	-1.70791460460863	13.4848049829025	0.00302192174033404	0.156484599817461	RIPPLY2
ENSG00000072840	0.00377923828356301	0.0532552751104799	8.94729986674283	0.00302463977557264	0.156484599817461	EVC
ENSG00000183476	-0.00797209756929729	-1.60500193582916	8.92985810040102	0.00305275057956682	0.157587200296659	SH2D7
ENSG00000280217	-0.0105356076458947	-1.74168522541875	15.8842555375318	0.00307193741272631	0.157932907720356
ENSG00000249740	-0.00974531786080601	-1.6177153958205	8.9173492527385	0.00307307538967472	0.157932907720356	OSMR-DT
ENSG00000248441	-0.0103111115964917	-1.49227067862159	8.91175421215559	0.00308221113886208	0.15805196853218	LETR1
ENSG00000145860	0.00175760923394461	6.54622158139219	8.90044603180684	0.00310076034943962	0.158652148740202	RNF145
ENSG00000235194	-0.00144192693859378	5.04201488477144	8.89478985223662	0.00311008116835831	0.158778549163456	PPP1R3E
ENSG00000157399	-0.0096369265479237	-1.7037631102519	12.2845536362648	0.00313728185782514	0.159815206375101	ARSL
ENSG00000109956	0.00336069886370187	3.68582066569184	8.86984684650022	0.0031559627337083	0.160354648129618	B3GAT1
ENSG00000241635	-0.00993939685718738	-1.51456075165844	8.86347187186381	0.00316221106927742	0.160354648129618	UGT1A1
ENSG00000253313	-0.00854040559720181	-1.6343765885971	8.85965412086642	0.00316862666508607	0.160354648129618	C1orf210
ENSG00000222033	-0.00749152746651966	-1.74463271005847	10.4825691751655	0.00318933072989858	0.160581278687405	LINC01124
ENSG00000280339	-0.0098386362796789	-1.53936032718107	8.84425169622782	0.00319464537107177	0.160581278687405
ENSG00000110148	-0.00954369928950977	-1.61980335412355	9.07311901287854	0.00321009681886904	0.160581278687405	CCKBR
ENSG00000215695	0.0118368847410432	-1.45369402083551	8.83355343732023	0.00321284601361258	0.160581278687405	RSC1A1
ENSG00000140470	-0.00252734919777535	1.00809532486866	8.83291540884502	0.0032139348182654	0.160581278687405	ADAMTS17
ENSG00000228151	-0.0103210602197022	-1.50019726626197	9.73528051274391	0.00321467397147968	0.160581278687405
ENSG00000175202	-0.00859219294853464	-1.71630141930826	11.462062082945	0.00325263745353556	0.162128238490424	HIGD2B
ENSG00000088756	-0.0103833328914254	-1.44004561183528	8.80116415841758	0.00326859821768498	0.162371002688822	ARHGAP28
ENSG00000112246	-0.00973000094972133	-1.60129462044257	8.79567389004824	0.0032781463372318	0.162371002688822	SIM1
ENSG00000259854	-0.00936233072144162	-1.71717994616044	11.4936608296592	0.00327852399941189	0.162371002688822
ENSG00000279595	-0.0103589689374673	-1.47852701203633	8.78723894330777	0.00329287116035424	0.162733833165652
ENSG00000133943	-0.00122999794663692	6.74029319579588	8.76649795593063	0.00332936693607589	0.164187376264611	DGLUCY
ENSG00000140557	-0.0100506255753616	-1.44743897825444	8.74743683588252	0.00336327164647106	0.165507240386213	ST8SIA2
ENSG00000270002	-0.00886555503973156	-1.65631770358953	8.73482319285133	0.00338590200272194	0.166094267789154
ENSG00000198488	-0.00882438581312326	-1.63835724446439	8.7326490029915	0.00338981846562778	0.166094267789154	B3GNT6
ENSG00000183644	-0.0098806863599598	-1.76711168531695	15.2586636763589	0.00339669871999564	0.166094267789154	HOATZ
ENSG00000265203	-0.0115143929698971	-1.32644060200767	8.72104528939198	0.00341079924951445	0.166432642116307	RBP3
ENSG00000176294	-0.00954912541027889	-1.69628239981713	11.1033900796175	0.00342063280970279	0.166561821981704	OR4N2
ENSG00000250490	-0.00460991936459309	-0.63102260542123	8.71031028428725	0.00343032761357397	0.166683717877185	LINC02145
ENSG00000187808	-0.00145055634954989	4.52061552382608	8.69169142258642	0.00346446941523571	0.167745934094136	SOWAHD
ENSG00000074590	0.00466935827546007	0.0828483284921361	8.69050189494069	0.00346666245711843	0.167745934094136	NUAK1
ENSG00000115041	-0.00993141427312064	-1.50106418249842	8.6859730769793	0.00347502490111172	0.167800264912432	KCNIP3
ENSG00000054179	-0.00416816227920576	1.52596572169508	8.68103540987125	0.0034858799868537	0.167974483025561	ENTPD2
ENSG00000133055	-0.00434686778011605	2.0930590330103	8.66896724816933	0.0035101150675251	0.168739706739408	MYBPH
ENSG00000166343	-0.001643698815386	1.94120256874118	8.65960236149409	0.00352413000130736	0.168739706739408	MSS51
ENSG00000106236	-0.00788313963275543	-1.21635514267959	8.6565416551591	0.00352987516536174	0.168739706739408	NPTX2
ENSG00000204010	0.00478364759634998	4.09932702878369	8.6601111748486	0.0035308809115805	0.168739706739408	IFIT1B
ENSG00000272610	-0.010466998229341	-1.70395597430311	12.7273043034276	0.00356329081436867	0.16993817797415	MAGI1-IT1
ENSG00000162631	-0.0075607896253739	-1.02932681793894	8.62172922603572	0.00359589902061706	0.170854764811823	NTNG1
ENSG00000161992	-0.00856731129383558	-1.74309957679666	11.5977793776798	0.00359725279265551	0.170854764811823	PRR35
ENSG00000205704	-0.00748430596532139	-1.77577178196311	13.902966462026	0.00360994764970365	0.171066162576571	SMIM45
ENSG00000175772	-0.0075704783251417	-1.44436474051984	8.61101902095672	0.00361646473649668	0.171066162576571	LINC01106
ENSG00000236197	-0.008312506534581	-1.64308764454974	8.60294813770125	0.00363204193240906	0.171273464457737	PPP1R9A-AS1
ENSG00000168539	-0.00928398239003325	-1.72857111636096	12.2567343813262	0.00363616254453898	0.171273464457737	CHRM1
ENSG00000203782	-0.00778749489974398	-1.70321647369981	9.56870351816295	0.00364897663835772	0.171273464457737	LORICRIN
ENSG00000186118	-0.00855998688712083	-1.63278506781889	9.47441286406789	0.00365040518776952	0.171273464457737	TEX38
ENSG00000227128	-0.0101344044272946	-1.50412456459484	8.58672556505385	0.00366356033987136	0.171325149892923	LBX1-AS1
ENSG00000165478	-0.00997002953956293	-1.24660750191551	8.58554146106917	0.00366629020393865	0.171325149892923	HEPACAM
ENSG00000261821	-0.0092829821212101	-1.07346427824964	8.56917510450764	0.00369848847320476	0.17248202380672
ENSG00000171450	-0.0077223677517395	-1.69254484784073	9.26183163702948	0.00370885739415193	0.172618266429023	CDK5R2
ENSG00000177800	-0.00643766068420486	-1.77648104065699	10.7475993568911	0.00373814721255997	0.173010659925259	TMEM78
ENSG00000204117	-0.00898555227325429	-1.75477906948563	13.1334783895022	0.00374943026617285	0.173010659925259
ENSG00000142731	0.00317398924285597	0.315585804720531	8.53649653136519	0.00376293586825601	0.173010659925259	PLK4
ENSG00000259786	-0.0093799915798209	-1.80625165467697	22.5406148530883	0.00377164759136916	0.173010659925259	LINC02109
ENSG00000170848	-0.010216429106974	-1.57685234955332	8.53178080365955	0.00377240625682546	0.173010659925259	PSG6
ENSG00000177992	-0.00841835000749264	-1.68474163388005	8.53123686536791	0.00377350019241581	0.173010659925259	SPATA31E1
ENSG00000266872	-0.00225313582443812	2.2574335187971	8.52970440510778	0.00377658392968302	0.173010659925259
ENSG00000164675	-0.00855037169716207	-1.35416856849161	8.52697346908153	0.00378208573039369	0.173010659925259	IQUB
ENSG00000238062	0.00559852538647609	-0.86648632115621	8.52579212730372	0.00378446822772053	0.173010659925259	SPATA3-AS1
ENSG00000256162	-0.00957406125091049	-1.76094417996637	16.7083074913018	0.00380990433039603	0.173830634980156	SMLR1
ENSG00000137959	0.00562096390719045	4.94832893533607	8.48973550971483	0.00386642166657025	0.176062713924882	IFI44L
ENSG00000186458	-0.00840985361840138	-1.82107310474977	25.7896191747424	0.00388475438150482	0.176550660891213	DEFB132
ENSG00000253404	0.00959061827449361	-1.75220775577441	16.8517310939935	0.00390504375027581	0.177108506257374	CTNNA1-AS1
ENSG00000244953	-0.00902257454831924	-1.62389859748144	8.46256931278632	0.00391424176108114	0.177108506257374
ENSG00000277559	-0.00898020104998112	-1.7533084399995	15.2138522109622	0.00391995270126985	0.177108506257374
ENSG00000146755	-0.00818497862976066	-1.37353562106963	8.44887344416869	0.00394294972148612	0.177649231532672	TRIM50
ENSG00000162975	-0.00817797509012333	-1.75300702766279	12.2651489052936	0.00394724972988723	0.177649231532672	KCNF1
ENSG00000239961	-0.00256000255054548	3.17760933054662	8.4294623008385	0.00398400724175852	0.178904044554169	LILRA4
ENSG00000280219	-0.00914560712725219	-1.60975953813274	8.42637938161199	0.00399056825586787	0.178904044554169
ENSG00000280189	-0.00995380004074079	-1.49696170850049	8.40865764370714	0.0040284985359859	0.180255866924867
ENSG00000270074	-0.00394797428706135	-0.129671335057426	8.39256548629453	0.00406326078110705	0.181356462705209
ENSG00000247699	-0.00907415555921533	-1.74076289051977	12.9888420439415	0.00407029489863396	0.181356462705209	FABP6-AS1
ENSG00000260905	-0.00890339861962811	-1.73005895989737	11.1828065951708	0.00407656903397248	0.181356462705209	LINC02890
ENSG00000230628	-0.0100883991319483	-1.70267939851934	13.7894609157212	0.00410276877067764	0.182172365070434
ENSG00000121039	0.001940781633345	1.79059050447437	8.36637317633753	0.00412049963475582	0.182609828937611	RDH10
ENSG00000237390	-0.0102073465434455	-1.35926537629547	8.36220896344282	0.00412967560837185	0.182667216127562
ENSG00000260469	-0.00990728771895626	-1.68765904433574	11.4203345302932	0.00414063815248064	0.182803259234659	INSYN1-AS1
ENSG00000267013	-0.00956294834721616	-1.68325065752423	10.6318699668792	0.00415523785144483	0.183099054982487	LINC01929
ENSG00000112319	-0.0091756882257675	-1.57836842054514	8.3381238287969	0.00418316008848013	0.183979667041352	EYA4
ENSG00000187258	-0.01011857791435	-1.80290414909829	24.3009102492781	0.00422216141065483	0.18487161762754	NPSR1
ENSG00000197891	-0.00870087956536047	-1.76309759254858	14.2183033110737	0.0042239746260967	0.18487161762754	SLC22A12
ENSG00000141034	0.00166426495246413	4.12146795786811	8.31793561589897	0.00422853724869113	0.18487161762754	GID4
ENSG00000149452	-0.00968719076113149	-1.59978652876824	8.30996867227547	0.00424658305800495	0.18487161762754	SLC22A8
ENSG00000249993	-0.00738970966134303	-1.51406818173359	8.30939515088481	0.0042478851729854	0.18487161762754	BFSP2-AS1
ENSG00000183186	-0.00778344895573716	-1.70630716235723	8.57759567653374	0.00425129744565876	0.18487161762754	C2CD4C
ENSG00000185274	-0.0103452646576159	-1.53741110228508	8.30372290028471	0.00426078541802084	0.184937236739489	GALNT17
ENSG00000135631	0.00217412463001761	3.70804030100177	8.28033600111636	0.00431439888142872	0.186816774907715	RAB11FIP5
ENSG00000265494	-0.00930123798080181	-1.69952378055869	11.3998955127784	0.00432549416063182	0.186816774907715
ENSG00000165449	-0.00894792274749041	-1.54185838629279	8.94899454548424	0.00432826853591522	0.186816774907715	SLC16A9
ENSG00000163288	-0.00892651789220174	-1.70685004478124	11.9463140819519	0.00434681348433219	0.187268481300839	GABRB1
ENSG00000185176	-0.00835972111801658	-1.6661793018482	8.26163505082708	0.00435776698696078	0.187392065350235	AQP12B
ENSG00000187871	-0.00876051563039828	-1.78549469641771	16.3509429450347	0.00438709282791257	0.188303773269181	GFRAL
ENSG00000275056	-0.00512151477786535	-0.906960024631086	8.24270736542753	0.00440211579964859	0.188599334573484
ENSG00000078549	-0.0109322424131754	-1.1683629716709	8.23239586515538	0.00442812671118644	0.188956939428963	ADCYAP1R1
ENSG00000177354	-0.0091000614330864	-1.6068363334613	8.23019009874813	0.00443169835994403	0.188956939428963	C10orf71
ENSG00000183535	-0.00819046947444468	-1.70117743347736	8.65821972823124	0.00443491996933971	0.188956939428963	COL18A1-AS1
ENSG00000205922	-0.0111233857129338	-1.25322260719051	8.21332923672438	0.0044726940419637	0.190216701843366	ONECUT3
ENSG00000279161	-0.00448856596836495	0.0410011256467017	8.2094132688588	0.00448125149495731	0.190231588187034
ENSG00000149633	-0.00961685884608967	-1.57383289154634	8.20555519764185	0.00449051538806038	0.190276354048379	KIAA1755
ENSG00000079337	-0.00229724002496481	2.0217297903307	8.17695530766798	0.00455980346556569	0.192712723046808	RAPGEF3
ENSG00000137573	-0.00825199857066596	-1.66963641079909	8.17274325905431	0.00457010003630812	0.192712723046808	SULF1
ENSG00000224568	-0.0096090836115821	-1.65397480611742	8.87784947242591	0.00457334166584282	0.192712723046808	LINC01886
ENSG00000124467	-0.00809304443304151	-1.68091851660576	8.15999334879948	0.00460141332109047	0.192712723046808	PSG8
ENSG00000167656	-0.00759613103614565	-1.7781274470167	13.9311124532683	0.00461617875159969	0.192712723046808	LY6D
ENSG00000102313	-0.008456216277944	-1.69782155948755	8.60921242585766	0.00463631556909681	0.192712723046808	ITIH6
ENSG00000206199	-0.00465706628360056	-0.0520200229993091	8.14445088726395	0.00463988260905236	0.192712723046808	ANKUB1
ENSG00000246820	-0.00761999161316626	-1.69980861416199	8.14422244967179	0.00464045046839369	0.192712723046808	RIC3-DT
ENSG00000169427	-0.0075689642561407	-1.6646992257601	8.14399312034701	0.00464102061608706	0.192712723046808	KCNK9
ENSG00000227455	-0.0104093245523092	-1.5318676134578	9.10436530190171	0.00464768651213381	0.192712723046808
ENSG00000254206	-0.00269051697563249	2.30556190191279	8.14055478266211	0.00464957746119054	0.192712723046808	NPIPB11
ENSG00000258779	-0.00907076636541158	-1.55180610968966	8.13835596062244	0.00465505805142935	0.192712723046808	LINC01568
ENSG00000162390	-0.00263828214299189	1.379449382498	8.1379375529309	0.00465610168721254	0.192712723046808	ACOT11
ENSG00000262681	-0.00937651985300554	-1.56934041421161	8.13002153535059	0.00467589188979709	0.193186848880066
ENSG00000279752	-0.00780701191826593	-1.83084094356759	29.3934084609935	0.00475081440865275	0.195933054028031
ENSG00000225110	-0.00850928169534535	-1.62927722357691	8.08778425739784	0.00478295284017897	0.196908136642395	PNMA6F
ENSG00000251209	-0.00961503071386955	-1.71055410131696	12.7280355583538	0.00480427176233423	0.19743512572231	LINC00923
ENSG00000253389	-0.00720213292053542	-1.70684997368179	9.1121166789449	0.00482453155830689	0.197814608001901
ENSG00000279189	-0.00923488495732894	-1.66135475771391	8.06930701002505	0.00483057503361274	0.197814608001901
ENSG00000203857	-0.00783596654882537	-1.72514251489999	9.58758095125021	0.00485300666431232	0.198230195932485	HSD3B1
ENSG00000271449	-0.00918823986331147	-1.79978638435056	22.0224328817452	0.00486093318320063	0.198230195932485	CT45A2
ENSG00000273492	-0.0100046989223304	-1.48381947387161	8.31384781601671	0.00487060216276181	0.198230195932485	APP-DT
ENSG00000239921	-0.0085261844199089	-1.72775452101307	11.3686404419532	0.00488085500411162	0.198230195932485	LINC01471
ENSG00000239887	-0.00627500273914547	-0.116337375298987	8.04951297513686	0.00488348614537271	0.198230195932485	C1orf226
ENSG00000136574	-0.00808133067841497	-1.67497956595916	8.04454420900914	0.00489516061018895	0.198356700389789	GATA4
ENSG00000181104	0.002151830574244	3.77516769587018	8.03213575453878	0.00492785626238016	0.198997414147637	F2R
ENSG00000231346	-0.00314279414136552	-0.109575514944869	8.03202702565571	0.00492814374496262	0.198997414147637	LINC01160
ENSG00000164458	-0.00729225910355614	-1.56770099046928	8.0157166806905	0.0049714641738218	0.199324034513805	TBXT
ENSG00000140274	-0.00958159978194426	-1.66551457245232	11.3221940352187	0.00497520799426736	0.199324034513805	DUOXA2
ENSG00000278903	-0.00834152667360247	-1.39094649277746	8.01324109673209	0.00497807339633008	0.199324034513805
ENSG00000260402	-0.00879897033651058	-1.74282489129357	12.2412733605893	0.004978169870546	0.199324034513805
ENSG00000165084	-0.00981885985694424	-1.54094497312533	8.00920778900411	0.00498886067527747	0.199324034513805	C8orf34
ENSG00000073737	-0.0024681506258122	4.45263843027575	8.00743469919714	0.00499512783872485	0.199324034513805	DHRS9
ENSG00000188000	-0.00909255076110527	-0.895596169501974	8.0069444633338	0.00499643041041163	0.199324034513805	OR7D2
ENSG00000225783	0.00215769512650012	6.83873925545599	7.99941251558918	0.00501696318388878	0.199799265766622	MIAT
ENSG00000156689	-0.00936144824049247	-1.29546059930747	7.99264368366798	0.00503341414885438	0.200110588580012	GLYATL2
ENSG00000182873	-0.00160612766321727	2.17697699850449	7.98860381727716	0.00504434218003274	0.200180132132203	PRKCZ-AS1
ENSG00000228414	-0.0077055013449599	-1.71181444133442	9.83591535567678	0.00505297074248132	0.200180132132203	REL-DT
ENSG00000153002	-0.00868046390795004	-1.60310334717015	7.97936011043816	0.00506943846855161	0.200180132132203	CPB1
ENSG00000138606	-0.00238026797084796	0.865459628079957	7.97926036714359	0.00506970996469079	0.200180132132203	SHF
ENSG00000269271	-0.00897971731718901	-1.55696920970496	7.96427529260974	0.00511066844645758	0.201454206210874
ENSG00000133063	0.00407439942756257	1.65043767663719	7.96121644321233	0.00512205616340557	0.201560301791875	CHIT1
ENSG00000203805	-0.00954651656569558	-1.77893860187561	18.4665054389669	0.00513699089677084	0.201805381365008	PLPP4
ENSG00000138944	-0.00924891248854382	-1.54795418220874	7.94521069334496	0.0051632684373162	0.202160208711403	SHISAL1
ENSG00000244578	-0.00838436640894372	-1.67813484716663	7.94513901883499	0.00516346723432352	0.202160208711403	LINC01391
ENSG00000183853	-0.0108344001587437	-1.21101295255189	7.9302625439966	0.00520632496532326	0.203310011963758	KIRREL1
ENSG00000273372	-0.0105245212441936	-1.51528872546451	9.28769919119776	0.00521815142649659	0.203310011963758	SFTPD-AS1
ENSG00000132465	0.00469754959375858	5.64407042069426	7.92589028768572	0.00522703314450457	0.203310011963758	JCHAIN
ENSG00000257391	-0.00821087615895765	-1.66031673748321	7.92204853674603	0.00522792161232201	0.203310011963758
ENSG00000281741	-0.00693549651502154	0.894089690825772	7.91350547140485	0.0052596843120669	0.203905546899716
ENSG00000101181	-0.000947991385038599	5.64528078785792	7.9064275339916	0.00527199329866986	0.203905546899716	MTG2
ENSG00000233862	-0.00844720565503162	-1.43663979344737	7.90613352843485	0.00527282642348939	0.203905546899716
ENSG00000123999	-0.0093852477293944	-1.68137648778697	10.3024055688421	0.00529319026920328	0.203905546899716	INHA
ENSG00000183632	-0.00889259262615097	-1.63820807262147	9.73470625333589	0.00529567250668238	0.203905546899716	TP53TG3
ENSG00000236817	-0.00829639006758003	-1.81709335063036	22.3165083700199	0.00529601946818661	0.203905546899716
ENSG00000280214	-0.00231847127545045	0.956192665374026	7.8914514754803	0.00531460325944787	0.204281715335792
ENSG00000183019	0.00243975260155724	4.88198405771147	7.88615574008851	0.0053326603656022	0.204441442672799	MCEMP1
ENSG00000162897	-0.00906597593194637	-1.59305358554551	7.88383825381572	0.00533639972461143	0.204441442672799	FCAMR
ENSG00000234155	-0.00820292547927972	-1.64951783820269	8.49643306135056	0.00537614979327094	0.205624422291145	LINC02535
ENSG00000234859	-0.00846250534219339	-1.7436529582907	11.6821098780129	0.00540817075604452	0.206236005779402
ENSG00000114650	-0.00122665514125191	7.23712741278199	7.85838642040154	0.00540993578021728	0.206236005779402	SCAP
ENSG00000268606	-0.00734687360690929	-1.72895545598381	8.28936499880804	0.00544654103672534	0.20700678780913	MAGEA2
ENSG00000233288	-0.00956558365733141	-1.74921029218596	13.8537874234879	0.0054480171094818	0.20700678780913
ENSG00000101425	0.00423994191046916	3.93247315053073	7.84517063674847	0.00545732098404244	0.207020925970762	BPI
ENSG00000212724	-0.00912670484191423	-1.7688870055598	13.8885848045988	0.00547239802727949	0.207253662542948	KRTAP2-3
ENSG00000164237	0.00432944954547815	0.817865213299963	7.83167738119833	0.00549085483364593	0.207396803415009	CMBL
ENSG00000128298	-0.00281993963388294	1.01840988600391	7.82771268551671	0.00549994242927879	0.207396803415009	BAIAP2L2
ENSG00000279209	-0.0094587718071784	-1.79629776473827	21.0043010556448	0.0055030215765049	0.207396803415009
ENSG00000177051	-0.00113576399614093	5.12603096704112	7.8190807346151	0.00552554735948632	0.207894502290972	FBXO46
ENSG00000260311	-0.00728456007133443	-1.80981214778758	18.5309394482809	0.00553416636092543	0.207894502290972
ENSG00000124006	-0.00363406272741627	0.196667097676063	7.8014957126717	0.0055780888601976	0.208203267623315	OBSL1
ENSG00000260328	-0.00867952206206724	-1.59631837870499	7.79790413011888	0.00558888288656525	0.208203267623315
ENSG00000234696	-0.0077415909580049	-1.78701987136378	14.9184658347077	0.00559039457624209	0.208203267623315	GPR50-AS1
ENSG00000188549	-0.00146759746990803	2.69125017536368	7.7967505353918	0.00559235440904782	0.208203267623315	CCDC9B
ENSG00000116786	-0.00100464106235206	6.9319991535571	7.79317467850845	0.00560312933306445	0.208203267623315	PLEKHM2
ENSG00000172461	-0.00887298537423639	-1.64752918778775	7.79248518575439	0.00560520939074081	0.208203267623315	FUT9
ENSG00000120328	-0.00805153568139604	-1.71275790942252	9.47104626655438	0.00561165930521132	0.208203267623315	PCDHB12
ENSG00000241186	-0.00927775757974223	-1.68258493634474	9.91409527649034	0.00561446179883366	0.208203267623315	TDGF1
ENSG00000279273	-0.00776463688177656	-1.71313929084748	8.51123052117815	0.00562649448730289	0.208203267623315
ENSG00000166049	-0.00813187909948782	-1.77487699384912	14.4525554974201	0.00563786027202277	0.208203267623315	PASD1
ENSG00000265107	-0.00853605152784128	-1.71070127810731	9.53794734183492	0.00566191838423521	0.208203267623315	GJA5
ENSG00000267121	-0.00143178122103815	6.46117689578312	7.77328964760315	0.0056634376284058	0.208203267623315	FMNL1-DT
ENSG00000036530	-0.00542842135021397	-0.112732179189789	7.76891265866038	0.00567680159348498	0.208203267623315	CYP46A1
ENSG00000272815	-0.00893427241140062	-1.75994074177314	13.8246767638132	0.00568501085777072	0.208203267623315
ENSG00000243766	-0.00896771222142082	-1.60057253418481	7.76050735659294	0.00570255576180904	0.208203267623315	HOTTIP
ENSG00000273706	-0.00936995282362785	-1.3586536698999	7.75914315844087	0.00570674701449281	0.208203267623315	LHX1
ENSG00000134343	-0.00993547028193018	-1.72858981499794	12.5739166638405	0.00570780053465394	0.208203267623315	ANO3
ENSG00000196834	-0.0087494039509607	-1.49940945430281	7.75818902376377	0.00570968029997987	0.208203267623315	POTEI
ENSG00000163873	-0.00895344300113879	-1.07405269362869	7.75721099629853	0.00571305885790095	0.208203267623315	GRIK3
ENSG00000214324	-0.00693289769710694	-1.77708563022462	12.2249370448732	0.00575929203253867	0.209558666766376	C3orf56
ENSG00000138622	-0.0097952679526557	-1.50487937811973	7.73721891358832	0.00577454071807449	0.209729876898001	HCN4
ENSG00000174145	-0.00923870840290518	-1.57793936666886	7.73479235305334	0.00578209471644761	0.209729876898001	NWD2
ENSG00000182968	-0.00915906563383626	-1.5773082220644	7.72705762767794	0.00580624105025485	0.210060734580438	SOX1
ENSG00000092607	-0.0095377408633344	-1.29438508210306	7.72606667513005	0.0058093420858599	0.210060734580438	TBX15
ENSG00000138347	-0.00977028095943277	-1.60076232661237	8.31747433761924	0.00583377268407765	0.210427807175624	MYPN
ENSG00000280890	-0.00699607921162946	-1.77883679814502	12.0402319085813	0.00583765122158626	0.210427807175624	ELDR
ENSG00000185313	-0.0084951504939204	-1.73517896189242	10.8263540542303	0.00588497982919129	0.211551961026658	SCN10A
ENSG00000116141	-0.00823929655354715	-1.42867404413113	7.70139722448107	0.0058870918483991	0.211551961026658	MARK1
ENSG00000104918	0.00376769124145928	3.40877785209717	7.70026015660085	0.00589719615774668	0.211587016322372	RETN
ENSG00000280277	-0.00717716324351024	-1.68435595358032	8.1334542943128	0.0059164677989988	0.211640165607476
ENSG00000256566	-0.0083389059305317	-1.50150201467944	7.69201545854699	0.00591693965457091	0.211640165607476
ENSG00000186212	-0.0086073579807963	-1.61043643479806	7.68673050912571	0.00593382192652802	0.211777228469033	SOWAHB
ENSG00000171357	-0.0077411978087345	-1.39807626759014	7.68509838461204	0.00593904558222761	0.211777228469033	LURAP1
ENSG00000260440	-0.00989345988531708	-1.47495607340963	7.67277419111092	0.00597864220556665	0.212722469629271	LINC01544
ENSG00000259175	-0.00847576416476264	-1.75850494897619	13.1762877500959	0.00598518742504166	0.212722469629271
ENSG00000132718	0.00155732403735388	4.59756393340361	7.6682991629136	0.00599308709413728	0.212722469629271	SYT11
ENSG00000114378	-0.0020151357710305	1.8010634222512	7.66263125283412	0.00601143391975226	0.212964081480381	HYAL1
ENSG00000235961	-0.00447275911868788	1.50172995917542	7.66178029734669	0.0060182704879476	0.212964081480381	PNMA6A
ENSG00000119888	-0.00721714404354361	-1.53198284415089	7.65691507532767	0.00602999539725648	0.213053709325626	EPCAM
ENSG00000135517	-0.00952341598622575	-1.32279811573017	7.6519652560569	0.00604611590696114	0.213298134690328	MIP
ENSG00000233907	-0.00976551352190605	-1.75426481109802	14.6485151680431	0.00610764141542589	0.213767609783159	LINC01761
ENSG00000170577	-0.00648161909440095	-1.76312140849493	9.79138274044197	0.00610935908856513	0.213767609783159	SIX2
ENSG00000131044	-0.00624942449325704	-1.12638636346603	7.63170926098143	0.00611254783334699	0.213767609783159	TTLL9
ENSG00000064195	-0.00995482935226429	-1.60995940642323	10.080333657633	0.0061125988598055	0.213767609783159	DLX3
ENSG00000171864	-0.00899344696796135	-1.43449231744477	7.63133000360514	0.00611379877591616	0.213767609783159	PRND
ENSG00000236581	-0.00991471427730202	-1.78767579719824	20.0639285210119	0.00612647736971563	0.213767609783159	STARD13-AS
ENSG00000171848	0.00320660191441128	2.07471766557176	7.62494967589097	0.00613603796911283	0.213767609783159	RRM2
ENSG00000168309	-0.0070791557921816	-1.1617046689735	7.61913943159596	0.00615414850825726	0.213767609783159	FAM107A
ENSG00000133083	-0.0096027896411774	-1.44643872038665	7.61560232529526	0.00616590713182572	0.213767609783159	DCLK1
ENSG00000166741	-0.00839564993885705	-1.60149982709353	9.00359812360148	0.0061936093833849	0.213767609783159	NNMT
ENSG00000260230	-0.00938317453802242	-1.25405670440353	7.60545068482512	0.00620053581708508	0.213767609783159	FRRS1L
ENSG00000274827	-0.0093813772199102	-1.37836587655164	7.6049126880614	0.00620158378730919	0.213767609783159	LINC01297
ENSG00000120088	-0.0073232084211381	-1.72538011802	8.70230819065085	0.00621150003388567	0.213767609783159	CRHR1
ENSG00000149256	-0.00659205585979612	-0.351269314609567	7.60064460689373	0.00621688806104174	0.213767609783159	TENM4
ENSG00000259666	-0.00697263214571815	-1.79647284801361	14.5700110409873	0.0062225980761351	0.213767609783159	LINGO1-AS1
ENSG00000250072	-0.0097597321381295	-1.46072491030311	7.59829146565967	0.00622378837069382	0.213767609783159	SH3TC2-DT
ENSG00000183114	-0.00791304762251759	-1.67771489125192	7.5954540747088	0.00623332867203762	0.213767609783159	FAM43B
ENSG00000145692	-0.00764987568897808	-1.7499771506077	10.5534255400335	0.00624411711631116	0.213767609783159	BHMT
ENSG00000274736	-0.00597485420727062	-0.0493646339702469	7.5920759062768	0.00624657478227342	0.213767609783159	CCL23
ENSG00000242207	-0.00863098897209091	-1.76039308597685	14.7111857347985	0.0062497309942822	0.213767609783159	HOXB-AS4
ENSG00000070729	-0.00922473433627053	-1.27364819745035	7.58959912345796	0.00625310378086901	0.213767609783159	CNGB1
ENSG00000141200	-0.00801460291242392	-1.66408075590608	7.58436471640117	0.00627075926709638	0.214055461403181	KIF2B
ENSG00000266290	-0.00823560030522718	-1.65080199291828	7.5782858883385	0.00629137538938064	0.214414775503162	DYNLL2-DT
ENSG00000283247	-0.00779252595249618	-1.69241053689445	7.87349182045365	0.00629978695822129	0.214414775503162	CCDC201
ENSG00000165762	-0.00874079971888103	-1.67782630623436	8.72396151651541	0.00633975675753977	0.215335572160468	OR4K2
ENSG00000249267	-0.0087830775162699	-1.65433616766946	7.57913589728726	0.0063454222014669	0.215335572160468	LINC00939
ENSG00000259921	-0.0103439985028486	-1.40966279003027	8.14102361075976	0.00637080019891964	0.215880712003742
ENSG00000254042	-0.00733017472955245	-1.74177926625255	9.72936112778808	0.00639767840261244	0.216030095577889	SLIT3-AS2
ENSG00000105697	-0.00919778911711297	-1.12009232728076	7.54225200028343	0.00641599684344087	0.216030095577889	HAMP
ENSG00000004809	0.00357562424664074	0.781586294154911	7.54055514191159	0.00642090448323959	0.216030095577889	SLC22A16
ENSG00000215612	-0.00801484284673229	-1.73899415367371	10.5446958067438	0.00642367922090255	0.216030095577889	HMX1
ENSG00000170498	0.0168113435346532	-1.62777346754603	16.0030890028483	0.00642978397940235	0.216030095577889	KISS1
ENSG00000136634	0.00646067689672688	-1.06619910335606	7.53662854281477	0.00643454089133201	0.216030095577889	IL10
ENSG00000172367	-0.0032787390935968	0.792309230537924	7.53492910135911	0.00644045198223839	0.216030095577889	PDZD3
ENSG00000156269	-0.00984911170240258	-1.71444636782056	11.1705316373506	0.00646624307216065	0.216364244917649	NAA11
ENSG00000176533	-0.00152924262824844	5.19152372333649	7.52672008490097	0.00646908368832214	0.216364244917649	GNG7
ENSG00000274387	-0.00735639030277427	-1.70816837777026	9.55072803779004	0.00648302197772748	0.216517987607734
ENSG00000279954	-0.00764914305136481	-1.43845782872296	7.50933678327385	0.00653014624233389	0.217579726820679
ENSG00000272631	-0.0080448110523114	-0.757555366565003	7.50836941907783	0.00653527584029597	0.217579726820679
ENSG00000164707	-0.00242329271601899	1.9012521463317	7.50376371704494	0.00654984793079598	0.217579726820679	SLC13A4
ENSG00000263612	-0.00874766153263274	-1.75923252561619	13.7566298597226	0.00655236212446432	0.217579726820679
ENSG00000184949	-0.00728040955541704	-1.02353700405757	7.49953980878005	0.00656482080445964	0.217681568820838	FAM227A
ENSG00000137171	-0.00103364602238789	4.67724551956444	7.49291258459032	0.00658838384179158	0.218150800978636	KLC4
ENSG00000204852	-0.00173631073903938	3.4987014034798	7.48359921922912	0.00662164438725569	0.218939334675909	TCTN1
ENSG00000182195	-0.00196382262752487	2.94192652114311	7.46745565714823	0.00667970672366743	0.220544504901943	LDOC1
ENSG00000072315	-0.00884075975424021	-1.66268620560456	10.1326635123578	0.00674277809189028	0.222310256918681	TRPC5
ENSG00000019505	-0.00802902369821436	-1.69919634098885	8.04514388339872	0.00676738049516979	0.222736219991483	SYT13
ENSG00000113262	-0.00940882944622269	-1.4215880852996	7.44065567066645	0.00677725402288784	0.222736219991483	GRM6
ENSG00000249310	-0.00810530005912483	-1.66099003009147	8.26368488459167	0.00678452719449421	0.222736219991483	APOBEC3B-AS1
ENSG00000196277	-0.00889575700756103	-1.71804260578092	10.6273441666757	0.00680559759715393	0.223111939330741	GRM7
ENSG00000225280	0.00579976022196551	-1.82515168758969	16.5170291876955	0.00683037468893362	0.223607944265683
ENSG00000280152	-0.00905602598191602	-1.56824273557703	7.40727855034837	0.0069007913660002	0.225127581123486
ENSG00000134905	-0.0013233496592779	7.19290955747477	7.40211635146643	0.00692010365228131	0.225127581123486	CARS2
ENSG00000268505	-0.00807228347751981	-1.6588084560617	7.4000917446074	0.0069276930611241	0.225127581123486
ENSG00000104415	-0.00886615364409635	-1.79418628068989	18.7361580057702	0.00692786768019194	0.225127581123486	CCN4
ENSG00000283422	-0.00834380465983095	-1.61099603661673	7.39905184787492	0.006931594526517	0.225127581123486	LINC02452
ENSG00000196872	-0.00218752877585268	2.28416012562172	7.39651271078769	0.00694113030674894	0.225127581123486	CRACDL
ENSG00000233817	-0.00915499226106755	-1.53272911753317	7.39554058017354	0.00694478473135269	0.225127581123486
ENSG00000254300	-0.00986377384193688	-1.79300294931161	18.7399343996242	0.00697606829628487	0.225612020571592	LINC01111
ENSG00000172482	-0.00955759750218064	-1.50559041886114	7.38565231567703	0.00698206916780736	0.225612020571592	AGXT
ENSG00000170454	-0.00711858778429192	-1.77083841114988	11.285562588676	0.00699346629904212	0.225612020571592	KRT75
ENSG00000243103	-0.00702560715498931	-1.80751125703396	16.2362578630085	0.00699866437099726	0.225612020571592	RN7SL452P
ENSG00000248746	0.0053501061328065	-1.090377189425	7.35889426505893	0.00708399765523923	0.227888217892243	ACTN3
ENSG00000231274	-0.00834216072002348	-1.77341270361177	14.0286742849979	0.00709342799726521	0.227888217892243	SBK3
ENSG00000248713	-0.0106408505363349	-1.28573921513343	7.3552256020901	0.00709877009742856	0.227888217892243	C4orf54
ENSG00000177234	-0.00861669264285441	-1.78385124110011	16.2745950932664	0.00711930986166554	0.22795645410452	LINC01561
ENSG00000148604	-0.00884884249735637	-1.71636880879737	11.013875039823	0.00713007131056114	0.22795645410452	RGR
ENSG00000279694	-0.00878149580753841	-1.71457451076349	10.3072240974482	0.00713712858941806	0.22795645410452
ENSG00000189184	-0.00706527790567105	-1.45331015340457	7.34429966982646	0.00714023581326609	0.22795645410452	PCDH18
ENSG00000180537	0.00695003203138259	1.28558241388929	7.34334537765066	0.00715528574785742	0.228122713980522	RNF182
ENSG00000261467	-0.0104012136392943	-1.21683906894943	7.33480967002771	0.00717882421148659	0.228558774139885
ENSG00000225756	-0.00254901563641762	2.39350040567823	7.32554982100408	0.00721315998223476	0.229336930134756	DBH-AS1
ENSG00000224957	-0.0073069201558072	-1.78332079009591	11.6948475449385	0.00724003871357579	0.229876188086657	LINC01266
ENSG00000152910	-0.00869606388441484	-1.80424213499122	18.2008629855431	0.00725203323643085	0.229942033315997	CNTNAP4
ENSG00000126231	-0.00473115482922544	-0.739918150371354	7.31204815751667	0.0072661462018687	0.230074776867367	PROZ
ENSG00000197889	-0.00657235645399979	-1.72544646527703	8.11312460913886	0.0072807618695488	0.230223054041476	MEIG1
ENSG00000279006	-0.00770025798111691	-1.67646826906036	7.30132517903042	0.00730851274858625	0.230457750895261
ENSG00000272690	-0.00474915704963153	-0.815247975033272	7.30044890890742	0.00731198610457349	0.230457750895261	LINC02018
ENSG00000174371	0.00420945504170322	-0.697043735533547	7.29668894091693	0.00732690912985059	0.230457750895261	EXO1
ENSG00000255650	-0.00853140625508749	-1.5341490265773	7.45915113400138	0.00732795592414391	0.230457750895261	FAM222A-AS1
ENSG00000215372	-0.00752284333177117	-1.7734230349055	12.0373136475684	0.00737725778431507	0.231577035051968	ZNF705G
ENSG00000256654	-0.00979540913576031	-1.46637417742667	7.2824944830709	0.0073835287299769	0.231577035051968
ENSG00000236924	-0.0080757095782355	-1.78928243018699	16.6456165656079	0.00739490790213506	0.231620507237414
ENSG00000178537	0.00127379030303328	4.67346940604013	7.27393351001315	0.00741789453101468	0.231898886298281	SLC25A20
ENSG00000254896	-0.00738364576201807	-1.75042144534116	9.33311683359173	0.00742380592084409	0.231898886298281	OPCML-IT1
ENSG00000106038	-0.00719455748540523	-1.69964029245193	7.26866300610232	0.00743913336971717	0.232064916881971	EVX1
ENSG00000077984	0.00187128501455393	7.73777670941996	7.25976075552137	0.00747515546078142	0.232517926446978	CST7
ENSG00000275620	-0.0102419995420898	-1.47882274706443	7.25570563972127	0.00749161468000972	0.232517926446978
ENSG00000235142	-0.00745305487333913	-1.58716617654309	7.25237687786406	0.00750515856655829	0.232517926446978	LINC02532
ENSG00000090975	-0.00126144089608913	4.94920103806561	7.25187053295423	0.0075072209611167	0.232517926446978	PITPNM2
ENSG00000172794	-0.000921977651686795	7.50118752587573	7.24643237747709	0.00752940790903753	0.232517926446978	RAB37
ENSG00000169302	-0.00969699812472786	-1.49041775461505	7.24161990615323	0.00754909839920454	0.232517926446978	STK32A
ENSG00000239810	-0.0080525228576971	-1.81562589169555	21.3444848904224	0.00755183224674268	0.232517926446978	PRAMEF11
ENSG00000282881	-0.00865046113919686	-1.79351948191175	15.9944782626385	0.00755995071048892	0.232517926446978	TMEM275
ENSG00000215475	-0.00636777512612964	-0.619020838341394	7.23751813336825	0.00756592283556941	0.232517926446978	SIAH3
ENSG00000113905	-0.00799844115868866	-1.71148329714569	8.87353712937537	0.00758058750014718	0.232517926446978	HRG
ENSG00000248510	-0.00869080994251593	-1.62936488300626	8.12317195006348	0.00758889375451108	0.232517926446978	LINC02267
ENSG00000042781	-0.00873184223038504	-1.51504993940709	7.23139605880071	0.00759110581549626	0.232517926446978	USH2A
ENSG00000280283	-0.00849599442599668	-1.81452221813321	21.468365566003	0.00760034995951469	0.232517926446978
ENSG00000131126	-0.00731751940368844	-1.398786826266	7.22856758792336	0.007602769754559	0.232517926446978	TEX101
ENSG00000153563	0.00211218908432957	7.22577008832155	7.22887676156816	0.00760413272270296	0.232517926446978	CD8A
ENSG00000189280	-0.00684572009440838	-1.42103520132644	7.22076701241024	0.0076350330940956	0.2331552003359	GJB5
ENSG00000139531	-0.00120042202540159	3.52090631655855	7.21373829062049	0.0076642246557864	0.233738682989233	SUOX
ENSG00000279085	-0.00917278568947302	-1.03934506836904	7.21195398750592	0.00767437859826594	0.233740797832599
ENSG00000160862	-0.00802880937873309	-1.66994596818674	7.19939899008685	0.00772413497887671	0.234903626272466	AZGP1
ENSG00000187554	0.001758525939301	4.54666894246375	7.1889000272467	0.00776830554474626	0.234903626272466	TLR5
ENSG00000159173	-0.0099713662788746	-1.30134709335979	7.18613104479036	0.00778004931644915	0.234903626272466	TNNI1
ENSG00000105443	-0.000939305006148328	6.29991737444674	7.18580535507216	0.0077813747793489	0.234903626272466	CYTH2
ENSG00000263278	-0.00878897903507111	-1.62117734215298	7.1846218398581	0.00778637890824738	0.234903626272466
ENSG00000149328	0.00315882775398708	1.40608658484618	7.18420316423223	0.00778859082276875	0.234903626272466	GLB1L2
ENSG00000066405	-0.0086333119831556	-1.46220495288086	7.33349477596686	0.00778895918505837	0.234903626272466	CLDN18
ENSG00000239922	-0.00969111940399366	-1.7652599259114	15.1131604632831	0.0077936357150542	0.234903626272466
ENSG00000225339	-0.000901229645806491	5.90198755324918	7.17627624052875	0.00782175982456637	0.23544512884909
ENSG00000211892	0.00803548543837898	3.48339251110584	7.17276302797509	0.00784989152524212	0.235612610821843	IGHG4
ENSG00000272259	-0.00776296004103656	-1.68191169735919	7.50733908556772	0.00785554750225202	0.235612610821843	LINC01749
ENSG00000111249	-0.00296239153715114	0.511229517870876	7.16680610801614	0.00786210858817745	0.235612610821843	CUX2
ENSG00000228862	-0.00830653029133682	-1.61170099815994	7.16423532217559	0.00787309868106264	0.235612610821843
ENSG00000144395	-0.00640290990380271	-0.927084619583497	7.1630548358193	0.0078781505473694	0.235612610821843	CCDC150
ENSG00000184012	-0.00889803857119801	-1.64908038809067	8.77748193826154	0.0079258935866837	0.236526093815358	TMPRSS2
ENSG00000142449	-0.00793009046415425	-1.71192917160989	9.57415100771186	0.00792910410279288	0.236526093815358	FBN3
ENSG00000023909	0.00131749610239291	3.75272866133426	7.14859242543618	0.00794031357751501	0.236556025835017	GCLM
ENSG00000145063	-0.00700010105327899	-1.60386761930542	7.14227188526107	0.00796763911339379	0.236905387204204
ENSG00000105650	-0.008643975322972	-1.23075846351542	7.14115388589411	0.00797248261365428	0.236905387204204	PDE4C
ENSG00000172179	-0.00742915000400522	-1.40699581409706	7.13385043996407	0.00800419791697545	0.23714409196241	PRL
ENSG00000139973	-0.00971619608610378	-1.42272356932267	7.1324054020413	0.0080104883825504	0.23714409196241	SYT16
ENSG00000182749	-0.00132967029096432	3.96555846411092	7.13223972125635	0.00801120994074411	0.23714409196241	PAQR7
ENSG00000101438	-0.00629608445429486	-1.70623484510929	7.12851150665943	0.00802746442841483	0.237322156277805	SLC32A1
ENSG00000277011	-0.0073765109614439	-1.78114018425919	12.5349860259624	0.00810422712300893	0.23928633918102
ENSG00000243716	-0.00149899236485701	6.67265096964207	7.10690195434833	0.00812234988421991	0.239516317578179	NPIPB5
ENSG00000224743	-0.00807407962969577	-1.59912059611382	7.30495783775036	0.00818461294639428	0.240032059228202	TEX26-AS1
ENSG00000240247	0.00734047963317159	6.31166412159194	7.09521568675207	0.00818784958013836	0.240032059228202	DEFA1B
ENSG00000196990	-0.00686695734941616	-1.79368432778352	13.3744776772624	0.00821198407169524	0.240032059228202	FAM163B
ENSG00000261595	-0.00873815595272684	-1.66871986373635	8.51665412989521	0.00821253707510581	0.240032059228202	PPM1J-DT
ENSG00000276040	-0.00781673533723291	-1.5482143134039	7.08580763077375	0.00821608670023033	0.240032059228202	SPATA31A7
ENSG00000117640	-0.000866800780079258	5.34832712718012	7.08567145008809	0.00821669545027892	0.240032059228202	MTFR1L
ENSG00000272894	-0.00297210315257215	0.144228636966495	7.08509182904191	0.00821928697101547	0.240032059228202	MIOS-DT
ENSG00000128714	-0.00669986938922152	-1.79000373343871	12.7225495930617	0.00822268767914369	0.240032059228202	HOXD13
ENSG00000229498	-0.00873262260945323	-1.69030486838588	9.85206177149342	0.00825104626627697	0.240231438248721
ENSG00000279801	-0.00195682616709777	2.2761276436478	7.07665377571421	0.00825710944271437	0.240231438248721
ENSG00000281103	0.00179139994697507	4.23702907446827	7.07244183767699	0.00827605589489973	0.240231438248721	TRG-AS1
ENSG00000257771	-0.00842211564900462	-1.70418420244071	8.45688262140738	0.00827899311913684	0.240231438248721	LINC02395
ENSG00000266893	-0.00753785305658889	-1.77766308117002	13.0562857872018	0.00829081811175271	0.240231438248721
ENSG00000234948	-0.0083961314606571	-1.64574719725535	7.14204944735165	0.00829170552243406	0.240231438248721	LINC01524
ENSG00000279601	-0.00829547214637126	-1.42399438846139	7.06289774486902	0.00831915362185847	0.240333486113498
ENSG00000069702	0.00196275348190716	4.44163344430234	7.06062543151853	0.00833033580201609	0.240333486113498	TGFBR3
ENSG00000272397	-0.0101706444935296	-1.69427423463528	11.7246224992467	0.00833186004079276	0.240333486113498
ENSG00000283632	-0.00378355211217751	-0.416586717999973	7.05902577169861	0.00833670389314232	0.240333486113498	EXOC3L2
ENSG00000236311	-0.00715932721387092	-1.77883451367803	11.7039562108492	0.00836592018179662	0.240533593240857	TLX1NB
ENSG00000279317	-0.00712943121511766	-1.74139879767311	8.59261079005071	0.00836745785980665	0.240533593240857
ENSG00000215533	0.00448972570742173	0.282308444074859	7.05026797026853	0.00837666229613832	0.240533593240857	LINC00189
ENSG00000211660	0.0038134080953639	3.18394269774545	7.05019765961401	0.00838515589518562	0.240533593240857	IGLV2-23
ENSG00000147255	-0.00837897229521661	-1.52620525498361	7.03692599555094	0.00843760654934426	0.241732975606169	IGSF1
ENSG00000262526	-0.00924391827389343	-1.7259831921985	13.1732606719967	0.0084619032226723	0.241732975606169
ENSG00000258472	-0.00158932973051382	2.8481391997327	7.029372075792	0.00847238370716945	0.241732975606169
ENSG00000184557	0.00241458759358724	5.90540201845997	7.02810175202674	0.00848442705268513	0.241732975606169	SOCS3
ENSG00000173826	-0.0091855929845041	-1.52510787966062	7.46432836139957	0.00848760775473269	0.241732975606169	KCNH6
ENSG00000157680	-0.00823419666615612	-1.38822254610422	7.02363578737981	0.00849889132163674	0.241732975606169	DGKI
ENSG00000111799	-0.00813182526092467	-1.6619783660702	7.54869773452426	0.00849997303990973	0.241732975606169	COL12A1
ENSG00000272078	-0.00192584862705046	1.23988968489586	7.01659981525818	0.00853152147522525	0.242332848961729
ENSG00000164930	0.00320756699141304	0.856094590042181	7.01334012779039	0.00854668236074017	0.242466344868098	FZD6
ENSG00000197291	-0.00876213458169092	-1.52293216207826	7.00611768155352	0.00858037304603909	0.243124555575909	RAMP2-AS1
ENSG00000001561	0.00306501961657293	2.93531181235006	7.00360413683558	0.00859803693779533	0.243327594803688	ENPP4
ENSG00000175699	-0.00630500163162095	-1.81737396629569	17.1254109175493	0.00861861941679932	0.243612635173872	CCDC197
ENSG00000187486	-0.00653415779635727	-0.980261998644787	6.99278659609022	0.00864291846711673	0.243729458579179	KCNJ11
ENSG00000108830	-0.00522860924691512	-0.466200353811699	6.99093153120447	0.00865165900866396	0.243729458579179	RND2
ENSG00000146039	-0.0074314006085894	-1.68683558011812	6.98834685500989	0.0086638524526304	0.243729458579179	SLC17A4
ENSG00000176547	-0.00798411201368695	-1.81566637555942	21.2357187628986	0.00866481464618358	0.243729458579179	OR4C3
ENSG00000100253	-0.00744477543337574	-1.37151496285244	6.98590966634952	0.00867536632311066	0.243730473499465	MIOX
ENSG00000273542	0.00977035488615131	-1.66331077570835	8.54321817585011	0.00869455743338371	0.243826001314022	H4C12
ENSG00000251311	-0.0085369371442225	-1.83042454689964	26.6049866603587	0.00869980598354889	0.243826001314022	LINC02214
ENSG00000234787	-0.00797659530656084	-1.80667813443627	17.3170712363176	0.00872206231664923	0.243884196905748	LINC00458
ENSG00000248332	-0.00851859685558316	-1.73469079009831	10.8498344900868	0.00872292688044114	0.243884196905748	TUB-AS1
ENSG00000263731	-0.00197610255600759	1.25005721293903	6.97120499904747	0.00874516991111278	0.244094891545346
ENSG00000211448	-0.00965243497726613	-1.22892226042853	6.96886979422208	0.008757069944054	0.244094891545346	DIO2
ENSG00000167612	-0.00754646015419797	-1.67449500792576	6.96766582896514	0.00876205668158289	0.244094891545346	ANKRD33
ENSG00000270605	-0.00157129182207717	2.4869491099149	6.9549056413612	0.00882321989417289	0.2455037103327
ENSG00000236268	-0.00805107224009142	-1.63369472675318	7.18692364949319	0.00888766456591146	0.246653220614283	LINC01361
ENSG00000239855	0.00486499739149483	0.92184220327268	6.94180586431415	0.00889062618578914	0.246653220614283	IGKV1-6
ENSG00000075618	-0.00186459587589001	3.23495913840061	6.93974575674961	0.0088964575215092	0.246653220614283	FSCN1
ENSG00000173702	-0.00878648429611143	-1.6689264430287	8.93594096032266	0.00892153782267642	0.247053050960566	MUC13
ENSG00000176678	-0.00905638920023974	-1.52279889078051	6.93201523994073	0.00893404455470249	0.247104158339969	FOXL1
ENSG00000280734	-0.00164742928619156	2.53412225103092	6.92891740293316	0.0089491526202298	0.247227007665896	LINC01232
ENSG00000238755	-0.0076848898617667	-1.56644677984317	7.19467839628577	0.00896481025272703	0.247364728616318	LINC02006
ENSG00000280064	-0.00137761762696098	6.42672711908344	6.91882748295014	0.0089985436065769	0.247569449210037
ENSG00000280660	-0.0091641649434121	-1.50265601033427	6.91847741681889	0.0090002622409335	0.247569449210037
ENSG00000154262	-0.00483507919652808	-0.266179144657023	6.91557644523885	0.00901451745293072	0.247569449210037	ABCA6
ENSG00000148602	-0.00600872899969773	-1.82413523800124	17.9786318257673	0.00901623725675964	0.247569449210037	LRIT1
ENSG00000270361	-0.00819647579105297	-1.6713382684431	8.80881818926335	0.00903608787246565	0.247569449210037
ENSG00000250371	-0.0075122163086208	-1.74614002741116	10.5145556159774	0.00903631693984344	0.247569449210037
ENSG00000118526	-0.00834869827800991	-1.70936828338478	8.29544196628933	0.00907688239403721	0.248387225654067	TCF21
ENSG00000176771	-0.00710022104391304	-1.3658701730738	6.89917352146284	0.00909555927385674	0.248504303164136	NCKAP5
ENSG00000147113	-0.00727950129360553	-1.27598677736221	6.89680143809582	0.00910734098567727	0.248504303164136	DIPK2B
ENSG00000167011	-0.00959250719570266	-1.65194120792514	9.13553639630569	0.00911332546766396	0.248504303164136	NAT16
ENSG00000157851	-0.00992769837996896	-1.47907695662279	6.89069747081168	0.00913773063984098	0.248876992679476	DPYSL5
ENSG00000224165	-0.0051383310840191	-0.204568909308222	6.88713077224594	0.00915553640847273	0.249069275675565	DNAJC27-AS1
ENSG00000115598	-0.00699622713479214	-1.71655638341421	9.0365646354794	0.00916975690455368	0.249163687612831	IL1RL2
ENSG00000146147	-0.00859196614429433	-1.73786782642507	11.075894970245	0.00919315993847165	0.249318283631202	MLIP
ENSG00000179242	-0.00326016756578088	0.442864484311658	6.8788607886615	0.00919695972494078	0.249318283631202	CDH4
ENSG00000167363	-0.00260373465626339	1.75010468734615	6.87194821754621	0.00923173208519179	0.249968558727308	FN3K
ENSG00000101276	-0.00788634912526288	-1.54738811649425	6.86572569715473	0.00926314913901375	0.250526570296453	SLC52A3
ENSG00000102195	-0.00784507953308211	-1.7058036178083	7.94197215610659	0.00937153628409285	0.252974329925838	GPR50
ENSG00000164106	-0.00627457814934025	-0.943180564600793	6.84226928663961	0.00938257276295429	0.252974329925838	SCRG1
ENSG00000007062	-0.0059366558017341	-0.924655691950478	6.84152312985398	0.0093863976070507	0.252974329925838	PROM1
ENSG00000160014	-0.000944667110170986	8.80918573504973	6.83680228378131	0.00941063422086785	0.25304629754023	CALM3
ENSG00000240219	-0.00157016068205005	3.24845735671683	6.83613651867938	0.00941405741508107	0.25304629754023
ENSG00000249584	-0.00878508507663259	-1.46261481498506	6.8295581513618	0.0094479507716569	0.25304629754023	LINC02225
ENSG00000197561	0.00470523065487753	2.89346806345719	6.83183227667391	0.00944822579795159	0.25304629754023	ELANE
ENSG00000211677	0.00413671593984898	6.59489702343836	6.83206452478128	0.00944844083287135	0.25304629754023	IGLC2
ENSG00000255408	-0.00752170198289358	-1.73265487384129	8.5267026931036	0.00945457302915864	0.25304629754023	PCDHA3
ENSG00000175329	-0.00746600822470535	-1.74869942907198	9.09345867486882	0.00949996094865316	0.253732146320126	ISX
ENSG00000148357	-0.0104603766903039	-1.24962528190326	6.81657539540759	0.0095167710447077	0.253732146320126	HMCN2
ENSG00000168067	-0.000918178093928792	6.75153752302722	6.81564989859617	0.00952002418333307	0.253732146320126	MAP4K2
ENSG00000144681	-0.00570527706899598	-1.10486416477067	6.81488835914617	0.00952398685384889	0.253732146320126	STAC
ENSG00000183230	-0.00749856301506403	-1.64889025328632	6.8061467195375	0.00956959593873446	0.254654528895508	CTNNA3
ENSG00000224057	-0.00720434092654645	-1.72289054474227	7.69232867082662	0.00958722349506994	0.25467069526667	EGFR-AS1
ENSG00000260759	-0.00772925989300564	-1.66764940005081	6.80183429860546	0.00959217865940991	0.25467069526667
ENSG00000187678	-0.008004610097142	-1.56069339728653	6.79927530955383	0.0096056052021186	0.254735374570601	SPRY4
ENSG00000203727	-0.00916245224605624	-1.30899876258641	6.7880478342945	0.00966489264568538	0.256014721990509	SAMD5
ENSG00000163295	-0.00769541051501841	-1.80437139894217	15.94372246318	0.00969969800267048	0.256182402239863	ALPI
ENSG00000188655	-0.00767846103341109	-1.76751656685418	11.4796042464889	0.00970750190351828	0.256182402239863	RNASE9
ENSG00000169515	-0.00915006020822949	-1.44422243491952	6.77417436521737	0.00973833683227002	0.256182402239863	CCDC8
ENSG00000174640	-0.00777753907595367	-1.55877189896983	6.77375594100444	0.00974056537649584	0.256182402239863	SLCO2A1
ENSG00000236008	-0.00403110002381344	-0.370575468021499	6.77328081428054	0.00974309655809312	0.256182402239863	LINC01814
ENSG00000269526	-0.00805805777261571	-1.72808170921465	9.28083856733973	0.00974649245056593	0.256182402239863	ERVV-1
ENSG00000100802	-0.00104954154653029	4.15455201037449	6.77224959735422	0.00974859257811542	0.256182402239863	C14orf93
ENSG00000118707	-0.000835986075905322	4.78699832895268	6.76515249261973	0.00978650442924615	0.25677227578526	TGIF2
ENSG00000117834	-0.0026063731900408	0.846187448760258	6.76390281418074	0.00979319578022995	0.25677227578526	SLC5A9
ENSG00000117983	-0.00449668452178912	0.0165633192250462	6.7564692081511	0.00983309631814338	0.25752712594568	MUC5B
ENSG00000165970	-0.00928444253191946	-1.43833607137769	6.75202638395613	0.00985702356230531	0.25786240646401	SLC6A5
ENSG00000113430	-0.00828245742200098	-1.78110004398238	14.1904475781915	0.00987763792133289	0.258110362729035	IRX4
ENSG00000033627	-0.00142176299445324	6.34164051594304	6.7370294026566	0.00993823550946224	0.259181863764044	ATP6V0A1
ENSG00000249306	-0.00935569594818412	-1.63842051431838	8.28981179769251	0.0099410077179323	0.259181863764044	LINC01411
ENSG00000243489	-0.00801872960066042	-1.7747899687074	13.7425274660292	0.00999065595481687	0.260183622158141	KRTAP10-11
ENSG00000139572	0.00244420247378803	1.40940624068465	6.71322323832605	0.0100685708905497	0.261769021961427	GPR84
ENSG00000128602	-0.00477867432754579	-0.900858358850489	6.71221663054309	0.0100741206139267	0.261769021961427	SMO
ENSG00000107562	-0.00755654239664775	-1.5974310407062	6.70374372383853	0.0101209594532426	0.262691599336235	CXCL12
ENSG00000272549	-0.00716643382668097	-1.68529241114497	6.6932579278408	0.0101792368461089	0.263634952269627	LINC02538
ENSG00000089356	-0.00805275728205381	-1.55074109136285	6.69311141091178	0.0101800535974336	0.263634952269627	FXYD3
ENSG00000234572	-0.00350722393483359	-0.100104945328428	6.68148759370423	0.0102450658732346	0.264662581509575	LINC01800
ENSG00000266805	-0.00499402478320624	-0.605607777929193	6.67491671700604	0.0102820062652283	0.264662581509575
ENSG00000276070	0.00284432076983439	2.11996590202086	6.67411408001777	0.0102878456447141	0.264662581509575	CCL4L2
ENSG00000124357	-0.00128201709097008	8.28971755253773	6.6718495941003	0.0102992961357993	0.264662581509575	NAGK
ENSG00000143631	-0.00964524906120227	-0.945959134144119	6.67008006161808	0.0103129369042348	0.264662581509575	FLG
ENSG00000189283	-0.00209377501249216	3.87921437618757	6.66922657138857	0.0103147463004808	0.264662581509575	FHIT
ENSG00000181751	0.00189357413293976	1.81374751211284	6.6685888348062	0.0103177104612284	0.264662581509575	MACIR
ENSG00000104941	-0.00807732779572261	-1.52336201978365	6.66534802896448	0.0103360457586784	0.264662581509575	RSPH6A
ENSG00000114993	-0.00219176619890828	0.816042863224263	6.66486584009718	0.0103387766786799	0.264662581509575	RTKN
ENSG00000188483	0.00176985942460095	4.90080448905215	6.66218941835328	0.0103539483719572	0.264662581509575	IER5L
ENSG00000175084	-0.00416652702785652	0.222338530031607	6.65948947701829	0.0103692766623427	0.264662581509575	DES
ENSG00000104848	-0.00954687023583407	-1.38613705906337	6.6583749465001	0.0103756109754482	0.264662581509575	KCNA7
ENSG00000230091	-0.00331618750804385	0.141082099621059	6.65764503720204	0.0103797614987509	0.264662581509575	TMEM254-AS1
ENSG00000133069	0.00303830210954586	5.04408616619286	6.65878483456534	0.0103838328916761	0.264662581509575	TMCC2
ENSG00000126550	-0.00962796610664339	-1.67510571827577	9.37156193749036	0.0104067943286545	0.264662581509575	HTN1
ENSG00000203620	-0.00924391223648403	-1.67855325775912	10.4294753804913	0.0104253085804411	0.264662581509575
ENSG00000171435	-0.00876193917902318	-0.684705392359414	6.65037068449339	0.0104254363249366	0.264662581509575	KSR2
ENSG00000117360	-0.000861147299811198	5.79233503949129	6.64550992818667	0.0104490175658745	0.264662581509575	PRPF3
ENSG00000108839	-0.00229285577130455	3.3954906644904	6.64489247046926	0.0104535179414772	0.264662581509575	ALOX12
ENSG00000185332	-0.00731367810407617	-1.45592088402683	6.64076276170139	0.010476239605692	0.264662581509575	TMEM105
ENSG00000265204	-0.00541951926931763	-1.2309661454645	6.64075532439688	0.0104762823113555	0.264662581509575
ENSG00000223991	-0.00417712071511508	-0.458597742253914	6.64044979752499	0.0104780368290649	0.264662581509575
ENSG00000225391	-0.00850690345732181	-1.69135149577463	8.63236836743919	0.010482364734912	0.264662581509575
ENSG00000197587	-0.0082515347482184	-1.74421803122785	10.3819076911585	0.0105201286050889	0.265327030259794	DMBX1
ENSG00000279110	-0.00852851355978964	-0.448208528229638	6.62788503890674	0.0105581868538035	0.265790548711425
ENSG00000197077	0.00230831265963733	2.57058899656289	6.62598647826961	0.0105614416844949	0.265790548711425	KIAA1671
ENSG00000243130	-0.00719209647037243	-1.7207821690527	7.4508825977492	0.0105815735723346	0.266008364706693	PSG11
ENSG00000188162	-0.00750190389626919	-1.67157445357697	6.61762001026474	0.0106100006032113	0.266434012980748	OTOG
ENSG00000121904	-0.00889590657707442	-1.29727495232037	6.61485576302873	0.0106261098963833	0.266549756686549	CSMD2
ENSG00000168398	-0.00926884041015873	-1.42073031996802	6.60051227679265	0.010710012279942	0.268083404710481	BDKRB2
ENSG00000183196	-0.00722552288279445	-1.14695152028414	6.60044934882562	0.0107103819467558	0.268083404710481	CHST6
ENSG00000163586	-0.0079884221778274	-1.8145082309899	19.8787110228457	0.0107615074556567	0.269072513276388	FABP1
ENSG00000203685	-0.00753979717257969	-1.2879935751744	6.58868542478449	0.0107797203106993	0.269237454053221	STUM
ENSG00000112164	-0.0067608453161595	-1.49578573165991	6.58524321242011	0.0108000967238508	0.269456019230802	GLP1R
ENSG00000161381	-0.00175917259151419	4.11697819173549	6.58084752494435	0.0108261751070015	0.269816222182881	PLXDC1
ENSG00000078295	-0.0092727449153923	-1.00702177400686	6.57388815443353	0.0108709596971833	0.270641357530949	ADCY2
ENSG00000139219	-0.00859096161749835	-1.74834881847422	12.6135728131626	0.0108929267519478	0.270897270661638	COL2A1
ENSG00000215474	-0.00748165852913023	-1.66102215909859	6.5608212324411	0.0109458106319584	0.271920684702607	SKOR2
ENSG00000280397	-0.00977338788687634	-1.68343517034728	10.7633772186637	0.0109766888676736	0.272395818602717
ENSG00000183733	0.00800554994021596	-1.83067642350811	25.1755043958724	0.011021513595893	0.273215660027389	FIGLA
ENSG00000260482	0.0093947337147968	-1.51359170843852	6.54367532374733	0.0110493230837891	0.273515355042318
ENSG00000159588	-0.00187731788934764	2.80411520810249	6.5423766254852	0.0110572045765231	0.273515355042318	CCDC17
ENSG00000142615	-0.00785917179460415	-1.77431654677548	13.2961765674841	0.011086711956615	0.273952888838403	CELA2A
ENSG00000203786	-0.00664760717151191	-1.72431324786578	7.03008377909561	0.0111280054726435	0.274408623764926	KPRP
ENSG00000278633	-0.00962165226662535	-1.3685298428839	6.53061733833292	0.0111288336499711	0.274408623764926
ENSG00000258498	-0.0081605790842234	-1.55506735167666	6.52830417941628	0.0111429800338667	0.274465452948951	DIO3OS
ENSG00000279516	-0.00686896867810135	-1.80215284614307	14.2973280565831	0.0111796539756948	0.274652529846452	FAM230C
ENSG00000187908	-0.00691996096842102	-1.68783938550611	6.51974788773193	0.0111954685481974	0.274652529846452	DMBT1
ENSG00000250366	-0.00629808217002685	-0.906091462014392	6.51673019381114	0.0112140414068559	0.274652529846452	TUNAR
ENSG00000009765	-0.00972453582354828	-1.30126332145426	6.5147094379235	0.0112271355749166	0.274652529846452	IYD
ENSG00000106624	-0.00189549261618809	3.55166341100105	6.51397643873308	0.0112310175744554	0.274652529846452	AEBP1
ENSG00000237975	-0.00822792615462505	-1.46470380451842	6.51395512801385	0.0112311490527877	0.274652529846452	FLG-AS1
ENSG00000258839	-0.0016264797917753	3.51457739389701	6.51357037473281	0.0112335230949364	0.274652529846452	MC1R
ENSG00000212807	0.00537966286620604	-1.69552247081249	6.51122849460118	0.0112479843710259	0.274716313753045	OR2A42
ENSG00000140995	-0.0012295493037454	7.96085732787049	6.50192031127817	0.0113056533678635	0.275834140800358	DEF8
ENSG00000105287	-0.00123363381110439	7.79830807377793	6.49525425747089	0.0113471405570101	0.276555230105552	PRKD2
ENSG00000072310	-0.00123618991712462	6.30678684114226	6.49272312612459	0.0113629345844016	0.27664926239208	SREBF1
ENSG00000174450	-0.00779881794008669	-1.60835857668536	6.48998843446443	0.0113800243248218	0.276774610493933	GOLGA6L2
ENSG00000125492	-0.00805531266174992	-1.5417318551485	6.47991220338455	0.0114432225098072	0.277794107326521	BARHL1
ENSG00000255428	-0.00723779993528063	-1.73266838880982	8.17694673844922	0.0114534425375203	0.277794107326521
ENSG00000281778	-0.00955366496086722	-1.2829092422707	6.47597895489811	0.0114693795407335	0.277794107326521	LINC00550
ENSG00000174740	-0.00721634793160918	-1.73548555779289	8.22525946120531	0.0115038283111371	0.277794107326521	PABPC5
ENSG00000278979	-0.00622690018538585	-0.934607060145211	6.46919465641293	0.0115108409426469	0.277794107326521
ENSG00000261272	-0.00778227922158033	-1.72779028078193	8.37238728712079	0.0115207152307229	0.277794107326521	MUC22
ENSG00000229415	-0.00934821722121673	-1.69156810515192	9.11088427013323	0.0115221618031249	0.277794107326521	SFTA3
ENSG00000244694	-0.00922611944726978	-1.4429477610617	6.46697589369157	0.0115248908936471	0.277794107326521	PTCHD4
ENSG00000186272	0.00190408442496719	1.95731957761966	6.46548508733769	0.011534341127699	0.277794107326521	ZNF17
ENSG00000184454	-0.00794064190965963	-1.31548411083712	6.46431009769447	0.0115417950364759	0.277794107326521	NCMAP
ENSG00000132964	0.00187915725975195	2.91779453416367	6.45249769345127	0.0116170076636735	0.27931431911683	CDK8
ENSG00000165059	-0.00872227064835169	-1.75463943453609	13.4207956725006	0.0116663310063916	0.27948998794724	PRKACG
ENSG00000229775	-0.00766326854355824	-1.74918785237568	9.06960207305395	0.0116663416641067	0.27948998794724	LINC02624
ENSG00000264212	0.00519737281664694	-1.73655898348512	6.44418321811558	0.0116702515056866	0.27948998794724
ENSG00000109016	-0.00121598445265815	4.03520825084117	6.44382554502827	0.0116725476025942	0.27948998794724	DHRS7B
ENSG00000279588	-0.00926746558623105	-1.3948681239583	6.4337043979233	0.0117377145192113	0.280760316951786
ENSG00000115194	-0.0086675516083582	-1.53913476547526	6.43070908044601	0.0117570724195295	0.280891732280175	SLC30A3
ENSG00000140067	-0.00685175835198055	-1.76052934089303	8.86818006604036	0.0117706133011406	0.280891732280175	FAM181A
ENSG00000104635	0.00180217596085019	2.01216343484385	6.42553736893831	0.0117905734139384	0.280891732280175	SLC39A14
ENSG00000168615	0.00244283024501042	3.34059290799473	6.42601524357628	0.0117916841620765	0.280891732280175	ADAM9
ENSG00000188522	0.00134999111307097	3.40399139422074	6.41596998879815	0.0118528086110017	0.282056232413669	FAM83G
ENSG00000258430	-0.00101292866533422	5.20125698659475	6.41411605628265	0.0118649075245201	0.282056232413669
ENSG00000254417	-0.00827750522978077	-1.80679917140663	17.9698011590897	0.011884957390854	0.28208369720447	LINC02584
ENSG00000260239	-0.00803888142546944	-1.63634067515172	7.50405240588605	0.0118944672924519	0.28208369720447	LINC02533
ENSG00000186166	-0.00112095418115407	5.09726587236418	6.4083568813438	0.0119025738142191	0.28208369720447	CENATAC
ENSG00000250510	-0.00254035873677915	4.92916157749458	6.40108972361594	0.0119562792658171	0.282735233392564	GPR162
ENSG00000184979	0.0027979483123298	2.27068905680948	6.3994668961728	0.0119623829245035	0.282735233392564	USP18
ENSG00000259884	-0.00729827211981351	-1.69635243084384	8.92626377573654	0.011966660797226	0.282735233392564	NR4A1AS
ENSG00000129646	-0.00177608651748293	1.90069167751717	6.39229979354501	0.0120082445463432	0.283229465307821	QRICH2
ENSG00000101670	-0.00903578992928181	-1.04039357672368	6.39040561511192	0.0120243864404407	0.283229465307821	LIPG
ENSG00000168334	-0.00813335506153304	-1.56250792484766	6.38727675997671	0.0120414995014487	0.283229465307821	XIRP1
ENSG00000271579	-0.00836557618900562	-1.5671897956712	6.38705737065838	0.0120429541338177	0.283229465307821
ENSG00000111664	-0.00341673441019385	0.15412362957631	6.3861943946987	0.0120486777458586	0.283229465307821	GNB3
ENSG00000167654	-0.00925269592988531	-1.51161283234132	8.11094727901502	0.0120702748528804	0.283449676332382	ATCAY
ENSG00000136488	-0.00681388170232849	-1.8125487106816	15.250372586374	0.0120923918884734	0.283681638857323	CSH1
ENSG00000237224	-0.00635885995368449	-1.76290091718583	9.19056824864849	0.0121459316915632	0.284649549794795
ENSG00000239264	0.0027226216202384	6.12135618505816	6.36517661904886	0.0121988596871753	0.285601181645808	TXNDC5
ENSG00000255760	-0.0025689100966261	0.850575951797786	6.34607932809419	0.0123178638820899	0.287861347558363	LINC02422
ENSG00000266718	-0.0037046226894767	-0.278943716789625	6.34572969749653	0.0123202371549701	0.287861347558363
ENSG00000105792	-0.00811622606302313	-0.796039436398674	6.34376026702625	0.0123380644854715	0.287987571645779	CFAP69
ENSG00000113739	-0.00819992082702704	-1.61426274045137	6.34106965677096	0.0123519144173059	0.288020797147198	STC2
ENSG00000250448	-0.00900148327341345	-1.75937159020944	12.7143443319027	0.0123723041675842	0.288206297483685	MARCHF11-DT
ENSG00000178860	0.00231538317206065	2.08756604030079	6.33240547065888	0.0124110343650427	0.288537007863474	MSC
ENSG00000206142	-0.00768408104061075	-1.60919146845263	6.33235222281445	0.0124113986038434	0.288537007863474	FAM230H
ENSG00000231324	-0.00735988022518822	-1.82569702868841	20.7319134476077	0.012441119835793	0.288938151857725
ENSG00000123572	-0.00758226644034852	-1.74238292879387	8.86584730693292	0.0124764427510274	0.289133158732234	NRK
ENSG00000279774	-0.00902015262449857	-1.15760275797245	6.32278369809392	0.0124788521042868	0.289133158732234
ENSG00000116729	0.00226576703324589	5.64038464291083	6.32231560676529	0.0124869398520565	0.289133158732234	WLS
ENSG00000163395	-0.00833063574594724	-1.57474677626668	6.31055365749983	0.0125614426050908	0.290496076977579	IGFN1
ENSG00000204033	-0.00701781738930148	-1.69266628752548	7.7142060500059	0.0125708674263746	0.290496076977579	LRIT2
ENSG00000253276	0.00133037280221569	4.9754665723718	6.30200770086218	0.0126207767339882	0.291211787473724	CCDC71L
ENSG00000206075	-0.00799318373879906	-1.71928503381597	8.90532814927444	0.0126269672280219	0.291211787473724	SERPINB5
ENSG00000101782	0.00207168540724178	6.46990491209673	6.29944025301319	0.012643359624794	0.291214858716847	RIOK3
ENSG00000184486	-0.00840305000158163	-1.41865827126534	6.29620017553498	0.0126612633734218	0.291214858716847	POU3F2
ENSG00000005156	-0.000724460421819611	4.69586306113301	6.2950257771585	0.0126694668953724	0.291214858716847	LIG3
ENSG00000279885	-0.0082098352980029	-1.40779585936789	6.29308496136438	0.0126830361182794	0.291214858716847
ENSG00000179148	-0.00626191601206597	-1.27532227573394	6.29210091935875	0.01268992179239	0.291214858716847	ALOXE3
ENSG00000128335	-0.00126989232333656	7.13562382632531	6.29020015528543	0.012703233025719	0.291231983254318	APOL2
ENSG00000261789	-0.00862137050796364	-1.54033914036724	6.28451070787118	0.0127431631201674	0.291571932851194
ENSG00000223350	0.00450563103598459	0.442516609530642	6.28506366818036	0.0127432206393243	0.291571932851194	IGLV9-49
ENSG00000233723	-0.00788082768605314	-1.54410358980999	6.63915842053455	0.012785422395012	0.29224903379841	LINC01122
ENSG00000129194	-0.00276671532605118	-0.117952512091147	6.27575541085485	0.0128048638823243	0.292405059176859	SOX15
ENSG00000198788	-0.00717811880750237	-1.68465068856695	6.26346642627869	0.0128919889694082	0.29395915076777	MUC2
ENSG00000227189	-0.00607475218455034	-1.11496096403744	6.26198204504992	0.0129025541880093	0.29395915076777
ENSG00000065609	-0.00572263463431796	-1.69407468449989	6.25934380724679	0.012921354190772	0.29395915076777	SNAP91
ENSG00000226516	-0.00768920120414838	-1.59962153488964	6.25818316770238	0.012929633843408	0.29395915076777	FAM138B
ENSG00000234072	-0.00135332765454054	2.99840981445537	6.25724459870162	0.0129363333239764	0.29395915076777	GTF3C2-AS2
ENSG00000069011	-0.0082520560658998	-0.965253966781695	6.25136101245676	0.012981422717209	0.294200755444246	PITX1
ENSG00000227733	-0.0090758234648797	-1.28805200386765	6.25032110092254	0.0129858641140915	0.294200755444246
ENSG00000088179	0.00143235547665892	5.3935842317945	6.24692676577795	0.0130102188380764	0.294200755444246	PTPN4
ENSG00000144191	-0.00811391251109447	-1.71259176765833	8.34367157153542	0.013017292643951	0.294200755444246	CNGA3
ENSG00000263307	-0.00544280391523636	-1.25742057329912	6.24477432671354	0.0130256872942593	0.294200755444246	RSL1D1-DT
ENSG00000173227	-0.00903614508128988	-1.19797732050134	6.24419589175539	0.0130316756085208	0.294200755444246	SYT12
ENSG00000258964	0.00579332508412323	-1.73922427678549	6.24336615146876	0.0130358174062146	0.294200755444246
ENSG00000161850	-0.00603532552326197	-1.78185334281158	9.35340109838031	0.013129791386901	0.29574534980417	KRT82
ENSG00000063127	-0.00176628104076039	1.57165163319694	6.22910240241521	0.0131388882276097	0.29574534980417	SLC6A16
ENSG00000202526	-0.0091451891948578	-1.77633722299598	16.0665998270107	0.0131425364698548	0.29574534980417	RNA5S13
ENSG00000182156	-0.00752575065665153	-1.53166671714419	6.6945654320946	0.0131928279068646	0.29638805055868	ENPP7
ENSG00000054611	-0.000870052836281784	6.1954454488527	6.22032514921295	0.0132027318627602	0.29638805055868	TBC1D22A
ENSG00000234438	-0.00657271068127479	-1.81463079593824	16.4423467889597	0.0132094596698212	0.29638805055868	KBTBD13
ENSG00000232754	-0.00696448618136184	-1.81783561623865	15.1434374166194	0.0132289816159815	0.296539009569845
ENSG00000280153	-0.00145653264560873	4.55961988205019	6.21000843611932	0.013278183614078	0.297121963186274
ENSG00000227059	-0.00722101372251538	-1.74499474978692	8.59371240472635	0.0133038345828356	0.297121963186274	ANHX
ENSG00000259439	-0.00874093878034165	-1.43587239868928	6.20523988170804	0.0133132092553583	0.297121963186274	LINC01833
ENSG00000095777	-0.00748461647272006	-1.47861634444928	6.20453862861755	0.0133183681045206	0.297121963186274	MYO3A
ENSG00000148408	-0.00819229407670717	-1.46592715347874	6.86034476415897	0.0133276685316424	0.297121963186274	CACNA1B
ENSG00000250472	-0.00789467321700551	-1.82765215085574	23.0345402528522	0.0133319027402591	0.297121963186274	TRIM36-IT1
ENSG00000100360	-0.00088229783918044	4.51560857180733	6.19974148712182	0.0133537143371352	0.297182058803529	IFT27
ENSG00000231252	-0.00795800724894836	-1.52404934576897	6.19885690427068	0.0133602426988212	0.297182058803529
ENSG00000128590	0.00151668611039767	3.73582710690543	6.19548147221746	0.0133851842765487	0.297451391334464	DNAJB9
ENSG00000225683	-0.0071878124240624	-1.76176526831069	9.33447507741415	0.0134275582323699	0.297776489533211	PACRG-AS3
ENSG00000223930	-0.00817835925693976	-1.70611755352004	8.46781431840407	0.0134295889083627	0.297776489533211
ENSG00000284513	-0.00707019106906771	-1.75200784739132	8.91945760209798	0.0134493010152828	0.297776489533211
ENSG00000102466	-0.0085748232381228	-1.41314191339758	6.18657822898479	0.0134512030607158	0.297776489533211	FGF14
ENSG00000196684	-0.00137319727075508	7.95572147686772	6.1682409482853	0.0135882402338109	0.300523122270295	HSH2D
ENSG00000202198	-0.0131014922618725	0.683007337296324	6.16422806547631	0.0136357768058098	0.301129895352362
ENSG00000167693	-0.00305992521438456	0.0929330194894432	6.16068259901395	0.0136451445719362	0.301129895352362	NXN
ENSG00000124107	0.00361469123838454	4.14564134956827	6.16129882181308	0.013654651825668	0.301129895352362	SLPI
ENSG00000280070	-0.00701719343259205	-1.63472496012684	7.10591627115842	0.013767967602336	0.303139768253212
ENSG00000273451	-0.00703060595184238	-1.44462140245687	6.92791739465054	0.0137719464997253	0.303139768253212
ENSG00000196767	-0.00870947477116964	-1.14693216965902	6.1397900647975	0.0138070838716907	0.303624848176515	POU3F4
ENSG00000015592	-0.00669002149605232	-1.68538080582774	6.49546026413318	0.0138304474355212	0.303829032472719	STMN4
ENSG00000081803	-0.00875402456014399	-1.34870574523696	6.13470798828077	0.0138425859992748	0.303829032472719	CADPS2
ENSG00000261190	-0.00698948471387388	-1.79370318817829	12.9258408560752	0.0138673918695367	0.304085533351107	LINC02911
ENSG00000223308	-0.00888567908431715	-1.75253144526597	11.6223680997978	0.013908504864658	0.304698795607792	RN7SKP101
ENSG00000253309	0.00605752808825753	-1.12041607005226	6.12008415292294	0.0139550452254604	0.305217598073425	SERPINE3
ENSG00000101384	0.00246375059306393	1.48007664375987	6.11963381706765	0.0139585233392799	0.305217598073425	JAG1
ENSG00000258881	-0.00698183296898143	-0.859704501651931	6.11305119775342	0.0140106028221839	0.305245863092585
ENSG00000156206	-0.00345217731986874	0.243215090161601	6.11044060366653	0.0140297224714355	0.305245863092585	CFAP161
ENSG00000228784	-0.00169754975453117	3.17462229037607	6.10801022806019	0.0140486078780894	0.305245863092585	LINC00954
ENSG00000259779	-0.00736989444655355	-1.76351818242357	11.1302317971832	0.014065034307269	0.305245863092585	LINC01922
ENSG00000154059	0.00176972123739705	3.18785121393792	6.10511460008487	0.0140711429213659	0.305245863092585	IMPACT
ENSG00000274008	-0.0044748732618886	-0.720310148067195	6.10476483203864	0.0140738675011824	0.305245863092585
ENSG00000261822	-0.00523643844072347	-0.820914941480414	6.10462175773987	0.0140749821610241	0.305245863092585
ENSG00000261578	-0.00772140570840055	-1.62824742573459	6.1045097967911	0.0140758544874596	0.305245863092585
ENSG00000280180	-0.00857119510641736	-1.57713775112077	6.09731968871561	0.0141319924786008	0.305245863092585
ENSG00000280257	-0.00848804848966495	-1.74237051272368	10.4314680581652	0.0141475201352012	0.305245863092585
ENSG00000162344	-0.00723528112739394	-1.65858036897348	6.09260231043537	0.0141689500918645	0.305245863092585	FGF19
ENSG00000217236	-0.00735547273519784	-1.71916720286863	8.15159037153145	0.0141731328641072	0.305245863092585	SP9
ENSG00000204713	-0.000779895900347422	7.07422641006169	6.09124749926257	0.0141795826474206	0.305245863092585	TRIM27
ENSG00000180613	-0.00707135282037821	-1.73090375994892	8.53520187767123	0.0141872033219955	0.305245863092585	GSX2
ENSG00000249628	-0.00729285589079315	-1.58187291898072	6.08879910414803	0.0141988186061578	0.305245863092585	LINC00942
ENSG00000138771	-0.00934993425404933	-1.08504740880108	6.08866634071312	0.014202991646464	0.305245863092585	SHROOM3
ENSG00000196932	-0.00647900304038894	-1.7271387556956	6.41439837946631	0.0142048921334977	0.305245863092585	TMEM26
ENSG00000160145	-0.00219177001838286	1.36532457218942	6.08739916944374	0.0142098294129981	0.305245863092585	KALRN
ENSG00000114812	-0.00122262044502068	5.43848337411752	6.08703926430136	0.0142126615775672	0.305245863092585	VIPR1
ENSG00000244532	-0.0096913095736443	-1.73834387656032	11.8426697366211	0.0142232087384585	0.305245863092585	RN7SL380P
ENSG00000157554	0.00394023238179306	-0.155760596212475	6.08192344370142	0.0142529822347388	0.305601870709321	ERG
ENSG00000183072	-0.0089570513893343	-1.40119601160289	6.06849230305609	0.0143594052411917	0.307364726599909	NKX2-5
ENSG00000263917	0.00825278663481723	-1.25513580018352	6.06668809748111	0.0143745106978717	0.307364726599909
ENSG00000236299	0.00572387513268606	-1.77535860648018	7.69165643662234	0.0143749833304988	0.307364726599909
ENSG00000258610	-0.0102714886906572	-1.4959784445991	6.06484778892974	0.0143884246057889	0.307368576509655
ENSG00000276698	-0.00191663571190627	0.707372878137231	6.06104035520855	0.0144188060818358	0.307622518152672
ENSG00000137101	-0.00200684105356394	4.32559194434381	6.06017164239894	0.0144268563824297	0.307622518152672	CD72
ENSG00000161010	-0.000877906494845947	6.2182721301052	6.05444081910094	0.0144716246474536	0.307746132500517	MRNIP
ENSG00000205293	-0.00649698564946928	-1.70541751248378	6.05389812168209	0.0144759769648581	0.307746132500517	LINC01602
ENSG00000198554	0.00220502224956668	1.1345194370997	6.0522268933512	0.0144893883757389	0.307746132500517	WDHD1
ENSG00000275410	-0.0080780081271138	-1.22611030597053	6.05221705737076	0.0144898387537328	0.307746132500517	HNF1B
ENSG00000142511	-0.00766209626813437	-1.67914665227155	6.62460208371323	0.0144995708889412	0.307746132500517	GPR32
ENSG00000143869	-0.00314051920181591	1.22095072735523	6.04842162506855	0.014519973232418	0.307746132500517	GDF7
ENSG00000267454	-0.00182109982750471	1.05495841351891	6.04772293591139	0.014525596210008	0.307746132500517	ZNF582-DT
ENSG00000260090	-0.00797280620588708	-1.78849945672722	14.0227684920574	0.0145445568194215	0.307866427361234
ENSG00000147649	0.00116575581920083	6.22442501569665	6.03662484504168	0.0146152155263026	0.30907980425971	MTDH
ENSG00000007933	-0.0068243903285412	-1.67121515685435	6.03364976008123	0.0146393371343578	0.309116346060425	FMO3
ENSG00000277693	-0.00868688223362922	-1.75801989718885	11.9717130926542	0.0146547567168023	0.309116346060425
ENSG00000250986	-0.00695971754882869	-1.68613904332014	6.03070987792413	0.0146632138295705	0.309116346060425	LINC02600
ENSG00000197322	-0.00605377663091769	-1.71959732247171	6.0298395629167	0.0146702899588604	0.309116346060425	TMEM132E-DT
ENSG00000100302	-0.0072742390617782	-1.70104674076698	7.06527292923783	0.0147040415223758	0.309176643593074	RASD2
ENSG00000251546	0.00324053375320573	3.79106429337292	6.02662465512984	0.014707946878212	0.309176643593074	IGKV1D-39
ENSG00000135525	-0.00226217593275889	2.56877009501187	6.0213962686368	0.0147391223643341	0.309176643593074	MAP7
ENSG00000280425	-0.00746857827076882	-1.54744731089076	6.01908512422715	0.0147580217992778	0.309176643593074
ENSG00000213186	0.00160187940627487	3.24650089553152	6.01898870376453	0.014758810825026	0.309176643593074	TRIM59
ENSG00000185551	-0.00955536213548884	-1.34023758908643	6.0129869266729	0.0148080105455853	0.309176643593074	NR2F2
ENSG00000227954	-0.00740267552842479	-1.65729537429718	6.01272785631192	0.0148101381026434	0.309176643593074	TARID
ENSG00000137648	-0.00740427775707391	-1.11823799518251	6.012515670402	0.0148118808675703	0.309176643593074	TMPRSS4
ENSG00000256690	-0.00381235417396724	-0.0597720028600557	6.01026643945125	0.0148303677378038	0.309176643593074	STX5-DT
ENSG00000108465	-0.00114463618638366	7.69266642688086	6.00995048773672	0.0148329665208363	0.309176643593074	CDK5RAP3
ENSG00000176893	-0.00707710186495987	-1.81876008442152	17.6877478794843	0.0148574854595368	0.309176643593074	OR51G2
ENSG00000118985	0.00170724885162302	3.49626557482889	6.00674141332787	0.0148593887166633	0.309176643593074	ELL2
ENSG00000176842	-0.00654734814730643	-1.71652788043827	6.82048486387867	0.0148618818285763	0.309176643593074	IRX5
ENSG00000230461	-0.00694273774168695	-1.66178362488859	6.00598326483102	0.0148656381159947	0.309176643593074	PROX1-AS1
ENSG00000181036	0.00237556271159638	4.90242389453855	6.00474603602258	0.0148846983871076	0.309176643593074	FCRL6
ENSG00000272321	-0.00692759514729043	-1.71762387324708	7.20800530241252	0.0148886505240794	0.309176643593074
ENSG00000204310	-0.00105242648256968	6.37004080177253	6.00074067904512	0.0149089272001116	0.309176643593074	AGPAT1
ENSG00000277287	-0.00835756646739022	-0.649701246142719	6.00101057216058	0.0149137623352094	0.309176643593074
ENSG00000177468	-0.00630400853886473	-1.72169192322142	6.23616113159034	0.0149265969531732	0.309176643593074	OLIG3
ENSG00000272235	-0.00773296330000498	-1.75899773737759	10.0389676123902	0.0149843809284192	0.310096411749018
ENSG00000275553	-0.00703298748785829	-1.72450190828579	6.88831529347753	0.0150028574454431	0.310201810767601	ELOA3CP
ENSG00000205084	-0.00199067358201112	0.995029508791945	5.98530500935092	0.015037142558056	0.310633591988077	TMEM231
ENSG00000229839	-0.00689290204604832	-1.32525185293768	5.97635961172323	0.0151119692649987	0.311423349026875
ENSG00000197651	-0.00666777316329194	-1.70086653442247	5.97432039995704	0.0151290808538024	0.311423349026875	CCER1
ENSG00000123407	-0.00711993786576985	-1.68378381051245	5.97343592664132	0.0151365089547404	0.311423349026875	HOXC12
ENSG00000248771	-0.00775600971425609	-1.69065060336889	6.94519870332804	0.0151375226194628	0.311423349026875	SMIM31
ENSG00000270299	-0.00926697654524783	-1.6309765892561	8.42059100792489	0.0151425539025493	0.311423349026875
ENSG00000169836	-0.00691025240351548	-1.77735888115303	9.80875846565843	0.0151923981081234	0.312171456870642	TACR3
ENSG00000113209	-0.00720464080729553	-1.55870213471357	5.96249579374823	0.0152287009199378	0.312640239080885	PCDHB5
ENSG00000184274	-0.00710718161344057	-1.52172541858899	5.95739229056044	0.0152719067352483	0.312975313771154	LINC00315
ENSG00000211625	-0.00644538381453487	0.943980759498529	5.95686617675407	0.0152900011768913	0.312975313771154	IGKV3D-20
ENSG00000125813	-0.00847409165594605	-1.24395776374768	5.95384920932583	0.0153035840615777	0.312975313771154	PAX1
ENSG00000205832	-0.00394749203957199	-0.797975258327265	5.95252348747458	0.0153132440080402	0.312975313771154	C16orf96
ENSG00000116254	-0.00437753672157775	-0.0264599666917182	5.95235783478444	0.0153146524759596	0.312975313771154	CHD5
ENSG00000176435	-0.00677855243489777	-1.64215393253326	5.9510189733165	0.015326041122196	0.312975313771154	CLEC14A
ENSG00000163817	-0.00665018103714579	-1.21412479114517	5.94386617190624	0.0153870332810417	0.313433589962432	SLC6A20
ENSG00000225929	-0.0066711520125594	-1.81595230605639	15.2735724143816	0.0153949670360845	0.313433589962432
ENSG00000244738	-0.00682472060509083	-1.74460420947077	7.82493835815372	0.0154007815827325	0.313433589962432
ENSG00000223638	-0.00759830112461904	-0.743981822373916	5.94122380413881	0.0154152868720704	0.313433589962432	RFPL4A
ENSG00000178935	-0.00099544825205052	3.94228964233238	5.93966100773179	0.0154230082147565	0.313433589962432	ZNF552
ENSG00000186847	-0.00698958287722961	-1.78358454800644	10.41786970618	0.0154296197319499	0.313433589962432	KRT14
ENSG00000147100	-0.0050125386268467	-0.98922669950962	5.93488809791294	0.0154639458229692	0.313660162462393	SLC16A2
ENSG00000140481	-0.00791360700785831	-1.66201902396913	6.23805984317016	0.0154766006920509	0.313660162462393	CCDC33
ENSG00000148702	-0.00746159168201058	-1.77361108190636	11.5708431814335	0.0154937540605446	0.313660162462393	HABP2
ENSG00000176783	-0.000953175814968089	6.44622472645865	5.93128737137731	0.0154949040477798	0.313660162462393	RUFY1
ENSG00000163508	0.00166346204607001	4.91172311812046	5.92764666449197	0.0155262713328538	0.313767019625568	EOMES
ENSG00000102053	-0.00206537970858043	1.22577486533834	5.92575747362363	0.0155425739896499	0.313767019625568	ZC3H12B
ENSG00000099991	-0.00107188125745134	7.82888868733462	5.92487467019032	0.0155501981696592	0.313767019625568	CABIN1
ENSG00000261360	-0.00243078291448326	0.296142446009244	5.92376625223922	0.0155597763202957	0.313767019625568	OTULIN-DT
ENSG00000261884	-0.00122296062944935	5.200090227254	5.92167656858564	0.0155778504993766	0.313767019625568
ENSG00000135917	-0.00881564684363776	-1.48925742266238	5.91954327176368	0.0155963243491926	0.313767019625568	SLC19A3
ENSG00000254585	-0.00689806888888509	-1.70045993509322	6.3499943973402	0.0156083969347546	0.313767019625568	MAGEL2
ENSG00000280446	-0.00651399735715519	-1.74163929815465	6.90076005695249	0.0156084810435879	0.313767019625568
ENSG00000135424	0.00211650539371917	0.886303615550127	5.91582198181573	0.0156286042253992	0.31389929699853	ITGA7
ENSG00000236446	-0.0076260477227441	-1.75825057860695	9.19809482080689	0.015660246689138	0.314168590380103	CT47B1
ENSG00000054803	-0.00913125223466141	-1.43794534715309	5.91116236638217	0.0156691211700492	0.314168590380103	CBLN4
ENSG00000170775	-0.0071294537820707	-1.67309936322799	5.90711690011618	0.015704386183256	0.314396024153349	GPR37
ENSG00000267259	-0.00674541664022119	-1.78912319251123	11.1783024037521	0.0157133882167891	0.314396024153349	ERVE-1
ENSG00000264673	-0.00863556308969874	-1.51161883871983	8.55441282659183	0.0157211576492247	0.314396024153349
ENSG00000258727	-0.00123938237522428	4.33888700087197	5.8969213237971	0.0157936282138353	0.315573029948513	AP1G2-AS1
ENSG00000280078	-0.00744453140572243	-1.60047307461297	5.8935906611219	0.0158228953531682	0.315885502580303
ENSG00000132972	0.00620786527294268	-1.42264604133171	5.89194564060752	0.0158373711867223	0.315902400486962	RNF17
ENSG00000171303	-0.00926148930265223	-1.26683731492302	5.8873498757483	0.0158792623441277	0.316465642830776	KCNK3
ENSG00000188822	-0.0013774399309459	4.15431459176081	5.87941788306096	0.0159480642712192	0.317292004873082	CNR2
ENSG00000227375	-0.00837851725969803	-1.60918364715519	6.61689723898242	0.0159481053446001	0.317292004873082	DLG1-AS1
ENSG00000165548	-0.00291113307575021	2.64227301094167	5.87330386254811	0.0160088197891349	0.318226779650573	TMEM63C
ENSG00000183579	-0.00324848248419714	0.139544913545453	5.86647934702874	0.0160632293188482	0.319034729350696	ZNRF3
ENSG00000167615	-0.00129836048516849	9.28921670790963	5.8638883895956	0.0160863947101807	0.319221281329253	LENG8
ENSG00000261763	-0.00654543980909907	-1.71311098770062	5.86023953412061	0.0161190773874297	0.319348669382278
ENSG00000236740	-0.00725081571793935	-1.69329278234719	7.02949684982866	0.0161321606768678	0.319348669382278
ENSG00000280332	-0.00128841091163067	3.37415767569164	5.85722313282078	0.0161461471831485	0.319348669382278
ENSG00000095587	-0.00690991985756166	-1.30442522000928	5.85702504588118	0.0161479265042726	0.319348669382278	TLL2
ENSG00000274598	-0.00829098548349111	-1.74371370436509	12.4877504839966	0.016212226131436	0.320346954198145
ENSG00000277531	-0.00744364636228352	-1.59951498038392	5.84508697367583	0.0162555368680345	0.320929159733648	PNMA8C
ENSG00000092096	-0.00207589560510215	2.69865673986328	5.84329197298072	0.0162717813000767	0.320976465509087	SLC22A17
ENSG00000261446	-0.00762831100713208	-1.73889144138227	8.67943240393474	0.0162987736956813	0.321235524420493	LINC00559
ENSG00000260217	-0.0072621018550093	-1.75509761545009	9.36657506056097	0.016314793552642	0.321278067088475
ENSG00000136158	0.00259327016403686	0.429287073025796	5.83364417090583	0.0163593810807171	0.32188262707034	SPRY2
ENSG00000100744	0.00157395043480131	3.76036864575766	5.82820930209876	0.0164089436715149	0.322103578255358	GSKIP
ENSG00000131944	-0.00185797443099378	2.06396685923194	5.82652908232414	0.0164242977203553	0.322103578255358	FAAP24
ENSG00000275465	-0.00718410415928077	-1.71482878299023	7.55998597971903	0.0164285065263005	0.322103578255358
ENSG00000002746	-0.00835279442166682	-1.41539449973646	5.8251412142299	0.0164369914634394	0.322103578255358	HECW1
ENSG00000185669	-0.00120396610826386	5.22963828038919	5.82480200612733	0.0164400954817538	0.322103578255358	SNAI3
ENSG00000206177	0.00413914562695734	8.05012879510151	5.82418940378705	0.0164640981942007	0.32220864135621	HBM
ENSG00000235824	-0.00768191393764396	-1.6049144780274	5.82072805080868	0.0164774228877504	0.32220864135621	LINC00837
ENSG00000069018	-0.00859564507280114	-1.77029173470501	12.606760768691	0.0164871623370638	0.32220864135621	TRPC7
ENSG00000136928	-0.00880937060752162	-1.22457098782917	5.81523945525465	0.016530698467362	0.322274414647843	GABBR2
ENSG00000188730	-0.00808413597138654	-1.44698752261856	5.81484753405462	0.0165314579330442	0.322274414647843	VWC2
ENSG00000134851	0.00179065127529398	5.04408425242423	5.81497725441282	0.0165322408756703	0.322274414647843	TMEM165
ENSG00000146809	-0.00799421799807398	-1.4482478428625	5.81310920248751	0.0165474663366588	0.322300146849645	ASB15
ENSG00000169594	-0.00682212530058708	-1.68541339751817	5.80823036242595	0.0165924818443972	0.322905578664516	BNC1
ENSG00000228791	-0.00704722014765885	-1.7305768423094	8.73608611659799	0.016610114622234	0.322977547578976	THRB-AS1
ENSG00000226476	-0.00719523364165664	-1.62839147848771	5.8041126456363	0.0166305735675548	0.323104303561429	LINC01748
ENSG00000268279	0.00696041354548521	-0.265361712998614	5.80183577688508	0.0166602007245893	0.323408821100948
ENSG00000223609	0.00465768006586252	7.03774014449583	5.7957780462921	0.0167272372560677	0.324438414327311	HBD
ENSG00000279578	-0.00719416336891037	-1.74869732048053	8.39876021600299	0.0167765869525179	0.324945754874268
ENSG00000112077	0.00473372120814707	-0.250744433922576	5.78790023422563	0.0167814336260462	0.324945754874268	RHAG
ENSG00000174990	-0.00815800107959674	-0.820726494147256	5.78447683841702	0.0168200973586056	0.32530330007335	CA5A
ENSG00000233237	-0.00846935108034577	-1.75191889374753	11.2054733366471	0.0168356394941659	0.32530330007335	LINC00472
ENSG00000148377	0.00740405920230495	-1.08638576057154	5.7814334889057	0.0168420036279239	0.32530330007335	IDI2
ENSG00000188817	-0.00751233319201346	-1.73445860747241	8.41694824202401	0.0168714211252581	0.325600165563058	SNTN
ENSG00000186567	-0.00222800664385372	2.01710370030533	5.7758502676161	0.0168944806804412	0.325773937779756	CEACAM19
ENSG00000254369	-0.0076145172432538	-1.41811212599327	5.77258123721052	0.0169252852368227	0.326096642742375	HOXA-AS3
ENSG00000162706	-0.0065716672170349	-1.61173835475749	5.76689894597485	0.0169789690981332	0.326859257272867	CADM3
ENSG00000186665	0.00194022049877474	0.672559926717165	5.76176752231718	0.0170276004439119	0.327523421650615	C17orf58
ENSG00000013293	-0.00836355816810207	-1.40398775209682	5.758807918781	0.0170557148044317	0.327677111816702	SLC7A14
ENSG00000283439	-0.00729096883767	-1.65375292676012	5.75795084304422	0.0170638654742756	0.327677111816702	SPEM3
ENSG00000180869	-0.00732118343035064	-1.72144676113639	7.58748204665441	0.0170864762797726	0.327839691401134	LINC01555
ENSG00000175728	-0.00721343748478007	-1.80715484482202	14.9214379996733	0.0171050808495959	0.327925197627736	LINC02873
ENSG00000258285	-0.00746613542823605	-1.70951975428686	8.66542974142124	0.0171251368080922	0.328038364411538	TESC-AS1
ENSG00000170180	0.00474144295968733	0.523212484291037	5.74525868242262	0.0171919879550699	0.329046983338241	GYPA
ENSG00000245651	-0.00734190844071748	-1.67629128392149	5.74594714760705	0.0172334241031464	0.329567907477498
ENSG00000172830	-0.00118946233937109	5.3636606982192	5.73715212167945	0.0172629028120292	0.329859490005946	SSH3
ENSG00000260285	-0.00151798597866988	1.74832948422195	5.73238850235052	0.0173088274126771	0.33013780278247
ENSG00000259776	-0.0088005669358826	-1.42774899779225	5.73140047708752	0.017318368532779	0.33013780278247
ENSG00000141431	-0.00836743342969211	-0.981734895751798	5.73162883915658	0.0173201988171319	0.33013780278247	ASXL3
ENSG00000255307	-0.00664687700139318	-1.80459110576902	14.0588835427275	0.0173596900702348	0.330525156012559	OR52B2
ENSG00000234949	-0.00689702260622113	-1.76748175543619	8.89742810727988	0.0173790933245094	0.330525156012559
ENSG00000280058	-0.00754534111060307	-1.68195191140559	7.49379772281131	0.0173833016299642	0.330525156012559
ENSG00000270049	-0.00121217961342548	2.69079246003264	5.72284795868895	0.0174011866565409	0.330537867339315	ATP6V0D1-DT
ENSG00000007047	-0.00117856358880247	5.42947391492407	5.72168376554605	0.0174124918466349	0.330537867339315	MARK4
ENSG00000251493	0.00435595493934772	-0.918097233206668	5.71958386272543	0.0174329027657826	0.330572233272969	FOXD1
ENSG00000259417	-0.00643865190296821	-0.748721690373073	5.71857098880824	0.0174428268743136	0.330572233272969	CTXND1
ENSG00000174358	0.0065539692656395	-0.733293498167568	5.71229300505129	0.0175074137747503	0.331375446337914	SLC6A19
ENSG00000204936	0.00429861182380251	3.21319444701493	5.71322808953782	0.0175139454944024	0.331375446337914	CD177
ENSG00000271811	-0.00828496808930331	-1.57853845666274	5.70982346109375	0.0175280998019796	0.331375446337914
ENSG00000143850	-0.00293673981828666	-0.0675352346135114	5.70358611620033	0.017589217607562	0.332258266489344	PLEKHA6
ENSG00000115665	-0.00810961908383476	-1.77711688973256	11.7392704581206	0.0176144079737413	0.332258266489344	SLC5A7
ENSG00000095981	-0.00566679952892454	-1.81927470641658	13.3421022234136	0.0176178017738978	0.332258266489344	KCNK16
ENSG00000227036	-0.00452116457710079	-0.696138730238858	5.69916949184702	0.0176326285215957	0.332267531604507	LINC00511
ENSG00000101463	-0.006613357337333	-1.71753970193719	6.18861923749285	0.0176551795079014	0.33242221822432	SYNDIG1
ENSG00000198704	-0.00756487144346101	-1.7905796817812	13.0004132109161	0.0177206510206776	0.333194454897893	GPX6
ENSG00000235872	0.00604051989548232	-0.916876748193368	5.68790206881456	0.017743880482324	0.333194454897893
ENSG00000112964	-0.00839329294699569	-1.7052718982093	9.13405925921521	0.017745192826459	0.333194454897893	GHR
ENSG00000074211	-0.0090137873244577	-1.3654141320935	5.68598455667967	0.0177628860197304	0.333194454897893	PPP2R2C
ENSG00000183888	-0.00856567955989809	-1.64377457741175	6.87330280992796	0.0177680708539907	0.333194454897893	SRARP
ENSG00000196099	-0.00733654314916556	-1.71830295357654	7.21821509207574	0.0178081243816158	0.333216012784812	OR6M1
ENSG00000198173	-0.00679042233366765	-1.73967677995679	7.10632488855033	0.0178123146191362	0.333216012784812	FAM47C
ENSG00000271092	0.00411062413526661	-0.152386225447107	5.68068618291723	0.0178155111602881	0.333216012784812	TLCD4-RWDD3
ENSG00000205790	-0.00203495477629866	1.05588393558372	5.67664617663894	0.0178557465765764	0.333216012784812	DPP9-AS1
ENSG00000116133	0.00164797662477278	3.10780108102417	5.67619227974665	0.0178602729406191	0.333216012784812	DHCR24
ENSG00000275034	0.0072534843975015	-1.39494778784552	5.67563670587477	0.0178658148728652	0.333216012784812	TP53TG3E
ENSG00000183323	-0.0011660964417704	4.57116165605447	5.67282915610907	0.0178938479297298	0.333216012784812	CCDC125
ENSG00000164325	-0.00778822008965377	-1.67168059516295	6.51618747458289	0.0178953641208795	0.333216012784812	TMEM174
ENSG00000102387	-0.00622863950288354	-1.69281186545184	6.297433449964	0.0179077135914544	0.333216012784812	TAF7L
ENSG00000162722	0.00372326090358742	7.57958401746145	5.67027962126076	0.0179380703112319	0.333216012784812	TRIM58
ENSG00000106113	-0.00705382636721965	-1.42025448046519	5.66584924396893	0.0179637396859134	0.333216012784812	CRHR2
ENSG00000104219	0.00156116869522081	5.30153942253913	5.6657752673561	0.0179644819504025	0.333216012784812	ZDHHC2
ENSG00000280113	-0.00692978507754612	-1.57602013517506	5.66406015520301	0.0179816999290607	0.333216012784812
ENSG00000248383	-0.00796109489543802	-1.5881743805323	5.66401541358025	0.017982149318702	0.333216012784812	PCDHAC1
ENSG00000152284	-0.0020481972525744	1.53098409293745	5.66374492946528	0.017984866338502	0.333216012784812	TCF7L1
ENSG00000197444	-0.00676218994714169	-1.66229513024187	5.6610154188604	0.0180123082160162	0.333312526780513	OGDHL
ENSG00000225885	-0.0065204645906381	-1.44515353323604	5.66036670238425	0.0180188366578645	0.333312526780513
ENSG00000233304	-0.0062153131732578	-1.72039871147184	5.92148621490786	0.0180437870217322	0.33345311320223	LINC01346
ENSG00000279935	-0.00770486645127411	-1.71029922916097	7.18955058215668	0.0180585535858092	0.33345311320223
ENSG00000165606	-0.00580136203941683	-1.74282990984753	6.2610074858438	0.0180695966080767	0.33345311320223	DRGX
ENSG00000280239	-0.00153760461982197	2.02738010994267	5.65227471018366	0.0181004783168705	0.333556694947854
ENSG00000156113	-0.00546830935363458	0.757847961057781	5.65310607172516	0.0181039918131159	0.333556694947854	KCNMA1
ENSG00000185008	-0.0078679906527657	-1.59369745688433	5.63957864498011	0.0182293465921541	0.335168372290655	ROBO2
ENSG00000223403	-0.00720618854472292	-1.5020110111775	5.63906461537576	0.0182345841550021	0.335168372290655	MEG9
ENSG00000140937	-0.00838067330164112	-1.27183496096846	5.63862536804376	0.0182395389400355	0.335168372290655	CDH11
ENSG00000283674	-0.0028569531559977	0.443871672214882	5.63762029003186	0.0182493090789027	0.335168372290655
ENSG00000246640	-0.00653872566114763	-1.58697598133826	5.6352846113577	0.0182731475132878	0.335340469566893	PICART1
ENSG00000180347	-0.00645146815507408	-1.69559933683065	5.63333219244247	0.0182930991398951	0.335441022044691	ITPRID1
ENSG00000259070	-0.0069072426679527	-0.167920130180374	5.62593696843903	0.0183773403000113	0.336344349488534	LINC00639
ENSG00000165376	-0.0082826625172194	-1.41884722003114	5.62464151171254	0.0183821835437903	0.336344349488534	CLDN2
ENSG00000184313	-0.00431873617356134	0.220255474404233	5.62403084958307	0.0183897258669827	0.336344349488534	MROH7
ENSG00000137714	0.00115614002339487	3.59177249202271	5.62286909656965	0.018400407073581	0.336344349488534	FDX1
ENSG00000261104	-0.00624555368226045	-1.7349076730045	6.14001790268154	0.0184354858734635	0.336720009121463
ENSG00000184545	0.0018649995616959	2.59112580105561	5.61745289576	0.0184562115119659	0.336833126318383	DUSP8
ENSG00000101448	-0.00731201407297281	-1.63465830340204	5.61446389422761	0.0184870831974606	0.336952193414698	EPPIN
ENSG00000279042	-0.00694792299056905	-1.63555897872343	5.61400662788074	0.0184918107698462	0.336952193414698
ENSG00000182824	-0.00795939955044354	-1.67251163657819	7.06726429088125	0.0185616231177127	0.337111137742632	FAM230E
ENSG00000225564	-0.00892464630195029	-1.57921418782661	6.92605596136476	0.018562742188904	0.337111137742632	LINC01492
ENSG00000163637	-0.00549376348226982	-0.438655369651899	5.60631644423789	0.0185723217585999	0.337111137742632	PRICKLE2
ENSG00000255855	-0.00672125884310022	-1.77464902280817	9.63153159655955	0.0185945849376726	0.337111137742632	KDM4F
ENSG00000101977	0.00381309952417501	-0.568958673468752	5.60377617715595	0.0185979101754077	0.337111137742632	MCF2
ENSG00000273230	-0.00186073951044534	1.30051931520166	5.60373812189555	0.0185983060230678	0.337111137742632
ENSG00000277210	-0.00770157976556296	-1.67812497699743	6.69108821824512	0.0186023446877568	0.337111137742632
ENSG00000213949	0.0021081004365402	2.06959387100131	5.59681163538998	0.0186705007897992	0.338081927582787	ITGA1
ENSG00000102935	-0.00813689455586112	-1.19815558482438	5.58849424425418	0.0187590716459043	0.339420579710203	ZNF423
ENSG00000007001	-0.00670277962928824	-1.80040628322137	11.5804468025823	0.0187830630453139	0.339589575089147	UPP2
ENSG00000135144	-0.00166486116446989	4.05758041725544	5.5830161032682	0.0188151606651424	0.339904749724607	DTX1
ENSG00000182330	-0.0056803023156862	-1.81356871952204	12.3678494259777	0.018851761582224	0.340300724262296	PRAMEF8
ENSG00000048462	0.00454247199429098	1.35870290754166	5.57573989905634	0.0189018548201111	0.340939448265007	TNFRSF17
ENSG00000100605	-0.00117379903375294	8.24012586259589	5.57220792286251	0.0189293088041954	0.341000786826771	ITPK1
ENSG00000248167	0.00587614465058227	-1.67204024870692	5.57002350528804	0.0189524663450563	0.341000786826771	TRIM39-RPP21
ENSG00000172350	-0.00780823590853353	-1.50664548013153	5.56869577177607	0.0189665563579992	0.341000786826771	ABCG4
ENSG00000260902	-0.00592922203823621	-1.73474737269329	5.71085651604121	0.0189760266707853	0.341000786826771	LINC02011
ENSG00000226792	0.00573194027021526	-1.77287537400593	8.24523768126709	0.0189962780657233	0.341000786826771	C13orf42
ENSG00000279253	-0.00137481396607961	2.86580135407121	5.56580855877807	0.0189972332869301	0.341000786826771
ENSG00000145920	-0.00421320802501098	-0.577558068148609	5.56237449322701	0.0190337877481656	0.341000786826771	CPLX2
ENSG00000035664	-0.00151980852277347	6.15812975681011	5.56201179831581	0.0190376527790818	0.341000786826771	DAPK2
ENSG00000133980	-0.00843396634352452	-1.48271443546932	5.56201057558343	0.0190376658104169	0.341000786826771	VRTN
ENSG00000184659	-0.00737329238148349	-1.30407040324679	5.55743764998106	0.0190864669340699	0.341610911658589	FOXD4L4
ENSG00000276397	-0.00842008193049705	-1.65182299048322	7.27714234703637	0.0191220268713016	0.34198328612888	LINC01879
ENSG00000188833	-0.00619344891318712	-1.60516753963782	5.55192415743133	0.0191454785279765	0.342138705722005	ENTPD8
ENSG00000250348	-0.00509122657114206	-1.01021268381531	5.54230861484899	0.0192488491797341	0.343567162685184
ENSG00000186732	-0.00767274975685126	-1.29949677014966	5.54173274036549	0.0192550584316185	0.343567162685184	MPPED1
ENSG00000241933	-0.00680795315168651	-1.62285714198906	5.53763982828063	0.0192992494837944	0.344090772719529	DENND6A-DT
ENSG00000175318	-0.00754351166558555	-1.25081418462976	5.53344270451199	0.0193446752336622	0.34424725934798	GRAMD2A
ENSG00000197210	-0.00784704838093644	-1.11976489185657	5.5317701951219	0.0193650116350275	0.34424725934798
ENSG00000244675	-0.0057699303418205	-0.914113501654693	5.5279430753267	0.0194043664305046	0.34424725934798
ENSG00000125952	-0.000709634162239583	7.56448969799739	5.52784186763031	0.0194054666990924	0.34424725934798	MAX
ENSG00000172985	-0.00209428907058325	3.20764696023379	5.52731794371365	0.019411860228093	0.34424725934798	SH3RF3
ENSG00000183010	0.00292220852470209	0.0533158310556326	5.52538105113163	0.0194322391760307	0.34424725934798	PYCR1
ENSG00000264717	-0.00667815734986195	-1.79317576727348	10.9269717329477	0.0194484009143323	0.34424725934798	NPY4R2
ENSG00000166275	0.00152188431597679	3.72538504254045	5.52156043158419	0.0194738817783745	0.34424725934798	BORCS7
ENSG00000089250	-0.00879380447759428	-0.720981063710455	5.52126193550453	0.0194872144249413	0.34424725934798	NOS1
ENSG00000274993	-0.00734068730176701	-1.53492488809649	5.51739632642381	0.0195193738869144	0.34424725934798
ENSG00000055955	-0.00164167486907321	3.60021872319631	5.51565173275745	0.01953846610005	0.34424725934798	ITIH4
ENSG00000107282	-0.00279012227058027	0.57950230396813	5.51477393886673	0.0195480797075107	0.34424725934798	APBA1
ENSG00000253417	-0.007021661581749	-1.78703247153651	10.7010628644894	0.0195517094175554	0.34424725934798	LINC02159
ENSG00000248015	-0.00188917417927884	2.09517158795577	5.51416839512504	0.0195547144958286	0.34424725934798
ENSG00000167680	0.00328083348201876	1.95243718573493	5.51406545721081	0.0195653535165692	0.34424725934798	SEMA6B
ENSG00000260763	-0.00761242943902402	-1.73781939301223	8.37719312735704	0.0195683814975482	0.34424725934798
ENSG00000175130	-0.000997966654971159	6.49085671265468	5.51284930406658	0.0195691755486904	0.34424725934798	MARCKSL1
ENSG00000203985	-0.00834297191879747	-1.65520862532976	6.84776965199525	0.0195908162290904	0.34424725934798	LDLRAD1
ENSG00000235387	-0.00608704599670405	-1.69669966889175	5.51022945677999	0.0195979296416304	0.34424725934798	SPAAR
ENSG00000112541	-0.00884714657464331	-1.47714272202477	5.50957922858759	0.0196050730148992	0.34424725934798	PDE10A
ENSG00000134438	-0.00742267113965984	-1.62080818692819	5.50328304902861	0.0196743827418287	0.344781260254864	RAX
ENSG00000133107	-0.00728210073699798	-1.75918999159935	9.16821726798769	0.0196759187612209	0.344781260254864	TRPC4
ENSG00000124116	-0.0065018975600931	-1.23488096998036	5.50276374085588	0.0196801107652595	0.344781260254864	WFDC3
ENSG00000279838	-0.00217493628835157	2.00293989988016	5.49747717088917	0.0197385209869688	0.34549864890748
ENSG00000112146	0.00146516616968774	6.44789658627886	5.4958986114441	0.0197559971023498	0.34549864890748	FBXO9
ENSG00000235527	-0.00483146329929935	-0.800209407311933	5.49501574602069	0.0197657782574561	0.34549864890748	HIPK1-AS1
ENSG00000170390	-0.00379419057141099	-0.178950614532062	5.49366592555838	0.01978074248776	0.345499660422986	DCLK2
ENSG00000172775	-0.000647821942478402	6.71002838189245	5.49229094219994	0.0197959977923068	0.345505750625066	PSME3IP1
ENSG00000224310	-0.00846827217319814	-1.56868177403591	7.03973733852655	0.0198941844050976	0.346829367149432	LINC01567
ENSG00000205424	-0.00740038611856108	-1.32591595936728	5.48278838793554	0.0199017628056237	0.346829367149432	PCBP3-AS1
ENSG00000158553	-0.00623546029015961	-1.75813349853775	7.77699305035681	0.019941883225928	0.346949331894229	POM121L2
ENSG00000133640	-0.0074077689694295	-1.58006361631949	5.47875637187183	0.0199468172818785	0.346949331894229	LRRIQ1
ENSG00000239951	0.00311905692408423	4.72349671789733	5.47811886179236	0.019969540537385	0.346949331894229	IGKV3-20
ENSG00000104859	-0.000967902958732443	6.54668722424424	5.47645600463047	0.0199725695259527	0.346949331894229	CLASRP
ENSG00000091592	-0.0011303757654087	8.73180588861568	5.47540041887862	0.019984398214986	0.346949331894229	NLRP1
ENSG00000071894	-0.00136996090675479	7.04011133296761	5.47414639229692	0.0199984600660406	0.346949331894229	CPSF1
ENSG00000226627	-0.00765723990816414	-1.55787866314993	5.63924359304802	0.0200489579607361	0.347417213432343	SHANK2-AS1
ENSG00000235023	-0.00555837390307078	-1.75238183274452	5.99751100263028	0.0200670031005025	0.347417213432343
ENSG00000280222	-0.00876336219996129	-1.37202660253121	5.4668826502346	0.0200801137688271	0.347417213432343
ENSG00000086159	-0.00643063753898685	-1.68202517100388	5.4661708621438	0.0200881338109991	0.347417213432343	AQP6
ENSG00000279901	-0.0024074324958682	0.679785504677602	5.46508504485187	0.0201003746316667	0.347417213432343
ENSG00000273513	-0.00888581475706327	-0.64036117409947	5.46206588034654	0.0201460236085723	0.347946747540603	TBC1D3K
ENSG00000171561	-0.0083900522610799	-1.81713945641732	18.4177883499952	0.0201819196952665	0.347959049786071	OR2AT4
ENSG00000260681	-0.00758553563982831	-1.78289631495458	11.8902364721859	0.0201850698824926	0.347959049786071
ENSG00000125384	0.00128321034816469	5.38804683591413	5.45581505043636	0.0202051951998884	0.347959049786071	PTGER2
ENSG00000167280	-0.00122688087244739	6.60330688343361	5.4556747695735	0.0202067857887674	0.347959049786071	ENGASE
ENSG00000254081	-0.00815782980754282	-1.7649024761213	11.1470097564053	0.0202417766230376	0.348302820021356	LINC01299
ENSG00000279712	-0.0085740864975563	-1.43038185745255	5.44772268885778	0.0202971646356178	0.348838323595284
ENSG00000105011	-0.00151328213384918	4.91345445585094	5.44721065922581	0.0203029984696711	0.348838323595284	ASF1B
ENSG00000228742	-0.00685714416981752	-1.65357625070583	5.44460625279473	0.0203326989191964	0.349089848554914	LINC02577
ENSG00000268416	-0.0083597703503748	-1.56568537046603	5.43665129570663	0.0204236969132969	0.350266097062031
ENSG00000133124	-0.00596555957577329	-1.74493609562951	6.33393039422852	0.0204314333949377	0.350266097062031	IRS4
ENSG00000183778	-0.00936530402605244	-1.23816543276527	5.43385700580574	0.020458575128668	0.35036372569804	B3GALT5
ENSG00000126970	-0.00125311805873325	2.26778630384487	5.43284734183954	0.0204673606262467	0.35036372569804	ZC4H2
ENSG00000187772	-0.0062022695326007	-1.7030241976386	5.43130449449274	0.0204850978931377	0.350408560123355	LIN28B
ENSG00000233392	-0.00258328448110025	3.37390672070129	5.43026171174654	0.0205040187629472	0.350473559651615	UICLM
ENSG00000165105	-0.00713025619588224	-1.47192043808735	5.42307268706315	0.0205800052163995	0.351513162052842	RASEF
ENSG00000157119	-0.00676995990407471	-1.75640922791541	8.30438033392353	0.0206241512439007	0.351681885348679	KLHL40
ENSG00000269883	-0.00691970122433836	-1.76516165321509	9.12546756443429	0.020624906949828	0.351681885348679
ENSG00000102057	-0.00181317587728643	2.48757813257753	5.41828601552446	0.0206354027126673	0.351681885348679	KCND1
ENSG00000165495	-0.00812080500318446	-1.5089211611859	5.40711513300866	0.020765291131518	0.3535175775533	PKNOX2
ENSG00000167614	-0.00384002279398541	-0.389183993704249	5.40640139074236	0.0207736189760805	0.3535175775533	TTYH1
ENSG00000173852	0.00178965812907335	3.3013703531403	5.40255968784069	0.0208185031846446	0.353647443337984	DPY19L1
ENSG00000262075	-0.00845388281976838	-1.42404594171731	5.40248528971879	0.020819373404568	0.353647443337984
ENSG00000253894	-0.00763881868115879	-1.60623086558302	5.4018313608644	0.0208270239087216	0.353647443337984
ENSG00000113196	-0.00894968788045325	-1.71506987908394	9.41671022520437	0.0209167839589621	0.354459634832146	HAND1
ENSG00000267313	-0.00845789050902834	-1.30243568027142	5.39389670439707	0.0209208073718749	0.354459634832146
ENSG00000084453	-0.00692477235452875	-1.55595479020145	5.39343500843566	0.0209255157377867	0.354459634832146	SLCO1A2
ENSG00000273240	-0.00441284831458876	-1.11860910231572	5.39126092562689	0.0209510973565892	0.354459634832146
ENSG00000145354	0.00216063265209631	4.06567658023302	5.39175362184851	0.0209513202053689	0.354459634832146	CISD2
ENSG00000276399	-0.00694441691406317	-1.66418114909745	5.38866501520486	0.0209816851179434	0.354714440309039
ENSG00000274776	-0.00486307404468655	-1.23547485943996	5.38276617102159	0.0210513645319698	0.355017072502757
ENSG00000205517	-0.00268552282899531	1.47439933346943	5.38113639712385	0.0210706584960239	0.355017072502757	RGL3
ENSG00000258303	-0.00622060747001711	-1.51911850190429	5.91723404925372	0.0210710294432916	0.355017072502757
ENSG00000204580	-0.00136311595385625	2.90169929975202	5.38104187450279	0.0210717780601891	0.355017072502757	DDR1
ENSG00000124225	-0.00171164500054451	2.52918958464753	5.38067103647405	0.0210761710140562	0.355017072502757	PMEPA1
ENSG00000277870	-0.00843996493827053	-1.70216572496452	8.33663293104144	0.0211345458525892	0.35556431218796	FAM230A
ENSG00000092200	-0.00184273563424986	2.8183339649427	5.37534741119877	0.0211393399859784	0.35556431218796	RPGRIP1
ENSG00000280305	-0.0084754477749302	-1.6636026934667	7.02637784188628	0.0211599419672456	0.355652744682247
ENSG00000278090	-0.00221569876781828	1.37595124447115	5.36928037049193	0.0212115705907652	0.356262161704896	LUNAR1
ENSG00000168066	-0.000923612027889318	8.6017743373952	5.36600980881601	0.0212506145355875	0.356519180962172	SF1
ENSG00000198467	-0.00193234339006664	4.36330279209667	5.36444980388807	0.0212717481449632	0.356519180962172	TPM2
ENSG00000276757	-0.00711737814118685	-1.74258495568577	8.96055034369977	0.0212752518692244	0.356519180962172	RN7SL192P
ENSG00000275265	0.00620612334628818	-1.72899245346282	7.23436774194093	0.0212978613176253	0.356519180962172
ENSG00000143469	-0.00856785440705586	-1.42045478480934	5.36156619916502	0.0213037822777033	0.356519180962172	SYT14
ENSG00000188171	0.00163493279926113	2.28283436497855	5.35794535694332	0.0213472080405071	0.356599553513623	ZNF626
ENSG00000046889	-0.00773218881202691	-1.525774725324	5.35765200287786	0.0213507303516008	0.356599553513623	PREX2
ENSG00000272701	-0.00688474354108414	-1.32621074466743	5.35731806300997	0.0213547407143373	0.356599553513623	MESTIT1
ENSG00000107736	-0.00100264232420304	5.82092090046838	5.35221276217358	0.021416149250829	0.357367535878844	CDH23
ENSG00000082556	-0.00707586854382488	-1.60117252650243	5.35015545568854	0.0214409472941519	0.357523939844498	OPRK1
ENSG00000143162	0.00157414012225762	6.32217832335941	5.34863259511329	0.02145957752434	0.357577345693136	CREG1
ENSG00000136807	-0.000717968833285636	6.31877416479866	5.34616361660502	0.0214891488565629	0.357693330616487	CDK9
ENSG00000145016	-0.000928594083009822	5.99450983794164	5.34495030844475	0.0215038219401547	0.357693330616487	RUBCN
ENSG00000104904	0.00174920455309562	11.5562712240184	5.34420540434812	0.0215128355716362	0.357693330616487	OAZ1
ENSG00000127241	-0.00817016220109566	-1.34307608196534	5.33847210872305	0.0215823425396203	0.358591781636788	MASP1
ENSG00000137709	-0.00766761278443011	-1.17316918675625	5.33663253457381	0.0216049144528807	0.358709675636725	POU2F3
ENSG00000002587	-0.00246318345318719	1.2843000632457	5.33176311099016	0.0216639754500113	0.35943280098809	HS3ST1
ENSG00000005421	-0.00724507433065615	-1.7521853335645	8.89938186434237	0.0216885821926812	0.35958366098853	PON1
ENSG00000133884	-0.000920255185911504	6.65683385176869	5.32676451434565	0.0217250058103164	0.359837386760714	DPF2
ENSG00000211959	0.00333036508628695	2.23246970708192	5.32676767534927	0.0217349357781085	0.359837386760714	IGHV4-39
ENSG00000258984	0.00881593448710756	-0.759250873411492	5.32061144401447	0.0218076926912474	0.360784226408089	UBE2F-SCLY
ENSG00000203872	-0.0019259094969414	0.861328928754324	5.3176516031425	0.0218367312544642	0.361006959355186	C6orf163
ENSG00000102858	-0.00122374176360682	7.5570310701239	5.3157196648153	0.0218604938705374	0.361100171806694	MGRN1
ENSG00000118194	-0.00810722494624409	-1.44916577880619	5.3109886902509	0.0219187981423519	0.361100171806694	TNNT2
ENSG00000183775	-0.00800639056016284	-0.964606913261702	5.30761241988482	0.0219650887400786	0.361100171806694	KCTD16
ENSG00000171496	-0.00745109833384416	-1.78256325068182	13.1076247121449	0.0219877105726662	0.361100171806694	OR1L8
ENSG00000163285	-0.00743070346821655	-1.77215990867568	9.64552402587042	0.0219888667890206	0.361100171806694	GABRG1
ENSG00000062038	-0.00653636017403186	-1.220006068383	5.30522864346987	0.0219900034328409	0.361100171806694	CDH3
ENSG00000134222	-0.00142124602006782	2.8433447137943	5.30190428486617	0.0220312085728094	0.361100171806694	PSRC1
ENSG00000283380	-0.0082254465409041	-1.69356055517982	7.85691597712461	0.0220319778315822	0.361100171806694
ENSG00000065371	-0.00737021228406121	-1.73583921247451	8.02363427770791	0.0220328970466292	0.361100171806694	ROPN1
ENSG00000277938	-0.00241288820361712	0.35761936720447	5.30170826757647	0.0220336407006824	0.361100171806694
ENSG00000147234	0.00229387287958618	1.87813090835002	5.30118598237274	0.0220401224357963	0.361100171806694	FRMPD3
ENSG00000233077	0.00242374766190612	1.28904936484097	5.3009710191379	0.0220427907790067	0.361100171806694	LINC01271
ENSG00000123091	0.00195091839882326	5.85826598906183	5.30143327042904	0.0220449021963272	0.361100171806694	RNF11
ENSG00000155816	-0.00901230908343809	-1.44790985101884	5.29572502161731	0.0221080139142576	0.361796539884335	FMN2
ENSG00000188277	-0.00136510961911149	2.52991383111823	5.2948723650868	0.0221186339207914	0.361796539884335	C15orf62
ENSG00000129116	0.00214255049687566	2.18642364385878	5.29278988873518	0.0221445939311617	0.361965725060978	PALLD
ENSG00000088827	0.00386200980719852	4.05265477843673	5.28695650921971	0.0222367706468666	0.363216257965521	SIGLEC1
ENSG00000083857	-0.00848479690375792	-1.1745517724501	5.27827624160333	0.0223290134043866	0.36419371303474	FAT1
ENSG00000187823	-0.00768347669438921	-1.78497886611445	11.8747718268634	0.0223545318209045	0.36419371303474	RTL4
ENSG00000255087	-0.00571506403127407	-1.8088717765853	11.2596035986249	0.0223694391811064	0.36419371303474
ENSG00000047597	0.00317230012369386	3.49773175395286	5.27585386211521	0.0223736085073705	0.36419371303474	XK
ENSG00000146587	0.00190977093643527	3.34587986518488	5.27444103395262	0.0223751767780426	0.36419371303474	RBAK
ENSG00000198692	0.00774000626034857	2.34055768496261	5.27424355403806	0.0223995119940548	0.364333957191721	EIF1AY
ENSG00000224559	-0.00770798788188563	-1.62374194863053	5.90193060609124	0.0224372451831108	0.364691773390002	LINC01087
ENSG00000100065	-0.00498896701759274	-0.951458709929089	5.2625077237761	0.0225256983511292	0.36587290566396	CARD10
ENSG00000145864	-0.00705987006110137	-1.18553516870718	5.26052967106068	0.0225523457681374	0.365877440828052	GABRB2
ENSG00000275139	-0.00766967979989237	-1.00348043734842	5.26024737336887	0.0225575486643924	0.365877440828052
ENSG00000215483	-0.00501847988101856	-0.551860453717309	5.25602799392089	0.0226081307209544	0.366185779905019	LINC00598
ENSG00000170779	0.000979584009735883	3.32114911664665	5.25602597243102	0.0226081564864994	0.366185779905019	CDCA4
ENSG00000161526	-0.00080413185293136	6.66332127973183	5.25436936964363	0.0226292815414107	0.366211791396081	SAP30BP
ENSG00000134253	-0.00314697084597675	-0.201649178798848	5.25342272904906	0.0226413623725336	0.366211791396081	TRIM45
ENSG00000267719	-0.00681500961403033	-1.17056246685154	5.24894830504948	0.0226985551080322	0.366880830051583	LINC02078
ENSG00000184845	-0.00650673720991608	-1.68006269673882	5.2454302094117	0.0227436296752283	0.367353204607973	DRD1
ENSG00000269533	0.00662433703423334	-1.63478815277612	5.67340123026045	0.0227608419631639	0.367375205447223
ENSG00000174370	-0.0026425845864219	0.109384725312268	5.23877000964657	0.0228292172745827	0.36786985556515	C11orf45
ENSG00000262198	-0.00740680417820659	-1.80229295561928	13.7825407617068	0.0228319209000001	0.36786985556515
ENSG00000132109	-0.00105421703975357	6.58311658019434	5.23794205715983	0.0228398804085146	0.36786985556515	TRIM21
ENSG00000169071	-0.00594277784845024	-1.09925102394989	5.23638485365619	0.02285994957865	0.36786985556515	ROR2
ENSG00000279057	-0.00483449832694778	-0.0201825578216483	5.23586738738202	0.0228708457101295	0.36786985556515
ENSG00000198203	-0.0085493007086316	-1.27579310941771	5.22612525360173	0.0229935304460726	0.369586718917525	SULT1C2
ENSG00000177238	-0.00554045276868728	-0.419068819016507	5.2231312756759	0.023034988832527	0.369996515010611	TRIM72
ENSG00000009709	-0.00663761228591596	-1.67281487641219	5.21961040683795	0.0230773074841008	0.370265161291342	PAX7
ENSG00000072182	-0.00765316367534227	-1.37597286219864	5.21912235016965	0.0230836637356972	0.370265161291342	ASIC4
ENSG00000162373	-0.0020516667349354	1.2085959907588	5.21392169595657	0.0231515084342208	0.371055010281589	BEND5
ENSG00000163719	-0.000831830917129812	7.12934300565313	5.21289523269473	0.023164923629194	0.371055010281589	MTMR14
ENSG00000283148	-0.00611919214275081	-1.83112166008588	16.4022279031951	0.0232212090569444	0.371699712376973
ENSG00000168828	-0.00586114152425244	-1.78548284007093	9.09224778010907	0.0232695354849132	0.372016277870676	OR13J1
ENSG00000094661	-0.00588869841383043	-1.80478289882339	11.4567731680726	0.0232730866732453	0.372016277870676	OR1I1
ENSG00000265964	-0.00672148477568381	-1.82432388219728	15.9861881386881	0.0233041141916182	0.372021780621044
ENSG00000281450	-0.00646762991878574	-1.81189180258643	13.8673555995082	0.0233168019135018	0.372021780621044	PANDAR
ENSG00000198892	-0.00358428551842979	4.10322067950773	5.2023621752623	0.0233215828476304	0.372021780621044	SHISA4
ENSG00000150687	0.00211883418190945	3.91769128383161	5.19916980881206	0.0233521598454902	0.372253343121577	PRSS23
ENSG00000182050	-0.0084622026082126	-0.922025156293974	5.19767097246926	0.0233717835549842	0.372310102568676	MGAT4C
ENSG00000139323	0.00148218785421176	4.22778429258175	5.19377173665622	0.0234163431502679	0.372421014606067	POC1B
ENSG00000236393	-0.00877087322210283	-1.62319632633544	7.10760179762744	0.0234414935635609	0.372421014606067
ENSG00000226194	-0.0071703522141317	-1.79508313680005	12.5522783321608	0.0234419809246039	0.372421014606067	LINC02519
ENSG00000240405	-0.00641435345468586	-1.7904181751433	9.4824089239279	0.0234430175299962	0.372421014606067	SAMMSON
ENSG00000100342	-0.00136320124251078	6.04822052784559	5.18387023250614	0.0235476365338011	0.373364302772773	APOL1
ENSG00000134389	-0.00632990366023261	-1.83321212152638	18.162612220923	0.0235534101786854	0.373364302772773	CFHR5
ENSG00000265479	-0.0010311629519166	3.60968493306719	5.18235976387091	0.0235677326725739	0.373364302772773	DTX2P1-UPK3BP1-PMS2P11
ENSG00000280163	-0.00285190727115308	1.14137183533587	5.18064795410105	0.0235905291989926	0.373364302772773
ENSG00000170209	-0.00238744588123099	0.78103413450577	5.17960349993484	0.0236044497109972	0.373364302772773	ANKK1
ENSG00000249478	-0.00602512535105712	-1.68687981608013	5.17892211112145	0.0236135358974476	0.373364302772773
ENSG00000127586	-0.00127976934074404	4.46394326766045	5.17732662438965	0.0236348256786792	0.373364302772773	CHTF18
ENSG00000263089	-0.00603904091796488	-0.632934811919641	5.17747227395034	0.023635014192406	0.373364302772773
ENSG00000230102	-0.00711220733389263	-1.66678466252459	5.72759197634526	0.0236473723561321	0.373364302772773	LINC02028
ENSG00000120693	-0.00197280688145814	1.25945171407264	5.16535766711029	0.0237951764905624	0.373837205867621	SMAD9
ENSG00000166448	-0.00712665083582368	-1.22294191007863	5.16532208061298	0.0237956549396783	0.373837205867621	TMEM130
ENSG00000141577	-0.00120263194797962	3.92692913751682	5.16482883928305	0.023802287446014	0.373837205867621	CEP131
ENSG00000146090	-0.00641885477351371	-1.6488591160998	6.64022720940543	0.0238050091646962	0.373837205867621	RASGEF1C
ENSG00000130294	-0.00841731127932716	-1.45182691910756	5.16460658588197	0.0238052766683881	0.373837205867621	KIF1A
ENSG00000179407	-0.00711393559961405	-1.7058441347923	6.45659195950591	0.0238127329137741	0.373837205867621	DNAJB8
ENSG00000155304	0.00237502362567836	3.46266835203192	5.16448448466924	0.0238157668902525	0.373837205867621	HSPA13
ENSG00000101096	0.00119837309974356	5.50278053900672	5.1638018366873	0.0238161035114287	0.373837205867621	NFATC2
ENSG00000101349	-0.00726221816043356	-1.63427492016084	5.21560014034175	0.0238274987745937	0.373837205867621	PAK5
ENSG00000213096	0.00213085193189322	1.97274329997125	5.16111351418622	0.0238523086240681	0.373837205867621	ZNF254
ENSG00000239910	-0.00647125561563929	-1.82879069784431	17.8319784760779	0.0238648384095124	0.373837205867621	RN7SL530P
ENSG00000151650	-0.00147561135430989	4.42561941446878	5.15973680755321	0.0238708717181845	0.373837205867621	VENTX
ENSG00000259218	-0.00711720868661701	-1.74379051405482	7.14857193284065	0.0239214359435978	0.374376125793863	LINC00928
ENSG00000144406	-0.00727701564457622	-1.34897316286262	5.15132808403508	0.0239845801082055	0.374899868459663	UNC80
ENSG00000228302	-0.00149602922845765	1.89237256216131	5.15113106828555	0.0239872510538303	0.374899868459663
ENSG00000175946	-0.00670082404247067	-1.76500084821628	8.4284575766797	0.024013057368999	0.374939233324143	KLHL38
ENSG00000264177	-0.00723376866508647	-1.5883077293019	5.14856094052739	0.0240221227666905	0.374939233324143
ENSG00000184205	-0.00111728898338355	5.36806705397775	5.14263166671116	0.0241027736254664	0.375620812074363	TSPYL2
ENSG00000172116	0.00196886605265249	5.91979499909658	5.14251862471659	0.0241110259220268	0.375620812074363	CD8B
ENSG00000197555	-0.00134772712480027	6.58198814107826	5.14177797985295	0.0241144088517841	0.375620812074363	SIPA1L1
ENSG00000232079	-0.00833184404071452	-1.52925687593104	5.13968375383625	0.0241429766986884	0.375769509749937	LINC01697
ENSG00000130032	-0.0060387737701636	-0.471808999139523	5.13863828420749	0.0241634211146033	0.375769509749937	PRRG3
ENSG00000167461	-0.000784732639491817	6.94584929263602	5.13729337270201	0.0241756276424898	0.375769509749937	RAB8A
ENSG00000228208	0.00670433008550076	-1.64739544649851	5.13582597961801	0.0241956940380422	0.375769509749937	LINC02869
ENSG00000278863	-0.00667281633397998	-1.70614223242805	7.15715649232873	0.0242050167424565	0.375769509749937
ENSG00000274225	-0.00493850164741748	-1.27662340594838	5.46848645739328	0.0242223223745384	0.375786471216232
ENSG00000196482	-0.00808874314293844	-1.30360777832599	5.13160279366498	0.0242543563152906	0.375883662676173	ESRRG
ENSG00000280422	-0.00666838811254179	-1.2301593667876	5.13075448352593	0.0242651800085599	0.375883662676173
ENSG00000142623	-0.00836886221706479	-1.62612476435199	6.83100463256482	0.0242772388914588	0.375883662676173	PADI1
ENSG00000183287	-0.00719244122131728	-1.27798638737999	5.12739080669883	0.024311381535498	0.376161015507191	CCBE1
ENSG00000178597	-0.00758281564472682	-1.60353709469542	5.12431385668247	0.0243537251661225	0.376564804469905	PSAPL1
ENSG00000255158	0.00525994660697963	-1.52657944872471	5.12186434607427	0.0243874892866246	0.376835484456923
ENSG00000171345	-0.00611373266079183	-1.65216967290982	5.56481582871993	0.0244903429130873	0.377919527939485	KRT19
ENSG00000166923	-0.00760482551162639	-0.564755988664002	5.11451648823122	0.0244997091493965	0.377919527939485	GREM1
ENSG00000125629	0.00174977179162345	3.29288587190731	5.11065841909369	0.0245425763667097	0.377919527939485	INSIG2
ENSG00000187904	0.00584807525427369	-1.42878884437156	5.1084845227653	0.024572781575061	0.377919527939485
ENSG00000241544	-0.00456792162716185	-1.01972835867173	5.10830235782676	0.0245753144280161	0.377919527939485	LINC02029
ENSG00000279459	-0.00614590307970108	-1.74344026031299	6.96486441159143	0.024590482203847	0.377919527939485
ENSG00000249669	-0.00809332561170587	-0.511694194677417	5.10443468300946	0.0246414265075581	0.377919527939485	CARMN
ENSG00000177469	-0.00246302051060455	0.613855254815905	5.10185398366722	0.0246651495694725	0.377919527939485	CAVIN1
ENSG00000242715	-0.00792039785686682	-1.08716738374582	5.10096333031977	0.0246818373399698	0.377919527939485	CCDC169
ENSG00000100139	-0.000917378506397347	5.0752120680472	5.10047627817006	0.0246843874050016	0.377919527939485	MICALL1
ENSG00000162946	0.0014868876476425	4.00032147253487	5.09950088181683	0.0246980169970867	0.377919527939485	DISC1
ENSG00000142149	-0.00670179764041521	-1.24573887651872	5.09849932320161	0.0247120203414877	0.377919527939485	HUNK
ENSG00000139908	-0.00167036021617449	1.76424377085664	5.09834467150337	0.024714183351084	0.377919527939485	TSSK4
ENSG00000109063	-0.00129218398840324	2.85415669068254	5.09779055282036	0.0247219350607145	0.377919527939485	MYH3
ENSG00000140873	-0.00839178664831938	-1.62254960283508	6.83654472397142	0.0247423162717904	0.377919527939485	ADAMTS18
ENSG00000268818	-0.00708717132579678	-1.71969256321494	7.23653805837461	0.0247514807824703	0.377919527939485
ENSG00000186451	-0.00769344237292218	-1.49457048090715	5.65555619575282	0.024760531368802	0.377919527939485	SPATA12
ENSG00000108924	0.00264244600381063	0.310858701652518	5.09484024144859	0.0247632504939599	0.377919527939485	HLF
ENSG00000240905	-0.00642381091835562	-1.31591334773399	5.4678674533759	0.024794312985876	0.377919527939485	RN7SL798P
ENSG00000256642	-0.00701839935365644	-1.71649731651109	6.28439831726438	0.0248016151693273	0.377919527939485	LINC00273
ENSG00000256671	-0.00549082436908313	-0.769465446256457	5.0904670995368	0.0248246235792471	0.377919527939485	LIMS4
ENSG00000188738	-0.00580875320165758	-1.10772782992616	5.09023260362534	0.0248279190003462	0.377919527939485	FSIP2
ENSG00000185261	0.00222026222143358	1.55844751965113	5.08989515408508	0.0248326620524565	0.377919527939485	KIAA0825
ENSG00000279099	-0.00716669301940715	-1.81935473442573	16.210385377124	0.0248501946795734	0.37793819703619
ENSG00000164125	0.00227894045114811	4.88102973632215	5.0792772594429	0.0249952682077534	0.379667337021467	GASK1B
ENSG00000119227	-0.00200381014342	0.867822117256945	5.07697196376984	0.0250150189484148	0.379667337021467	PIGZ
ENSG00000248529	-0.00555694870637606	-1.7800792196176	7.45442398397886	0.0250191044382205	0.379667337021467
ENSG00000260401	-0.00147101397457357	3.31146228696489	5.07595621747894	0.0250294111212702	0.379667337021467
ENSG00000167900	0.00189832600341742	2.02359122012948	5.07475360672748	0.0250464621697088	0.37967750174592	TK1
ENSG00000137672	-0.00355662895129611	0.0760646762764735	5.06935300946024	0.0251231834844834	0.38059159921788	TRPC6
ENSG00000123307	-0.00595914264980189	-1.63188958175594	5.06265144061145	0.0252187279157198	0.381789468080048	NEUROD4
ENSG00000204296	-0.00704455507614129	-1.68699686779297	5.57800090387811	0.0252730392591784	0.382113878644446	TSBP1
ENSG00000176381	-0.00621555061921449	-1.67391580847452	5.05819493975231	0.0252824744084725	0.382113878644446	PRR18
ENSG00000117560	0.00180954821554909	2.72750599439676	5.05659256361392	0.0253054361704182	0.382113878644446	FASLG
ENSG00000261654	-0.00465392157986817	-0.16590546946409	5.05661716053281	0.0253066651910439	0.382113878644446
ENSG00000132911	-0.00684118332012034	-1.62524013987643	5.05475200261557	0.0253318379627969	0.382113878644446	NMUR2
ENSG00000275881	0.00737209461574432	-1.65660298524732	6.99202386516628	0.0253390728913847	0.382113878644446
ENSG00000261754	0.00247840921992258	0.216095591366045	5.05060777601055	0.0253913899078121	0.382522925497334
ENSG00000165953	-0.00576270185371903	-1.83060630590886	15.275641527635	0.0253992053818447	0.382522925497334	SERPINA12
ENSG00000168702	-0.006565218606776	-1.61944172827784	5.6524343469186	0.0254414597923742	0.382860052737289	LRP1B
ENSG00000057019	-0.00253504643894631	1.62198100557906	5.04621821061471	0.0254546268559912	0.382860052737289	DCBLD2
ENSG00000172890	-0.00076069910706082	7.31890910443846	5.04183114583825	0.0255179921894556	0.383564217229054	NADSYN1
ENSG00000262292	-0.002599586940711	1.68458492487455	5.03874040536661	0.0255627327703043	0.383987699384389	GRAPLDR
ENSG00000276403	-0.00793299081898353	-1.47925254287529	5.03315496706415	0.025643793814742	0.384955863366638
ENSG00000283415	-0.00695092165544329	-1.57175434825511	5.03121258063481	0.0256720464243013	0.385130544998352
ENSG00000227929	-0.00850655311081794	-1.74716605002225	11.4405698164403	0.0257406982398433	0.385515197307145	SRGAP3-AS3
ENSG00000075945	0.00111954197336444	3.55242561823179	5.02631324919987	0.0257434532852378	0.385515197307145	KIFAP3
ENSG00000160305	0.00148682899251262	5.82483609697747	5.02601158995823	0.0257478566906721	0.385515197307145	DIP2A
ENSG00000182111	-0.00760601808053681	-1.49017749837296	5.0248912281887	0.0257642178198622	0.385515197307145	ZNF716
ENSG00000188152	-0.0023064617018503	1.17412872257915	5.02172934145419	0.0258104508448267	0.385957825600899	NUTM2G
ENSG00000110811	-0.0021695604840129	1.51018151913687	5.01847353454349	0.0258581477740016	0.386208818547762	P3H3
ENSG00000103021	-0.00544441732148645	-1.02309879715096	5.01830896345664	0.0258605611522188	0.386208818547762	CCDC113
ENSG00000272984	-0.00530724423360295	-1.68771712916329	5.26952885317866	0.0259136888436246	0.386715406823734
ENSG00000257878	-0.00154438478708388	3.212289754525	5.013520584645	0.0259308842372131	0.386715406823734
ENSG00000189152	-0.00204186710356203	2.6815329585634	5.01259258723421	0.025944536095043	0.386715406823734	GRAPL
ENSG00000183837	-0.00229651548262471	3.77865925579715	5.00881485100416	0.026007433263462	0.387318500472438	PNMA3
ENSG00000257017	0.00323771857083729	3.51066070486735	5.00808836642828	0.0260294278765877	0.387318500472438	HP
ENSG00000273274	-0.00802731701337568	-0.753465630700197	5.00668815806806	0.0260415617375189	0.387318500472438	ZBTB8B
ENSG00000260343	-0.00609709080854956	-1.69418684497852	5.00449944324023	0.0260639139909331	0.387318500472438	LINC01043
ENSG00000175164	-0.00381529774316015	1.8990214277363	5.00503504719754	0.0260685503812668	0.387318500472438	ABO
ENSG00000222174	-0.00730552281545352	-1.81414918548197	15.7400373192055	0.0261303575318478	0.387924341154615	RN7SKP146
ENSG00000172208	-0.00615256093577281	-1.83456525409389	18.2071984695536	0.0261516237169295	0.387924341154615	OR4X2
ENSG00000144119	-0.00647504975491907	-1.69182688470702	4.99781373002443	0.0261629645749132	0.387924341154615	C1QL2
ENSG00000249647	-0.00610336359778113	-1.77946526411471	8.22835355359901	0.0261809008323158	0.387924341154615	LINC02900
ENSG00000121274	0.00137474820297488	3.88801648127654	4.99579093008217	0.0261930103506331	0.387924341154615	TENT4B
ENSG00000249158	-0.00633780017332889	-1.77603943681519	8.44448012149899	0.0262230188621792	0.38812077342758	PCDHA11
ENSG00000110042	-0.00135970575935292	4.18449525606323	4.99053632227337	0.0262712286308141	0.388371902968451	DTX4
ENSG00000183098	-0.0072018251567926	-1.68237071783556	5.90147235692953	0.02627583271014	0.388371902968451	GPC6
ENSG00000204241	-0.00324397589724967	-0.17564803906238	4.98779272087662	0.02631216592417	0.388371902968451	LINC02731
ENSG00000172264	-0.00301630532383259	1.34027854132131	4.98778516804806	0.0263143466367667	0.388371902968451	MACROD2
ENSG00000168314	-0.00705621310723683	-1.23517389170857	4.98701606725618	0.0263237664838829	0.388371902968451	MOBP
ENSG00000134363	-0.00661851916503478	-1.13977735589483	4.98509973180089	0.0263528971326716	0.388533899422159	FST
ENSG00000130368	-0.0075173480879711	-1.27766176162077	4.98387379323577	0.0263710426518513	0.388533899422159	MAS1
ENSG00000214860	-0.0048543890637393	-1.78149509691523	7.27430347886262	0.0263850357101768	0.388533899422159	EVPLL
ENSG00000273108	-0.00295682551758618	0.5017042812806	4.97968971760371	0.0264334606635104	0.388999842069107
ENSG00000179818	-0.000938874672779518	6.92233657669422	4.97749144280743	0.0264664675810547	0.389159969482975	PCBP1-AS1
ENSG00000244376	-0.00718420080948169	-1.82528972748942	16.5578003302674	0.0265115459253109	0.389159969482975	RN7SL636P
ENSG00000235927	-0.00413875682482978	-0.522716074227364	4.97443849862267	0.0265123787831869	0.389159969482975	NEXN-AS1
ENSG00000272795	-0.00657299940070777	-1.7893400295141	10.6747534873624	0.0265124085195421	0.389159969482975	GAR1-DT
ENSG00000109089	-0.00399876299913195	-0.482354303384687	4.97265119470986	0.0265392954970914	0.389159969482975	CDR2L
ENSG00000280220	-0.00627023148994126	-1.74031302448429	6.32312733707788	0.0265450820499001	0.389159969482975
ENSG00000170525	0.00182032246103034	6.00823305055579	4.97067852275048	0.0265769003802102	0.389209919975108	PFKFB3
ENSG00000260756	-0.00844077919757069	-1.7719081027822	12.511251247342	0.0265820736612562	0.389209919975108
ENSG00000149516	0.00360723450528631	2.36893362178203	4.96614324640266	0.0266518129710532	0.389813600603402	MS4A3
ENSG00000177669	-0.00262790622125698	0.011990645480792	4.96486162761689	0.0266569400706011	0.389813600603402	MBOAT4
ENSG00000182170	-0.00627132499555524	-1.75679960354788	7.6701735908565	0.0266994247742841	0.39018869320199	MRGPRG
ENSG00000168875	-0.00620047746401449	-1.77851145165804	8.29059919012292	0.0267350154575839	0.390407538910841	SOX14
ENSG00000171241	0.00253434532650287	0.617064565297465	4.95885118286655	0.0267480874877218	0.390407538910841	SHCBP1
ENSG00000085063	0.00115827846600074	5.21354738045067	4.95469663205567	0.0268112810226232	0.391083619598717	CD59
ENSG00000136531	-0.00722685728929738	-1.09372074342138	4.95274181875339	0.0268419921762887	0.39111154188642	SCN2A
ENSG00000198768	-0.00649636772847797	-1.1972504144582	4.94933901979257	0.0268930045132907	0.39111154188642	APCDD1L
ENSG00000150093	0.00161017905425965	7.29745705975752	4.94790465716215	0.0269176681710904	0.39111154188642	ITGB1
ENSG00000279019	-0.00236709944406935	0.74083386982631	4.94767016865579	0.0269185138717185	0.39111154188642
ENSG00000147596	-0.00698292024552004	-1.6464758660587	4.97073395104024	0.0269333101590021	0.39111154188642	PRDM14
ENSG00000166888	-0.00100716200188662	9.40422740976851	4.94382450472291	0.0269773934728044	0.39111154188642	STAT6
ENSG00000204970	-0.00674541119782818	-1.72746578758768	6.15234496429822	0.0270186773343226	0.39111154188642	PCDHA1
ENSG00000233670	-0.00740164991100444	-1.59308833133298	4.93959554288226	0.0270422971464225	0.39111154188642	PIRT
ENSG00000110076	-0.0032737603999336	0.282833101675737	4.93949292452828	0.0270438741019791	0.39111154188642	NRXN2
ENSG00000275976	-0.00645561961890523	-1.09116526487547	4.93898568268031	0.0270525963795937	0.39111154188642	SPDYE11
ENSG00000185567	-0.00289286081099727	0.288999698539607	4.93752962313436	0.0270740630546694	0.39111154188642	AHNAK2
ENSG00000266714	-0.00142239544026366	7.47205394299573	4.93736074214484	0.027076661520498	0.39111154188642	MYO15B
ENSG00000189275	-0.00608455254764454	-1.76553910515656	6.88972220429533	0.0271189839462335	0.39111154188642	LINC01164
ENSG00000177352	-0.000749676318441662	4.73673800151094	4.93375482550018	0.0271322057892423	0.39111154188642	CCDC71
ENSG00000208772	-0.00635994231039842	-1.58023128869323	4.93139252871836	0.0271686583803111	0.39111154188642	SNORD94
ENSG00000221890	-0.00144419926534868	3.03982661034521	4.93095341242344	0.0271754400263882	0.39111154188642	NPTXR
ENSG00000122728	-0.00803118575138809	-1.41685877153514	4.93045810677885	0.0271830915774725	0.39111154188642	TAF1L
ENSG00000273691	-0.00344066447514709	1.70919534681696	4.92991640728295	0.0271988377149502	0.39111154188642
ENSG00000178809	-0.00157127273672571	2.81725962590538	4.92749240458293	0.0272289533300937	0.39111154188642	TRIM73
ENSG00000151067	-0.00446234200382025	-0.257881363353686	4.9264267494616	0.0272454524299992	0.39111154188642	CACNA1C
ENSG00000184194	-0.004417184629119	-0.944483167787184	4.92612881072836	0.0272500671633177	0.39111154188642	GPR173
ENSG00000197446	-0.00651459302693354	-1.43255232621807	4.92535135333447	0.0272621129482846	0.39111154188642	CYP2F1
ENSG00000251660	0.00464215135619531	-1.11973959494722	4.92533670343467	0.0272623399846589	0.39111154188642
ENSG00000267629	-0.00683930072315734	-1.62203155741387	5.03467433316168	0.0272696658342904	0.39111154188642
ENSG00000123485	0.00295754457749439	0.0948513190425634	4.92430209444995	0.0272783788090949	0.39111154188642	HJURP
ENSG00000206047	0.00521489128861395	7.63229630532693	4.92470443795861	0.0272961865687882	0.39111154188642	DEFA1
ENSG00000203907	0.00531880687601398	-1.41437928856648	4.92221849068102	0.0273107094355769	0.39111154188642	OOEP
ENSG00000268204	-0.00213813570889729	0.673123229008605	4.92188623320822	0.0273158686752908	0.39111154188642
ENSG00000231980	-0.00640428124212329	-1.68848029950777	4.92122772327811	0.0273260969229522	0.39111154188642
ENSG00000134779	0.00166144832372461	6.05396732560345	4.92093707195927	0.0273342237755052	0.39111154188642	TPGS2
ENSG00000259792	0.00886981568947432	-1.37729161359343	5.30261442672299	0.0273362972584348	0.39111154188642
ENSG00000251201	0.00442362379096418	1.8007501143344	4.91627893913548	0.0274229914199237	0.391538074698976	TMED7-TICAM2
ENSG00000196167	-0.00469754718277041	-0.224552768618893	4.91480638992407	0.0274272735627849	0.391538074698976	COLCA1
ENSG00000198176	0.00162688845713339	5.40242949176693	4.91481694388523	0.0274287558817459	0.391538074698976	TFDP1
ENSG00000171053	-0.00768908929082234	-1.75200802960791	8.13700928286715	0.0274614244546587	0.391538074698976	PATE1
ENSG00000187229	-0.00687399390740013	-1.75456823342878	7.60745129573608	0.0274764836659586	0.391538074698976
ENSG00000138834	-0.00096080328972281	7.7829320686512	4.91155534597935	0.0274767947952507	0.391538074698976	MAPK8IP3
ENSG00000100601	-0.000858224415512025	3.30920950136797	4.91107137968136	0.0274843579055671	0.391538074698976	ALKBH1
ENSG00000204544	-0.0064127736747086	-1.77408745368089	8.2763644184127	0.0275258899233544	0.391888867717143	MUC21
ENSG00000188585	-0.00580864159596327	-1.62815168764491	5.22611515549332	0.0275652167273382	0.392207407559298	CLEC20A
ENSG00000136279	-0.000790165741066681	8.72723968959632	4.9048288914915	0.0275821069256042	0.392207407559298	DBNL
ENSG00000136206	-0.00248551771762755	0.164624024023781	4.90053536586375	0.0276495488802282	0.392925348832575	SPDYE1
ENSG00000279851	-0.00856350189533536	-1.34944300258574	4.89860630208853	0.0276799064382534	0.393076806535285
ENSG00000245694	-0.00703319463057821	-1.39171531396755	4.89770355957224	0.027694124819748	0.393076806535285	CRNDE
ENSG00000236666	-0.00870634551513239	-1.39487165155728	4.89154506787555	0.0277913264828574	0.394215033794168	POTEH-AS1
ENSG00000088833	-0.000982167978570318	6.92134394594029	4.88797202128581	0.027847884744699	0.39451380106515	NSFL1C
ENSG00000274678	-0.00369781822767984	-0.541566027914374	4.88581981501005	0.0278820104433806	0.39451380106515
ENSG00000188070	0.00136819366504246	2.42536396521283	4.88518311495368	0.0278921144397977	0.39451380106515	ZFTA
ENSG00000235106	-0.000754735502236116	4.38456921053463	4.88490340759871	0.0278965544165365	0.39451380106515	BRD3OS
ENSG00000155256	-0.000762955316131561	6.1512192483437	4.88426046640413	0.0279067630447637	0.39451380106515	ZFYVE27
ENSG00000196136	-0.00631521769779634	-1.69162746126168	4.88241751040428	0.02793604719525	0.39451380106515	SERPINA3
ENSG00000279987	-0.00678559527761838	-1.67200305949362	5.27521784491348	0.02793630528821	0.39451380106515
ENSG00000219159	-0.00618159050040359	-1.68397595181247	4.88163082053022	0.0279485573107678	0.39451380106515
ENSG00000269289	-0.00733153804195953	-1.75102874804837	9.26461297816221	0.0279777638693486	0.394640490467586
ENSG00000168418	-0.00826842415551214	-1.41399365885375	4.87697807961277	0.0280226662091491	0.394640490467586	KCNG4
ENSG00000187672	-0.00776863289588857	-1.36815893390888	4.87662898809057	0.0280282348304986	0.394640490467586	ERC2
ENSG00000108405	-0.00155694279041181	6.36584670622758	4.87559250332105	0.0280457455578185	0.394640490467586	P2RX1
ENSG00000155542	0.00248352227705036	0.732828652994575	4.87529805850262	0.0280494761172427	0.394640490467586	SETD9
ENSG00000108799	-0.000755398636260359	7.09387527030244	4.87393601809837	0.0280712313701891	0.394640490467586	EZH1
ENSG00000178722	-0.00641049438508779	-1.42636219013266	5.30234297746972	0.0280767179558655	0.394640490467586	C5orf64
ENSG00000162621	-0.00616775981921825	-1.76149014727916	6.9930281822401	0.0281076473423786	0.394835787940394	LRRC53
ENSG00000100461	-0.000938710278354348	7.27815262216622	4.868964325139	0.0281507919797968	0.395202335861738	RBM23
ENSG00000123329	-0.00129114754266125	9.57441401075325	4.86770334881083	0.0281710085323168	0.39524675288259	ARHGAP9
ENSG00000124440	-0.00715119698423448	-1.04544916685902	4.86557350379726	0.0282096377242251	0.395549294114996	HIF3A
ENSG00000256463	-0.00837135967423293	-1.37326337576455	4.86029885462794	0.0282900278386907	0.396436677899137	SALL3
ENSG00000177291	-0.00601637689306695	-1.4706470088649	4.85883020057217	0.0283136973737902	0.396528627027014	GJD4
ENSG00000165379	-0.0074436885967215	-1.63755992128077	5.47792776221983	0.0283369003967944	0.396613935626148	LRFN5
ENSG00000211937	0.00362016002360518	1.59346574727043	4.85586774736722	0.0283714276436929	0.396857543708819	IGHV2-5
ENSG00000196935	-0.00397593407354664	0.813470482141862	4.85335199012247	0.0284092429735452	0.39714682366757	SRGAP1
ENSG00000214897	-0.0066425161094749	-1.67593877494757	4.84870792662316	0.0284773977373759	0.397647035707729	PNMA6E
ENSG00000176692	-0.00672099222215217	-1.70032199435082	5.70018086261194	0.0284793372713275	0.397647035707729	FOXC2
ENSG00000160307	0.0042406101793297	2.56555209995124	4.84859154517585	0.0285004414029243	0.397702125729668	S100B
ENSG00000261670	-0.00735270601711442	-1.11219488897254	4.84379585707684	0.028560130043182	0.398193039857129
ENSG00000114126	0.000951114208761372	4.59726199719371	4.84301003992539	0.0285699812443872	0.398193039857129	TFDP2
ENSG00000129514	-0.0060966571434649	-1.74545682795589	6.28384618171685	0.028602753163043	0.39841022404628	FOXA1
ENSG00000078487	-0.00102620084382986	2.85073940251812	4.83869163926252	0.028640359761033	0.398694449574308	ZCWPW1
ENSG00000103067	-0.00268508250421709	0.0668841914839396	4.83616118209848	0.0286816838594022	0.399030053117182	ESRP2
ENSG00000140386	-0.00105530371313208	3.71147229056045	4.83286652435324	0.0287355814684849	0.399321506195051	SCAPER
ENSG00000172955	-0.00615942861965216	-1.63905351814862	4.83185400406566	0.028752166679492	0.399321506195051	ADH6
ENSG00000213341	0.00176778544054585	4.26073076840711	4.83194805172414	0.0287543184847502	0.399321506195051	CHUK
ENSG00000129993	-0.00111151447210707	6.46674599637168	4.83012777562545	0.0287804656391605	0.399445288972731	CBFA2T3
ENSG00000214783	-0.00110650517250614	2.7998143022218	4.82886179076248	0.0288012381262064	0.399494373003717	POLR2J4
ENSG00000159625	-0.00303838979052572	0.158851465079319	4.82770384930215	0.0288202515681688	0.399519013664483	DRC7
ENSG00000268686	-0.00637587396957607	-1.18982002800533	4.82345151725427	0.0288901878734292	0.399940796614461
ENSG00000163050	-0.00100695705260231	6.22862903731449	4.82328579862584	0.0288929169732991	0.399940796614461	COQ8A
ENSG00000255553	-0.00623025610186325	-1.82788304826267	15.5588177077936	0.0289074762235133	0.399940796614461	LINC02733
ENSG00000132906	-0.000847690650565038	4.26511401044077	4.82166040959485	0.0289196986420673	0.399940796614461	CASP9
ENSG00000243137	-0.00737006970326415	-1.59771068048947	4.81471432160098	0.0290344432257652	0.400878399371138	PSG4
ENSG00000242170	-0.00679408204843727	-1.53103944978515	4.81392283649213	0.0290475482452036	0.400878399371138	RN7SL329P
ENSG00000166317	-0.00673090400216914	-1.40939980294799	4.81196091145515	0.0290800595519038	0.400878399371138	SYNPO2L
ENSG00000162892	-0.00127971888451097	4.67271242999176	4.81137903542054	0.0290897092198382	0.400878399371138	IL24
ENSG00000204682	-0.00722420388100403	-1.22419748992117	4.81137753518116	0.0290897341037193	0.400878399371138	MIR1915HG
ENSG00000151617	-0.00633100215096152	-1.73428674824395	5.85564424927957	0.0290912705040234	0.400878399371138	EDNRA
ENSG00000273066	-0.00128277298126717	2.25400512373372	4.80838200818717	0.0291394642305366	0.401271705214719
ENSG00000213928	-0.00105275824247947	7.85428377656776	4.80748113433533	0.0291544374657687	0.401271705214719	IRF9
ENSG00000253510	-0.00707353193748101	-1.42605477952967	4.80506514063143	0.0291946329950796	0.401586470955463
ENSG00000264812	-0.00507257079873373	-1.15399709738825	4.80034275136443	0.0292733683723771	0.401665136014797
ENSG00000253767	-0.00715684711312603	-1.5009838087845	4.80002699552921	0.0292786408292831	0.401665136014797	PCDHGA8
ENSG00000158786	-0.00828284024013795	-1.334281767845	4.79910500786148	0.029294041774371	0.401665136014797	PLA2G2F
ENSG00000167195	-0.00832613696813879	-1.720397410552	9.86196383380182	0.0293510308949868	0.401665136014797	GOLGA6C
ENSG00000247679	-0.00159549810953536	1.45595816527132	4.79541669836894	0.029355736486316	0.401665136014797
ENSG00000105701	0.0024943102014706	12.5013191891822	4.79589387233086	0.029358475819336	0.401665136014797	FKBP8
ENSG00000149948	-0.00621903961802942	-1.26394118656814	4.79345543882763	0.0293885980900041	0.401665136014797	HMGA2
ENSG00000165152	-0.00527546526120569	-1.23908795430009	4.79329897127108	0.0293912214192767	0.401665136014797	PGAP4
ENSG00000105143	-0.00740846430086928	-1.29449094230738	4.79245698256343	0.0294053423838679	0.401665136014797	SLC1A6
ENSG00000271567	-0.00629333124752735	-1.51335685142424	4.79149284077423	0.0294215207040375	0.401665136014797	PPIAL4E
ENSG00000238198	-0.00346531715458065	-0.339509296081277	4.79082003141803	0.0294328159841921	0.401665136014797	LRIG2-DT
ENSG00000261275	-0.00680582977369735	-1.68663293843435	5.18846750984455	0.0294496657702467	0.401665136014797
ENSG00000276231	-0.00154265864382266	4.55253605302389	4.78800449807186	0.0294801331263982	0.401665136014797	PIK3R6
ENSG00000113302	-0.00679665540136417	-1.70247353261704	7.19078545117627	0.0294845886981888	0.401665136014797	IL12B
ENSG00000131059	-0.00649602254697583	-1.78097223051244	8.20121109841673	0.0294879367891011	0.401665136014797	BPIFA3
ENSG00000283486	-0.00356272192964377	0.0874935234418122	4.78721503003308	0.0294934150293918	0.401665136014797	FAM95C
ENSG00000281196	-0.00726465320558215	-1.69762187576035	7.00207440134156	0.029494954763016	0.401665136014797	LINC00934
ENSG00000125084	0.00252056486140736	0.0151917739173595	4.78565133959728	0.0295197408567311	0.401732788943178	WNT1
ENSG00000169933	-0.008060711958438	-1.38921824509311	4.78477012076376	0.0295345876416937	0.401732788943178	FRMPD4
ENSG00000279930	-0.00237699388933702	0.79158521934195	4.78321731592658	0.0295607683593561	0.401853072746718
ENSG00000078725	-0.00697865866387661	-1.73016343515705	6.57713881111739	0.0296012392929596	0.402160125103634	BRINP1
ENSG00000120457	-0.00726909942886886	-1.1666013623532	4.77914122551147	0.0296318231104073	0.402160125103634	KCNJ5
ENSG00000246084	0.00350401125387614	-0.649973301603171	4.77879824350536	0.0296354083042975	0.402160125103634	LINC02325
ENSG00000162980	0.00154614557300597	4.31915770833427	4.7768125486791	0.0296690117876166	0.402196293218009	ARL5A
ENSG00000160953	-0.000809438615938207	4.8648345036607	4.77659010988128	0.0296727785573731	0.402196293218009	PWWP3A
ENSG00000237031	-0.00717452603207808	-1.80739445153268	14.0619732133282	0.029701540434487	0.402350849906803
ENSG00000272455	-0.00135399212247763	2.39667093721407	4.7732715996377	0.0297290336260988	0.402488049874835	MRPL20-DT
ENSG00000154358	-0.00154100910510642	5.71816180289004	4.77117353109354	0.0297649438778897	0.4026371499652	OBSCN
ENSG00000108395	0.00135884696259103	3.32859788133572	4.77057728055772	0.029774789672981	0.4026371499652	TRIM37
ENSG00000259964	-0.00540456140406565	-1.79840318330235	8.29460830007946	0.0298045251170123	0.402735746359048	THSD4-AS1
ENSG00000132749	-0.00115307846325919	2.54871874813778	4.76810544234189	0.0298168323734631	0.402735746359048	TESMIN
ENSG00000278980	0.00273582073062727	-1.83564266148131	7.74057047880149	0.0298670454542537	0.40305827476876
ENSG00000159450	-0.00603333722386154	-1.53411181319314	4.7646578773076	0.0298755748296746	0.40305827476876	TCHH
ENSG00000281344	-0.00670223617286975	2.74582766022251	4.76510353175513	0.0298928800728061	0.40305827476876	HELLPAR
ENSG00000196141	0.00207234806052211	2.73070006757018	4.76161042746319	0.0299276007895939	0.403095722486259	SPATS2L
ENSG00000144285	-0.00694629346776277	-1.63101301770818	4.7614442787304	0.029930440003402	0.403095722486259	SCN1A
ENSG00000237101	-0.00446758592990675	-0.707943663002147	4.75786873902681	0.0299916086693287	0.403176587889927
ENSG00000226207	0.0062769222413356	-1.77186551371213	7.37651983477576	0.0300000713637432	0.403176587889927
ENSG00000261218	-0.00176411433031127	1.66078800788066	4.75693500652112	0.0300076040967382	0.403176587889927
ENSG00000095397	-0.00176023730410253	2.81987744964688	4.75665023891837	0.0300124841247735	0.403176587889927	WHRN
ENSG00000247675	-0.00676904022768457	-1.74189736590019	7.14373561170705	0.0300234183578399	0.403176587889927	LRP4-AS1
ENSG00000142408	-0.00260572946062443	2.42122336018289	4.75416433028235	0.0300610968160113	0.403315744499347	CACNG8
ENSG00000261411	-0.00891143007081617	-1.58968838285108	7.57193872222005	0.0300685825565136	0.403315744499347
ENSG00000236255	-0.00169754409052895	1.29669657596134	4.75171970096267	0.0300971101812366	0.403373468605502
ENSG00000253633	-0.00562568618263729	-1.7334615822926	6.23724361147029	0.0301116288042609	0.403373468605502
ENSG00000183242	-0.00746886109265128	-1.11992242595391	4.75031732880388	0.0301250959597948	0.403373468605502	WT1-AS
ENSG00000078328	-0.00745815546875032	-1.51208095879615	4.74899686235371	0.030143951218424	0.403392899157408	RBFOX1
ENSG00000132297	-0.00614399658779899	-1.66363173662986	4.73871382105109	0.0303215409901038	0.405378633512686	HHLA1
ENSG00000279759	-0.00162571036441182	2.5281071590117	4.73838043907834	0.0303273168742341	0.405378633512686
ENSG00000153904	-0.00524063840896622	-1.00592986939553	4.73656015961172	0.0303588737923885	0.405566557210364	DDAH1
ENSG00000250658	0.0049131462575333	-1.53423383429366	4.73423913851458	0.0303991616632985	0.405677018976749
ENSG00000230725	-0.0052132000236549	-1.19532946668958	4.73406723221705	0.0304021478109679	0.405677018976749
ENSG00000183844	-0.00604432715777292	-0.0406899292515478	4.7331559995775	0.030433568050767	0.405827076248264	FAM3B
ENSG00000122733	-0.00262371973975299	1.3245115733684	4.73012666766972	0.0304706829138193	0.405827076248264	PHF24
ENSG00000140254	-0.00605718919398087	-1.54295982482943	4.72952139921755	0.0304812242098288	0.405827076248264	DUOXA1
ENSG00000165566	-0.0076700249963568	-1.2363168198811	4.72949242127398	0.0304834299658395	0.405827076248264	AMER2
ENSG00000140015	-0.00718547930074401	-1.5067680241973	4.72412980722711	0.0305752925575628	0.406816378242934	KCNH5
ENSG00000251045	-0.00540988492858838	-1.78160856061608	7.32268011723856	0.0306461557414593	0.406968004973201	SLC25A48-AS1
ENSG00000141194	-0.0057745141093582	-1.62291582033496	4.71854632923795	0.0306730297067546	0.406968004973201	OR4D1
ENSG00000225778	-0.00632375595410026	-1.53947007545771	4.71812561207328	0.0306804074990225	0.406968004973201	PROSER2-AS1
ENSG00000260163	-0.00763668493433626	-1.44250160957892	4.71786842269232	0.0306849185472619	0.406968004973201
ENSG00000185022	-0.00112720219388122	3.51929202177542	4.71776756252587	0.0306866878034701	0.406968004973201	MAFF
ENSG00000280145	-0.00523047715047883	0.266008252941582	4.71793507471725	0.03069503759439	0.406968004973201
ENSG00000267072	-0.00669041112804984	-1.29863711949014	4.71646212257792	0.0307095970617883	0.406968004973201
ENSG00000205097	-0.00751281133395519	-1.67538280418134	6.33489502356178	0.0307523636283487	0.406968825521616	FRG2
ENSG00000091542	-0.000762780944841695	6.33263571579966	4.71395595407235	0.0307536282747813	0.406968825521616	ALKBH5
ENSG00000251408	-0.00467948624776911	-1.00324694252929	4.71346087527038	0.0307623342097623	0.406968825521616
ENSG00000224413	-0.0064232715036178	-1.67000233926263	4.70740669341397	0.0308690059961587	0.408067549702044
ENSG00000206127	0.00407232590935157	0.232450404669841	4.70725326193456	0.0308805972118985	0.408067549702044	GOLGA8O
ENSG00000106384	-0.00900694913565838	-1.57891233261828	7.9979981533923	0.0309255192160289	0.408170824928772	MOGAT3
ENSG00000146376	0.00132355874452183	3.21618280635675	4.70401364159386	0.0309289595216789	0.408170824928772	ARHGAP18
ENSG00000271860	-0.00692071090131092	-1.71935178563526	6.45041046012298	0.0309412433945919	0.408170824928772
ENSG00000169592	-0.00089982525720787	6.76512787446003	4.70131726853061	0.0309766901694509	0.40831703852928	INO80E
ENSG00000038945	0.00242976428888947	1.84943393671956	4.70037050266472	0.0309950107236025	0.40831703852928	MSR1
ENSG00000240847	-0.00865949817204114	-1.80249619479895	15.1147790217479	0.0310051767974602	0.40831703852928	RN7SL497P
ENSG00000256980	-0.00728389327682251	-1.77807721970255	11.2478870098885	0.0310336624947717	0.408460096140726	KHDC1L
ENSG00000066557	0.00203938678409016	2.66037703593815	4.6969837288946	0.0310547445848332	0.408505601581875	LRRC40
ENSG00000088367	-0.00501930500800054	-0.897852030555142	4.69532362909108	0.0310830653229419	0.40864622124512	EPB41L1
ENSG00000197880	-0.00240534943204299	1.39802742197281	4.69142464783878	0.0311524701271464	0.409326503745465	MDS2
ENSG00000166183	-0.00730308809305936	-1.28148925248956	4.68506625852088	0.0312660032073747	0.410585508408233	ASPG
ENSG00000164651	-0.00718479486602941	-1.6015920304059	4.68000174687742	0.0313567438268934	0.411106504185622	SP8
ENSG00000211795	-0.00189995703356663	1.40451719067598	4.67989154603972	0.0313587213588777	0.411106504185622	TRAV8-6
ENSG00000142611	-0.00625580794719868	-1.13224105578697	4.67988227607569	0.0313588877124937	0.411106504185622	PRDM16
ENSG00000170613	-0.00657582967513277	-1.68277229469131	5.64968638499241	0.031395823829183	0.411347555685498	FAM71B
ENSG00000043591	0.00348729316796322	0.21335774380104	4.67541301871754	0.0314391984528517	0.411347555685498	ADRB1
ENSG00000261200	-0.00761900302611142	-1.365528638942	4.6716614817839	0.0315067786497616	0.411347555685498
ENSG00000187942	-0.00269712630310341	0.188073620796387	4.67089343755501	0.0315206329883931	0.411347555685498	LDLRAD2
ENSG00000280117	-0.00771579892018319	-0.934107906826487	4.66915857413927	0.0315597522482443	0.411347555685498
ENSG00000158406	-0.00199196151895811	2.72054857248486	4.66637865973068	0.0316022019878942	0.411347555685498	H4C8
ENSG00000175931	0.00151224919954023	5.66421691863911	4.66640706489744	0.0316027031758647	0.411347555685498	UBE2O
ENSG00000101638	-0.00712275560191852	-0.706864467407076	4.66614701943318	0.0316131292016743	0.411347555685498	ST8SIA5
ENSG00000168065	-0.00757764388985778	-1.51351450798732	4.66577024368396	0.031613211233717	0.411347555685498	SLC22A11
ENSG00000264047	-0.00684708706643204	-1.80841423139687	12.6587818403313	0.031613878559598	0.411347555685498	RN7SL455P
ENSG00000279716	-0.00136390137620708	3.75689218393902	4.66494335436025	0.0316281801906024	0.411347555685498
ENSG00000261734	-0.00665210278578897	-1.43532002971593	4.68128570078349	0.0316547577536863	0.411347555685498
ENSG00000180176	-0.00534925555623465	-1.77133348292636	6.25709280965465	0.0316577504838402	0.411347555685498	TH
ENSG00000110887	-0.00772913396014545	-1.712769429152	7.6640812314517	0.0316771624036274	0.411347555685498	DAO
ENSG00000279227	0.00192590796386206	0.49809549590907	4.66107263945837	0.0316983496769633	0.411347555685498
ENSG00000259241	-0.00676080868671614	-1.78854645100589	10.6137458221492	0.0317147850136889	0.411347555685498
ENSG00000164169	0.00108371435756196	2.48892875578279	4.66013815789268	0.0317153147100704	0.411347555685498	PRMT9
ENSG00000280302	-0.00772751258452913	-1.37640634860265	4.65965417811689	0.0317241048597068	0.411347555685498
ENSG00000274895	-0.00622976032312994	-1.71428402767733	4.65960333056452	0.0317250285128072	0.411347555685498
ENSG00000132671	-0.00685491183844048	-1.76900847950145	8.90905628910813	0.0317322214844106	0.411347555685498	SSTR4
ENSG00000267078	-0.00205001299468415	2.23624173836495	4.65416927284613	0.03182390181552	0.412041534952297
ENSG00000137948	-0.00771563068751846	-1.80026912066125	14.1136899777465	0.0318373503736568	0.412041534952297	BRDT
ENSG00000163554	0.00313164350278226	1.06606268712776	4.65354609027886	0.0318390883208026	0.412041534952297	SPTA1
ENSG00000175115	-0.00105521220022532	8.38236499036453	4.652154516878	0.0318606426675595	0.412090388252619	PACS1
ENSG00000130529	-0.00216293099727339	1.88293623066602	4.64971260758208	0.0319052327250105	0.41243696826564	TRPM4
ENSG00000142156	-0.00207105199907087	2.42471647512924	4.64543625526874	0.0319834781741173	0.413217980557241	COL6A1
ENSG00000066827	-0.000986687108748443	3.94087115575388	4.64216599008712	0.0320434509053953	0.413762175534959	ZFAT
ENSG00000120645	-0.00409153403694765	0.732677201724215	4.63987633379925	0.0320927919813979	0.41412798549125	IQSEC3
ENSG00000078403	0.00131180541303593	3.9993049873386	4.63748885937944	0.0321294290831693	0.41412798549125	MLLT10
ENSG00000145337	0.0012691744344334	4.69755792589701	4.63712415038861	0.032136143580626	0.41412798549125	PYURF
ENSG00000100614	0.00145194589373043	6.74876509164347	4.63678470263322	0.0321432498877711	0.41412798549125	PPM1A
ENSG00000179111	0.00455752606622079	-1.10828330874382	4.63369940321942	0.0321992670107803	0.414519341848581	HES7
ENSG00000136960	-0.00217659303442195	0.659063680508327	4.63315062064549	0.0322093940231813	0.414519341848581	ENPP2
ENSG00000225968	-0.00561061908584543	-1.30434001985264	4.62997411195295	0.0322680777644549	0.415044121212284	ELFN1
ENSG00000102158	0.00105622249954746	5.66782481190108	4.62788818581574	0.0323066748173885	0.415310099233184	MAGT1
ENSG00000179241	0.00184384905155233	1.75866218056607	4.62601181278241	0.0323414358047132	0.41552649616499	LDLRAD3
ENSG00000180353	-0.00100598519147379	9.79309336370043	4.62294516944525	0.0323983318572554	0.415895793084241	HCLS1
ENSG00000233756	-0.0069911677998121	-1.78105905766519	8.95024032517201	0.0324060661968306	0.415895793084241	DSCAM-IT1
ENSG00000267586	-0.0066494750989221	-1.17469430249807	4.61564537426356	0.032534201758979	0.417309202196799	LINC00907
ENSG00000167987	-0.00103502243279808	5.48261100269258	4.61251826787039	0.032592571729047	0.417731963619074	VPS37C
ENSG00000137992	0.00108759192126901	3.79845533538736	4.61194926859905	0.0326032065832645	0.417731963619074	DBT
ENSG00000223969	-0.00648733623915342	-1.40092943556864	4.60898826589028	0.0326586079193087	0.418210615665048
ENSG00000188573	-0.00616135110997029	-1.22602032810893	4.6064484110067	0.0327062082115925	0.418439429066023	FBLL1
ENSG00000267416	-0.00469788094006548	-0.495634459381121	4.60226332417849	0.0327848013697097	0.418439429066023	HEATR6-DT
ENSG00000264324	0.004679014178598	-0.823573861146157	4.60153291510436	0.0327985382851682	0.418439429066023
ENSG00000085552	-0.00455092814470566	-0.897141213674883	4.60130991019512	0.0328027335771722	0.418439429066023	IGSF9
ENSG00000069869	0.00221240921609501	1.69871594763339	4.60047253251674	0.032818491822529	0.418439429066023	NEDD4
ENSG00000166123	-0.00151584591493915	1.50023889969056	4.59938356343658	0.0328389965505778	0.418439429066023	GPT2
ENSG00000178031	-0.00832471390091943	-1.37977511486013	4.59845745055994	0.0328564453675387	0.418439429066023	ADAMTSL1
ENSG00000163286	-0.00499378057407457	-1.78008282211932	6.28235546975378	0.0328842046673805	0.418439429066023	ALPG
ENSG00000163754	0.00102000633335041	5.69828219636036	4.59546335103696	0.0329129236141263	0.418439429066023	GYG1
ENSG00000162882	-0.00145151044452152	2.68456054541095	4.59481803796866	0.03292510962407	0.418439429066023	HAAO
ENSG00000110169	-0.00319933239808348	-0.344826759631111	4.59174659940207	0.0329831752719001	0.418439429066023	HPX
ENSG00000138448	0.00244323036877537	2.5901470935406	4.59160055107515	0.0329938729166099	0.418439429066023	ITGAV
ENSG00000204960	-0.00498212504461804	-1.78160274552711	6.62867372969664	0.0330076046920695	0.418439429066023	BLACE
ENSG00000242110	-0.00139530541769377	3.00289076348023	4.59037010345689	0.0330092328685594	0.418439429066023	AMACR
ENSG00000257767	0.00628692778685071	0.876497398032623	4.59110021936411	0.0330192708375313	0.418439429066023
ENSG00000175449	0.00224720948497186	0.559994906571347	4.58956961836469	0.0330243963019474	0.418439429066023	RFESD
ENSG00000266173	-0.000755669146398818	6.08522046148152	4.58921039114836	0.0330312034515948	0.418439429066023	STRADA
ENSG00000174946	0.00154434546908202	4.11513751935529	4.58723703256547	0.0330686237609027	0.418439429066023	GPR171
ENSG00000170381	-0.00789435990337081	-1.61252799650417	5.44788631976897	0.033075733249683	0.418439429066023	SEMA3E
ENSG00000159167	-0.00767893883460777	-1.29671593539358	4.5868305386058	0.0330771333322609	0.418439429066023	STC1
ENSG00000275016	-0.00624943817915485	-1.83612117223975	17.2394701628702	0.0330839793078088	0.418439429066023
ENSG00000163121	-0.00456951123752348	-1.05735618697742	4.58603229379287	0.0330914908132298	0.418439429066023	NEURL3
ENSG00000120519	0.00155503608443648	2.36212452236032	4.58602116132869	0.0330917021950997	0.418439429066023	SLC10A7
ENSG00000226174	-0.00231650590377539	0.600496037306244	4.58167484987812	0.0331743379065831	0.418542379183129	TEX22
ENSG00000237515	-0.00645231225544513	-0.867403639653255	4.58181270825881	0.0331757630289785	0.418542379183129	SHISA9
ENSG00000180828	-0.00594706371023376	-1.73635798181927	5.43448352020696	0.0331873142960556	0.418542379183129	BHLHE22
ENSG00000007866	0.00319603798756217	-0.614945103733212	4.58067045764774	0.0331934650711313	0.418542379183129	TEAD3
ENSG00000243704	-0.00452285451736979	-1.05257085822389	4.5803583848912	0.0331994103940461	0.418542379183129	RN7SL105P
ENSG00000129173	0.00387078558181738	-0.83772446504495	4.57989762968034	0.0332081903234866	0.418542379183129	E2F8
ENSG00000245275	-0.00234256237480547	0.570427811209397	4.57652439788229	0.033272543354105	0.418767811709712	SAP30L-AS1
ENSG00000171790	-0.00220068336902961	0.211592842723158	4.57403421247784	0.0333201340680563	0.418767811709712	SLFNL1
ENSG00000143190	-0.000840987922084405	4.86792828007395	4.57400549608085	0.0333206832930538	0.418767811709712	POU2F1
ENSG00000279467	-0.00526195866509052	-0.164542112807607	4.57423429555486	0.0333229545958945	0.418767811709712
ENSG00000236172	-0.00698324134578361	-1.78605501855341	9.7223295674685	0.0333399002997798	0.418767811709712	MIR7515HG
ENSG00000259334	-0.00609269217074329	-1.82828324752441	14.305111538729	0.0333419934660334	0.418767811709712	LINC00596
ENSG00000179583	-0.00125116134582116	6.87236081474257	4.5723402394434	0.0333525489868034	0.418767811709712	CIITA
ENSG00000172232	0.00358527360249052	2.97408692697515	4.57151281405439	0.0333875764724963	0.4189806429234	AZU1
ENSG00000144134	-0.000940932966056244	3.894223396666	4.56873710935224	0.0334216067017612	0.419180736002933	RABL2A
ENSG00000131686	-0.00416703175464506	-0.426542917999974	4.56627675977259	0.0334688481542789	0.419423678802116	CA6
ENSG00000251246	0.0066504100842036	-1.45046773247332	4.56584382434508	0.0334771682536852	0.419423678802116
ENSG00000258728	-0.0054688094158373	-1.69253856209441	4.56349905207299	0.0335222675727712	0.419577621916126
ENSG00000272589	-0.00242317536339758	2.5192549440101	4.56311825104979	0.0335347347416374	0.419577621916126	ZSWIM8-AS1
ENSG00000145113	-0.00567622296992996	-0.958804643729201	4.56147098243872	0.0335613269278089	0.419577621916126	MUC4
ENSG00000184601	-0.005974406424714	-1.76489648240764	6.72706972421743	0.0335618651752738	0.419577621916126	C14orf180
ENSG00000267827	0.00572435801503369	-1.04306326980435	4.55766720622527	0.0336361476238163	0.420247204425468
ENSG00000249816	-0.00660632986145314	-1.65326107877169	4.55678870556781	0.0336516874369518	0.420247204425468	LINC00964
ENSG00000103051	-0.000730971827950631	5.84378068940296	4.55582466406552	0.03367032362519	0.42025350618452	COG4
ENSG00000231881	-0.00500094159862774	-1.8358482715777	15.0473516884414	0.0337391075293982	0.420885379072332
ENSG00000102743	0.00169732424430024	1.23609843410355	4.55013634185905	0.0337805074002582	0.421175148210427	SLC25A15
ENSG00000256124	-0.00678772768446809	-1.49967547082192	4.5446731209995	0.0338866877215722	0.422188391713321	LINC01152
ENSG00000053108	-0.00339827681724756	-0.611918269651588	4.54408160925995	0.0338982050642199	0.422188391713321	FSTL4
ENSG00000244479	0.00278390820951782	1.30878961829899	4.54303925561395	0.0339198402537886	0.422230965307365	OR2A1-AS1
ENSG00000224504	-0.00677271889655279	-1.73867814164335	6.78190417475759	0.0339481270253268	0.422305106823423
ENSG00000249624	0.00378940632332508	-0.00633961234465693	4.53966446206178	0.0339889026671588	0.422305106823423
ENSG00000261691	-0.00388407537706665	-0.637375866658583	4.53940120368311	0.0339894825895747	0.422305106823423
ENSG00000249231	0.00580327249835444	-1.78805265712989	7.91912125091525	0.0340008752560841	0.422305106823423	CASC16
ENSG00000230937	-0.00670466998582416	-1.64311182357255	4.53799807348322	0.0340168968176431	0.422305106823423	MIR205HG
ENSG00000279705	-0.00513421915455967	-1.37066177841537	4.5364282176704	0.0340475960662954	0.422459947336507
ENSG00000180891	-0.00111469779290247	5.34609343162539	4.53437682375268	0.0340877559127088	0.422550628833772	CUEDC1
ENSG00000141519	-0.00425970574803518	-0.67025957114572	4.53376909021641	0.0340996629843547	0.422550628833772	CCDC40
ENSG00000279419	-0.00670836689924299	-1.72791896102619	6.07032361399163	0.0341095964512895	0.422550628833772
ENSG00000182376	-0.00353699441889624	-0.571703159087687	4.53227717024207	0.0341289121002096	0.422564062317659
ENSG00000080007	0.00354271906739468	-0.230393470239128	4.52856094973986	0.0342018833928227	0.423241459305309	DDX43
ENSG00000236396	-0.00713120304441313	-1.60887538481025	4.52702116169623	0.0342321665431554	0.42339015802415	SLC35G4
ENSG00000133641	0.00172068184650256	2.63545588465267	4.52494898262593	0.0342729647774175	0.423494767123755	C12orf29
ENSG00000164683	0.00271643906097938	1.05234787412096	4.52479974245095	0.0342771672760447	0.423494767123755	HEY1
ENSG00000176697	-0.00690198197258648	-1.19543278673683	4.52284502959473	0.034314440901292	0.423715884432875	BDNF
ENSG00000115459	-0.00068954899154645	5.03177297003466	4.52197405926818	0.034331626152599	0.423715884432875	ELMOD3
ENSG00000183908	-0.00666763781302774	-1.64621771587745	4.52006341972352	0.0343693569857156	0.423955804265522	LRRC55
ENSG00000158156	-0.00108499855909463	6.73746723836548	4.5184027367625	0.034402187154933	0.424072841262162	XKR8
ENSG00000279738	-0.00247434004614587	2.56643161864223	4.51796596944243	0.0344154376742655	0.424072841262162
ENSG00000130656	0.00499922065605258	2.99378402423843	4.51704115646622	0.0344550887773143	0.424335838299995	HBZ
ENSG00000225698	0.00392458564994032	0.0619316945980717	4.51435038755679	0.0344824368348636	0.424447116812782	IGHV3-72
ENSG00000092445	-0.00559844225283488	-0.465226688152255	4.51291956935	0.0345162760165517	0.424527707601351	TYRO3
ENSG00000122547	-0.00125935832490346	5.40674094548596	4.51129120656685	0.0345431489324508	0.424527707601351	EEPD1
ENSG00000263465	0.000948896975717413	5.3764571356382	4.51036061644633	0.0345616395885829	0.424527707601351	SRSF8
ENSG00000176566	-0.00655851117318386	-1.71412601534859	5.55828486004535	0.0345890336471417	0.424527707601351	DCAF4L2
ENSG00000204991	-0.00252826649656317	0.750528943638026	4.50822458071101	0.0346041216048083	0.424527707601351	SPIRE2
ENSG00000232878	0.00621851483613733	-1.58654370669504	4.50786026578532	0.0346113726714083	0.424527707601351	DPYD-AS1
ENSG00000186684	-0.00739806195092138	-1.36297918843123	4.50756774602365	0.0346171959343581	0.424527707601351	CYP27C1
ENSG00000140398	-0.0013866062283256	4.50030617809574	4.50563278033511	0.0346557417309219	0.42477566464268	NEIL1
ENSG00000170476	0.00288847996655512	4.41990659814696	4.50328543874817	0.0347214721902415	0.424983231924428	MZB1
ENSG00000281990	0.00566375268445969	-1.22698799557911	4.50217677814797	0.0347246999266056	0.424983231924428	IGHV1-69-2
ENSG00000100121	-0.00664452062956168	-1.81541646288927	13.5215682186134	0.0347276832023845	0.424983231924428	GGTLC2
ENSG00000173805	-0.00549533703602907	-1.12628168147043	4.49857500166085	0.0347967203653289	0.425434650683316	HAP1
ENSG00000234722	-0.00585408254582264	-1.47137185681384	4.49746298363895	0.0348189877921613	0.425434650683316	LINC01287
ENSG00000242282	-0.00262234314803444	0.23893482875664	4.49661926678541	0.034835892664197	0.425434650683316
ENSG00000150628	-0.0069656974455966	-1.76646561462924	7.56209890510881	0.0348379915004286	0.425434650683316	SPATA4
ENSG00000261408	-0.00163644716354374	3.04267003095837	4.49269453696814	0.0349146428508527	0.426146177986869	TEN1-CDK3
ENSG00000137841	-0.00106158993016095	9.01958538920838	4.49123050489085	0.0349440667667623	0.426280831326324	PLCB2
ENSG00000149506	-0.00496181345820187	-1.3147672327412	4.48655873257499	0.035038133942387	0.427045463323039	ZP1
ENSG00000162817	-0.00150250505758409	1.83122290377136	4.48628786243725	0.0350435961360092	0.427045463323039	C1orf115
ENSG00000279460	-0.00614313047969117	-1.74600938633613	6.13309234334222	0.035098369368179	0.427392258267723
ENSG00000238083	-0.00136496455290607	4.86774469405537	4.48270807610487	0.0351158680162136	0.427392258267723	LRRC37A2
ENSG00000168010	-0.00120037501077881	9.57664146549084	4.48190864278796	0.0351320290870968	0.427392258267723	ATG16L2
ENSG00000174564	-0.00259347695781994	-0.19493445945043	4.48039369747807	0.0351626761703876	0.427392258267723	IL20RB
ENSG00000211776	-0.00191149645758245	1.51540130378259	4.48031583088485	0.035164252157932	0.427392258267723	TRAV2
ENSG00000267320	-0.00650966855112691	-1.80856858677723	11.8397756898111	0.0352700935576731	0.42782170243315
ENSG00000214022	-0.000778327809085122	7.07106283998206	4.47502090940619	0.0352715936975056	0.42782170243315	REPIN1
ENSG00000155886	-0.00693532879006706	-1.1401452480914	4.47472100789184	0.0352786174412661	0.42782170243315	SLC24A2
ENSG00000225362	-0.00576771553105871	-1.76364354393252	6.62559518722135	0.0353068406021087	0.42782170243315	CT62
ENSG00000254703	-0.00186993169780901	2.29281060470719	4.47305992447824	0.0353114352837105	0.42782170243315	SENCR
ENSG00000239839	0.00616055217597493	6.73602293525872	4.47407383615398	0.0353176174680499	0.42782170243315	DEFA3
ENSG00000189362	0.00129356127597433	2.58502616293139	4.47150149672418	0.0353431318290186	0.42782170243315	NEMP2
ENSG00000262714	-0.00164477837940639	2.8001670638298	4.4712991267957	0.0353472499853085	0.42782170243315
ENSG00000230513	-0.00189199520140567	1.09385930241006	4.46985969013808	0.0353765565817227	0.427952937604994	THAP7-AS1
ENSG00000231256	-0.00581835751785586	-1.24537106495264	4.46648345831534	0.0354453962313789	0.428562020788159	CFAP97D1
ENSG00000169905	-0.000685402741514298	5.20617340577075	4.4645052362726	0.0354857966470031	0.428826795977183	TOR1AIP2
ENSG00000070731	-0.0016189781982321	5.51983525121681	4.44978828588157	0.035791209562055	0.432039050991594	ST6GALNAC2
ENSG00000125998	-0.00622313687551802	-1.71009568732628	4.99970394198349	0.0358012179389515	0.432039050991594	FAM83C
ENSG00000099866	-0.00229525603475028	1.61232463475061	4.44883533904191	0.0358075337369424	0.432039050991594	MADCAM1
ENSG00000118689	0.0021485191221558	6.96224237338275	4.44794273182201	0.0358393563658012	0.432198023853559	FOXO3
ENSG00000284543	-0.00357417381866805	-0.250123508484507	4.44559813514831	0.0358743823664358	0.432350409228463	LINC01226
ENSG00000156687	-0.00767600661401483	-1.49983962325078	4.44428873319999	0.0359014589644973	0.432350409228463	UNC5D
ENSG00000230552	-0.00596639100106598	-1.6985894385327	4.44311261905478	0.035925797694863	0.432350409228463
ENSG00000260220	-0.00434707825720336	-0.665341415700338	4.44305119793601	0.0359270692322803	0.432350409228463	CCDC187
ENSG00000140105	-0.00140358688507339	7.87306393299715	4.44169112963892	0.0359552374501122	0.432350409228463	WARS1
ENSG00000280206	-0.00146529381344148	2.3659297626364	4.4409725370005	0.0359701295242449	0.432350409228463
ENSG00000133401	-0.00200480030144647	0.649270004700444	4.4391035695929	0.036008892311903	0.432350409228463	PDZD2
ENSG00000130856	0.00145959881284531	3.29675355659524	4.43879602026138	0.0360152751633697	0.432350409228463	ZNF236
ENSG00000155495	-0.00666015395754683	-1.76749154808476	7.92809494858071	0.0360436150063916	0.432350409228463	MAGEC1
ENSG00000154654	-0.00689859774390454	-1.66667342929439	7.1498089495135	0.0360660523200151	0.432350409228463	NCAM2
ENSG00000232057	-0.00531244935800839	-1.72135241854759	4.43609193227533	0.0360714468611962	0.432350409228463
ENSG00000197140	-0.00817467982669534	-1.44175744475195	5.29217671109156	0.0360950755584259	0.432350409228463	ADAM32
ENSG00000280086	-0.00597157577773437	-1.68845063913394	4.43390961184825	0.036116847188764	0.432350409228463
ENSG00000231806	-0.00714456796157762	-1.7858103530522	10.3623603579425	0.0361201401886663	0.432350409228463	PCAT7
ENSG00000137869	-0.0062821014394555	-1.59954080274751	4.42988350296002	0.0362007630567618	0.432350409228463	CYP19A1
ENSG00000156103	-0.00762008209935003	-1.47856181460732	4.42821393436024	0.0362356219272504	0.432350409228463	MMP16
ENSG00000261845	-0.00185900645142949	1.1668891592406	4.42788029597741	0.0362425921881138	0.432350409228463
ENSG00000135577	-0.00774344335014379	-1.80535103712344	14.1138885637677	0.036269619691525	0.432350409228463	NMBR
ENSG00000260532	-0.00552584657512048	-1.75512664355817	5.60181108587162	0.0363278220048651	0.432350409228463
ENSG00000110079	0.00211254219611182	2.08937061947677	4.42370780685678	0.0363298817399209	0.432350409228463	MS4A4A
ENSG00000178772	-0.00720776124847713	-1.75230894834475	7.91730457188832	0.0363303076237946	0.432350409228463	CPN2
ENSG00000279160	-0.0082519159279868	-1.71178393349726	8.22722540387196	0.0364053832497682	0.432350409228463
ENSG00000130702	-0.00171401787517069	2.71119195108052	4.41862161401598	0.0364365856675326	0.432350409228463	LAMA5
ENSG00000279905	-0.00764374886098967	-1.09304817147023	4.41725669317454	0.0364709582964593	0.432350409228463
ENSG00000159958	-0.0017891917261146	5.14201037436912	4.41710107937083	0.0364741251047612	0.432350409228463	TNFRSF13C
ENSG00000188779	-0.00268099237784648	-0.268501466934259	4.41617357423409	0.0364880610113199	0.432350409228463	SKOR1
ENSG00000169344	-0.00647086111798918	-1.78953730044148	9.38974075231996	0.0365147593283971	0.432350409228463	UMOD
ENSG00000253125	-0.00597446238999308	-1.68390083492374	4.92553010859459	0.0365156488317618	0.432350409228463
ENSG00000183762	0.00205922886944628	5.7796626562094	4.41479818165356	0.0365326402746333	0.432350409228463	KREMEN1
ENSG00000143032	-0.00612211623655118	-1.66736145716146	4.41397798030282	0.0365342932706584	0.432350409228463	BARHL2
ENSG00000279142	-0.00680129847517241	-1.72665801198064	6.13474333968414	0.036549483280317	0.432350409228463
ENSG00000120925	0.000963634186195605	3.74370319866244	4.41137093745093	0.0365892694599649	0.432350409228463	RNF170
ENSG00000187325	0.00132870135861691	2.94750535890258	4.4095781095011	0.0366271263863424	0.432350409228463	TAF9B
ENSG00000185519	-0.00479467496875601	-1.73802182818231	4.78219235041777	0.0366368194019237	0.432350409228463	FAM131C
ENSG00000256008	-0.00666702901563096	-1.82652683155189	16.8416084985285	0.0366702808375543	0.432350409228463	CABP1-DT
ENSG00000151834	-0.00715041872214036	-1.61637214335235	4.47593981502663	0.0366744187454852	0.432350409228463	GABRA2
ENSG00000251417	-0.00228141664053354	0.39841672426662	4.40607076428442	0.0367013059768412	0.432350409228463
ENSG00000274810	-0.00624509096388585	0.104906758377386	4.40676541135529	0.0367039360629387	0.432350409228463	NPHP3-ACAD11
ENSG00000232811	0.00166450713548688	1.04741960229298	4.40499575898288	0.0367240737702891	0.432350409228463
ENSG00000189431	-0.00546575106055525	-1.69559766651649	4.999306419665	0.0367277728505673	0.432350409228463	RASSF10
ENSG00000228412	-0.00709910417267587	-1.76715857209955	8.69409848147805	0.0367287609834882	0.432350409228463	LNC-LBCS
ENSG00000144152	-0.00134262557036713	2.14950506760155	4.40423289876012	0.0367402395914554	0.432350409228463	FBLN7
ENSG00000176695	-0.00631609723124131	-1.69943387736218	5.19877932542536	0.0367466550722946	0.432350409228463	OR4F17
ENSG00000253311	-0.00574038542232393	-1.68991864571266	4.40347925432691	0.0367562174794789	0.432350409228463	LINC01847
ENSG00000211655	0.00402494672730486	-0.124715778033904	4.40340527314122	0.0367577863364636	0.432350409228463	IGLV1-36
ENSG00000184985	0.00253466863316481	-0.146333358143451	4.40298613908135	0.0367666758927614	0.432350409228463	SORCS2
ENSG00000226321	-0.00311140757906893	-0.0597336552824713	4.40284756194381	0.0367696155202544	0.432350409228463	CROCC2
ENSG00000124615	-0.003105158974	0.342717146163692	4.40235726813018	0.0367800180772532	0.432350409228463	MOCS1
ENSG00000254162	-0.00525646467259819	-1.19350432659417	4.40215681081639	0.0367842720699137	0.432350409228463
ENSG00000189143	-0.00534249834430734	-1.10622940561665	4.40051806020998	0.0368190681558333	0.432350409228463	CLDN4
ENSG00000184185	-0.00581679438129781	-1.07831038539866	4.4003237768862	0.0368231957302357	0.432350409228463	KCNJ12
ENSG00000188672	0.0033550394873772	0.594808642804018	4.39991870448635	0.0368339656819395	0.432350409228463	RHCE
ENSG00000187037	0.00175223786960307	2.19693487007866	4.39893136756581	0.0368527919129057	0.432350409228463	GPR141
ENSG00000081019	0.000964386897238951	5.10423915983264	4.39841396236968	0.0368637959381549	0.432350409228463	RSBN1
ENSG00000146535	0.00130278897316894	6.17209102062589	4.39546562484588	0.0369265664158895	0.432350409228463	GNA12
ENSG00000233098	-0.00578479873277163	-0.953520606998164	4.39544629635636	0.0369269782931028	0.432350409228463	CCDC144NL-AS1
ENSG00000164821	0.00431850620041817	2.98007479624167	4.39616012294581	0.0369367011981309	0.432350409228463	DEFA4
ENSG00000187979	-0.00599608766759121	-1.76391354874467	7.34747467411133	0.0369573262860659	0.432350409228463	FAM230D
ENSG00000070182	0.00243114011082984	5.14578473953227	4.39461386050945	0.0369638791302826	0.432350409228463	SPTB
ENSG00000099910	-0.000804974294129562	5.41597430948853	4.39274756664291	0.0369845339546032	0.432350409228463	KLHL22
ENSG00000125945	0.00136833466660173	2.8362512537273	4.39011135036054	0.0370408476360775	0.432350409228463	ZNF436
ENSG00000255449	-0.00416024251241245	-0.848607814451437	4.39005038588974	0.0370421510000345	0.432350409228463
ENSG00000260772	-0.00104588093038691	4.79417753919321	4.38966483799629	0.0370503947760315	0.432350409228463
ENSG00000188315	-0.000924833451036094	5.7813959874306	4.38945685658142	0.0370548426321866	0.432350409228463	C3orf62
ENSG00000280053	-0.00640605645075214	-1.50565682507745	4.38900681706802	0.0370644690282576	0.432350409228463
ENSG00000170485	-0.00257308297220044	1.07658364927015	4.38672135211031	0.0371133960572878	0.432373569390442	NPAS2
ENSG00000243795	-0.00401878362381504	-0.920675177988957	4.38643227577289	0.0371195894228679	0.432373569390442	LINC02044
ENSG00000261002	0.00517494517600509	-1.32283052729186	4.38630027103175	0.037122417943178	0.432373569390442	VPS39-DT
ENSG00000126822	-0.00108823983439414	7.93325195669552	4.38283630202633	0.0371967230546359	0.432965332805025	PLEKHG3
ENSG00000211779	-0.00232224587664946	0.886301804883597	4.38103881037366	0.0372353425271559	0.432965332805025	TRAV5
ENSG00000231473	-0.00534442269727922	-1.36716198225789	4.38043824262613	0.0372482552596631	0.432965332805025	RB1-DT
ENSG00000184838	-0.0039743086348127	-1.09481062587995	4.37966970077908	0.0372647864641515	0.432965332805025	PRR16
ENSG00000248464	-0.00626952739906621	-1.82446832520632	13.4218708681861	0.037266625202607	0.432965332805025	FGF10-AS1
ENSG00000279841	-0.00214582264467093	1.14771966351799	4.37576700891513	0.0373488520706667	0.433573145272338
ENSG00000167904	0.00156475000314659	2.35501687907937	4.37526760466072	0.0373596238570568	0.433573145272338	TMEM68
ENSG00000112425	-0.00128104780209393	2.30771970546123	4.37455220760507	0.0373750601542036	0.433573145272338	EPM2A
ENSG00000204049	-0.00508355223577168	-1.66428722629061	4.3686721965124	0.0375021894838449	0.434398430056386
[truncated: 21,179 more rows]
