# Supplementary material for: Vaccination History, Body Mass Index, Age, and Baseline Gene Expression Predict Influenza Vaccination Outcomes
Source: Viruses. 2022 Nov 4;14(11):2446. doi: 10.3390/v14112446 (PMC9697051; doi:10.3390/v14112446)
Supplement: Supplementary file 1 [file viruses-14-02446-s001.zip › Table S6.csv]

	logFC	logCPM	F	PValue	FDR	hgnc
ENSG00000273956	-0.024957605374916	-1.70478984142978	124.017061482752	5.11081265825335e-24	1.18458415792996e-19
ENSG00000211637	0.0204739413541269	2.53226348291088	113.504912488685	2.0908127799094e-22	2.423042930637e-18	IGLV4-69
ENSG00000227151	-0.0208261207315172	-1.73277905122107	97.0104287698546	7.9779848966789e-20	6.16379113117411e-16	PRR20D
ENSG00000211638	0.0175088015012822	2.30966891872554	70.3613989715901	2.6412330932076e-15	1.53046251585915e-11	IGLV8-61
ENSG00000280890	-0.0144772041858673	-1.77883836168296	60.5994495404817	5.10631335359257e-12	2.36708261819137e-08	ELDR
ENSG00000284356	-0.0201047458305944	-1.53465462079652	48.9787237091527	1.90498052641452e-11	7.35893977353929e-08	TAF11L10
ENSG00000275553	-0.0166482741604028	-1.72450891983679	45.193664183598	1.00102308545979e-10	3.31453043925528e-07	ELOA3CP
ENSG00000256569	0.0168421675709496	-1.771368566473	72.7547143727798	2.28376204180421e-10	6.61662957561726e-07
ENSG00000163286	-0.0169900617401227	-1.78008823695749	74.3925158567299	3.2652283378152e-10	8.40905137932009e-07	ALPG
ENSG00000139874	-0.0175493780257573	-1.61726580541338	41.4412194354807	5.2414917850759e-10	1.21487296594489e-06	SSTR1
ENSG00000215372	-0.0130820369652454	-1.77342732923183	41.8854673901167	2.22947468858776e-09	4.3992214608898e-06	ZNF705G
ENSG00000178403	-0.0164775199039428	-1.70618936257896	38.173675445791	2.27761918762092e-09	4.3992214608898e-06	NEUROG2
ENSG00000117148	-0.0160614070170102	-1.77727320796276	60.6413597423325	2.60172312376817e-09	4.63867219713067e-06	ACTL8
ENSG00000255428	-0.0148887917242648	-1.73267391005088	37.4164640462004	3.20598907136777e-09	5.30774390686873e-06
ENSG00000112273	-0.0149747394625871	-1.71682265711836	36.3756145980144	5.13756889658682e-09	7.45435037384603e-06	HDGFL1
ENSG00000241294	0.00925954583974823	1.65454193193074	36.3849408733107	5.14581094061336e-09	7.45435037384603e-06	IGKV2-24
ENSG00000259040	-0.0271795738766307	-1.64472049629477	45.322459187719	6.56575917192783e-09	8.95183329923196e-06	BLOC1S5-TXNDC5
ENSG00000204687	-0.0144900363412197	-1.79052933074304	53.0702023579521	1.28900151504186e-08	1.65980428420224e-05	MAS1L
ENSG00000267259	-0.0130871739702253	-1.7891267508064	47.9325751055035	2.66025357467437e-08	3.24522933441066e-05	ERVE-1
ENSG00000280278	-0.014730409414686	-1.71244568368123	31.9584453607643	3.87116003892663e-08	4.48628736911207e-05
ENSG00000165949	0.0163223732366816	3.97510924890571	31.8363113121075	4.18789430699895e-08	4.62223877369627e-05	IFI27
ENSG00000134595	-0.0135914406089105	-1.78204111751927	44.0244715034186	4.47085265520662e-08	4.69658060639736e-05	SOX3
ENSG00000197584	-0.0149951163552015	-1.79474167971437	63.9925109912529	4.66051229386226e-08	4.69658060639736e-05	KCNMB2
ENSG00000259352	-0.0158901243136129	-1.60563106124686	33.4180571845026	5.49272459020921e-08	5.30459877299455e-05
ENSG00000147262	-0.0123981652778257	-1.80738587792279	58.7556611039458	7.6417018788118e-08	7.05831835033419e-05	GPR119
ENSG00000269900	0.0187287186182404	-1.00619561326176	30.4278836835402	7.91769251482824e-08	7.05831835033419e-05	RMRP
ENSG00000118160	-0.0271128537535275	-1.13971838822224	30.2915238814098	8.42295628455891e-08	7.23064002827802e-05	SLC8A2
ENSG00000279595	-0.0186462978452481	-1.47855606791528	30.096628315704	9.18117460852808e-08	7.60004518130228e-05
ENSG00000183580	-0.0129330594204264	-1.7329224308623	29.6172391164053	1.14799046952725e-07	9.17521486300093e-05	FBXL7
ENSG00000065609	-0.0142083841381684	-1.69407151219888	29.4402361809947	1.24685898059285e-07	9.63323248406039e-05	SNAP91
ENSG00000235097	-0.0171955661354598	-1.65802051989189	29.2615679855591	1.35538009270221e-07	0.000101338708995651	LINC00330
ENSG00000125255	-0.0125980919870114	-1.7437306053695	28.4608534622409	1.97643605577368e-07	0.000143155734064757	SLC10A2
ENSG00000225174	-0.0133899291878137	-1.73044182183236	27.9778773107798	2.47329744344577e-07	0.000173715418618746	OSTM1-AS1
ENSG00000280397	-0.0162761601501539	-1.68345731845714	29.581220961131	2.65285820792343e-07	0.000180846904538969
ENSG00000263278	-0.0158745357896161	-1.6211918595012	27.6277723404551	2.91587722514783e-07	0.000186161477595625
ENSG00000280451	-0.0161434221426125	-1.78077107528347	49.5737268636365	2.93276309668489e-07	0.000186161477595625
ENSG00000280059	-0.0172911920573353	-1.65515906445461	27.5636729023789	3.00517939232575e-07	0.000186161477595625
ENSG00000180861	-0.0119656016515054	-1.77404267450864	33.0077282993304	3.05209083986269e-07	0.000186161477595625	LINC01559
ENSG00000184160	-0.0122326038635934	-1.73054067529798	27.455826462052	3.16170404836253e-07	0.000187902503674222	ADRA2C
ENSG00000255043	-0.0123096371575322	-1.79002056310587	37.867376229181	3.67527603485634e-07	0.00021296386983975	NAV2-AS5
ENSG00000211714	0.0098421817218974	-0.473868996628528	26.9019898138193	4.09618943261938e-07	0.000231564582120127	TRBV7-3
ENSG00000279209	-0.0144918022702311	-1.79630688285041	54.5505150938682	4.27524178198976e-07	0.000235932271483235
ENSG00000275016	-0.0120342631368769	-1.83612633425849	95.1959772346447	4.56872999644832e-07	0.000246265171762044
ENSG00000229618	-0.0169461820910269	-1.69461355068768	34.4135662774848	6.22220966970431e-07	0.000327769035737288
ENSG00000274175	-0.019441372814047	-1.66207103678036	33.4407142805432	8.01920037951391e-07	0.00041304228088083
ENSG00000222337	-0.0144434872014112	-1.80808395154313	62.4362697370309	8.52679441181084e-07	0.000429639219297721	RN7SKP225
ENSG00000211669	0.0107008139915844	1.50657427843279	25.1784920623165	9.38739677935482e-07	0.000460964277176769	IGLV3-10
ENSG00000280043	-0.0116246844224862	-1.74458277099318	25.1213763897811	9.54624441474023e-07	0.000460964277176769
ENSG00000260046	-0.0131991489071458	-1.80616349253151	58.5794528071208	1.02018752527998e-06	0.000482569519611007
ENSG00000187003	-0.012513929950836	-1.77454748814306	36.5249992487722	1.11877998358713e-06	0.000518621649191649	ACTL7A
ENSG00000224310	-0.0172460035680703	-1.5687183723738	24.6811628222754	1.17733928296727e-06	0.000535066076482654	LINC01567
ENSG00000236311	-0.0116275126997342	-1.77883830480828	30.5760808031916	1.23098646868959e-06	0.00054868854560168	TLX1NB
ENSG00000224099	-0.0164929337123636	-1.71743890939857	35.7924303531648	1.40085100048717e-06	0.000612621216779086
ENSG00000261175	-0.0156135773419352	-1.57602434073052	24.259334365758	1.43993325083122e-06	0.000618051349773445	LINC02188
ENSG00000162592	-0.0178897691894111	-1.47703948461387	24.2091735506855	1.47221365999757e-06	0.000620417603844068	CCDC27
ENSG00000185640	0.0115072270043002	-0.101355284845823	24.0948061395812	1.56167519649782e-06	0.000646366209007615	KRT79
ENSG00000280305	-0.0156799718887552	-1.66363085892021	23.978176203509	1.64709936159481e-06	0.000669762614088499
ENSG00000242049	-0.0113191372164183	-1.8116039361926	49.5250897840545	1.71099068080955e-06	0.00067073266704249	DNAJB8-AS1
ENSG00000141433	-0.0160729221536497	-1.65425541605996	23.8933039425088	1.71536775796085e-06	0.00067073266704249	ADCYAP1
ENSG00000103241	-0.0174611918201675	-1.29854410283302	23.8643036472733	1.73629994057077e-06	0.00067073266704249	FOXF1
ENSG00000182330	-0.00976226124782654	-1.81356932288309	39.5129930650415	1.87633457234027e-06	0.000712945618322997	PRAMEF8
ENSG00000135631	0.00401353603880691	3.70805424040031	23.6415279445398	1.93184928133963e-06	0.000722200042627257	RAB11FIP5
ENSG00000248869	-0.0155656548922582	-1.71956509975328	28.0544706097056	2.13982356103431e-06	0.000787251277740528	LINC02511
ENSG00000269883	-0.0106235087821585	-1.76516791706833	23.7413937814095	2.23147221214048e-06	0.000804822740123067
ENSG00000237750	-0.0148620523179625	-1.70299730349726	23.3206995760056	2.25703158633184e-06	0.000804822740123067	KCNH7-AS1
ENSG00000100557	-0.014697892754672	-1.64345648865272	23.2030939719931	2.38812091920809e-06	0.000838664646445533	CCDC198
ENSG00000256162	-0.0117722593390578	-1.76094986763259	25.6718402373033	2.46036332673841e-06	0.000851138823688701	SMLR1
ENSG00000259663	-0.0130259607706284	-1.69315402057382	23.0656269794549	2.55113479713702e-06	0.00086103008747901	ISL1-DT
ENSG00000247675	-0.0147056428942079	-1.74190890381499	32.7491298460918	2.59528365523986e-06	0.00086103008747901	LRP4-AS1
ENSG00000259361	-0.0102209292302388	-1.80188719935054	34.1348620959434	2.6598156914394e-06	0.00086103008747901	LINC00927
ENSG00000259964	-0.0104796117708945	-1.79840758355027	31.6550823227292	2.67309644682029e-06	0.00086103008747901	THSD4-AS1
ENSG00000174990	-0.0178123642541156	-0.820857545799988	22.9723751216356	2.67469869266066e-06	0.00086103008747901	CA5A
ENSG00000279189	-0.0151604552365459	-1.66137768757303	22.7782148886098	2.92922390400781e-06	0.000930048652699904
ENSG00000188660	-0.0112101572955797	-1.73154658450339	22.7474711667825	2.9728818302774e-06	0.000931154798137428	LINC00319
ENSG00000281990	0.0122641446584359	-1.22698267182511	22.5128950453184	3.32314350705406e-06	0.00102698426941999	IGHV1-69-2
ENSG00000214614	-0.010481034690131	-1.82059273471859	45.6071760224437	3.37476754817661e-06	0.00102921529252155
ENSG00000111704	-0.0161024369447622	-1.00228650607194	22.3422490624297	3.61312353618141e-06	0.00107783173775439	NANOG
ENSG00000184601	-0.0114793586596556	-1.76490474009518	24.936910602183	3.62718420678414e-06	0.00107783173775439	C14orf180
ENSG00000179028	-0.0125653762889695	-1.69284922958806	22.0426189371863	4.17590626014509e-06	0.00120988923985301
ENSG00000234647	-0.0154509596845982	-1.63786285647825	22.0425764945481	4.17599185383729e-06	0.00120988923985301
ENSG00000261257	-0.0104888413359002	-1.761452128117	21.9108099961854	4.450457451874e-06	0.00127349015826587
ENSG00000084628	-0.0146209996648878	-1.68754195063768	24.3471640384669	4.64665697028802e-06	0.00130558001944878	NKAIN1
ENSG00000224057	-0.0118004058127183	-1.7228942082553	21.8088646908179	4.67525850436829e-06	0.00130558001944878	EGFR-AS1
ENSG00000280719	-0.0167167449283876	-1.50368362144025	21.7476480252834	4.80860974444531e-06	0.0013268328173423	PCAT5
ENSG00000203985	-0.0142270354839445	-1.65523356466868	21.6484519447188	5.0524578813075e-06	0.00136333362563215	LDLRAD1
ENSG00000086991	-0.0154956399015268	-1.6299491378793	21.6459683176185	5.05853360101671e-06	0.00136333362563215	NOX4
ENSG00000281473	-0.0160594805970349	-1.68298798467676	22.9341638087572	5.12499702834935e-06	0.00136536989796645	PISRT1
ENSG00000279925	-0.0134178898367775	-1.80147122773702	45.7682079223389	5.56141367070319e-06	0.00146480052340407
ENSG00000250337	-0.0120764154970359	-1.81721222237654	56.192109514139	5.9388527937111e-06	0.00154663741632175	PURPL
ENSG00000174948	-0.0128572588761764	-1.75870052735043	26.1415008157381	6.10554627541349e-06	0.00157238168412815	GPR149
ENSG00000185860	-0.013043335512155	-1.69967654784637	21.2202205464349	6.21718080506017e-06	0.00158353644724928	CCDC190
ENSG00000182315	-0.0135127291370814	-1.79416564117081	38.0416293632738	6.38333407998519e-06	0.00160818388375975	MBD3L3
ENSG00000171487	-0.0135161882764409	-1.75880180392658	28.1150709881716	6.58060400949175e-06	0.0016400563412043	NLRP5
ENSG00000283258	-0.0113508645128932	-1.74994352312704	21.5415337668839	6.7069903449809e-06	0.00165377257676561
ENSG00000226194	-0.0106360476939055	-1.79508910920812	31.3432985914259	6.95844522547712e-06	0.00169771414143272	LINC02519
ENSG00000204460	-0.0153894873203888	-1.59311361738639	20.8773584090474	7.33281614065798e-06	0.00174859187477944	LINC01854
ENSG00000245651	-0.0142858010610539	-1.67631448812935	20.8508868616052	7.43793650594262e-06	0.00174859187477944
ENSG00000239742	-0.0159866645923141	-1.74209683627507	30.3528693473134	7.5411879625455e-06	0.00174859187477944	RN7SL672P
ENSG00000183888	-0.0156784768483944	-1.64380673430137	20.804612409104	7.60708105726059e-06	0.00174859187477944	SRARP
ENSG00000275869	-0.0152590750459355	-1.61392553672928	20.8512483804438	7.66015551010689e-06	0.00174859187477944
ENSG00000226476	-0.0135132330397397	-1.62840527566411	20.7820677004322	7.69089073379679e-06	0.00174859187477944	LINC01748
ENSG00000223569	-0.0115208961491715	-1.70257521074034	20.7809495444556	7.69507167259916e-06	0.00174859187477944	USP17L15
ENSG00000187258	-0.0139583794794353	-1.80291472662183	47.368705930635	8.23029283456222e-06	0.00185205560504353	NPSR1
ENSG00000102452	-0.0155440088312286	-1.57634023672516	20.6029092384091	8.37973193941884e-06	0.00186021114820702	NALCN
ENSG00000284465	0.0110032200229122	-1.76738985406568	25.2364966586754	8.42705024427203e-06	0.00186021114820702	TAF11L7
ENSG00000259789	-0.011094693227658	-1.73309216290419	20.5607806978163	8.56474130765128e-06	0.00187276956630888
ENSG00000203727	-0.0178408686856696	-1.30906660169069	20.4857149090194	8.8716625174755e-06	0.00191809011784163	SAMD5
ENSG00000183629	-0.0155941468649568	-1.53621061592125	20.4705272204895	8.93751543389834e-06	0.00191809011784163	GOLGA8G
ENSG00000134438	-0.0141557064013184	-1.62083058161213	20.4294923857439	9.12996324087022e-06	0.00194141548621	RAX
ENSG00000161850	-0.0099939886268814	-1.78185656522101	23.5266417419489	9.31231882757612e-06	0.00194960338036064	KRT82
ENSG00000267013	-0.0143471861454766	-1.68327276816422	22.3716513638571	9.41930383025494e-06	0.00194960338036064	LINC01929
ENSG00000182272	0.00632985549742996	1.29693737257142	20.3643584823308	9.42081191648943e-06	0.00194960338036064	B4GALNT4
ENSG00000272922	-0.0157370880639849	-1.70137361592504	27.8751764067193	9.7433343893607e-06	0.00196258469032345
ENSG00000280152	-0.0144878679613368	-1.56826277098028	20.2924722958509	9.74742338030437e-06	0.00196258469032345
ENSG00000224675	-0.0136831861619257	-1.80679239038275	47.5393568504819	9.81958077394125e-06	0.00196258469032345
ENSG00000105141	-0.0133661548489811	-1.71234209241498	20.2794574058526	9.82223764248514e-06	0.00196258469032345	CASP14
ENSG00000249383	-0.0161603649135674	-1.65905075346628	23.9559312262287	1.02604910934792e-05	0.00203262959456974	LINC02071
ENSG00000133863	-0.0136375580515782	-1.66493283739941	20.1676919490259	1.03722251929777e-05	0.00203735114849863	TEX15
ENSG00000167654	-0.0143921636714072	-1.51165140979027	20.0803551895366	1.08097604386883e-05	0.00210545065082284	ATCAY
ENSG00000260205	-0.0159762011296794	-1.5030850915242	20.0625810944225	1.09039263168675e-05	0.00210609336810296
ENSG00000255408	-0.0114000813475886	-1.73266195748883	20.0200606937409	1.11467444581797e-05	0.00213520035579909	PCDHA3
ENSG00000206181	-0.0121604981059668	-1.75692198014844	23.8720620629737	1.13493211974789e-05	0.00215618497307513	ELOA2
ENSG00000158553	-0.0100748745755158	-1.75813813524281	20.4061672442168	1.15845359500448e-05	0.00218297865244016	POM121L2
ENSG00000269446	-0.0152524378865938	-1.55141706183864	19.8634549621948	1.20173268394977e-05	0.00224627097972482
ENSG00000182534	0.00529072902617156	4.15474213331418	19.8394502640731	1.22331004655287e-05	0.0022683104207202	MXRA7
ENSG00000279756	-0.0131977271824445	-1.65795721922101	19.7550452354666	1.26868674751901e-05	0.00231767996177568
ENSG00000005073	-0.0098710016049296	-1.76436012778016	20.4075903777263	1.27008152547039e-05	0.00231767996177568	HOXA11
ENSG00000188730	-0.0155725427277839	-1.44702580365052	19.7344507046868	1.27993370915216e-05	0.00231767996177568	VWC2
ENSG00000264673	-0.0142024804320431	-1.51165135310634	19.6705664340611	1.32054496709079e-05	0.00232412937070738
ENSG00000279460	-0.0104493314280716	-1.74601652017894	19.6655564888895	1.3254151956384e-05	0.00232412937070738
ENSG00000249574	-0.0111852906564116	-1.69218882622568	19.6553764687996	1.33202888356633e-05	0.00232412937070738
ENSG00000196589	-0.0126855190575181	-1.79853158843576	41.1488487153517	1.33260630685216e-05	0.00232412937070738	MBD3L2B
ENSG00000100450	0.00574074510101526	6.14159106056689	19.6669795191423	1.33363191951023e-05	0.00232412937070738	GZMH
ENSG00000279365	-0.0152734880882431	-1.45132917550107	19.5564908475362	1.39633175925091e-05	0.0024037065604426
ENSG00000236581	-0.012316396413674	-1.78768606441086	32.4880341076393	1.40003617939318e-05	0.0024037065604426	STARD13-AS
ENSG00000177108	-0.010056417272609	-1.74008169172461	19.4922227835518	1.44269706855834e-05	0.00244224069284142	ZDHHC22
ENSG00000223308	-0.0156677487663378	-1.75254696319204	34.1119865096098	1.44355412425263e-05	0.00244224069284142	RN7SKP101
ENSG00000131068	-0.0131147007460254	-1.76422538570921	29.1408670004039	1.46446605939136e-05	0.00245966625540383	DEFB118
ENSG00000249158	-0.0102870475673114	-1.77604601805777	22.8939079024173	1.49890569409766e-05	0.00249939828617234	PCDHA11
ENSG00000231638	-0.010743039110072	-1.79016471366505	30.4402335714124	1.52308129749541e-05	0.0025186077332849	LUARIS
ENSG00000230542	-0.0144010938294364	-1.2417286947219	19.3668852561789	1.53215847093438e-05	0.0025186077332849	LINC00102
ENSG00000147614	-0.0161567464074893	-1.7272286388277	28.6790301526034	1.56299305239597e-05	0.00252927782846479	ATP6V0D2
ENSG00000234255	-0.0136712095255212	-1.67341782942704	19.3257518909511	1.56521209151916e-05	0.00252927782846479
ENSG00000211670	0.00808016148200898	0.857593356780442	19.3174788851303	1.57418974717394e-05	0.00252927782846479	IGLV3-9
ENSG00000116176	-0.0164234418666549	-1.48228044996615	19.3035876987782	1.58229909883249e-05	0.00252927782846479	TPSG1
ENSG00000119614	-0.0110956582736992	-1.71238451349762	19.1880847348963	1.67444507536399e-05	0.00265823890114977	VSX2
ENSG00000142687	-0.00257905922334901	6.89046677070941	19.1408958613646	1.71162874284256e-05	0.00269878442187788	KIAA0319L
ENSG00000038295	-0.0125559534543599	-1.68798564332225	19.1101975899805	1.73962787295748e-05	0.00271180251067078	TLL1
ENSG00000137573	-0.0126531180948581	-1.6696507658575	19.1059156572631	1.7432848998617e-05	0.00271180251067078	SULF1
ENSG00000260738	-0.0103986905469547	-1.73926040014689	19.0146984064133	1.82306401163321e-05	0.0028061604976031	LINC00554
ENSG00000257762	-0.00993440396239127	-1.78380914167536	23.4893660866713	1.82815702449766e-05	0.0028061604976031	LINC02401
ENSG00000231711	-0.00329169410274835	2.56358981851821	18.978569151589	1.85353472211355e-05	0.00282639656507551	LINC00899
ENSG00000282897	-0.0120266758108531	-1.73052074574647	19.340461437131	1.94229166484595e-05	0.00293814231485917
ENSG00000260343	-0.011972461613086	-1.69419736103042	18.8753083108837	1.95216980105407e-05	0.00293814231485917	LINC01043
ENSG00000228412	-0.0118857965946719	-1.76716942632387	25.3251751500047	1.96841893743482e-05	0.00294348478270092	LNC-LBCS
ENSG00000222035	-0.016659211210927	-1.53168404132757	18.7939145537132	2.02949419492021e-05	0.00301536002883723	KIAA2012-AS1
ENSG00000249267	-0.0132301365167096	-1.65435876000677	18.7799513080103	2.04578252508632e-05	0.00302020046920068	LINC00939
ENSG00000261730	-0.00964818405339496	-1.80263806520934	29.1308731081762	2.14731142097484e-05	0.00315002431109841	FOXF2-DT
ENSG00000226372	-0.0101673901932297	-1.75612682523886	18.6367007725758	2.19502072390326e-05	0.00319976039865596	DCAF8L1
ENSG00000113594	-0.0142171935021557	-1.364261141891	18.5976010170253	2.23514881040343e-05	0.00323068177587453	LIFR
ENSG00000260597	-0.0118914038584327	-1.67815149959842	18.5809868741018	2.25599605538363e-05	0.00323068177587453
ENSG00000169427	-0.0115142573937404	-1.66470571367971	18.5791382623284	2.25804835486959e-05	0.00323068177587453	KCNK9
ENSG00000147234	0.00458160252046705	1.87815300279654	18.4920344527692	2.35432896369072e-05	0.00334776912395236	FRMPD3
ENSG00000246548	-0.00518312327168795	2.17838201137601	18.4525517778841	2.40117043200773e-05	0.00339355660201678	LINC02288
ENSG00000276786	-0.0104693125703474	-1.81822897107372	42.6461924284055	2.43387366043602e-05	0.00341892870918703
ENSG00000165643	-0.0114214514817855	-1.82809699647045	60.4069110242551	2.47099635485576e-05	0.00345016587426788	SOHLH1
ENSG00000183114	-0.0119400304345031	-1.67772143690535	18.3735980223499	2.49842751219826e-05	0.00346757801663062	FAM43B
ENSG00000272695	-0.0128691480764301	-1.74135767241914	23.2934702264084	2.58050235719426e-05	0.00356017164494337	GAS6-DT
ENSG00000147889	0.00383736022915903	1.27494698873132	18.26419608508	2.633933167647e-05	0.0036123847905161	CDKN2A
ENSG00000112246	-0.014005694113151	-1.60132004565627	18.236515313805	2.67011734995416e-05	0.0036404694080728	SIM1
ENSG00000244738	-0.010564057127169	-1.74461273501944	18.1701379734183	2.76189031676464e-05	0.0037417005321962
ENSG00000102109	0.00630700762871156	4.03547613273154	18.1713280517901	2.77665239251768e-05	0.0037417005321962	PCSK1N
ENSG00000239922	-0.0118132457399174	-1.76527354962811	22.4152535948461	2.88845112403896e-05	0.00383352252334709
ENSG00000141431	-0.0148458253153269	-0.981838058568656	18.0736631706816	2.89818950267521e-05	0.00383352252334709	ASXL3
ENSG00000281778	-0.0164459245190844	-1.28299050225589	18.0679743125147	2.90319698914601e-05	0.00383352252334709	LINC00550
ENSG00000280345	-0.014488481628355	-1.68714516561923	23.3775184182132	2.91094988398087e-05	0.00383352252334709
ENSG00000172380	-0.0139545088675835	-1.52691370591039	18.0200044125384	2.97105830300571e-05	0.00388760231218152	GNG12
ENSG00000234438	-0.00997397945963278	-1.81463154333114	38.693591693515	2.99054433546544e-05	0.00388760231218152	KBTBD13
ENSG00000224373	0.00609043031495575	2.60417887392438	18.0080192506503	3.0023333069311e-05	0.00388760231218152	IGHV4-59
ENSG00000235387	-0.0105427586104235	-1.69670380909558	17.9225583822602	3.12073154258045e-05	0.00396521305993837	SPAAR
ENSG00000105011	-0.00296862769876263	4.91345531078302	17.9140824599952	3.13056586294434e-05	0.00396521305993837	ASF1B
ENSG00000280189	-0.0144941848101043	-1.49700661156834	17.9047215447584	3.14507259402788e-05	0.00396521305993837
ENSG00000225783	0.00356893172564919	6.83874734957531	17.9060403196632	3.14743721651984e-05	0.00396521305993837	MIAT
ENSG00000149328	0.00534019575393328	1.40609032021915	17.903144025241	3.14780914241376e-05	0.00396521305993837	GLB1L2
ENSG00000092200	-0.003764448870263	2.81833735297425	17.8239914526346	3.27303815298945e-05	0.00410067450324268	RPGRIP1
ENSG00000102239	-0.0125373364384229	-1.59718239499093	17.7618307346171	3.37514954523144e-05	0.00419182497640191	BRS3
ENSG00000259774	-0.0115676982289641	-1.67336116556267	17.7598196402104	3.38196251008352e-05	0.00419182497640191
ENSG00000261121	-0.0131341489328234	-1.63029169764896	17.7043355274486	3.47246523355818e-05	0.00427842679027923	LINC02473
ENSG00000238290	-0.0136403255666797	-1.61740276025707	17.6948733195871	3.48875081267916e-05	0.00427842679027923	ERRFI1-DT
ENSG00000232732	-0.0135769699157617	-1.45890794268314	17.644162791721	3.57735591488584e-05	0.0043612117626648
ENSG00000260311	-0.00938659243043384	-1.80981180331101	30.3332163647016	3.59388837116652e-05	0.0043612117626648
ENSG00000225564	-0.0145087488808815	-1.57925539715675	17.6045463859908	3.64815840310461e-05	0.0043853134133563	LINC01492
ENSG00000140798	-0.010963621190508	-1.73209279297012	17.6046799037393	3.65158982128642e-05	0.0043853134133563	ABCC12
ENSG00000259134	-0.0127947008911308	-1.62484771495065	17.5285567190054	3.78796138158436e-05	0.00449106972770466	LINC00924
ENSG00000146122	-0.00829340769876459	2.63545148307755	17.5176116621247	3.83371062052638e-05	0.00449106972770466	DAAM2
ENSG00000186960	-0.0153696665171479	-1.54054350382869	17.499604657504	3.84264186522151e-05	0.00449106972770466	LINC01551
ENSG00000231114	-0.0113117008483285	-1.79302808603917	24.3176168130214	3.8595824196543e-05	0.00449106972770466
ENSG00000154493	-0.0113034910294539	-1.71134312997641	17.4923083577549	3.86038501427073e-05	0.00449106972770466	C10orf90
ENSG00000134343	-0.0121382345515937	-1.7286058668441	18.076454979361	3.87028005072648e-05	0.00449106972770466	ANO3
ENSG00000223417	-0.0149454896392065	-1.24284230138147	17.4825180697238	3.8752866750407e-05	0.00449106972770466	TRIM49D1
ENSG00000182177	-0.0151698942193691	-1.54226554981035	17.4626020319282	3.91369171372576e-05	0.00450490067393752	ASB18
ENSG00000225325	-0.0122601463802115	-1.79917266245913	34.9623743829039	3.92609343401233e-05	0.00450490067393752
ENSG00000166211	-0.0101860547452401	-1.76481424092712	20.1518961928366	3.95356392845694e-05	0.0045140741248165	SPIC
ENSG00000168658	-0.013444934336589	-1.43792020212166	17.3775529822083	4.08207899856894e-05	0.00463796210925642	VWA3B
ENSG00000248332	-0.0107755092600362	-1.73470194110595	17.3262212616731	4.19133397553211e-05	0.00473886531145772	TUB-AS1
ENSG00000253288	-0.00952520396838593	-1.7748447036962	19.8176844266841	4.2384850095627e-05	0.00476891289085652
ENSG00000233817	-0.0143605774529111	-1.53276630047201	17.2019590004334	4.45330655723528e-05	0.00498641253060866
ENSG00000197430	-0.0139497226332777	-1.59317390949013	17.1715723631448	4.52093381604916e-05	0.00503779826867247	OPALIN
ENSG00000215483	-0.00938659555303403	-0.551908128464886	17.1563148205231	4.55528143293426e-05	0.00505178531351915	LINC00598
ENSG00000197641	-0.0140029157475531	-1.58419084575944	17.1123612890418	4.65571291318332e-05	0.00512784016057368	SERPINB13
ENSG00000114251	-0.0142779831282025	-1.23057445330278	17.1070028910363	4.66810886996741e-05	0.00512784016057368	WNT5A
ENSG00000239862	0.0117623975694662	-1.06736549118752	17.0673582777886	4.76086551765053e-05	0.00520506325321245	IGKV1-37
ENSG00000006116	-0.0110498105512232	-1.7082909037522	17.0475969865329	4.81236010658654e-05	0.00523666115260389	CACNG3
ENSG00000182631	-0.0104829029029974	-1.7854070982625	23.52037868491	4.85928301232454e-05	0.00526301222708683	RXFP3
ENSG00000278911	-0.00990232879798905	-1.749475812044	17.0124870463687	4.89696197380204e-05	0.0052791527734318
ENSG00000183230	-0.0120040022150219	-1.64890052141992	16.9467206457589	5.05950786559583e-05	0.00541217849286283	CTNNA3
ENSG00000260902	-0.0103625687003306	-1.73475586177408	16.9437180016327	5.06705812818722e-05	0.00541217849286283	LINC02011
ENSG00000159251	-0.0107824262117887	-1.75202005290399	18.8320285159651	5.1218122503583e-05	0.00542432583460023	ACTC1
ENSG00000279711	-0.0125787826116657	-1.60275723635282	16.9134713668783	5.13894437781439e-05	0.00542432583460023
ENSG00000125533	-0.00905331687538392	-1.7667991487831	17.4577625097992	5.16506811365152e-05	0.00542432583460023	BHLHE23
ENSG00000283503	-0.0157045754135321	-1.29598495706283	16.8892347794531	5.20259064672236e-05	0.00542432583460023	LINC01902
ENSG00000148734	-0.0147615668773485	-1.28528825769506	16.8838064716831	5.21525040953392e-05	0.00542432583460023	NPFFR1
ENSG00000282815	-0.0163307931679666	-1.22245804687796	16.8681306804991	5.26040580057358e-05	0.00542432583460023	TEX13C
ENSG00000211665	0.00782014772468411	-0.692409930957023	16.8545122332693	5.29172869635985e-05	0.00542432583460023	IGLV3-16
ENSG00000135517	-0.0148061003232087	-1.32286437706461	16.8539831930735	5.29312024581787e-05	0.00542432583460023	MIP
ENSG00000162738	-0.0131248521680255	-0.384867029791878	16.8487095173421	5.31986489046716e-05	0.00542432583460023	VANGL2
ENSG00000279301	-0.0079122424316993	-1.79785604625039	20.8168164305522	5.32242160462951e-05	0.00542432583460023	OR2T11
ENSG00000081277	-0.0122672236352116	-1.61912616708006	16.8378014966044	5.33586284532251e-05	0.00542432583460023	PKP1
ENSG00000186529	-0.00376964249558337	7.60120751196713	16.8023839281778	5.43829841897378e-05	0.00546219348557006	CYP4F3
ENSG00000234352	-0.014078907560574	-1.6203175408984	16.7957391353501	5.4486089733137e-05	0.00546219348557006
ENSG00000152969	0.00394231737682026	2.98941174551938	16.7959940087398	5.44982625474101e-05	0.00546219348557006	JAKMIP1
ENSG00000261446	-0.0115127840400889	-1.73890338981655	18.7832529039814	5.48299602292701e-05	0.00546219348557006	LINC00559
ENSG00000186452	-0.0121405005038271	-1.69587585230826	16.771171212158	5.5206574894597e-05	0.00546219348557006	TMPRSS12
ENSG00000250033	-0.0151337477424885	-1.37000140938254	16.767139690871	5.52664295619099e-05	0.00546219348557006	SLC7A11-AS1
ENSG00000234380	-0.0125941263646002	-1.66528684551422	16.7568271418501	5.56016874649679e-05	0.00546219348557006	LINC01426
ENSG00000182752	-0.0137949087723526	-0.833027932514287	16.7571796774515	5.56164320732822e-05	0.00546219348557006	PAPPA
ENSG00000183287	-0.0142134659434452	-1.27804105454131	16.7319680748502	5.62416247100623e-05	0.00550028851278406	CCBE1
ENSG00000254973	-0.0129011413853546	-1.7620614411725	26.2741463869684	5.71176916468866e-05	0.00556249519744343
ENSG00000173825	-0.00314261223602167	5.00660929245556	16.6777687671368	5.77786211985413e-05	0.0055654345371719	TIGD3
ENSG00000183688	-0.00284823435129955	7.50697948205363	16.6754857558893	5.78442887710681e-05	0.0055654345371719	RFLNB
ENSG00000279481	-0.0135371695551122	-1.33232490250022	16.6746542302922	5.78682251901989e-05	0.0055654345371719
ENSG00000278908	-0.0089704823443883	-1.76348398350382	16.6307394718228	5.92003926653003e-05	0.00567002769089393
ENSG00000283267	-0.0132451168006726	-1.71970639570095	20.4085725778343	6.05380375832826e-05	0.00577159945445222	FAM237B
ENSG00000106025	-0.0123953949356101	-1.63870180154539	16.5767123424019	6.07589208251938e-05	0.00577159945445222	TSPAN12
ENSG00000225670	-0.0138832675635371	-1.39820716572563	16.5605092944219	6.12510498294404e-05	0.00579355224615812	CADM3-AS1
ENSG00000204296	-0.0125204647796343	-1.68701991936902	16.5544979978319	6.14899410024548e-05	0.00579355224615812	TSBP1
ENSG00000180616	-0.0114914833145349	-0.636250497444109	16.5370481879609	6.20205268591008e-05	0.0058198857147378	SSTR2
ENSG00000248008	0.00363140493303654	0.523729855672954	16.5104680567806	6.27965625548983e-05	0.00585315996020099	NRAV
ENSG00000248050	-0.013321580598032	-1.60891774152729	16.5077963037394	6.28801807787577e-05	0.00585315996020099	SYBU-AS1
ENSG00000228151	-0.0142321495135211	-1.50024273189879	16.4671954545665	6.41648349619156e-05	0.00594885017898912
ENSG00000175325	-0.0131199588906493	-1.64473890221541	16.6773956663139	6.60564064845562e-05	0.00609982226892049	PROP1
ENSG00000229495	-0.00843889421390306	-1.79593494802976	22.2851823767955	6.66318839684636e-05	0.00612157214304076
ENSG00000155890	-0.00866879315108509	-1.78024629685725	17.6000732025592	6.68201636115848e-05	0.00612157214304076	TRIM42
ENSG00000164256	-0.010359792248146	-1.73354086317714	16.3670010408226	6.75094551448314e-05	0.0061603706745941	PRDM9
ENSG00000250198	-0.0148921265862096	-1.27222421511767	16.270889939694	7.07797124024344e-05	0.00643345950613186	LINC02199
ENSG00000233821	-0.0113729007640528	-1.72688256423941	16.8172589565773	7.12459759705519e-05	0.0064505438712713	ENOX1-AS1
ENSG00000146166	-0.010401011109894	-0.60104181586889	16.244920157649	7.1683979520739e-05	0.00646494660440346	LGSN
ENSG00000168418	-0.0137646856154133	-1.41403082539759	16.2220611143664	7.2506201700173e-05	0.00651375481785508	KCNG4
ENSG00000277011	-0.00814729397019018	-1.78114431521835	16.2119524538531	7.29359717301291e-05	0.00652706545467541
ENSG00000281005	-0.00167985379306753	4.07392820920707	16.1885165990978	7.37300965978259e-05	0.00657275453440158	LINC00921
ENSG00000237521	-0.0120906799880006	-1.79568803194121	31.7693760854336	7.44810418537381e-05	0.00661425895818368	OR7E24
ENSG00000251314	-0.0109080188266885	-1.7762886283188	22.3678987684795	7.54983095439967e-05	0.00664107133413748
ENSG00000272104	-0.01380204347239	-1.58138219247726	16.1399808732067	7.55380946943374e-05	0.00664107133413748
ENSG00000165970	-0.0150745208054241	-1.43839796840895	16.1372130460472	7.56425417297565e-05	0.00664107133413748	SLC6A5
ENSG00000248339	-0.014589072613475	-1.55594293140178	16.1294081208949	7.59378576534152e-05	0.00664184024411644	LINC02504
ENSG00000197322	-0.00993162805894561	-1.71960160827742	16.087422030687	7.76128859432353e-05	0.00674010537139808	TMEM132E-DT
ENSG00000179059	-0.0147521253662611	-1.56240928218032	16.0849368751325	7.76429430564884e-05	0.00674010537139808	ZFP42
ENSG00000196131	-0.0111312635357494	-1.82095095812798	44.5358698975426	7.89688496119981e-05	0.00682962685189139	VN1R2
ENSG00000268089	-0.0120725215885899	-1.66776952465464	16.0285448094845	7.99287401065478e-05	0.00687478811302959	GABRQ
ENSG00000237412	-0.0120942893697186	-1.80892176798235	38.4625175274024	8.06193561888552e-05	0.00687478811302959	PRSS56
ENSG00000249306	-0.0128631933020014	-1.63845009028766	16.0083621641756	8.06703086106203e-05	0.00687478811302959	LINC01411
ENSG00000235931	-0.0137355496426762	-1.48322890114732	16.0081845299648	8.06774685798623e-05	0.00687478811302959	LINC01553
ENSG00000248118	-0.0100796559386315	-1.75725158065296	16.8614710678013	8.20101980723057e-05	0.00693851929714769	LINC01019
ENSG00000170927	-0.0147671020325659	-1.29690446179444	15.9750565519874	8.2024086953942e-05	0.00693851929714769	PKHD1
ENSG00000139767	-0.0149709319108722	-1.19690148346166	15.9637053625821	8.25527573551742e-05	0.00695474878916641	SRRM4
ENSG00000273025	-0.0114494096035886	-1.79979218657101	35.4178650754919	8.28160611705035e-05	0.00695474878916641
ENSG00000197651	-0.0116150815968666	-1.70088025034861	15.9203477449112	8.4368632964928e-05	0.00703335745535257	CCER1
ENSG00000121634	-0.0135436804110819	-1.56944217697277	15.9107174049076	8.47048115073488e-05	0.00703335745535257	GJA8
ENSG00000069431	-0.0139559632973128	-1.40959258760309	15.9026833688289	8.50457285353033e-05	0.00703335745535257	ABCC9
ENSG00000235407	-0.0094231627165683	-1.75686774456147	15.9013931750114	8.51717769769923e-05	0.00703335745535257	CYMP-AS1
ENSG00000229116	-0.0121905052554212	-1.64548707398349	15.8936938985168	8.54288363990275e-05	0.00703335745535257
ENSG00000224559	-0.0135945892527793	-1.6237733588503	15.8903259541468	8.55728191565029e-05	0.00703335745535257	LINC01087
ENSG00000154639	-0.0109098726536812	-0.873976187672428	15.8371552071972	8.78787691746817e-05	0.00716256857286929	CXADR
ENSG00000157765	-0.0116851420558475	-1.66230670268065	15.8337529463039	8.81014962403035e-05	0.00716256857286929	SLC34A2
ENSG00000237807	-0.0112338331158814	-1.72431383387759	16.9435610379716	8.81023744026208e-05	0.00716256857286929
ENSG00000166069	-0.00898688964904069	-1.76480908993667	15.8274195292431	8.83809911053851e-05	0.00716256857286929	TMCO5A
ENSG00000259439	-0.0144861932570308	-1.43592104747292	15.8035413069974	8.93689374172201e-05	0.00721739801901159	LINC01833
ENSG00000181433	0.0108509641301926	-1.76219608539219	23.0703900413722	9.04018568688695e-05	0.00727546610592589	SAGE1
ENSG00000281103	0.00285073941273776	4.23704049150683	15.7662351577477	9.10527828279992e-05	0.00729333104474445	TRG-AS1
ENSG00000184557	0.00407774362871656	5.90540981774654	15.7554423453548	9.18173043223325e-05	0.00729333104474445	SOCS3
ENSG00000264558	0.00979212709633589	-1.68821301389833	15.7490517515391	9.18391463172412e-05	0.00729333104474445
ENSG00000249346	-0.0111156587589077	-1.6678202079392	15.7497501448049	9.18825034543696e-05	0.00729333104474445	LINC01016
ENSG00000260981	-0.0125938222251251	-1.81718553644951	45.4046688696073	9.33630265012749e-05	0.00738555709299164
ENSG00000267204	-0.00969965584091573	-1.78694109827301	22.2346173745959	9.4458496716541e-05	0.00744679944522445	LINC01782
ENSG00000212724	-0.0120076419227422	-1.76890210726158	21.6495262075477	9.58705501056533e-05	0.0075165533639147	KRTAP2-3
ENSG00000107186	-0.0147479150349587	-1.44304935915647	15.6607099016445	9.5991880046542e-05	0.0075165533639147	MPDZ
ENSG00000229563	-0.0133927007011892	-1.54340008282829	15.6311520080932	9.74233888919044e-05	0.00760296063210963	LINC01204
ENSG00000153266	-0.0131072372912105	-1.61273017052688	15.6158714749817	9.81718962144028e-05	0.00763566513576318	FEZF2
ENSG00000064195	-0.012376341347143	-1.60998236371471	15.5988888890773	9.90106155718122e-05	0.00767514397231927	DLX3
ENSG00000178997	-0.0138240439993066	-1.41697478981148	15.556112871129	0.000101155511958204	0.00781527485389082	EXD1
ENSG00000225746	-0.0121125374088182	-1.64741839916213	15.5261761690369	0.000102766781767086	0.00791338361394521	MEG8
ENSG00000180264	-0.0133639724083372	-1.56192055217285	15.5163790938644	0.000103190023427691	0.00791966345366565	ADGRD2
ENSG00000202198	-0.0185580461840587	0.682855844276378	15.5053584592184	0.000104451556114981	0.0079900269558846
ENSG00000258169	-0.0135197370123557	-1.59607931334319	15.436989314074	0.000107380116763873	0.00818702745510874	LINC00485
ENSG00000248837	-0.00998710333586002	-1.82211229724968	38.3754233582057	0.00010819448647332	0.00819504165298691
ENSG00000281708	-0.0133116020651946	-1.60161253922298	15.4179530028366	0.000108410199381482	0.00819504165298691	ERC2-IT1
ENSG00000228980	-0.0137157655333333	-1.60780138091087	15.411774873697	0.000108746654369509	0.00819504165298691	LINC01205
ENSG00000254440	-0.0126615974359403	-1.67523829956361	15.4071893778704	0.00010908312342687	0.00819504165298691	PBOV1
ENSG00000179136	-0.0140251512877029	-1.45121831394595	15.4025121037411	0.000109253079246396	0.00819504165298691	LINC00670
ENSG00000164853	-0.0127044987540873	-1.54496803933868	15.3881081887541	0.000110045338166	0.00822784144519851	UNCX
ENSG00000244694	-0.0144510364689664	-1.44299131973559	15.3705739828854	0.000111017633532377	0.00827384794216535	PTCHD4
ENSG00000162989	-0.0116188253724677	-1.5992308511313	15.3585590978077	0.000111688896519372	0.00828363566234681	KCNJ3
ENSG00000167656	-0.00800021310886392	-1.7781296609483	15.3570051673918	0.000111863748481946	0.00828363566234681	LY6D
ENSG00000116035	-0.00990326802823359	-1.82638635720047	41.3931084449662	0.000113603703819729	0.00837157200601037	VAX2
ENSG00000088756	-0.0144497762906676	-1.44009468425001	15.3217057840164	0.000113773629385334	0.00837157200601037	ARHGAP28
ENSG00000254443	-0.0129091247430099	-1.61795053475181	15.2869065535015	0.000115778355144265	0.00849212251751197
ENSG00000265494	-0.0102786708405656	-1.69953647151651	15.2670373868826	0.000117029810971411	0.00855683583184657
ENSG00000178597	-0.0120613219739102	-1.60355165990834	15.2543648529729	0.000117685408329692	0.00857771193165286	PSAPL1
ENSG00000160951	-0.0099583923873896	-1.66619703224958	15.2314182317025	0.000119141323705662	0.00863071621016642	PTGER1
ENSG00000120149	-0.0116316888781311	-1.72669148655521	20.3742834565078	0.000119290470787042	0.00863071621016642	MSX2
ENSG00000272631	-0.0118758701001438	-0.757637502165727	15.2250061615272	0.000119529722299742	0.00863071621016642
ENSG00000227954	-0.0119922748030208	-1.65731609842232	15.2120105116985	0.000120308024703512	0.00865993601421738	TARID
ENSG00000155897	-0.0139772157006831	-1.51866949354399	15.1817404189011	0.000122057053315078	0.0087586327607953	ADCY8
ENSG00000105352	-0.00328273812123046	5.81735545821033	15.1733587931993	0.000122664652375852	0.00877506578014662	CEACAM4
ENSG00000170381	-0.0134477853330775	-1.61256369025886	15.0797578843681	0.000128475267383917	0.00916246076130594	SEMA3E
ENSG00000167034	-0.008762503602583	3.11443041451682	15.0634355290753	0.000130311487389507	0.0092649069163006	NKX3-1
ENSG00000184650	-0.0118707874437789	-1.74854788453312	19.6176461628455	0.000131801630207351	0.0093151499579584	ODF4
ENSG00000260120	-0.0127273236868373	-1.63365163420023	15.024134896216	0.000132118954912818	0.0093151499579584
ENSG00000033627	-0.00230570595765832	6.34164212312808	15.0136339167082	0.00013281850628078	0.0093151499579584	ATP6V0A1
ENSG00000197891	-0.0094308577840099	-1.7631048830476	16.2154662503765	0.000133121022472538	0.0093151499579584	SLC22A12
ENSG00000227308	-0.0146240071486962	-1.33275070591524	15.0050736863928	0.000133391545971365	0.0093151499579584	LINC02832
ENSG00000198633	-0.0110137761920032	-1.71803398410056	18.3603954915044	0.000133429536027362	0.0093151499579584	ZNF534
ENSG00000277287	-0.0134093315213519	-0.649812884693002	14.9370319158215	0.000138350384390846	0.00962869596799989
ENSG00000113492	-0.0106202373072593	-1.82443369031467	42.7981846533741	0.000139420535175284	0.00962869596799989	AGXT2
ENSG00000224714	-0.013898318396481	-1.58634681077571	14.9149930122835	0.000139575822938685	0.00962869596799989	LINC02671
ENSG00000254486	-0.0133116003163504	-1.60675459930152	14.9148987789037	0.000139582442197254	0.00962869596799989	LINC02547
ENSG00000139574	0.011309998612263	-1.71705486338993	14.90715058092	0.000140127790806597	0.00963569952718031	NPFF
ENSG00000156968	-0.0106752016626396	-1.0031604512466	14.9016617654643	0.000140515421528473	0.00963569952718031	MPV17L
ENSG00000211892	-0.0107869446306162	3.48325976978344	14.8794265896761	0.000142985091032187	0.00977613109128032	IGHG4
ENSG00000233858	-0.0112503548638326	-1.68905204999849	14.8228513679022	0.000146310131849779	0.00997404775298287	LINC02599
ENSG00000261400	-0.0100540878502225	-1.70718499375578	14.8107528787948	0.000147204109452788	0.0100055626067353
ENSG00000261357	-0.012512574091164	-1.81178446283093	41.4614529457706	0.000149008587730638	0.0100985995509378
ENSG00000236447	-0.0127138136897884	-1.75245776841472	23.9245524837736	0.000149515521616646	0.0101034132945499	ATG10-IT1
ENSG00000278905	-0.0102424599173024	-1.7045829666285	14.761711802761	0.000150884914921108	0.0101663097617484
ENSG00000206262	-0.01402427561468	-1.21938710758176	14.7372293945847	0.00015272939072234	0.0102607588932243	FOXL2NB
ENSG00000184545	0.00326976006256101	2.59113243952375	14.7208925291692	0.000153907841458721	0.0102749855826448	DUSP8
ENSG00000211448	-0.0135053485157294	-1.22898519348948	14.7200557846851	0.000154015155761554	0.0102749855826448	DIO2
ENSG00000159337	-0.0126842387228333	-1.5406436499413	14.7162146976195	0.000154271075276573	0.0102749855826448	PLA2G4D
ENSG00000225206	-0.0118941302958786	-1.65336549922276	14.6894321976086	0.000156480735100186	0.0103583307447743	MIR137HG
ENSG00000250497	-0.0129670726873679	-1.51050514054756	14.6860191366302	0.000156636764311057	0.0103583307447743
ENSG00000223350	0.00734823078221864	0.442522401721971	14.6857075101635	0.000156863150030882	0.0103583307447743	IGLV9-49
ENSG00000185909	-0.0036281441878746	4.36893675237747	14.6703397592784	0.00015801148163819	0.0104045173903692	KLHDC8B
ENSG00000273372	-0.0131580520190114	-1.51533398356948	14.6385309436446	0.00016043188995298	0.0104965461292547	SFTPD-AS1
ENSG00000279437	-0.0104674347966808	-1.74287885858664	15.3620399976012	0.000160664550594381	0.0104965461292547
ENSG00000130988	-0.0108143913836538	-1.70913611704689	15.6490277201792	0.000160767705405359	0.0104965461292547	RGN
ENSG00000279298	-0.0137858731048436	-1.56370150280643	14.6215508047551	0.000161811408207769	0.0105350135377519
ENSG00000253894	-0.0136750219436893	-1.60626536086327	14.6137428027176	0.000162449784383025	0.01054694986675
ENSG00000251249	-0.011353126365596	-1.65544333878497	14.5464801882746	0.000168055961671374	0.0108258964375184
ENSG00000137860	-0.0119445298442209	-1.13658689608734	14.5438445387145	0.00016827958744025	0.0108258964375184	SLC28A2
ENSG00000249241	-0.0122997296218085	-1.57447081198199	14.5412207289415	0.000168502508305214	0.0108258964375184	LINC02265
ENSG00000179284	-0.0146836072228264	-1.42984819279671	14.5399030199809	0.000168614574766768	0.0108258964375184	DAND5
ENSG00000172461	-0.0119791354790314	-1.64754933337869	14.5314081550915	0.000169459054085114	0.0108500606507867	FUT9
ENSG00000253279	-0.0105863063340548	-1.68772880988844	14.5249821679306	0.000170009323449857	0.010855306057633	LINC02209
ENSG00000260484	-0.00796412407771683	-1.80622896656397	20.1824511909573	0.000171195548826085	0.0109010176667335
ENSG00000183032	-0.0126536107621238	-1.78109616957266	28.7795576249732	0.000172606443445773	0.0109329942390602	SLC25A21
ENSG00000183778	-0.0143690474817696	-1.23821891119192	14.494482369846	0.000172641120523602	0.0109329942390602	B3GALT5
ENSG00000189299	-0.00963360749333191	-1.76125346066684	14.449538205822	0.000176606863150797	0.0111536617823138	FOXR2
ENSG00000234696	-0.00927219955955895	-1.78702582239131	19.5932907245289	0.000177968158014685	0.0112090923001749	GPR50-AS1
ENSG00000269289	-0.00987980930164167	-1.75103885712195	16.5516325458635	0.000180296889532552	0.0113249899880366
ENSG00000265702	-0.0117871139383262	-1.49065654198237	14.3965959664928	0.000181264607255583	0.0113363291691467
ENSG00000112936	-0.00985272191034624	-1.77260349869306	20.0721011326442	0.000181741701397218	0.0113363291691467	C7
ENSG00000255693	-0.0143017081299503	-1.53701665767901	16.0394177765645	0.000181944708383923	0.0113363291691467	LINC02389
ENSG00000278920	-0.0141631140327718	-0.0149994084705587	14.3808139310757	0.000183580469106817	0.0113834283563219
ENSG00000138642	0.00240386383409639	4.30566143046864	14.3703579864118	0.000183682897802416	0.0113834283563219	HERC6
ENSG00000233542	-0.0112826907756851	-1.75242493565966	18.9000702408027	0.00018530048913009	0.0114252021159767
ENSG00000259119	-0.01377274784365	-1.45896444510676	14.3525500427542	0.000185342824903237	0.0114252021159767
ENSG00000243902	-0.00681201141008715	-1.79914132995657	16.163882636533	0.000186086370543778	0.0114406098049435
ENSG00000279694	-0.00993949378139969	-1.71458361654894	14.3297256895315	0.000187622361235538	0.0115045266897283
ENSG00000215853	-0.0102455523330255	-1.69707505618248	14.3234576195629	0.000188217460569293	0.0115105654381928	RPTN
ENSG00000284196	-0.0104734170890978	-1.69789043669989	14.3174187684715	0.00018879260786455	0.011515355434433
ENSG00000270171	-0.00971423853974322	-1.60803448926486	14.3010166809334	0.00019023260266772	0.0115727329780379
ENSG00000261670	-0.0132842395150142	-1.11228121970427	14.2920318218526	0.000191215952750691	0.0116021030179464
ENSG00000183644	-0.0133534719596714	-1.76712811671486	23.9133591188908	0.000192150081149885	0.0116219380570005	HOATZ
ENSG00000280650	-0.0125882638782311	-1.58342884843765	14.2771051377377	0.000192545699106402	0.0116219380570005	KCNIP4-IT1
ENSG00000260683	-0.0145757124294239	-1.34809110313965	14.2671223770173	0.000193519807097036	0.0116503950360912
ENSG00000273976	-0.00866583344535802	-1.7638323719094	14.2536303606209	0.000194977833385851	0.0117077622337234	GOLGA6L1
ENSG00000187533	-0.0132486882949397	-1.61686157560604	14.2345347245339	0.000196734601227766	0.0117691711991672	PRR27
ENSG00000241158	-0.0134981139996114	-1.54752175546415	14.215233710332	0.000198664143487382	0.0117691711991672	ADAMTS9-AS1
ENSG00000167011	-0.0120882062366971	-1.65196631085061	14.2140103737618	0.000198787086510439	0.0117691711991672	NAT16
ENSG00000124440	-0.013205565031248	-1.04553998038252	14.2154525522575	0.000198836640923412	0.0117691711991672	HIF3A
ENSG00000182389	-0.00517255356149052	2.16888185265268	14.2143613601845	0.000199002073142196	0.0117691711991672	CACNB4
ENSG00000171403	-0.0112869646507525	-1.75547019832093	18.3192241606592	0.000199047161535661	0.0117691711991672	KRT9
ENSG00000233818	-0.0112648458756145	-1.69439590490856	16.1752503294243	0.000201173522447823	0.0118646307971899
ENSG00000261934	-0.0116278941569919	-1.40049046875827	14.1761218879129	0.000202633252809797	0.0119114653324783	PCDHGA9
ENSG00000141404	-0.00195471720896521	4.09674182056735	14.1689188489609	0.000203372947738312	0.0119114653324783	GNAL
ENSG00000170370	-0.0138835260857363	-1.25380773115354	14.163323309373	0.000203961515975543	0.0119114653324783	EMX2
ENSG00000253417	-0.00900472035631726	-1.78703820628499	17.7716988972144	0.000204815484812248	0.0119114653324783	LINC02159
ENSG00000258220	-0.0100405441938769	-1.82643575462702	40.0546565548524	0.000205226616371198	0.0119114653324783	LINC02424
ENSG00000279593	-0.0137716422772801	-1.45197124745634	14.1442835658377	0.000205923558261577	0.0119114653324783
ENSG00000153721	-0.00975751103416947	0.00907046221226758	14.1479690015751	0.000205945686449673	0.0119114653324783	CNKSR3
ENSG00000206195	-0.011607058257091	-0.671565427911935	14.144113829762	0.000206182318587459	0.0119114653324783	DUXAP8
ENSG00000035664	-0.00265517317230028	6.15813256298622	14.1378704103866	0.00020659284941135	0.0119114653324783	DAPK2
ENSG00000182132	-0.00809201309937974	-1.7973939120992	18.0700564613154	0.000208831653358549	0.0120106701279019	KCNIP1
ENSG00000279567	-0.0123900525124585	-1.750596815436	23.3931415596868	0.000209721138929036	0.0120252462808705
ENSG00000269927	-0.0105642550499723	-1.6054783784536	14.1034508454977	0.000210222831861311	0.0120252462808705
ENSG00000259275	-0.0135450376834199	-1.40283281864926	14.0995193271621	0.000210641556218544	0.0120252462808705
ENSG00000160886	-0.0131839431988939	-1.29223651457458	14.0696879876359	0.00021384641209759	0.0121782116452038	LY6K
ENSG00000135898	0.00256201768784683	2.77431206555855	14.0589946348294	0.000215007229498933	0.0122143077581526	GPR55
ENSG00000206043	-0.0122555771714176	-1.75939272980683	20.3234531023751	0.000218052259133921	0.0123570055310661	C18orf63
ENSG00000091704	-0.00870674385602206	-1.77089241317753	15.2998637153709	0.000219760161138134	0.0124234171094138	CPA1
ENSG00000116132	-0.0144631426674861	-1.21174477484705	13.9904038050857	0.000222726000215407	0.0125559109676655	PRRX1
ENSG00000143536	-0.00825886552890701	-1.77381124128723	15.4662162247497	0.000223187303420407	0.0125559109676655	CRNN
ENSG00000150510	-0.011239329154328	-1.05595197607696	13.9676531557104	0.000225186974773648	0.0126377329329386	FAM124A
ENSG00000110042	-0.00251512720326333	4.18450075033734	13.9607863015602	0.000225971746081145	0.0126451325563227	DTX4
ENSG00000158517	-0.00309967178934672	10.2293143395517	13.9569624039576	0.000226409958187674	0.0126451325563227	NCF1
ENSG00000100302	-0.0098262525251018	-1.70105499190253	13.9416252123444	0.00022832647654014	0.0127215170029985	RASD2
ENSG00000124493	-0.0118165683910472	-0.890261552854848	13.9192299933267	0.000230987453756501	0.0128389141562786	GRM4
ENSG00000141668	-0.0130071194942499	-1.55597561326909	13.9117167608578	0.000231660947062438	0.012845544093333	CBLN2
ENSG00000257534	-0.0100454764803055	-1.65772486619126	13.904830668548	0.000232470875704508	0.0128596896350336
ENSG00000204965	-0.0145384558382539	-1.42913093363583	13.8963675788763	0.000233470223348791	0.0128842210399483	PCDHA5
ENSG00000283033	-0.0118924151086916	-1.60006870839984	13.8889896940779	0.000234344981644748	0.0129017766854204
ENSG00000138435	-0.0112454303818449	-1.68577812049851	13.8633332128802	0.000237567620886474	0.0130482045424329	CHRNA1
ENSG00000259697	-0.0125881769175305	-1.59995862033547	13.8155501748307	0.000243235702666533	0.0133279364454016
ENSG00000143858	-0.00534187332179658	0.459577025487285	13.804801270603	0.000244565392364749	0.0133691902458258	SYT2
ENSG00000260202	-0.00980432842035477	-1.81195802781809	29.1614018330557	0.00024516541919106	0.0133695763851551
ENSG00000188107	-0.00531946879408934	-0.0288491553167472	13.7954667334336	0.000245726099753044	0.0133695763851551	EYS
ENSG00000186509	-0.0093462617592392	-1.74860462729198	14.4637070322136	0.000247254233109229	0.0134212145550485	OR9Q1
ENSG00000121871	-0.0104372249372203	-1.70424780809247	13.7658211514088	0.000249610072358719	0.0134998201029319	SLITRK3
ENSG00000235961	-0.00647694073694571	1.50169604693721	13.7663000007445	0.000249867237214505	0.0134998201029319	PNMA6A
ENSG00000211696	0.00636912118282165	0.0129395403582068	13.7543044078212	0.000250911480947961	0.0135247123381671	TRGV8
ENSG00000262198	-0.0108828301332003	-1.80230123796781	28.5458672803313	0.000254715721109964	0.0136979141157465
ENSG00000203356	-0.0123769432502351	-1.05290281316934	13.7084449359632	0.000256920290591157	0.0137540282079279	LINC01562
ENSG00000249635	-0.0122444760205063	-1.30361578612611	13.7062519068946	0.000257105497650391	0.0137540282079279
ENSG00000105650	-0.0119680678575426	-1.23081832263604	13.6987277165671	0.000258089326367337	0.0137540282079279	PDE4C
ENSG00000211673	0.00573266251438916	3.34805573386219	13.7064285951787	0.00025813281001159	0.0137540282079279	IGLV3-1
ENSG00000226203	-0.0127332676566881	-1.59899401370548	13.6879216178575	0.000259508968460149	0.013795639612315	LINC01733
ENSG00000267761	-0.013324288066144	-1.65465083641676	14.8498124856638	0.00026192701406546	0.0138816377465104	MIR4527HG
ENSG00000272610	-0.0118099082325314	-1.7039795047282	14.3763252649668	0.000262514470881932	0.0138816377465104	MAGI1-IT1
ENSG00000279110	-0.0126882967567534	-0.448348953806324	13.6666936176107	0.000263013658052767	0.0138816377465104
ENSG00000267462	-0.0129948768967771	-1.56356071172847	14.53117691612	0.000264072540310916	0.0138816377465104
ENSG00000163285	-0.010193445753935	-1.77217176569656	16.3631703642029	0.000264922608075439	0.0138816377465104	GABRG1
ENSG00000233288	-0.00989999341076803	-1.74922421455606	14.7579466583852	0.000266147166380774	0.0138816377465104
ENSG00000236445	-0.014706921603866	-1.24387613687204	13.6378329662796	0.000266347735472461	0.0138816377465104	LINC00608
ENSG00000108381	-0.0120627694799941	-1.52002981488176	13.6360787526176	0.000266430765339729	0.0138816377465104	ASPA
ENSG00000084674	-0.0119605600323401	-1.5490423371297	13.6354422367046	0.000266516903839724	0.0138816377465104	APOB
ENSG00000182013	-0.0125476563054514	-0.934252437158116	13.6270865773872	0.000267777983771688	0.0139160495691932	PNMA8A
ENSG00000169946	-0.0113756415447822	-1.63544598219464	13.6206492183001	0.000268526794244752	0.0139237450492279	ZFPM2
ENSG00000134588	-0.0117629752251627	-1.65016478452372	13.6066855875816	0.000270438107248275	0.0139915501111619	USP26
ENSG00000124818	-0.0124722697864401	-1.59506564319748	13.5775925271109	0.000274464767727339	0.0141659206821077	OPN5
ENSG00000163064	-0.0116402041510321	-1.58705847647071	13.5675362696096	0.000275870720536628	0.0141659206821077	EN1
ENSG00000152208	-0.0116728566723804	-1.64418586503856	13.5651617298065	0.000276203767138665	0.0141659206821077	GRID2
ENSG00000273824	0.00527123245059587	1.15410419121854	13.5623589819637	0.000276678963366312	0.0141659206821077
ENSG00000105880	-0.0105439897785133	-1.78089502876991	20.5669592501733	0.000276864357105652	0.0141659206821077	DLX5
ENSG00000283213	-0.012257661196253	-1.63166217017297	13.5454890908856	0.000278978738206082	0.0142426634232171
ENSG00000182256	-0.0136538061082142	-1.06040409493357	13.5217281904719	0.000282726287009908	0.0144022634732212	GABRG3
ENSG00000279714	-0.0143694902935644	-1.05819058625224	13.5096364695707	0.00028448079344457	0.0144598592773207
ENSG00000044524	-0.0122407980781628	-1.59061717735401	13.4886086168239	0.000287162363120468	0.0145642215588758	EPHA3
ENSG00000248529	-0.00883127954411507	-1.78008437990747	16.2132174811961	0.000288690468692604	0.0145900094205999
ENSG00000139915	-0.0117874707559651	-1.62530260945456	13.4765402965543	0.000288929774961402	0.0145900094205999	MDGA2
ENSG00000279516	-0.00872077159228538	-1.80215545962279	21.7070253337976	0.000289684670172146	0.0145963288809783	FAM230C
ENSG00000146453	0.00798454021292413	-1.15328313994801	13.442268515347	0.000294009320610061	0.0147820998548807	PNLDC1
ENSG00000166573	-0.0128512877490945	-1.42727478486034	13.4348397401438	0.000295122264255417	0.0147827715918423	GALR1
ENSG00000258497	-0.0134134817445496	-1.5174738567775	13.4304175530927	0.000295786804278784	0.0147827715918423
ENSG00000133124	-0.00888886172656635	-1.74494354519118	13.4245039786933	0.000296860203019132	0.0147827715918423	IRS4
ENSG00000243885	-0.0140792084917268	-1.68051030427265	17.399703192378	0.000297034823193009	0.0147827715918423
ENSG00000170537	-0.01086252154422	-1.62275059687435	13.420195456679	0.000297328738477595	0.0147827715918423	TMC7
ENSG00000180347	-0.0106210583834072	-1.69561357782476	13.4179626493669	0.000297849440563913	0.0147827715918423	ITPRID1
ENSG00000172985	-0.00367508053907284	3.20765070846972	13.4104584151962	0.000298828053387778	0.0147996509004742	SH3RF3
ENSG00000078596	0.00255764336343753	5.19497727212962	13.3999643639488	0.000300404554851096	0.0148460059111699	ITM2A
ENSG00000204694	-0.00914386536972952	-1.7548436315144	14.7197331012366	0.000303356982656236	0.0149351576546901	OR11A1
ENSG00000279588	-0.013217970982096	-1.39492222428443	13.379833108087	0.000303497249778196	0.0149351576546901
ENSG00000259810	-0.0117829627111417	-1.40664228154948	13.3673868071059	0.000305425477140398	0.0149671876132832
ENSG00000184388	-0.00802545920651218	-1.76092535368753	13.3669686171942	0.000305676807550187	0.0149671876132832	PABPC1L2B
ENSG00000046889	-0.0126450240580693	-1.52581553768235	13.3631455841972	0.000306085379614127	0.0149671876132832	PREX2
ENSG00000260412	-0.0101110801852425	-0.927655888967714	13.3541552450415	0.000307488997722333	0.0150041683983331
ENSG00000214513	-0.0103552751615717	-1.73969135668817	14.9557995340593	0.000309476149117586	0.0150351776051891	NOTO
ENSG00000279717	-0.0132650944267696	-1.44218072050113	13.3402397756165	0.000309674445278241	0.0150351776051891
ENSG00000261275	-0.010664753450958	-1.68664839354353	13.3351365822974	0.000310668408465792	0.0150351776051891
ENSG00000267586	-0.0124893014871988	-1.1747624712487	13.333622525097	0.000310719219643006	0.0150351776051891	LINC00907
ENSG00000099260	-0.0117745811766857	-1.45595361002609	13.3012447518795	0.000315883043757031	0.015249660199759	PALMD
ENSG00000200320	-0.0104557021126929	-1.67593883572621	13.2987998171102	0.000316467622576758	0.015249660199759	SNORA63
ENSG00000205922	-0.0133369306595233	-1.25328914012236	13.2748390158824	0.000320283946837	0.0154015380078589	ONECUT3
ENSG00000168398	-0.0125095507818678	-1.42075052634666	13.2580327533932	0.000322910770455712	0.0154701450605758	BDKRB2
ENSG00000237775	-0.00994507966905155	-1.75843380080854	16.7783700955971	0.000323045569476171	0.0154701450605758	DDR1-DT
ENSG00000078549	-0.0134066229040863	-1.16844310756924	13.2481973329017	0.000324806427833459	0.0155223987305648	ADCYAP1R1
ENSG00000187772	-0.00919684018994474	-1.70303060497266	13.2214506189792	0.000329180908303159	0.0156990845527791	LIN28B
ENSG00000143217	-0.0115803043443069	-0.925262595584263	13.2133816823211	0.000330403266886848	0.0157214974558724	NECTIN4
ENSG00000185247	-0.00852880404424422	-1.77136985473546	13.9613631210692	0.000331007453553617	0.0157214974558724	MAGEA11
ENSG00000126550	-0.0123851185588735	-1.67513105948221	14.7862995681539	0.000333125169516043	0.0157897242925212	HTN1
ENSG00000183662	0.00529976056606385	0.182749105676613	13.1807509178451	0.000335877624719336	0.0158816716200568	TAFA1
ENSG00000279289	-0.0134459860258812	-1.31963212062971	13.1774946351768	0.000336435445916296	0.0158816716200568
ENSG00000094661	-0.00734218170889685	-1.80478348339033	17.839536749736	0.00033968610200716	0.0160025294152885	OR1I1
ENSG00000229957	-0.00878199820419764	-1.76731588633616	14.6474302443977	0.000340615823051141	0.0160137800135484
ENSG00000281131	-0.0122262955553832	-1.65816809085291	14.6467572778797	0.000342279607898884	0.0160594266232396	SCHLAP1
ENSG00000117480	-0.0025577167635379	3.7887784982068	13.1377086688338	0.000343327455050406	0.0160711677265708	FAAH
ENSG00000265319	-0.0108866510045453	-1.83243137552556	45.9292115197608	0.000343916610250198	0.0160711677265708	RN7SL847P
ENSG00000170961	-0.0126380235921004	-1.40122717500163	13.1262316693629	0.00034534209342927	0.0160860818066161	HAS2
ENSG00000224743	-0.0109949183370204	-1.59914322579931	13.1246321866439	0.000345623813085461	0.0160860818066161	TEX26-AS1
ENSG00000176083	0.00611302357251708	4.08254006466502	13.120719940804	0.000347859515696331	0.0161576910918027	ZNF683
ENSG00000265179	-0.0131969812861682	-1.3893861573501	13.1033470140717	0.000349395094140103	0.0161965589839586
ENSG00000164325	-0.0112820895870622	-1.67170263387493	13.096009859003	0.000350704742048777	0.0162248193836458	TMEM174
ENSG00000279652	-0.0137533388132721	-0.982425511917729	13.080646567403	0.000353888441534775	0.0163394946173168
ENSG00000169840	-0.00841065342907703	-1.77443817122145	14.7120594162497	0.000358733090808095	0.0165302496595428	GSX1
ENSG00000156103	-0.013094274975989	-1.47860663457006	13.0475623857245	0.000359478397171184	0.0165317267651462	MMP16
ENSG00000280446	-0.0089517659047979	-1.74164884703962	13.0422093970955	0.000360671638998896	0.0165493296621623
ENSG00000261104	-0.0095279652607602	-1.73491908825448	13.038855414932	0.000361289188413759	0.0165493296621623
ENSG00000205414	-0.0132019249430681	-1.35725268188775	13.0215378136766	0.000364283019609855	0.0166480971500758
ENSG00000267559	-0.0136567674194285	-1.0425046806497	13.0209337783088	0.000364881929080961	0.0166480971500758
ENSG00000260673	-0.0111258225878637	-1.79671170798038	25.7944482790478	0.000366440767082539	0.0166564846447225
ENSG00000117971	-0.0132274006419584	-1.48404890499793	13.0073626919198	0.000366927386833727	0.0166564846447225	CHRNB4
ENSG00000229775	-0.0128620720638388	-1.74920711486864	20.5319597242753	0.000367221660775441	0.0166564846447225	LINC02624
ENSG00000150687	0.00365636383927494	3.91770204765354	12.9975893557779	0.00036929328700149	0.0167177339963292	PRSS23
ENSG00000268505	-0.0101315932778251	-1.6588202848755	12.9887808356536	0.000370423374303753	0.0167362046191275
ENSG00000265107	-0.00950914397410036	-1.71071269734332	12.9697005599437	0.000374264327914181	0.0168768455104959	GJA5
ENSG00000104967	-0.0137075948634509	-0.871349119935683	12.9464561113815	0.000379159928015159	0.0170628149868553	NOVA2
ENSG00000075388	-0.00974218519446138	-1.76567736646169	16.6449389286499	0.000379860753007909	0.0170628149868553	FGF4
ENSG00000180998	-0.0106498718317904	-1.11374186281662	12.9339563161869	0.000380936425061838	0.0170780357061572	GPR137C
ENSG00000214381	-0.0116971985717225	-1.64320377249145	12.9241488438516	0.000382848793356898	0.0171306357768845	LINC00488
ENSG00000273274	-0.0133691657055146	-0.753593201164302	12.9184701562991	0.000384718869125007	0.0171547809751639	ZBTB8B
ENSG00000264490	-0.0101687286269422	-1.69092703095405	12.9149657305024	0.000384868673185142	0.0171547809751639
ENSG00000244532	-0.0120170070379366	-1.738364316981	17.015795062213	0.000390246928289897	0.0173611195852269	RN7SL380P
ENSG00000280118	-0.0131868954272331	-1.36247101621928	12.8705816788129	0.000393467270639157	0.0174168918713273
ENSG00000134757	-0.0107347442653312	-1.27523625725055	12.8690083366979	0.000393783631333389	0.0174168918713273	DSG3
ENSG00000232079	-0.0130836212639883	-1.52929636392105	12.8655397154903	0.000394481999090819	0.0174168918713273	LINC01697
ENSG00000109943	0.00271481673151411	2.90468480436707	12.8636821185932	0.000394856522249154	0.0174168918713273	CRTAM
ENSG00000107736	-0.00171158546666125	5.82092338808196	12.8598966395003	0.000395620857253205	0.0174168918713273	CDH23
ENSG00000279085	-0.0129942743423256	-1.03943302539738	12.859845694713	0.000396009233591746	0.0174168918713273
ENSG00000171053	-0.0111651862914617	-1.75202430228154	15.9310011872199	0.000399227790180151	0.0175251926530218	PATE1
ENSG00000124253	-0.0114480735544488	-1.62568710099465	12.816809602417	0.000404427270470821	0.0177198776464512	PCK1
ENSG00000249816	-0.0108677118758295	-1.65328005329354	12.8119315861222	0.000405436735380601	0.0177305899106633	LINC00964
ENSG00000143006	-0.00797394544233196	-1.77757322146355	13.4638614033076	0.000406464479064916	0.0177420596907093	DMRTB1
ENSG00000227455	-0.0130643533603053	-1.53191264507628	12.8027573865433	0.000407342196396182	0.0177469500527645
ENSG00000170324	-0.0115736721191384	-1.63424293130834	12.778582298666	0.000412406982432723	0.0179339006356954	FRMPD2
ENSG00000135917	-0.0126018308157256	-1.48929719567183	12.7621620973411	0.000415883513128547	0.0180512136091638	SLC19A3
ENSG00000167680	0.00615134870813155	1.95244532857458	12.7613669693145	0.000416916030339931	0.0180622051424653	SEMA6B
ENSG00000260550	-0.0088308066884716	-1.71843848053021	12.7491571059427	0.000418892432422296	0.0181139716393358
ENSG00000144644	-0.0116705350775412	-1.60054235958248	12.7421333832441	0.000420164370284975	0.018135139244814	GADL1
ENSG00000274492	-0.0101401837160543	-1.68802389019537	12.837265849905	0.000421423224086949	0.018155664475627
ENSG00000168505	-0.00847009065157442	-1.75252162708953	12.7270982048204	0.000423643585150125	0.0182034292180647	GBX2
ENSG00000177238	-0.00908952176278994	-0.419184878038625	12.725131289125	0.000424102673990634	0.0182034292180647	TRIM72
ENSG00000205899	-0.00664636726205129	-1.81771656001107	19.683085955026	0.000426452810905154	0.0182448483458998	BHLHA9
ENSG00000205054	-0.0121687068409064	-1.58684893453239	12.7091369467657	0.000427314725990374	0.0182448483458998	LINC01121
ENSG00000198739	-0.00902540847610689	-1.78876559938474	18.1233255032243	0.000427600832931901	0.0182448483458998	LRRTM3
ENSG00000157219	-0.00837748453347645	-1.75174639478957	12.7031132274115	0.000428871723028018	0.0182448483458998	HTR5A
ENSG00000261411	-0.0118577878774947	-1.58972000769089	12.7014258530956	0.000429003466585356	0.0182448483458998
ENSG00000104237	-0.0124692164310045	-1.50239741312888	12.6779932583552	0.000434176950489387	0.0184310501070385	RP1
ENSG00000277550	-0.011320563317714	-1.55455668068827	13.6793177968351	0.000438287048247815	0.0185715122564677
ENSG00000279217	-0.013349068874744	-0.0716911953561245	12.6586901778363	0.000440084608095435	0.0186136515445912
ENSG00000196935	-0.00675136645233567	0.813365680299337	12.6473785377905	0.000441594392990916	0.0186434878702066	SRGAP1
ENSG00000280344	-0.00977592976958879	-1.69787058702597	12.6420323301172	0.000442483793027016	0.0186470715541458
ENSG00000261051	-0.0115515450325309	-1.65589746915518	12.6342844116164	0.00044399702472718	0.01867688391856
ENSG00000281344	-0.0112698091967214	2.74569190626647	12.638220154646	0.000445170707644603	0.0186923309090337	HELLPAR
ENSG00000169515	-0.0122661402859413	-1.44426023832892	12.6103278225952	0.000449474761629973	0.0188277908600825	CCDC8
ENSG00000205108	-0.00935752346246326	-1.68670362119381	12.609024973824	0.00045002140549166	0.0188277908600825	FAM205A
ENSG00000185823	-0.0116330512625649	-1.58933220892429	12.6037325737136	0.000450994797733139	0.0188345178772229	NPAP1
ENSG00000077157	-0.00279463436401562	6.19099920144066	12.5950694880743	0.000453035150160649	0.0188581006881905	PPP1R12B
ENSG00000275512	-0.0107253081292884	-1.72704942283437	18.4075393340171	0.000453186732389426	0.0188581006881905
ENSG00000231298	-0.0116985208165337	-1.62339295303847	12.5692244471935	0.000459033592915889	0.0190671695638073	MANCR
ENSG00000118526	-0.010021046982017	-1.7093821904789	12.5658701103568	0.000460073453999055	0.0190761762375494	TCF21
ENSG00000171564	-0.0102608656649675	-1.81982178429268	34.0495722806429	0.000461621914907249	0.0190871189163964	FGB
ENSG00000101670	-0.0129578979903623	-1.04047622098012	12.5585528697035	0.000461984369319974	0.0190871189163964	LIPG
ENSG00000280302	-0.0134002746247204	-1.37647344402663	12.5418848143055	0.000465505692618022	0.0191983824617447
ENSG00000143032	-0.0104323522382591	-1.6673754660619	12.5241060886216	0.000469764107476659	0.0193277622851978	BARHL2
ENSG00000230709	-0.0107860521497467	-1.53838746401108	12.5172684057311	0.000471412407588166	0.0193277622851978
ENSG00000274895	-0.0111877301296665	-1.71430649848087	13.0653898981564	0.000472134319445177	0.0193277622851978
ENSG00000182170	-0.00803709484901027	-1.75680550949087	12.5644364091069	0.000472622056684258	0.0193277622851978	MRGPRG
ENSG00000258819	-0.00376677172689238	2.12068200162141	12.5114806482532	0.000472812201902975	0.0193277622851978	LINC02289
ENSG00000131669	-0.00253710894830175	8.49980534539073	12.5035895438191	0.000474727505380032	0.0193655040430266	NINJ1
ENSG00000012232	-0.00202341521815252	6.55346093442349	12.5007998393371	0.000475406497561574	0.0193655040430266	EXTL3
ENSG00000115252	-0.0110876609632296	-1.63250741622515	12.4885139820899	0.000478408538046527	0.0194536019207761	PDE1A
ENSG00000100320	-0.00490747653745747	0.0293034580963973	12.4731689247665	0.000482185156280147	0.019572832841088	RBFOX2
ENSG00000249359	-0.0134987361425871	-1.4804416163923	12.4386959011513	0.000490780248916469	0.0198868961702551
ENSG00000162621	-0.0082901340930489	-1.76149897728615	12.4322893736422	0.000492657996766648	0.0199281449372729	LRRC53
ENSG00000110046	-0.00242249156427869	7.12299812185449	12.4257328409744	0.000494052430665548	0.0199497338640524	ATG2A
ENSG00000160179	-0.00305146666113013	5.19437005903493	12.4166775874588	0.000496635744781461	0.020019170943556	ABCG1
ENSG00000251536	-0.0111826395144532	-1.554639984919	12.4103511415183	0.000497963902161593	0.0200256643803464
ENSG00000179270	-0.0112375024154047	-1.47268089846295	12.408155412374	0.000498524822998527	0.0200256643803464	PCARE
ENSG00000179403	-0.00983930176737858	-1.45324559014081	12.3905417733574	0.000503047693827347	0.0201496546256097	VWA1
ENSG00000259776	-0.0129514501729254	-1.42780670059983	12.3893696068315	0.000503350160852015	0.0201496546256097
ENSG00000226741	-0.0108269259525234	-1.63103092950375	12.3803460574583	0.000505684801279257	0.0202082109035356	LINC02554
ENSG00000281732	-0.00903699417898724	-1.71338411102599	12.3767889674128	0.000506876905310501	0.0202209860779463
ENSG00000260163	-0.012635370659962	-1.44255084437403	12.3712063810674	0.000508060702873143	0.0202333865484428
ENSG00000169213	-0.0117923168850881	-0.932227801598151	12.3610338157486	0.000511056491811866	0.0203177827911071	RAB3B
ENSG00000131482	-0.0124430763185803	-1.45139487882946	12.3475682242908	0.000514258289384459	0.020410066149577	G6PC1
ENSG00000279401	-0.00832610564866619	-1.789789341845	16.9982179454216	0.000516730271344596	0.020416945735462
ENSG00000187372	-0.0123218925527434	-1.46429476401124	12.337522951212	0.000516915221733225	0.020416945735462	PCDHB13
ENSG00000276399	-0.0102610553341344	-1.66419377145749	12.3369233362312	0.000517074257775314	0.020416945735462
ENSG00000239961	-0.00337064709865379	3.17759374401694	12.3303856550583	0.000518811478094224	0.0204507014273264	LILRA4
ENSG00000168875	-0.00859371289420789	-1.77851803530799	14.9106901916959	0.00052206998231079	0.0205442072156188	SOX14
ENSG00000086730	-0.00180089494376833	8.02407275649994	12.287662511553	0.000530311001447004	0.0208331328670147	LAT2
ENSG00000271167	-0.0107491532519295	-1.74992128428714	15.4328393583146	0.000533365187933022	0.0209138754522802	LINC01109
ENSG00000250456	-0.0085700869056772	-1.80014361755007	19.0931391214349	0.000534811942833355	0.0209138754522802	LINC02260
ENSG00000229558	-0.00928009266441587	-1.80154513283706	21.8984933369819	0.000536124751446603	0.0209138754522802	SACS-AS1
ENSG00000118961	0.00217571014118309	2.97852858025922	12.2645179281481	0.000536648503429652	0.0209138754522802	LDAH
ENSG00000222000	-0.010523228920554	-1.75973736539447	17.3031013945401	0.000536877896889582	0.0209138754522802
ENSG00000132965	-0.0027989768072817	8.30162904223823	12.2393281365284	0.000543633536356468	0.0211415068887084	ALOX5AP
ENSG00000260476	-0.0104221685217858	-1.77072802759101	18.2832921508294	0.000547364381549694	0.0212509407630801
ENSG00000157782	-0.0106913546600924	-0.740167737988898	12.2138227470766	0.000551035627684938	0.0213290449817588	CABP1
ENSG00000205622	-0.0121300672179655	-1.50164873570587	12.21235141165	0.000551216582279468	0.0213290449817588
ENSG00000145242	-0.011501801108959	-1.64659744900158	12.2090645650959	0.000552147818000843	0.0213294702093726	EPHA5
ENSG00000185847	-0.00966448799862017	-1.79847344571668	21.2662756643169	0.000553976013297677	0.0213644859171606	LINC01405
ENSG00000259753	-0.0130231532950675	-1.5278342302151	12.1881770025814	0.000558103202234254	0.0214879003677501
ENSG00000261390	-0.0111190484523753	-1.37784806855505	12.1757326816227	0.000561682269370056	0.0215898368813585	MAFTRR
ENSG00000104067	-0.0123613875083056	-1.22720952950178	12.1661912741642	0.000564511300846534	0.0216626538593062	TJP1
ENSG00000260515	-0.00708866430742342	-1.77026969829136	12.1553778989631	0.000567878230154072	0.0217558373859687
ENSG00000164176	-0.0112965730287318	-1.59281414316699	12.1386485398814	0.000572486851252689	0.0218752370412182	EDIL3
ENSG00000108602	-0.00941505765285506	-1.64081492299412	12.1373043552593	0.000572882426612282	0.0218752370412182	ALDH3A1
ENSG00000260505	-0.0140924818157091	-1.03842874903263	12.1285840778952	0.000576136538959072	0.0219560232175189
ENSG00000205403	-0.0108641768349706	-1.70060060128756	14.1481096444902	0.000577566256616575	0.0219560232175189	CFI
ENSG00000242641	-0.012503554785499	-1.6769690841463	14.308464154806	0.000577839941439578	0.0219560232175189	LINC00971
ENSG00000260564	-0.00950564924597908	-1.78597062151929	17.7174934947682	0.000579814982112326	0.021974057803652
ENSG00000239921	-0.00871619122706264	-1.72776049020047	12.1135642769075	0.000580210690130082	0.021974057803652	LINC01471
ENSG00000213903	-0.00188643092884539	7.03617016516711	12.0879938417315	0.000587587498064047	0.0222171338175016	LTB4R
ENSG00000260322	-0.00848677357503571	-1.77761760685918	14.3909527739905	0.000589879075050151	0.022241261827527
ENSG00000185274	-0.0114387185967317	-1.53743054543896	12.0762010435408	0.000591160760840917	0.022241261827527	GALNT17
ENSG00000101892	-0.0128083479017914	-1.55184110049731	12.0737706315618	0.000591899925499809	0.022241261827527	ATP1B4
ENSG00000163114	-0.00815773421709364	-1.81174006429162	21.1844919787116	0.000592063963568217	0.022241261827527	PDHA2
ENSG00000060709	-0.01105013458228	-0.76871186054413	12.0655110565994	0.000594825218469	0.022308833193648	RIMBP2
ENSG00000100234	-0.0083916189512793	-0.799302606229241	12.055533705394	0.000597476401792662	0.0223480748298079	TIMP3
ENSG00000152402	-0.0116095187498503	-1.51129684752037	12.0542466673984	0.000597871962978576	0.0223480748298079	GUCY1A2
ENSG00000186684	-0.0132556211742101	-1.36303894362016	12.0513470719231	0.000598764106881987	0.0223480748298079	CYP27C1
ENSG00000163792	-0.0134650258635805	-1.12095300084422	12.0455400573683	0.000601044410140873	0.0223971179071465	TCF23
ENSG00000115155	0.00819638303911601	1.4161415295795	12.0363068719426	0.000605301789715313	0.0225029338753196	OTOF
ENSG00000182263	-0.0115449392402146	-0.888478684527843	12.0299978855197	0.000605825814919296	0.0225029338753196	FIGN
ENSG00000173598	0.0023382808177995	5.92811796387109	12.0036989475149	0.000613619781857192	0.0227524717787214	NUDT4
ENSG00000183242	-0.01229295049709	-1.11999682763983	12.0020173519725	0.000614507176351695	0.0227524717787214	WT1-AS
ENSG00000266925	-0.00731555468263204	-1.80006987102646	15.772254743681	0.000616343224609565	0.0227840562360455
ENSG00000166923	-0.0123927283105704	-0.564892821298807	11.96843897986	0.000626031396320845	0.0231053434775869	GREM1
ENSG00000105251	-0.0052575297785507	0.222752512051248	11.9580996517915	0.000628187516166925	0.0231480608103609	SHD
ENSG00000260230	-0.0128236189991562	-1.25412483552678	11.9402237892018	0.000634163125698794	0.0233311633768994	FRRS1L
ENSG00000143107	-0.00887422773913921	-1.57328881026693	11.9265156537794	0.000638483393363342	0.0234528812858566	FNDC7
ENSG00000226792	-0.00928680977462812	-1.77288115704227	18.0186885865532	0.000641155542575017	0.0235137708319679	C13orf42
ENSG00000147255	-0.0125844966671435	-1.52624631510649	11.9062240752833	0.000645188472822195	0.0236242945072241	IGSF1
ENSG00000183206	-0.0118482350723781	-1.56028030210566	11.8988577379325	0.000647640252134063	0.0236766652428443	POTEC
ENSG00000279910	-0.0109922049591217	-1.62644757466484	11.8811794482274	0.000653562930651474	0.0238555615852596
ENSG00000251664	-0.00953668792303937	-1.73548283502357	12.5407019772628	0.000654731249192794	0.0238606303361487	PCDHA12
ENSG00000255980	-0.00784248180006471	-1.76230341777255	11.8541052059339	0.000663065629350319	0.0240744144166521
ENSG00000137948	-0.00907877833340033	-1.80027489486217	21.6919402238023	0.000663421213890345	0.0240744144166521	BRDT
ENSG00000223572	-0.00795807942687192	-1.7300228465249	11.8522091120699	0.000663713470197631	0.0240744144166521	CKMT1A
ENSG00000155886	-0.01166749045916	-1.14019848483154	11.8254908657771	0.000672635898470501	0.0243518913383778	SLC24A2
ENSG00000267504	-0.0123131089348743	-1.51639358202659	11.8229470180691	0.000673464593489524	0.0243518913383778
ENSG00000100106	-0.00169954646330899	7.19874120024848	11.8022200469124	0.000680696059851801	0.0245391627886828	TRIOBP
ENSG00000174145	-0.0106029618504087	-1.5779546388061	11.7993681413848	0.000681697225956671	0.0245391627886828	NWD2
ENSG00000120457	-0.0119373678540733	-1.16667060738435	11.798176533392	0.000682344708554962	0.0245391627886828	KCNJ5
ENSG00000143340	-0.00791763354851093	-1.73216764139908	11.7969520099842	0.000682878591711986	0.0245391627886828	FAM163A
ENSG00000196188	0.0055266604036412	1.13167523963649	11.7936188430946	0.000684494533424403	0.0245545953384451	CTSE
ENSG00000166025	-0.00384831091495989	0.765971686206401	11.786691727222	0.000686165451131353	0.0245545953384451	AMOTL1
ENSG00000164794	-0.0119855342609565	-1.56518473692426	11.7857849120109	0.000686486227427406	0.0245545953384451	KCNV1
ENSG00000136928	-0.0134128171523678	-1.22465996045096	11.7665560018166	0.000693696451654171	0.0247742624906631	GABBR2
ENSG00000152592	-0.0113441707045915	-1.63610682995831	11.7613844979857	0.000695175105363653	0.0247888747571058	DMP1
ENSG00000184489	-0.00247520848700571	6.30014799961567	11.7528873787933	0.000698227072945945	0.0248594579059003	PTP4A3
ENSG00000124780	-0.00748657066165871	-0.157914973089223	11.7474613556254	0.000700226636248515	0.0248924125382946	KCNK17
ENSG00000236301	-0.0077660637515617	-1.7640728541424	11.9914128014711	0.000705242459000788	0.025032327281348	MRGPRG-AS1
ENSG00000273558	-0.014113964455395	-1.09476393959851	11.7227986951702	0.000709892413804885	0.0251588476562227
ENSG00000257219	-0.00745444614773459	-1.80927371697113	17.5047741484948	0.000713484550329349	0.0252445103626406	LNCOG
ENSG00000136546	-0.0116249645212365	-1.33817773105201	11.7041184746699	0.000716009143033934	0.0252445103626406	SCN7A
ENSG00000228382	-0.00392066212637751	1.12917477855118	11.7034737436394	0.000716247283289462	0.0252445103626406	ITPKB-IT1
ENSG00000181092	-0.011042370109331	-1.64029130940112	11.7023402740784	0.000716666141108702	0.0252445103626406	ADIPOQ
ENSG00000151917	-0.00961424742171055	-1.25037308497063	11.6830250122036	0.000723842237836151	0.0254585969477486	BEND6
ENSG00000261578	-0.0102845289212001	-1.62826610602775	11.6789902752755	0.000725350444531254	0.025466101851331
ENSG00000153292	-0.0122766916952352	-1.08376928296753	11.6750844220477	0.000727326712298062	0.025466101851331	ADGRF1
ENSG00000197479	-0.0127402330700911	-1.24328227081591	11.6741469176266	0.000727351774336918	0.025466101851331	PCDHB11
ENSG00000235726	-0.0130220744381829	-1.69693178437006	17.5281923295749	0.000730793409204613	0.0255337584471762
ENSG00000259666	-0.00760499438623675	-1.7964766008825	16.3109934511833	0.000732101082177339	0.0255337584471762	LINGO1-AS1
ENSG00000260254	-0.0124084873455984	-1.35116237820128	11.655656265868	0.000734135724992162	0.0255337584471762
ENSG00000261826	-0.00956426783580683	-1.78977139069983	18.9539193755184	0.000734660970790889	0.0255337584471762
ENSG00000241570	-0.0114364775154002	-1.66881854237125	13.3868019732778	0.000734947118504772	0.0255337584471762	PAQR9-AS1
ENSG00000105697	-0.0116013685139893	-1.12017251793688	11.646638092316	0.000737775550208192	0.0255337584471762	HAMP
ENSG00000234864	-0.0101652082407293	-1.67644396096428	11.6425069311148	0.000739134057384571	0.0255337584471762	LINC02632
ENSG00000258881	-0.0104612215626191	-0.859788016251818	11.6429040963528	0.000739148901493581	0.0255337584471762
ENSG00000225362	-0.00744306414113428	-1.76364775346941	11.6403989791346	0.000740289887598566	0.0255337584471762	CT62
ENSG00000168621	-0.0123542754462311	-1.37189033878421	11.6394512556546	0.000740300529661853	0.0255337584471762	GDNF
ENSG00000070729	-0.0122864671367641	-1.27371144701274	11.631171886924	0.000743470509637212	0.0256049917865844	CNGB1
ENSG00000279579	-0.0100006163657833	-1.66549124333076	11.6035888237988	0.000754131384796435	0.0259229849578569	LINC01666
ENSG00000278863	-0.0102473742847952	-1.70614805492573	14.9507049575026	0.000754940669883226	0.0259229849578569
ENSG00000264727	-0.0119849940870804	-1.57681522501725	11.5761649919942	0.000764884876927807	0.0262255941973857
ENSG00000188984	-0.00882184154747654	-1.72081633730697	11.5408184853376	0.000779339634727175	0.0266331742445386	AADACL3
ENSG00000061455	-0.0102629567946812	-1.54446536159779	11.538990469442	0.000779711313421629	0.0266331742445386	PRDM6
ENSG00000187672	-0.0115734604246675	-1.36820914184394	11.5377293065665	0.000780219402538688	0.0266331742445386	ERC2
ENSG00000279190	-0.0131118092743362	-1.3804137951971	11.52248433435	0.000786387903657941	0.0268042629867408
ENSG00000213231	0.00658094596332427	0.436710586455382	11.520857265494	0.000787762580841881	0.0268116903065391	TCL1B
ENSG00000133477	-0.00580103204410639	0.425743019382873	11.516361464535	0.000788955593383657	0.0268129219112117	FAM83F
ENSG00000140481	-0.0102995371190283	-1.66203982087424	11.5089860899442	0.00079189103179981	0.0268616535911763	CCDC33
ENSG00000183454	-0.0128174965298744	-0.501261670952078	11.5115215825716	0.000792707354230933	0.0268616535911763	GRIN2A
ENSG00000282419	-0.00864828258666538	-1.69336177367646	11.5046372167777	0.000794041320312403	0.0268675762367896	TEX13D
ENSG00000224982	-0.0126206462000575	-1.21657904789861	11.4941574602893	0.000798180609717772	0.0269682655569075	TMEM233
ENSG00000180525	-0.0125551338016798	-1.0691619592978	11.4840523220556	0.000802856414497472	0.0270867627004693	DIP2C-AS1
ENSG00000021852	0.00874522874006889	-1.79416002293135	22.5531997051482	0.000806728856532387	0.0271425879280517	C8B
ENSG00000217455	-0.0117753724087205	-1.6631813261256	12.6566805890304	0.000806853183295695	0.0271425879280517
ENSG00000279043	-0.0122904047343274	-1.4804401940604	11.4616069711259	0.000811519097692531	0.027259984994663
ENSG00000198491	-0.00795774536447332	-1.74914399910694	11.458813882035	0.000813066626192814	0.0272639218142203
ENSG00000166450	-0.0114591254290381	-1.10019350347639	11.4562644367913	0.0008139888642437	0.0272639218142203	PRTG
ENSG00000260460	-0.00943723344200436	-1.72461251505931	12.55257991095	0.00081931909348718	0.0272976647919545
ENSG00000280341	-0.0122938273808962	-1.20544653513498	11.4436177418255	0.000819406184201705	0.0272976647919545
ENSG00000264404	-0.010484446187356	-1.75333030395353	17.1199812293251	0.000820374437871553	0.0272976647919545	LINC02675
ENSG00000179577	-0.012415731282483	-1.40698110916534	11.4398392390218	0.000820702186263392	0.0272976647919545
ENSG00000114923	-0.00353447070220199	1.08874900983057	11.4394084314267	0.000820884992665126	0.0272976647919545	SLC4A3
ENSG00000222033	-0.00799375293220866	-1.74463626445074	11.4317077773239	0.000824538396930309	0.0273798724413334	LINC01124
ENSG00000111110	-0.00322597766018361	1.86241011297355	11.4259372741134	0.000826622212778649	0.0274097992099907	PPM1H
ENSG00000171864	-0.0116320454031428	-1.43453378963189	11.4220000665582	0.00082830671774814	0.027426418719952	PRND
ENSG00000172238	-0.00943326733846337	-1.74480792207055	12.1035030173251	0.000834409995398814	0.0275890939705474	ATOH1
ENSG00000197165	-0.00457219365395705	1.34658868354694	11.4016948887254	0.000837049745591927	0.0276369501471933	SULT1A2
ENSG00000169618	-0.0097311228008953	-1.5610731047468	11.3927204513193	0.000840943831161717	0.0276978702139261	PROKR1
ENSG00000244578	-0.0095491517388577	-1.67814740669322	11.3919365049637	0.00084128486627854	0.0276978702139261	LINC01391
ENSG00000166569	-0.0104561811166679	-1.6042862097039	11.3816416241147	0.000845776459894113	0.027806250762306	CPLX4
ENSG00000083067	-0.0122562305483088	-0.997218681090344	11.3784180530129	0.00084792176823945	0.0278071355332495	TRPM3
ENSG00000163637	-0.00809960201645614	-0.438706607682322	11.3748776022234	0.000848837061298992	0.0278071355332495	PRICKLE2
ENSG00000260779	-0.00815983609955226	-1.78815368185418	14.9283288166921	0.000849402535056547	0.0278071355332495
ENSG00000241345	-0.0113135546660624	-1.71712532574491	14.6420741047502	0.000852302529311329	0.0278599731642222
ENSG00000280078	-0.0108975086197571	-1.60049973454702	11.3642483879156	0.000853420525782974	0.0278599731642222
ENSG00000256124	-0.0116317877316065	-1.49971327335033	11.3607846676291	0.000854951151338349	0.0278706860558653	LINC01152
ENSG00000151322	-0.0120291291348361	-1.29407118262143	11.3350936028188	0.000866391622528928	0.0281904295110738	NPAS3
ENSG00000227110	-0.00937383581215174	-1.65452347155278	11.33330918288	0.000867192002821453	0.0281904295110738	LMCD1-AS1
ENSG00000173213	0.00869895864754021	-0.715878161729757	11.3125882556121	0.000876691219485997	0.0283958705740156	TUBB8B
ENSG00000149571	-0.00509430723439404	-0.081822624043683	11.3112320072042	0.000877156913892243	0.0283958705740156	KIRREL3
ENSG00000069011	-0.0114795709249822	-0.965335310651238	11.312415053435	0.000877187131374372	0.0283958705740156	PITX1
ENSG00000254585	-0.00877006573527596	-1.70047119538752	11.2975634926604	0.000883782169103236	0.0285540149818909	MAGEL2
ENSG00000137962	-0.00637236300143705	-0.269021036411682	11.2942005274384	0.000884923914789067	0.0285540149818909	ARHGAP29
ENSG00000198300	-0.0110579168570351	-0.914410176263002	11.2828762132716	0.000890518339578149	0.0285540149818909	PEG3
ENSG00000095981	-0.00721643329928514	-1.81927866136126	19.6482780951392	0.000891044807764391	0.0285540149818909	KCNK16
ENSG00000275431	-0.0095216447736319	-1.31484861791142	11.278664530326	0.00089206994166134	0.0285540149818909
ENSG00000065371	-0.00878087458459657	-1.73585090477671	11.2788540328254	0.000892382513293847	0.0285540149818909	ROPN1
ENSG00000253688	-0.00940478645290655	-1.82115883113455	30.7683370775761	0.000892597364611498	0.0285540149818909
ENSG00000113578	-0.00960118214374864	-1.69205544206771	11.2764887743259	0.000893075391663292	0.0285540149818909	FGF1
ENSG00000103175	-0.0104409158264721	-0.740997818100365	11.277904469223	0.000893159930186855	0.0285540149818909	WFDC1
ENSG00000180539	-0.00218592360481659	5.5772800746778	11.2734837514334	0.000894465954902332	0.0285563800313034	LINC02908
ENSG00000134115	-0.0118408074883625	-1.63144154204571	11.6854221140764	0.000895856967811147	0.0285614481429529	CNTN6
ENSG00000269959	-0.00986246515830313	-1.15589131481091	11.2664236221729	0.000897741678552354	0.0285822206394045	SPACA6-AS1
ENSG00000196872	-0.00296537673664582	2.28416605231034	11.2604392734084	0.000900527823998155	0.0285931492840156	CRACDL
ENSG00000264635	-0.0106009601506869	-1.54670058013132	11.2580684522371	0.000901634043879618	0.0285931492840156
ENSG00000275591	-0.0102589782524208	-1.61081177866947	11.2577433645013	0.000901785836854579	0.0285931492840156	XKR5
ENSG00000022355	-0.0113801722841821	-1.69730061638284	13.0061977574219	0.000917024608859427	0.0290366070821636	GABRA1
ENSG00000203620	-0.0109914727832048	-1.6785727569775	13.4984937952328	0.000923340375976391	0.0291967029118428
ENSG00000025434	-0.00222181709283893	2.90799074295579	11.2088277398568	0.000924924891738745	0.0291971427490414	NR1H3
ENSG00000163810	-0.00963963493817216	-1.43562096877715	11.2068487050228	0.00092587366988288	0.0291971427490414	TGM4
ENSG00000187398	-0.0101007754070063	-1.63605933217939	11.1865049918362	0.000935684350830843	0.0294664291896159	LUZP2
ENSG00000101638	-0.0107649363858337	-0.70694227826113	11.1713272733934	0.000943978921454217	0.0296489599932214	ST8SIA5
ENSG00000250208	-0.0120196892752668	-1.06838515823758	11.1680955341217	0.000945462938809246	0.0296489599932214	FZD10-AS1
ENSG00000139531	-0.00161386300756663	3.52090858782903	11.1650969793367	0.000946122565336324	0.0296489599932214	SUOX
ENSG00000267009	-0.00480976516556667	-0.0416592581079166	11.1639912774824	0.000946664895671021	0.0296489599932214
ENSG00000105520	-0.00229904900714571	7.65473125729991	11.1615235782257	0.000947876406720901	0.0296489599932214	PLPPR2
ENSG00000262370	-0.00269029740375521	4.25330163104988	11.1548135811057	0.000951178648365659	0.0296787922090322
ENSG00000197790	-0.0102246379901315	-1.82192132852804	30.4556071172286	0.000951391086863013	0.0296787922090322	OR52M1
ENSG00000279273	-0.0085899328623255	-1.71314579623977	11.1518178353025	0.000953075409141477	0.0296913734315607
ENSG00000155495	-0.00875797479663754	-1.76749917925332	13.4899639741074	0.000957610995618137	0.0297926277267613	MAGEC1
ENSG00000013293	-0.0120229713222206	-1.40404235378193	11.1262187603518	0.000965383018615682	0.0299941656909843	SLC7A14
ENSG00000215403	-0.0123436238388177	-1.7658956369654	20.0502864358301	0.000969104203854205	0.0300694742127614
ENSG00000242715	-0.0124510695789304	-1.08726081530573	11.1045588805093	0.000976915788353065	0.0302441252087078	CCDC169
ENSG00000179219	-0.0119068364988008	-1.57480108274155	11.1024727643569	0.000977342729369323	0.0302441252087078	LINC00311
ENSG00000112333	-0.00991115184932085	-1.60884655681422	11.0979963484111	0.000979614122079231	0.0302695031551906	NR2E1
ENSG00000279462	-0.00978940346089885	-1.70699959793454	11.5996542552368	0.000980774737662791	0.0302695031551906
ENSG00000259370	-0.0122134776170509	-1.06391560843486	11.0532775942056	0.00100324344515422	0.0309217773560965
ENSG00000148175	0.00191436380293586	6.38935106478679	11.0278785185046	0.00101590240261606	0.0312703663849072	STOM
ENSG00000100095	-0.00360693094185676	0.922668650595378	11.0173261980123	0.0010214808388463	0.0314003751761003	SEZ6L
ENSG00000259921	-0.0117292262598663	-1.40971375384125	11.0109158631827	0.00102488484753818	0.031463286087735
ENSG00000139364	-0.0106951022363221	-0.966543501850239	11.0040308034892	0.00102880961524093	0.0315419963783786	TMEM132B
ENSG00000279020	-0.0116682524452012	-1.24115368791501	10.986987234484	0.00103769372788617	0.0317723450791883	C18orf15
ENSG00000273492	-0.0127192320054815	-1.48386373954453	12.2322195053838	0.00104198029244554	0.0318615029265207	APP-DT
ENSG00000146267	-0.0125630994648539	-1.24007562245017	10.9606783788367	0.00105235226939277	0.0321362594202709	FAXC
ENSG00000270672	-0.00990909880440986	-1.79947165840802	23.1929240106015	0.00105415813584576	0.0321490490429381	MTRNR2L6
ENSG00000130177	0.00159444420936397	5.29949615325347	10.9335726767644	0.00106687744916526	0.0324941991021715	CDC16
ENSG00000279987	-0.00914472408473302	-1.67201283567797	10.9235474497766	0.00107244730820184	0.0325814094983813
ENSG00000261734	-0.010974638376507	-1.43535838258165	10.9233591202083	0.00107255222397381	0.0325814094983813
ENSG00000181626	-0.0124237176632079	-1.53086355354588	10.9197027119489	0.00107459123004625	0.0326006224214817	ANKRD62
ENSG00000073737	-0.00299370813067574	4.45264441040605	10.9163289861573	0.00107701113593825	0.0326237554442892	DHRS9
ENSG00000279467	-0.00852509114692486	-0.164680093329174	10.9132768203931	0.0010791129241675	0.0326237554442892
ENSG00000172320	-0.010112183099746	-1.81022959223028	27.1114546833895	0.00107957634074423	0.0326237554442892	OR5A1
ENSG00000141622	-0.00334959572790576	2.24903094592986	10.9070446858053	0.00108168054238475	0.0326447807440022	RNF165
ENSG00000254162	-0.00902871965460431	-1.19352539831456	10.9037027877325	0.00108356015401706	0.0326589821193854
ENSG00000284309	-0.00993451272804839	-1.80872928669765	25.394749406447	0.0010870164822193	0.0327206078245181
ENSG00000232057	-0.00843602655850295	-1.72135753424673	10.8926769632456	0.00109024417622647	0.0327670665535621
ENSG00000175311	-0.0116002800563704	-1.32133399825289	10.8841370475711	0.00109463159948244	0.0327670665535621	ANKS4B
ENSG00000144868	-0.00709747245799444	-0.845077260691185	10.8840190450672	0.0010946987204876	0.0327670665535621	TMEM108
ENSG00000279997	-0.0112979439077693	-1.61430178595968	10.8818117399345	0.00109595503033104	0.0327670665535621
ENSG00000043355	-0.0121447045019794	-1.44455951150277	10.8773702954778	0.00109848737339484	0.0327670665535621	ZIC2
ENSG00000228005	-0.0107871808635367	-1.72057672594854	15.6811689700409	0.00109893701053452	0.0327670665535621
ENSG00000157168	0.00499243958365885	2.7309749437519	10.8789997032074	0.00109942045252069	0.0327670665535621	NRG1
ENSG00000259218	-0.0103839559260442	-1.74380762059297	13.5653366516552	0.00109986960819188	0.0327670665535621	LINC00928
ENSG00000241369	-0.0135914330128827	-1.49362466722673	10.86898328635	0.00110328558673685	0.0328069594686721	LINC01192
ENSG00000185070	-0.0127547220487882	0.323460495070548	10.8732381489496	0.00110439858265653	0.0328069594686721	FLRT2
ENSG00000227906	-0.00916744886469848	-1.7177793859995	10.8644749343434	0.00110633729630529	0.0328069594686721	SNAP25-AS1
ENSG00000226053	-0.0114217157677541	-1.70599594737095	13.6666358143348	0.00110822991423911	0.0328069594686721	LINC01776
ENSG00000151892	-0.0122949178624878	-1.30296851766105	10.8603669061778	0.00110833851869798	0.0328069594686721	GFRA1
ENSG00000113327	-0.0125881913236236	-0.783242062481781	10.8606108347071	0.00110970127808435	0.0328069594686721	GABRG2
ENSG00000260342	0.0119230879313422	-0.832455801797551	10.8449697201956	0.00111816924574964	0.0330151933477519
ENSG00000156475	0.00255552922285451	2.9461029687953	10.8395289409403	0.00112030615970096	0.0330362037780521	PPP2R2B
ENSG00000224504	-0.00990893886265394	-1.73869253297766	13.0837906891856	0.00113225537764728	0.0333461437650682
ENSG00000224698	-0.00898862535424697	-1.44039608018985	10.8054061759883	0.00114035910064564	0.0335421868461479
ENSG00000145864	-0.0119316426380124	-1.18557795018888	10.8022302384228	0.00114249855182631	0.0335625239977571	GABRB2
ENSG00000133083	-0.0117517036813667	-1.44648819629348	10.7946986777127	0.00114672662721118	0.0336276947930426	DCLK1
ENSG00000227392	-0.0121297633524363	-1.70387627828105	14.4119980471072	0.00114761871521687	0.0336276947930426	HPN-AS1
ENSG00000187323	-0.0107942734350117	-1.56996296220138	10.7892356287091	0.0011499893255688	0.0336523103032749	DCC
ENSG00000150275	-0.0121500092360371	-1.35956098027494	10.7869409611943	0.00115136258825166	0.0336523103032749	PCDH15
ENSG00000176244	-0.00978672377973439	-1.65870077032714	12.4328038865883	0.00115487932403145	0.0337125856075578	ACBD7
ENSG00000148156	-0.00945359810900757	-1.58499612784991	10.7731060218164	0.00115967768167358	0.0337995296681122	ACTL7B
ENSG00000164458	-0.00947223014835727	-1.56769038786178	10.7712890534526	0.00116077425212776	0.0337995296681122	TBXT
ENSG00000279771	-0.0112704856841769	-1.5230856177918	10.7680528062828	0.00116272999676628	0.0338139973212657
ENSG00000211959	0.00469780019644815	2.23248521007509	10.7538605284911	0.00117315573312754	0.0340744405794865	IGHV4-39
ENSG00000253117	-0.0113667889332455	-1.82326697914774	37.837979204049	0.00117746281554071	0.0341567373449345	OC90
ENSG00000176547	-0.00828222885298713	-1.81567122526935	22.3326175194446	0.00118030235729196	0.0341963100466413	OR4C3
ENSG00000182329	-0.0111946819831443	-1.45738064867509	10.73632449716	0.00118208284363513	0.0342051387637641	KIAA2012
ENSG00000116147	-0.00804926855104509	-0.45350813464437	10.7304487473967	0.00118576158721024	0.03426880557152	TNR
ENSG00000142511	-0.0093460099403914	-1.67916314584155	10.7234227458223	0.00119004585995924	0.0343497919578273	GPR32
ENSG00000188280	-0.011732066861331	-1.53083970451008	10.7153510881988	0.00119505548131305	0.0344514874948681	FAM230G
ENSG00000275465	-0.00853523272881418	-1.71483843791345	10.7074531551703	0.00120046817654434	0.0345575918238489
ENSG00000254632	-0.00911324636520886	-1.75153519175412	15.3191364969068	0.00120171796574434	0.0345575918238489
ENSG00000260293	-0.00669213040705853	-0.292052515497148	10.6915543625174	0.00120995012597336	0.0347512069638296
ENSG00000261190	-0.00798662707075938	-1.79370739437898	15.2915047076708	0.0012120087245087	0.0347672502681467	LINC02911
ENSG00000189186	-0.00912525431067349	-1.71660240475427	10.6831532593593	0.00121574783309904	0.0348072097463018	DCAF8L2
ENSG00000164588	-0.0104802332941724	-1.59656754194234	10.6813337970601	0.00121640520728727	0.0348072097463018	HCN1
ENSG00000231924	-0.00937783903381953	-1.68291812859085	10.6776413091903	0.00121874591594171	0.0348195588352339	PSG1
ENSG00000092445	-0.00884046855396599	-0.46533266410305	10.6772061491825	0.00121984130529856	0.0348195588352339	TYRO3
ENSG00000129221	-0.011979087211187	-1.13224326546558	10.6735483293486	0.0012220794648563	0.0348405385442058	AIPL1
ENSG00000233517	-0.0104268364598342	-1.64712390226211	10.6569592672346	0.0012319415621725	0.035037598145374
ENSG00000198355	0.00175741902529365	7.20637487195191	10.6564554031833	0.00123226484925269	0.035037598145374	PIM3
ENSG00000148602	-0.00662923890081252	-1.82413677987822	19.2327078327645	0.00123352662380814	0.035037598145374	LRIT1
ENSG00000267872	-0.00998280916945019	-1.6833554249035	10.6502168822247	0.00123627474781127	0.0350383261309447
ENSG00000175745	-0.0114519925849095	-1.46387508893243	10.6480352026795	0.00123768018807285	0.0350383261309447	NR2F1
ENSG00000122548	-0.0106501780124067	-1.18176580246458	10.647403598717	0.00123808737169918	0.0350383261309447	KIAA0087
ENSG00000265933	-0.012202173755612	-1.2653489146259	10.639368157298	0.00124354953689394	0.0351416777642542	LINC00668
ENSG00000281196	-0.00931573082442706	-1.69763674887399	10.6370653903261	0.00124477165607269	0.0351416777642542	LINC00934
ENSG00000172733	-0.0088701701710331	-1.66442481584851	10.6201529275245	0.00125578595335929	0.0353728815027801	PURG
ENSG00000144792	-0.00417201468207218	0.0985017724874319	10.6198050867237	0.00125601352475572	0.0353728815027801	ZNF660
ENSG00000279288	-0.0119482604390824	-1.55683578024006	10.6130719968457	0.00126042686802354	0.0354301841273804
ENSG00000279521	-0.00936352722961395	-1.76324297530627	13.6355560785227	0.00126110544072348	0.0354301841273804
ENSG00000089116	-0.0102523809938645	-1.62247809147973	10.6096088352363	0.00126270301768595	0.0354321193025725	LHX5
ENSG00000282057	-0.0107738018570105	-1.5582651170136	10.5948434188322	0.00127245460948128	0.0356625791276385
ENSG00000185775	-0.00934564825204327	-1.69003173863087	10.5887428572864	0.00127650599506485	0.0356900901699464	SPATA31A6
ENSG00000236627	-0.00974323478573175	-1.78747659633974	18.0739342418191	0.00127651586637698	0.0356900901699464
ENSG00000125384	0.00201080006010993	5.38805473504329	10.5856981956773	0.0012785328691407	0.0357034154710158	PTGER2
ENSG00000101680	-0.012036228318502	-1.32800919923217	10.5773853582817	0.00128408355340846	0.035747139796723	LAMA1
ENSG00000214039	-0.0110503498796984	-1.41890333716142	10.5765542654084	0.00128463984248664	0.035747139796723	LINC02418
ENSG00000171298	-0.00213943309481985	7.37998876732798	10.5764263382552	0.00128472549187463	0.035747139796723	GAA
ENSG00000205517	-0.00414146261272727	1.47438284785917	10.5710189727941	0.00128835113897967	0.0358050392077588	RGL3
ENSG00000116254	-0.00596431698934918	-0.0264842677044414	10.5659256385929	0.00129177576045808	0.035825937829206	CHD5
ENSG00000263590	-0.00733841765743671	0.0769771498080545	10.566822853291	0.00129219449586747	0.035825937829206	LINC02591
ENSG00000105664	-0.0100958615351034	-1.80729022767876	25.9330580455607	0.00129703565909925	0.03591719534839	COMP
ENSG00000137726	-0.00232385132930047	3.48706159706353	10.5440047583708	0.00130662094266842	0.0361394513235903	FXYD6
ENSG00000228697	-0.0118234898025487	-1.52906309706749	10.5269862081176	0.00131826594900331	0.0364180788629306
ENSG00000266554	-0.0109471538509143	-1.74812342792914	16.1984637005637	0.00132190012404112	0.0364750012797916	LINC01443
ENSG00000137561	-0.0104004309531434	-1.79420724646471	20.8537078439545	0.00132603468958691	0.0365455791144415	TTPA
ENSG00000267313	-0.012887920658952	-1.3025122428893	10.5029991467523	0.00133495609463295	0.0367320921539652
ENSG00000167619	-0.0100886522379218	-1.60623270930295	11.0455846138197	0.00133597177003161	0.0367320921539652	TMEM145
ENSG00000229569	-0.00880057490482056	-1.6963549025004	10.4963104990098	0.00134005151915735	0.0367887800548751
ENSG00000255314	-0.00944197237356364	-1.76369755719581	14.9671312263799	0.00134120800527955	0.0367887800548751
ENSG00000249584	-0.0118269838401603	-1.46266045191723	10.4897272777364	0.00134413106501628	0.0368253780436729	LINC02225
ENSG00000259841	-0.00753932910144398	-1.81799760206592	19.6653092677351	0.0013469899616361	0.0368601338025992	LINC01566
ENSG00000137441	0.00322103543576888	6.13252444584423	10.4844533386573	0.00134979502958332	0.0368933363156629	FGFBP2
ENSG00000248148	-0.0120335533695808	-1.7343347278319	16.522207489898	0.0013517659325405	0.0369036876141621
ENSG00000239998	-0.00211067605613078	8.04348097103368	10.4725157492675	0.00135625331347754	0.0369463518851772	LILRA2
ENSG00000260868	-0.00645529084993435	-0.858364741691165	10.4721434431305	0.00135651675961195	0.0369463518851772	LINC01960
ENSG00000267239	-0.00959040341680339	-1.63970353692031	10.4641581402881	0.00136217977871751	0.0370570247083344
ENSG00000112379	-0.0109869015658084	-1.13108685726671	10.4623636929916	0.00136377780982868	0.0370570247083344	ARFGEF3
ENSG00000279840	-0.011287924107368	-1.52867119724429	10.4568638904587	0.00136737376694964	0.0371102723859578
ENSG00000196482	-0.01191847866921	-1.30367256417086	10.4536155857841	0.0013698101181778	0.0371102723859578	ESRRG
ENSG00000262079	-0.00889714154611665	-1.71285618947645	10.4531796399768	0.00137054073528259	0.0371102723859578
ENSG00000279905	-0.0119969528439098	-1.09312721016495	10.4450270313652	0.00137675894696232	0.0372351445422318
ENSG00000276950	-0.0107899039003668	-1.76295606550127	16.457489944109	0.00138954813395806	0.0375372338565035	GSTT4
ENSG00000198354	-0.00729857103701386	-1.76194811497753	10.4747516456826	0.00139599255339897	0.0376674218890353	DCAF12L2
ENSG00000178568	-0.0126353331020051	-1.09735302101724	10.4103358935066	0.00140199451592001	0.0377853824302256	ERBB4
ENSG00000203867	-0.00644354798947642	-0.596505473490061	10.4045743835642	0.00140520306388026	0.0378278706325396	RBM20
ENSG00000151025	-0.00922072974583816	-1.68720244003809	10.396797050422	0.00141092006172545	0.037937709037903	GPR158
ENSG00000178473	-0.00959476209526308	-1.76047738322908	14.1394286972227	0.00143034748530309	0.0384155202947335	UCN3
ENSG00000165125	-0.00591215509075676	-0.48804830428485	10.3641943715124	0.00143514490899641	0.0384588867642525	TRPV6
ENSG00000164270	-0.00985759770473216	-1.64460795039818	10.3632094178707	0.00143588332191328	0.0384588867642525	HTR4
ENSG00000162882	-0.00227753670045785	2.68454505964433	10.3618007989021	0.00143694002665643	0.0384588867642525	HAAO
ENSG00000177627	-0.0105593160637355	-1.7978551997559	22.0176860409164	0.00144065717814782	0.038513900894014	C12orf54
ENSG00000161609	-0.00935603029953189	-1.42632808128687	10.3543913709928	0.00144251142500135	0.0385190435583885	KASH5
ENSG00000140297	-0.0102585017408162	-1.1945028507065	10.3508570974322	0.00144517671426079	0.0385458065398579	GCNT3
ENSG00000212710	-0.011046379319253	-1.46585584447482	10.3477664255946	0.00144751158487601	0.0385637051888002	CTAGE1
ENSG00000109132	-0.0122143105675691	-0.964264565330339	10.3432489501555	0.00145238003230217	0.0386489832246838	PHOX2B
ENSG00000176204	-0.012553134007377	-0.95460350865451	10.3362466023939	0.00145760361402426	0.0387064124872916	LRRTM4
ENSG00000155833	-0.0125042053787647	-1.61119813889043	11.1027302686343	0.0014578780784108	0.0387064124872916	CYLC2
ENSG00000154997	-0.0105285119201725	-1.72512797607254	12.3402366204669	0.00145962306096119	0.0387084019530417	SEPTIN14
ENSG00000227964	-0.008845520899506	-1.7426124739484	11.6817835554116	0.00146417588890841	0.038784764289279	LINC01429
ENSG00000197077	0.00317520415870767	2.57060634060316	10.3205847006498	0.00146821253217457	0.0388041081932783	KIAA1671
ENSG00000145832	-0.0114823988383872	-1.38847277919923	10.3199202295271	0.00146872233823461	0.0388041081932783	SLC25A48
ENSG00000240567	-0.0120211960982234	-1.51096592792332	10.3165714660577	0.00147129437671581	0.0388041081932783	LINC02067
ENSG00000092850	-0.00796157472243138	-1.00233083951668	10.3144984003209	0.00147288890772445	0.0388041081932783	TEKT2
ENSG00000248441	-0.0119115552692299	-1.4923210292075	10.3139941330985	0.00147327703900616	0.0388041081932783	LETR1
ENSG00000129451	-0.0100760297018357	-1.62127670521029	10.3009753650624	0.00148333366983484	0.0390246399539523	KLK10
ENSG00000160654	0.00188207649870883	5.93212883868425	10.29407364297	0.00148869340477709	0.0391212423309789	CD3G
ENSG00000101204	-0.0106065796048374	-1.39040986483266	10.2884989072211	0.00149303703778158	0.0391909540902622	CHRNA4
ENSG00000214128	-0.0109102426540437	-1.10253522735219	10.2849736923292	0.00149613984464058	0.03922797434285	TMEM213
ENSG00000162341	-0.00168059350059303	5.31005584514486	10.2819817714431	0.00149813133603428	0.0392358057701724	TPCN2
ENSG00000279429	-0.0113847303751404	-1.74836834050553	15.7574736585507	0.00150241073436218	0.0392863661706885
ENSG00000164007	-0.0103000570722525	-1.60801807419985	10.2751993183584	0.00150345184197949	0.0392863661706885	CLDN19
ENSG00000160282	0.00752938378749537	-0.825535667128413	10.2693787817539	0.00150803312521367	0.0393123719365528	FTCD
ENSG00000149380	-0.00960406423650085	-1.56775329568647	10.2688813471417	0.00150842531015401	0.0393123719365528	P4HA3
ENSG00000158825	-0.00325190262612119	7.64961831458148	10.2696650791033	0.00150953537939132	0.0393123719365528	CDA
ENSG00000264125	-0.0134474667731018	-1.61801532594771	14.124264533514	0.0015126466813115	0.0393491860599754
ENSG00000110076	-0.00518866070392873	0.282814668366104	10.2558133590158	0.00151876563335546	0.0394220703763447	NRXN2
ENSG00000197291	-0.0108938877945198	-1.52296363777977	10.2557069180798	0.00151885015299318	0.0394220703763447	RAMP2-AS1
ENSG00000242808	-0.0119671615465853	-0.897742942091948	10.2490325728196	0.0015253655818436	0.0395468942460526	SOX2-OT
ENSG00000123388	-0.0119008807273925	-1.09787427526642	10.2410356041486	0.00153133406896039	0.0396572749166078	HOXC11
ENSG00000159167	-0.0119840671954075	-1.29678602942407	10.2365298494334	0.0015342471784469	0.0396883717656721	STC1
ENSG00000105792	-0.0108548201182699	-0.796147624147511	10.2287285980907	0.00154171366095951	0.039837056001917	CFAP69
ENSG00000233008	-0.0098970819787858	-1.03685070084325	10.2223683480634	0.00154556005716618	0.0398919721659216	LINC01725
ENSG00000106078	-0.00888877610928947	-0.660716539769684	10.2168618997798	0.00155036725992759	0.0399715376536169	COBL
ENSG00000136488	-0.00795658229631509	-1.81255373531642	17.6925163728132	0.00155959825382712	0.0401524851749115	CSH1
ENSG00000228742	-0.00980868870194434	-1.65360137053188	10.2035467688724	0.00156085033836376	0.0401524851749115	LINC02577
ENSG00000277448	-0.00846337249926257	-1.80194061057071	17.4947352348118	0.00157256050690433	0.0403486834941409	LINC02338
ENSG00000175356	-0.00887273397069436	-1.06564360084669	10.1886067577315	0.00157309703287139	0.0403486834941409	SCUBE2
ENSG00000103316	-0.00639463628016505	-0.48485025195197	10.187874707619	0.00157369962372523	0.0403486834941409	CRYM
ENSG00000259831	-0.0104364924146906	-1.44098189642179	10.1626327199243	0.00159462228770131	0.0408399507009293	LINC00567
ENSG00000153898	0.0022367773466049	3.00574399450403	10.1584265275997	0.00159813619744491	0.0408847690776801	MCOLN2
ENSG00000162676	0.00305468820558456	3.44425129061149	10.1565525055273	0.00160016783177883	0.0408916097077945	GFI1
ENSG00000177191	-0.00269766183049868	6.32328949760129	10.1416305991442	0.00161292295592217	0.0411721677008415	B3GNT8
ENSG00000105143	-0.0113181512003986	-1.29455062183255	10.1372782006206	0.00161592379688365	0.041203390279614	SLC1A6
ENSG00000163497	-0.00689594469256188	-1.79748170100131	13.3942810863556	0.00162018022412402	0.0412665244337874	FEV
ENSG00000174740	-0.00863076035111162	-1.73549915901975	10.3095065183375	0.00162198337839223	0.041267102902717	PABPC5
ENSG00000134830	-0.00185840470738882	7.33294487854589	10.1111778842121	0.00163815504229668	0.0416294767406111	C5AR2
ENSG00000280117	-0.0121255941463406	-0.93421353049331	10.1109875541661	0.00163981845992657	0.0416294767406111
ENSG00000234622	-0.00952116227373385	-1.33659298814349	10.1063134772711	0.00164233270807566	0.0416476887393629
ENSG00000279806	-0.00918963653092133	-1.14032071681778	10.0989434822211	0.00164868293837202	0.0417630307602041
ENSG00000235881	-0.0110682580338394	-1.56253191104005	10.0871147381606	0.00165892735602588	0.0419766574868645
ENSG00000225619	-0.00681018763601709	-1.76015228509984	10.0814350589789	0.00166447917850193	0.0420285200016286	MYT1L-AS1
ENSG00000275389	-0.0117848135728482	-1.29032462670661	10.0805927172991	0.00166460356206295	0.0420285200016286
ENSG00000251151	-0.0113085104275359	-1.5069673453296	10.0549346496666	0.00168712702430697	0.0425508489329564	HOXC-AS3
ENSG00000148848	-0.00423008405784476	1.11045388226896	10.0450572788482	0.00169588031945844	0.0427251239613127	ADAM12
ENSG00000152661	-0.00980557241484678	-1.65851215968131	10.0400203134074	0.00170036187804546	0.0427915174911376	GJA1
ENSG00000082556	-0.0102424746288846	-1.60119726534414	10.0319985225232	0.00170752408361135	0.0429251553253188	OPRK1
ENSG00000089356	-0.0101348520493705	-1.55076891512891	10.0273371809829	0.00171170005787357	0.0429835145627233	FXYD3
ENSG00000130598	-0.0036810777403532	3.13094474005285	10.0262318939509	0.0017139006162716	0.0429921953289428	TNNI2
ENSG00000165370	-0.00690551414240254	-1.79481177974864	12.4190976940852	0.00172246604217576	0.0431143820956372	GPR101
ENSG00000081800	-0.0112462947857235	-1.58311524303147	10.0153444960185	0.00172249192426266	0.0431143820956372	SLC13A1
ENSG00000154080	-0.0108783086023983	-1.5028774379442	10.0112248396113	0.00172621507304146	0.0431609632825835	CHST9
ENSG00000234787	-0.0098007265015863	-1.80668702130168	21.7450213284689	0.00173103817041563	0.0432349167175576	LINC00458
ENSG00000245248	-0.00924751009591856	-1.75909476062536	12.9296381308777	0.00174093591971375	0.0434353205028258	USP2-AS1
ENSG00000181036	0.00331343837669479	4.902433950594	9.99303726835952	0.0017452628770742	0.0434964548008879	FCRL6
ENSG00000249326	-0.0103671743790045	-1.66326340070771	11.1404309213701	0.00174928617695276	0.0435498979692922
ENSG00000249464	-0.0114360880200578	-1.38380391768912	9.97624858629307	0.00175815744440366	0.043666465158281	LINC01091
ENSG00000198542	-0.0114750887485194	-1.59882121962072	10.404128319671	0.00175852645982764	0.043666465158281	ITGBL1
ENSG00000170779	0.00147775631831996	3.32115641022561	9.97225465215591	0.00176184308492456	0.043666465158281	CDCA4
ENSG00000211734	0.00255863951176205	3.41745345681218	9.97115570616552	0.00176285858446542	0.043666465158281	TRBV5-1
ENSG00000187808	-0.00170613687354781	4.52061590821093	9.97058284130491	0.00176338818656273	0.043666465158281	SOWAHD
ENSG00000236532	-0.0105549266666689	-1.59553927373776	9.96126303785002	0.00177202698871002	0.0438335555435654	LINC01695
ENSG00000280920	-0.00885385970828766	-1.77154838137771	12.8124766805146	0.00178583583590465	0.0441222600720231
ENSG00000129514	-0.00721814255689362	-1.74546425142735	9.94464349554565	0.00178817869770891	0.0441222600720231	FOXA1
ENSG00000187905	-0.0110177264108495	-1.17283286539499	9.94278723358175	0.00178966508355481	0.0441222600720231	LRRC74B
ENSG00000236053	-0.0095528288022195	-1.75735084304955	14.0678652824357	0.00179296695351719	0.0441222600720231	LINC01067
ENSG00000171804	-0.0111829045454227	-1.48275579502585	9.93859810486544	0.00179321636844619	0.0441222600720231	WDR87
ENSG00000259786	-0.00995337986463698	-1.80626379524269	21.6430260367127	0.00181962924103379	0.0447246729042219	LINC02109
ENSG00000162591	-0.00186076485027266	5.85969976998346	9.90259491873816	0.0018274083806816	0.0448165797220996	MEGF6
ENSG00000228414	-0.00973595018561404	-1.71182700783774	12.5208063531584	0.00182772197400304	0.0448165797220996	REL-DT
ENSG00000183018	-0.00247475596483668	2.41531800350099	9.89964957245295	0.00183023481888286	0.0448165797220996	SPNS2
ENSG00000260913	-0.00897616643092926	-1.71625828339171	9.89744143394572	0.00183300649027715	0.0448165797220996	LINC01254
ENSG00000137699	-0.0106626844790332	-1.36848400576722	9.89673470864035	0.00183303639557125	0.0448165797220996	TRIM29
ENSG00000229433	-0.0116184970587913	-1.53005416361742	9.89396952595701	0.00183569815174468	0.0448343643426113	LINC02069
ENSG00000101276	-0.00931112140577835	-1.54739771648882	9.8886689621491	0.00184081148561408	0.0449119248563822	SLC52A3
ENSG00000188738	-0.0081491086781945	-1.10773776344567	9.87914571076723	0.00185003488163687	0.0450894936767396	FSIP2
ENSG00000135929	-0.00302665405463184	6.49804374721736	9.87722495582178	0.00185367373904517	0.0451307247096523	CYP27A1
ENSG00000122863	-0.0113335354940852	-1.31154157368087	9.87122822811218	0.00185773895096459	0.0451822386206266	CHST3
ENSG00000116667	0.00272097943061396	3.72519829889063	9.86413444362561	0.00186485733074552	0.0453078230733958	C1orf21
ENSG00000197210	-0.010464754715233	-1.11983484927051	9.85670829147707	0.00187252180670942	0.0453855783352052
ENSG00000279725	-0.00616856968913108	-1.79384823645165	11.3298259871271	0.0018729368122574	0.0453855783352052
ENSG00000257985	-0.00914752687024719	-1.7498913411379	12.54845938584	0.00187393211091515	0.0453855783352052
ENSG00000257097	-0.00990339967478688	-1.35732175271583	9.84789884948414	0.0018806303328312	0.0454907218009413	CLIP1-AS1
ENSG00000106536	-0.0121794038367185	-1.14097381562387	9.84733236348241	0.00188219873186223	0.0454907218009413	POU6F2
ENSG00000106384	-0.0120373997548263	-1.57895184270074	12.5859461411864	0.00189022456779266	0.0456371094086441	MOGAT3
ENSG00000205632	-0.00783869765409202	-1.71617255037839	9.82928042838813	0.00189977066837774	0.045796669565737	LINC01310
ENSG00000197977	-0.00800755809743254	-1.70516912603494	9.82759705722383	0.00190078506006726	0.045796669565737	ELOVL2
ENSG00000166862	-0.0116199020124184	-1.18580788625648	9.81847294961826	0.00191028153756318	0.0459694700245346	CACNG2
ENSG00000165953	-0.00829276667820475	-1.83061201985035	26.175379086536	0.00191192376838603	0.0459694700245346	SERPINA12
ENSG00000172057	0.00154049870211676	6.67287557474192	9.8110365311256	0.0019173887347799	0.0460530943986825	ORMDL3
ENSG00000272479	-0.0117851320870012	-1.52838233252066	9.80518272535421	0.00192329312593567	0.0460926332179194
ENSG00000058404	-0.0105602258300454	-0.842236519491638	9.80521985826312	0.00192438264408695	0.0460926332179194	CAMK2B
ENSG00000280291	-0.0116270285714739	-1.3313215267965	9.80349308191036	0.00192500081779903	0.0460926332179194
ENSG00000196109	-0.00984958296223764	-1.77134896048415	16.7422437512522	0.001927192123748	0.0460974809537989	ZNF676
ENSG00000128610	-0.011857225740857	-1.43497071132421	9.79664339357922	0.00193193953553283	0.0461165966651313	FEZF1
ENSG00000284070	-0.00581766908797245	-0.476073211169342	9.79661275036467	0.0019319706343016	0.0461165966651313
ENSG00000225156	-0.0110652027268926	-1.52852124184892	9.78992861995123	0.00193876635475835	0.0462283239301662
ENSG00000078328	-0.0104883709227274	-1.51211883268748	9.78808972188537	0.00194064022711415	0.0462283239301662	RBFOX1
ENSG00000236197	-0.00951410276996155	-1.64310763872914	9.78252589043849	0.00194632113950683	0.046316048636026	PPP1R9A-AS1
ENSG00000231768	-0.00851139284992092	-1.7647261790074	12.5215840081659	0.00195531489829597	0.0464823473976452	LINC01354
ENSG00000186493	-0.00829945286518317	-1.72213393304509	9.76633057706325	0.00196363364703859	0.0466219937993619	C5orf38
ENSG00000115665	-0.00952020253245662	-1.77712784196504	14.8126842717661	0.00196576957903669	0.0466219937993619	SLC5A7
ENSG00000267339	-0.0106799482423554	-1.4306631585479	9.76117178313229	0.00196828260103619	0.0466219937993619	LINC00906
ENSG00000105610	0.00430400443774422	5.31997928706337	9.76471981148847	0.00196923513372919	0.0466219937993619	KLF1
ENSG00000248319	-0.00957117610968427	-1.6578932219161	9.75699055984915	0.00197261226137076	0.0466542928510729	LINC02275
ENSG00000006283	-0.00897015459284927	-1.65360861742984	9.7545618915878	0.00197513160987108	0.046666259381847	CACNA1G
ENSG00000250072	-0.0113507397107488	-1.46076179123571	9.7485455019011	0.0019813867860483	0.0467480837675238	SH3TC2-DT
ENSG00000261249	-0.0118445345499229	-1.67178956689192	11.8007517906953	0.00198262862815929	0.0467480837675238	LINC01751
ENSG00000169902	-0.00384718108115394	2.92454060656	9.74574359196148	0.00198564962808528	0.0467717348371551	TPST1
ENSG00000153563	0.0026820654207102	7.22577664695535	9.74154037133961	0.0019898472703086	0.0467823984649527	CD8A
ENSG00000284430	-0.0110810633775701	-1.42093458674607	9.74015971703082	0.001990139135665	0.0467823984649527
ENSG00000227191	0.0030722637362481	4.91614090769489	9.73815356950498	0.00199426486407606	0.0468318855314639	TRGC2
ENSG00000171435	-0.00986228403168563	-0.684777100016992	9.73421579020992	0.00199795553715008	0.0468710662348832	KSR2
ENSG00000114626	-0.00220762935156432	10.1832117290767	9.72656929394036	0.00200440749425013	0.046971177865217	ABTB1
ENSG00000280434	-0.00467803628366675	0.772232088190721	9.72479684183886	0.00200627604135667	0.046971177865217
ENSG00000122733	-0.00419062484864161	1.32451343487152	9.72147130295325	0.00200978667468189	0.0469936287978184	PHF24
ENSG00000259356	-0.00838752927989215	-1.76046909529902	11.8936017105596	0.00201420964353459	0.0469936287978184
ENSG00000182963	-0.0115380614909496	-1.21663785031364	9.71522084255572	0.00201680292101874	0.0469936287978184	GJC1
ENSG00000148053	-0.00990625262620162	-0.716318354355016	9.71594367473216	0.00201708505022749	0.0469936287978184	NTRK2
ENSG00000275063	0.00763744055091667	0.0738302403434802	9.71716904399162	0.0020173725366222	0.0469936287978184
ENSG00000154478	-0.0110641840246748	-1.40552816623404	9.70031170719889	0.00203227129906251	0.0472931567968582	GPR26
ENSG00000198173	-0.00786512211069332	-1.73968727931355	9.68883712167646	0.00204526946119745	0.0475478992694428	FAM47C
ENSG00000236780	-0.0106620953319091	-1.72276539292217	13.5601629915021	0.00205445751443728	0.0477093499767729	LINC01829
ENSG00000172464	-0.00946179150958331	-1.81430697019405	25.1874166784534	0.00205633103058056	0.0477093499767729	OR5AP2
ENSG00000162825	0.00248414684895305	1.86322761254373	9.67317984013877	0.00206147828501021	0.0477690586575957	NBPF20
ENSG00000134905	-0.00164199067046469	7.19291340010192	9.67175261221793	0.0020630264783956	0.0477690586575957	CARS2
ENSG00000276397	-0.0108210649244837	-1.65185063086578	10.5706796903777	0.00206521958812542	0.0477721153828053	LINC01879
ENSG00000162105	-0.0106030458499182	-0.823442448360963	9.6659587230424	0.00207087085092626	0.0478550793447347	SHANK2
ENSG00000180801	-0.00925632146723939	-1.06339936684002	9.65726295820541	0.00207881154712823	0.047977390008928	ARSJ
ENSG00000245954	0.00376214245857533	3.43318358893028	9.65789538147317	0.00208030360509848	0.047977390008928	LINC02273
ENSG00000172901	-0.0081124005572971	-1.65981429516495	9.64864270003723	0.00208826090598853	0.048113033080519	LVRN
ENSG00000137486	-0.00145061742082363	6.59981417392452	9.64145211711413	0.00209617661158331	0.0482474493577734	ARRB1
ENSG00000260840	-0.0087277401797887	-1.68956657425031	9.6383284534848	0.00209962481074452	0.0482788728803933	LINC01964
ENSG00000144339	-0.0100047692046101	-1.62352213477588	9.62813777960463	0.002110914558207	0.0484903643509632	TMEFF2
ENSG00000169908	-0.0094507808491741	-1.2215103848632	9.62196410390115	0.0021177841891803	0.0486000019176445	TM4SF1
ENSG00000115363	-0.00914141520363969	-1.5181165738631	9.6199255731215	0.00212005753014806	0.0486040488959166	EVA1A
ENSG00000171872	-0.0105459693734114	-1.53507397859994	9.61597154462659	0.00212447411095226	0.0486122413963855	KLF17
ENSG00000140995	-0.00167656489028915	7.96086322921973	9.61549043067036	0.00212501214731262	0.0486122413963855	DEF8
ENSG00000170613	-0.00854928069330563	-1.68278302258578	9.61397577967856	0.00212670691068836	0.0486122413963855	FAM71B
ENSG00000227640	-0.00841865160360553	-1.65892640478232	9.60708852075362	0.00213443057342328	0.0487407210155712	SOX21-AS1
ENSG00000278041	-0.007546842798916	-1.73167054130868	9.60412771665615	0.00213847800988028	0.0487850820009892
ENSG00000269037	-0.00950287886049406	-1.76580616032418	14.1212187640313	0.00214418304295721	0.0488378087128689	LINC01838
ENSG00000273706	-0.0104900267689226	-1.35870231794127	9.59623707492173	0.00214665798187841	0.0488378087128689	LHX1
ENSG00000187017	0.0041335816831061	4.77393219742976	9.60016378519972	0.0021471104960917	0.0488378087128689	ESPN
ENSG00000142405	-0.00198386930332509	7.07286221716185	9.58615708542836	0.0021580801659413	0.0490372520617539	NLRP12
ENSG00000076356	-0.00270666083164067	3.02141872712889	9.58437129136342	0.00216011020601651	0.0490372520617539	PLXNA2
ENSG00000109193	-0.0105177085349539	-1.49791385629435	9.57813808249097	0.00216721122957746	0.049150314950241	SULT1E1
ENSG00000002919	-0.00132640666766512	6.19524236159113	9.5738842976521	0.00217207092024175	0.04917857812833	SNX11
ENSG00000284513	-0.00734699630597256	-1.75201590553283	9.57194771106125	0.00217501320457927	0.04917857812833
ENSG00000145087	-0.0101036843243411	-1.56952293513575	9.57092789940242	0.00217545497629545	0.04917857812833	STXBP5L
ENSG00000279442	-0.0116639523470151	-1.353145035163	9.56884045285475	0.00217784762357761	0.04917857812833
ENSG00000150471	-0.0116508763420518	-1.37726730380324	9.56777808876939	0.0021790663447146	0.04917857812833	ADGRL3
ENSG00000280257	-0.00882164708578403	-1.74238318049644	10.9159497747388	0.00218166980135102	0.0491862751575732
ENSG00000277322	-0.00921596858022357	-1.64631270693428	9.56378651666788	0.0021836516152016	0.0491862751575732	GOLGA6L6
ENSG00000280809	-0.0111298559847492	-1.58645159877506	9.5606634407371	0.00218724607812522	0.0492194073774626	LINC00836
ENSG00000196361	-0.0105461057788693	-1.01246577547461	9.55371410829548	0.00219615650825006	0.0493246566681834	ELAVL3
ENSG00000173960	0.00149278685975677	3.0568693575197	9.55292430892225	0.00219617938051451	0.0493246566681834	UBXN2A
ENSG00000280422	-0.00972265578669549	-1.23022119310331	9.54892350679306	0.00220081211334364	0.0493302867116596
ENSG00000279622	-0.00834745199985926	-1.01107153617969	9.54865120435766	0.00220112778859147	0.0493302867116596
ENSG00000162881	-0.00274248672905743	5.06037853157876	9.54540117656383	0.00220577607518051	0.0493302867116596	OXER1
ENSG00000260693	-0.00487340179265721	-0.252899872996505	9.54381010755415	0.00220674770598181	0.0493302867116596
ENSG00000261501	-0.0118553181274677	-1.36262518810874	9.540597834935	0.00221048484139231	0.0493302867116596	BBS7-DT
ENSG00000233723	-0.00994091696565158	-1.54413027037867	9.54033244758799	0.00221079387995666	0.0493302867116596	LINC01122
ENSG00000158258	-0.0110296486344405	-1.17139330962433	9.54007375478164	0.0022118554344201	0.0493302867116596	CLSTN2
ENSG00000280332	-0.00185397219185227	3.37416230108426	9.53804735936552	0.00221345664768858	0.0493302867116596
ENSG00000255384	-0.00940494215613482	-1.43625061395228	9.52828466778416	0.00222486984339123	0.0495370155908953
ENSG00000159307	-0.00683048138571401	-0.478873664759809	9.52576896559566	0.00222782057962462	0.04955511074332	SCUBE1
ENSG00000072310	-0.00164062718082358	6.30679076664939	9.50728612489847	0.00224962247693821	0.0498427010353553	SREBF1
ENSG00000183072	-0.0115287956295041	-1.40124527760172	9.5062664609785	0.00225083156790053	0.0498427010353553	NKX2-5
ENSG00000101349	-0.00986170487133323	-1.6343017050976	9.50525980073134	0.00225202589025935	0.0498427010353553	PAK5
ENSG00000177133	-0.00962543305153964	-1.45087222405258	9.50501191882438	0.00225232008169706	0.0498427010353553	PRDM16-DT
ENSG00000273540	-0.0111951125553792	-1.39466883526464	9.50494847301134	0.00225239538682277	0.0498427010353553	AGBL1
ENSG00000140937	-0.0107175811326096	-1.27187683539782	9.50398020989182	0.00225365219971751	0.0498427010353553	CDH11
ENSG00000144619	-0.00925066479033144	-1.510126074459	9.49356261324432	0.00226595120440352	0.0500669370978692	CNTN4
ENSG00000101439	-0.00225849755846768	9.57002249673498	9.49117826881663	0.00226880049743167	0.0500686793641068	CST3
ENSG00000171798	0.00376360447683196	1.88651792436483	9.48803219788641	0.00227316250620326	0.0500686793641068	KNDC1
ENSG00000250427	-0.00910288461023693	-1.83305773116311	32.5452072840975	0.00227473941721749	0.0500686793641068	LINC02148
ENSG00000088386	-0.0117516666533578	-1.31114972120497	9.48349477674083	0.00227808083023621	0.0500686793641068	SLC15A1
ENSG00000137203	-0.0110471072904256	-1.21696481101857	9.48236573522131	0.00227954326273031	0.0500686793641068	TFAP2A
ENSG00000215474	-0.00876117489376994	-1.66103352367465	9.48169029642455	0.00228017491754872	0.0500686793641068	SKOR2
ENSG00000175077	-0.0110054915373076	-1.42844737552356	9.48087807955643	0.00228115132489847	0.0500686793641068	RTP1
ENSG00000235824	-0.00983130801128047	-1.6049365488472	9.4785380408076	0.00228396679223872	0.0500830485435279	LINC00837
ENSG00000222011	0.00208163821815049	1.35112020139393	9.47005364078112	0.00229420476525955	0.0502599981561302	FAM185A
ENSG00000073150	-0.00259534640700706	5.95636766113359	9.46472572649404	0.00230138583324243	0.0503697080669435	PANX2
ENSG00000277531	-0.0095159682725884	-1.59953957495992	9.46029045889234	0.00230604382292788	0.0504240412526626	PNMA8C
ENSG00000276403	-0.0117392229612785	-1.47930332906559	9.45095062153325	0.00231742790653835	0.0506252064257737
ENSG00000134817	-0.00938634241879944	-1.53377221568683	9.43799686776289	0.00233331195528145	0.0508943306235005	APLNR
ENSG00000183850	-0.00966582883517872	-1.54845730033334	9.43563147976388	0.00233622440409564	0.0508943306235005	ZNF730
ENSG00000258064	-0.0085334592840066	-1.71515906306357	9.43615909245422	0.00233633479089673	0.0508943306235005
ENSG00000279774	-0.0107789508380294	-1.15766242633546	9.42698954118605	0.0023475781799886	0.0510912366720899
ENSG00000170298	-0.00548831497299608	1.96560039097956	9.42353232721276	0.00235485689578347	0.051201569540778	LGALS9B
ENSG00000279358	-0.0118741237475278	-1.12028705229413	9.41537902765302	0.00236253501337772	0.051320371640177
ENSG00000070915	-0.00395882690199942	0.209569491731553	9.4108656648708	0.00236694181541308	0.0513301932508224	SLC12A3
ENSG00000181072	-0.0108409878143203	-1.50092875781783	9.41048563756629	0.00236741636832898	0.0513301932508224	CHRM2
ENSG00000230000	-0.011520834787805	-1.15786569536887	9.40659479134065	0.00237402852166457	0.0513927443839769
ENSG00000160229	-0.0043746107258333	-0.0575368768758983	9.40463388854876	0.00237473592351537	0.0513927443839769	ZNF66
ENSG00000267978	-0.00789390445378238	-1.78495152083632	13.327171117191	0.00238650893617507	0.0515993508606958	MAGEA9B
ENSG00000182512	0.00359850295486581	7.02903447535595	9.39554563955885	0.00239019554992848	0.0516147688783972	GLRX5
ENSG00000122012	-0.00859163964822428	-0.690528672094694	9.39155822115324	0.00239167580358092	0.0516147688783972	SV2C
ENSG00000235050	-0.00782327124398179	-1.77015947049338	11.7083906279539	0.00240024427052587	0.0517092510463879	MLIP-AS1
ENSG00000249740	-0.011205289668329	-1.61774910957427	10.4552203099583	0.00240051575312423	0.0517092510463879	OSMR-DT
ENSG00000188089	-0.00808288027488202	-1.73421975739475	9.38137568465384	0.00240483177438637	0.0517541233674349	PLA2G4E
ENSG00000279571	-0.00913300133088823	-1.57701319726835	9.37626060776075	0.00241055519711053	0.0518062180854972
ENSG00000000971	0.00426944538947392	1.79193085969659	9.37629326855664	0.00241172272474983	0.0518062180854972	CFH
ENSG00000154914	-0.00493441469165009	-0.132488896876062	9.3690539274081	0.00241974068005191	0.0518830742805627	USP43
ENSG00000268964	-0.00862272192424431	-1.74796418722851	10.2464555265753	0.00241977751735647	0.0518830742805627	ERVV-2
ENSG00000177234	-0.00704168411134444	-1.78385789582072	11.0979447338892	0.00243117787908331	0.0520793353802153	LINC01561
ENSG00000260786	-0.0101460896070644	-1.75958313755088	14.8834010626144	0.00244001468312076	0.0522203696448503
ENSG00000185519	-0.00743582345906066	-1.73802583367968	9.35174637468017	0.0024427291185826	0.0522302357108003	FAM131C
ENSG00000149633	-0.00974688066322976	-1.57385928619415	9.34458766128311	0.00245119241474522	0.052362891971396	KIAA1755
ENSG00000171916	-0.00430605594366959	3.41663322012009	9.33557569448675	0.00246697982759732	0.0526218634811223	LGALS9C
ENSG00000283422	-0.00977516103989094	-1.61102078723893	9.3317547194282	0.00246785596703684	0.0526218634811223	LINC02452
ENSG00000280281	-0.0110593768749966	-1.23241325563499	9.32904020987294	0.00247181945059811	0.0526579331120983
ENSG00000180869	-0.00812113668463787	-1.72145656338927	9.32658020605894	0.00247539671105058	0.0526857162247294	LINC01555
ENSG00000279266	-0.0108031855082963	-1.39689629059357	9.31425580980856	0.00249076490894224	0.0529634325902789
ENSG00000255835	-0.0116871333659117	-1.24706410831631	9.3124898342491	0.00249340101950235	0.0529634325902789
ENSG00000280087	-0.0109254921146445	-0.917759800100866	9.31227224980417	0.00249530021522929	0.0529634325902789
ENSG00000104870	-0.00197155599996582	9.26034372804316	9.30372057899134	0.00250466189281828	0.0530923477664899	FCGRT
ENSG00000174498	-0.0112684123546147	-1.24478582874061	9.30297761680543	0.00250595514956165	0.0530923477664899	IGDCC3
ENSG00000135324	-0.0111637850892342	-1.24453874498075	9.2938359920381	0.00251788774866207	0.053296440400447	MRAP2
ENSG00000248690	-0.00915502151126987	-1.71449059758587	10.5935718395807	0.00252414563330522	0.053337007070139	HAS2-AS1
ENSG00000267078	-0.00324300097022051	2.23626022984575	9.28885443066727	0.00252440662507302	0.053337007070139
ENSG00000171501	-0.0100276841191643	-1.7842156315042	17.4317413387885	0.00253173702042599	0.0534431699994842	OR1N2
ENSG00000236393	-0.0116492249121404	-1.62322812734284	10.8426097865081	0.00254218889733909	0.0536149720314153
ENSG00000144642	-0.00774430084464055	-0.00349199341979782	9.27436111698406	0.00254614311576495	0.0536495501247272	RBMS3
ENSG00000261675	-0.00988522837382995	-1.58124757987961	9.26569146709879	0.00255548831252317	0.0537904330378999
ENSG00000203877	-0.00843785345915215	-1.70792845177676	9.26277166804828	0.0025594339523484	0.0537904330378999	RIPPLY2
ENSG00000155511	-0.00925838068611107	-1.65913882180799	9.26116943673449	0.00256160175473805	0.0537904330378999	GRIA1
ENSG00000072315	-0.00860514841374624	-1.66269296545525	9.25765494288561	0.00256636340038599	0.0537904330378999	TRPC5
ENSG00000156920	-0.0103544048508907	-1.54486935130478	9.2562401080231	0.00256828285476136	0.0537904330378999	ADGRG4
ENSG00000275678	-0.00985062381088166	-1.69721052553268	11.0111471587555	0.00256840374974978	0.0537904330378999
ENSG00000136279	-0.00119122025753214	8.72724406733997	9.2556568793872	0.00256907452640241	0.0537904330378999	DBNL
ENSG00000231718	-0.00803292150669417	-1.79803815410073	14.3805687191383	0.00257773323555122	0.0539230152830381	LINC02789
ENSG00000148926	0.00270456321975779	5.77118827529578	9.24642329419336	0.00258299819225299	0.0539844293057166	ADM
ENSG00000078725	-0.00791101671516754	-1.73017434439599	9.24402135129799	0.0025857318734929	0.0539928769043409	BRINP1
ENSG00000142661	-0.00943243687840772	-1.62510838770776	9.24112125562733	0.00258888584718233	0.0540100775571485	MYOM3
ENSG00000182938	-0.00772445455333206	-1.77302457821876	11.0581192497578	0.00259719730123759	0.0541347473454	OTOP3
ENSG00000198805	0.00210856790486743	6.16846207204203	9.23019256260367	0.00260388383731029	0.0542253545203755	PNP
ENSG00000070614	-0.00267252867210816	6.40577814645463	9.21498247275154	0.00262610367446843	0.0546389865052327	NDST1
ENSG00000249349	-0.0116667506915303	-1.81253933530835	29.4106740301082	0.00263067457130865	0.0546850001917417
ENSG00000279657	-0.0111997310768455	-1.40941087543956	9.20526229765347	0.0026384299869443	0.0547935465924211
ENSG00000136944	-0.0107121565592007	-1.33045766368622	9.20369000457942	0.00264062436550757	0.0547935465924211	LMX1B
ENSG00000143469	-0.0111468732749496	-1.42050373686602	9.19776561985281	0.00264890952583802	0.0548810344865697	SYT14
ENSG00000249487	-0.00927615273149865	-1.61231910948391	9.19728971811385	0.0026495762184171	0.0548810344865697	LINC01586
ENSG00000142686	0.00159105838032296	3.33911811537514	9.19168334066198	0.00265744313256475	0.0549910004528712	C1orf216
ENSG00000100336	-0.00485166977608079	0.598583657888895	9.19012764958643	0.00265963031787335	0.0549910004528712	APOL4
ENSG00000138347	-0.0100899823283654	-1.60079137822892	9.18427502556213	0.00266787515827863	0.0551123087509644	MYPN
ENSG00000145362	-0.010245039409088	-1.09231825689102	9.18065045431199	0.00267375956817464	0.0551846832334389	ANK2
ENSG00000087510	-0.0109150893420389	-1.48650966218848	9.17432237331891	0.00268195589671792	0.0553046030018932	TFAP2C
ENSG00000187554	0.00221459531396261	4.54667904071053	9.1643383825427	0.00269615727433917	0.0555480296041185	TLR5
ENSG00000280225	-0.0104495886015583	-1.53351044957133	9.16166703081128	0.00269997005864454	0.0555612187663988
ENSG00000235597	-0.0113095653651851	-1.04448790575516	9.16024213422874	0.00270333525290571	0.0555612187663988	LINC01102
ENSG00000126822	-0.00177630533248593	7.93325717593173	9.15677015395955	0.00270697361753108	0.0555612187663988	PLEKHG3
ENSG00000165799	-0.00955507363035161	-1.75702743266943	16.8170170820044	0.00270828469020029	0.0555612187663988	RNASE7
ENSG00000124092	-0.0113519441268019	-1.14756778921675	9.156341310719	0.00270878320847488	0.0555612187663988	CTCFL
ENSG00000112769	-0.00928736491802481	-1.58080262548015	9.15357826939436	0.00271154867131423	0.0555687666699569	LAMA4
ENSG00000184709	-0.00411509975157376	0.9654525935868	9.14549506765898	0.00272317001544428	0.0557576277543882	LRRC26
ENSG00000006377	-0.0113682270169343	-1.33661481992918	9.12824641244538	0.00274813915725458	0.0562192139336688	DLX6
ENSG00000180287	-0.0100072070033752	-1.180897167502	9.12214255076869	0.00275703104347745	0.056351380534145	PLD5
ENSG00000130202	-0.00733710304126093	4.0411910974739	9.12522817823649	0.00275954792875804	0.0563531294209286	NECTIN2
ENSG00000184012	-0.00896102991822479	-1.64909690103092	9.11287338998048	0.00277059028427879	0.0565288218389206	TMPRSS2
ENSG00000242512	-0.0118387829556791	-0.9380556425369	9.10868130828095	0.00277913589251762	0.0566431176549835	LINC01206
ENSG00000143473	-0.00821016796346592	-1.06330754448126	9.10573444687437	0.00278107981238119	0.0566431176549835	KCNH1
ENSG00000184828	-0.00675294701599312	-0.479291200063845	9.10254466154767	0.00278577979845054	0.0566890291207082	ZBTB7C
ENSG00000103449	-0.00900934692478296	-1.63010469059637	9.09981436327039	0.00278980920104941	0.0567212260192309	SALL1
ENSG00000211964	0.00422891179006934	1.59146982792861	9.08580787080962	0.00281191500085338	0.0571205660734265	IGHV3-48
ENSG00000112337	-0.00872394260134409	-1.83296108661155	31.6953172999729	0.00281575015381791	0.0571483862217088	SLC17A2
ENSG00000121005	-0.00977386096281443	-1.65976522258913	13.1724619727198	0.00281875864549646	0.057159394475343	CRISPLD1
ENSG00000236049	-0.00919224994938474	-1.79481412854807	17.6408032532348	0.00283129748489282	0.0573634729937464	LINC01920
ENSG00000116824	0.00164018105445765	7.13975780670662	9.06979291411374	0.00283450998626216	0.0573784038965802	CD2
ENSG00000132746	-0.00894454894782444	-1.49337694139684	9.06530001848549	0.00284126243311594	0.057431909936203	ALDH3B2
ENSG00000160991	-0.00208680484550856	8.11088733453232	9.06471833146774	0.00284213786136984	0.057431909936203	ORAI2
ENSG00000280164	-0.00899790434371618	-1.73615902039947	12.1896847447762	0.00284580700973963	0.057431909936203
ENSG00000260402	-0.00737992481814348	-1.74283311768107	9.06201981651026	0.0028470646525454	0.057431909936203
ENSG00000113389	-0.00616114332934315	-0.370536125606867	9.05746196590661	0.00285308175667476	0.0575029250024826	NPR3
ENSG00000153976	-0.0076294043691009	-0.960150543601514	9.05410292400542	0.00285816236616945	0.0575029250024826	HS3ST3A1
ENSG00000188039	-0.00787377757983028	-1.11963248310352	9.0480227243304	0.00286738230501144	0.0575029250024826	NWD1
ENSG00000233038	-0.00226307512687611	3.65267345274367	9.04796839961667	0.00286746481920326	0.0575029250024826	PTPRN2-AS1
ENSG00000226067	-0.00184136696296422	4.0041238700909	9.0478425266287	0.00286765601790145	0.0575029250024826	LINC00623
ENSG00000248587	-0.0101983013318696	-1.52231201933831	9.0477939947745	0.00286772974035458	0.0575029250024826	GDNF-AS1
ENSG00000237222	-0.00846039555585916	-1.70848221727453	9.04799718803291	0.00286828708983923	0.0575029250024826	LINC01968
ENSG00000176566	-0.00851200410098342	-1.71414304226174	9.04658553169281	0.00287043248890639	0.0575029250024826	DCAF4L2
ENSG00000175938	-0.00118624925616126	5.60089741097842	9.04436050162818	0.00287295031756246	0.0575036636100714	ORAI3
ENSG00000260198	-0.00865784007457456	-1.63523158724022	9.02748145318838	0.00289875628391614	0.057938246364305
ENSG00000196684	-0.00179763493291686	7.95572417688232	9.02689184145138	0.00289966199769582	0.057938246364305	HSH2D
ENSG00000281769	-0.00963919412042187	-1.65215243587409	9.01832800735296	0.00291284972647242	0.0581382412033539	LINC01230
ENSG00000156687	-0.010950549363695	-1.4998769595215	9.01713748041653	0.00291468790569925	0.0581382412033539	UNC5D
ENSG00000157330	-0.00978887034538766	-1.52741089007287	9.01483765665192	0.00291824220293027	0.0581590866547873	CFAP107
ENSG00000124491	0.00261722101961708	6.87801046695117	9.01271272944184	0.0029233320649578	0.0581802294326687	F13A1
ENSG00000135094	-0.00491674052023449	-0.485678748818694	9.01090943669534	0.0029243233794572	0.0581802294326687	SDS
ENSG00000224417	-0.00797355535881444	-1.76578071974263	10.8691045381496	0.00293568825386297	0.0583562455815059
ENSG00000140538	-0.00990809776291519	-0.450396055931371	9.00208646428653	0.00294170380046447	0.0583782565718655	NTRK3
ENSG00000171873	-0.00809654299648896	-1.69316148024382	8.99899303766672	0.00294285022186248	0.0583782565718655	ADRA1D
ENSG00000138075	-0.00905334694510737	-1.64672909244933	8.99803070287518	0.00294435162363063	0.0583782565718655	ABCG5
ENSG00000162409	-0.0107037783276865	-1.38901910388859	8.9960972366852	0.0029473705188025	0.058388165713508	PRKAA2
ENSG00000280105	-0.0117326633040631	-1.39141318698196	8.98859782501985	0.00295910999682482	0.0585706673837795
ENSG00000236653	-0.0097092932760762	-1.45640163011633	8.9856582913888	0.00296372453330145	0.0586119515638746	LINC01923
ENSG00000176697	-0.00987749368150857	-1.1954886470063	8.98255612622465	0.00296860235050913	0.0586299650816657	BDNF
ENSG00000266369	-0.0101002649440485	-1.37295831341798	8.98108833317285	0.00297091315485953	0.0586299650816657
ENSG00000244405	-0.0046338290823335	-0.21313770008036	8.98005793940441	0.00297253644277825	0.0586299650816657	ETV5
ENSG00000279394	-0.0076455434424669	-0.601536020157003	8.97865151193874	0.00297475359979458	0.0586299650816657
ENSG00000164175	-0.0083603179196984	-1.29463058441679	8.97651376983896	0.00297812687314067	0.0586465800048042	SLC45A2
ENSG00000197748	-0.00778530153714306	-1.62552703646527	8.97032173127604	0.00298791975244829	0.0587521768076713	CFAP43
ENSG00000166006	-0.00796481575269483	-1.71947043928269	8.96891588733023	0.00299103674528507	0.0587521768076713	KCNC2
ENSG00000138311	0.0041105265546155	0.762311502051902	8.96831932614179	0.00299109365057607	0.0587521768076713	ZNF365
ENSG00000204128	-0.00785265190367257	-1.7120668144891	8.96354727574328	0.0029995620703969	0.0588686279997115	C2orf72
ENSG00000259664	-0.0108413453939371	-1.67952098940012	10.8661378789144	0.00300459162221006	0.0589174489167383	LINC02254
ENSG00000229582	-0.00938787509832494	-1.64352351724107	8.94879607661226	0.00302222005824404	0.0592130317075067	PBX3-DT
ENSG00000049089	-0.00218990184952774	4.54652241101706	8.9470164648273	0.00302507375666229	0.0592188847397961	COL9A2
ENSG00000179546	-0.0104910502674695	-1.18450559213125	8.94453418717822	0.00302957837581763	0.0592468235917594	HTR1D
ENSG00000115507	-0.00365677036481786	2.48070076211326	8.94342331724907	0.00303161328759283	0.0592468235917594	OTX1
ENSG00000248461	-0.00686908521529947	-1.80852396241172	13.7642744362551	0.00304063881023266	0.0593579522159931	LINC02119
ENSG00000146006	-0.00874575000570223	-0.916375095197221	8.93623488485496	0.00304242157358701	0.0593579522159931	LRRTM2
ENSG00000236295	-0.00937074441331198	-1.70307215009509	9.66794803375367	0.00304527253647261	0.0593636054250313
ENSG00000161405	0.00146108616674567	7.00204681088436	8.9195428999682	0.00306948025365343	0.059695876442849	IKZF3
ENSG00000125522	-0.00769127293282263	-1.73852113303949	10.142662935608	0.00307270752520539	0.059695876442849	NPBWR2
ENSG00000206199	-0.00540994219183637	-0.0520503598224169	8.91659619334872	0.00307428252968565	0.059695876442849	ANKUB1
ENSG00000279575	-0.010516504800353	-1.75675427367639	14.5725571541984	0.00307736278200355	0.059695876442849
ENSG00000241186	-0.00912675467686223	-1.68260745239583	8.91454851081324	0.0030776241809241	0.059695876442849	TDGF1
ENSG00000174482	-0.00578315141787229	-0.400872816121948	8.9133002946519	0.00307966298984132	0.059695876442849	LINGO2
ENSG00000146285	0.00135490210744988	5.25520941850719	8.91277862191226	0.00308051548780045	0.059695876442849	SCML4
ENSG00000168038	0.00234836397046213	1.67823421183023	8.91130684378576	0.00308292191311115	0.059695876442849	ULK4
ENSG00000185053	-0.0110203059245267	-1.71529328915751	12.0776099512667	0.00308842249032531	0.0597015608455228	SGCZ
ENSG00000156804	0.00164498279510135	3.86137332796664	8.90688897678461	0.00309015688072925	0.0597015608455228	FBXO32
ENSG00000137090	-0.0108704995661137	-1.55107518997082	8.90541155327862	0.00309258027108751	0.0597015608455228	DMRT1
ENSG00000101307	-0.00272287112541862	7.85656312280644	8.90541362389711	0.00309404197103252	0.0597015608455228	SIRPB1
ENSG00000196337	-0.00899946779241156	-1.59601462874717	8.90266438887377	0.00309709156123094	0.0597015608455228	CGB7
ENSG00000237390	-0.0108185808125539	-1.3593223452907	8.9017040433128	0.0030986701914386	0.0597015608455228
ENSG00000251011	-0.0108958859660198	-1.49595272884681	8.89610139533746	0.00310789632274537	0.0597698156525475	TMEM108-AS1
ENSG00000205777	-0.0105570486391561	-1.740487167468	13.6892734047485	0.0031087653498171	0.0597698156525475	GAGE1
ENSG00000177993	-0.0105757170310826	-1.43784791756572	8.89321233015181	0.00311266484771141	0.0597698156525475	ZNRF3-AS1
ENSG00000079156	-0.0055932556576926	-0.0217817707079026	8.89201098330992	0.00311464992342132	0.0597698156525475	OSBPL6
ENSG00000244586	-0.0108716166718026	-1.78750157509807	20.1253516918169	0.0031151064504391	0.0597698156525475	WNT5A-AS1
ENSG00000237324	-0.010428668154294	-1.77667539638378	18.1807387253105	0.00312045428649208	0.0598229027727985
ENSG00000280340	-0.0105153864695452	-1.73780555945619	13.7960886238572	0.00312838415490195	0.0599253619357994
ENSG00000176809	-0.00280391959903614	1.80433333174103	8.87883093533304	0.00313651350486315	0.0600314698725996	LRRC37A3
ENSG00000147256	-0.00624937733666117	-1.77553558302108	8.87570339217193	0.00314264145375676	0.0600828126324599	ARHGAP36
ENSG00000280048	-0.0108563757694808	-1.30560254892674	8.87306444165295	0.00314612848305139	0.0600828126324599
ENSG00000011465	-0.0101698091129497	-1.3519529343267	8.87255895783162	0.00314697275588085	0.0600828126324599	DCN
ENSG00000277039	0.00756849603899175	-1.78780025098256	16.2176939320014	0.00314963612420548	0.060084169618794
ENSG00000279459	-0.00678519874523117	-1.74344293145089	8.86498992748772	0.00316056260507396	0.0602430263654639
ENSG00000240990	-0.00730605821344455	-1.73772942685083	8.86110670962137	0.00316708410765317	0.0602937072026309	HOXA11-AS
ENSG00000089250	-0.0110041105380557	-0.721098831599396	8.86197101672956	0.00316842416829771	0.0602937072026309	NOS1
ENSG00000185168	-0.00297290076707718	1.52888641827947	8.85723732300569	0.00317267361084611	0.0603250442593858	LINC00482
ENSG00000267272	-0.0064044549765283	-0.946447301509628	8.84425517920817	0.00319461809505816	0.0606925067272608	LINC01140
ENSG00000283355	-0.0109885397673893	-1.25395647323018	8.83901818319378	0.00320363392304102	0.0608139451828376
ENSG00000197085	-0.0115078040133247	-1.44915713674375	8.83729577805897	0.00320644583030155	0.0608175134654087	NPSR1-AS1
ENSG00000131126	-0.0087383971730104	-1.39880037613898	8.83562508056909	0.00320929189668396	0.0608217232880956	TEX101
ENSG00000140557	-0.0101061752554206	-1.44746828230045	8.83402087806802	0.0032120271188876	0.0608238272561902	ST8SIA2
ENSG00000180432	-0.00895958847664518	-1.52076653978101	8.83247422808427	0.00321466646936722	0.0608241138179539	CYP8B1
ENSG00000134333	0.00140035532794024	7.21808690153606	8.82525673373488	0.00322701244465919	0.0610079073754574	LDHA
ENSG00000156689	0.00891842445351634	-1.29548572302427	8.82158264876132	0.00323331581172095	0.0610772566292324	GLYATL2
ENSG00000167741	-0.00991965447473891	-1.50349988659691	8.82001705367251	0.00323600561704567	0.0610782884298734	GGT6
ENSG00000075043	-0.00893830225681638	-1.20363057929659	8.811912758987	0.00324996601074002	0.0612918732277723	KCNQ2
ENSG00000180891	-0.00169827837248145	5.34608926506642	8.80404247194835	0.0032635822631709	0.0614891171232946	CUEDC1
ENSG00000271986	-0.00955385182611405	-1.6547120470063	8.80280380335287	0.00326573057117852	0.0614891171232946	RN7SL827P
ENSG00000152954	-0.00939293702270863	-1.6323569394433	8.796066094682	0.00327744160003968	0.0616595303617854	NRSN1
ENSG00000259520	-0.00770996387956539	-1.3808879533888	8.79000092619967	0.00328802040035654	0.0618083834869943	SLC28A2-AS1
ENSG00000120289	-0.00851693812614833	-1.77777730304157	13.0454622228909	0.00331373157570197	0.0621962401754908	MAGEB4
ENSG00000226235	-0.00991470507546442	-1.48866273738724	8.775178892084	0.00331402004559199	0.0621962401754908	LEMD1-AS1
ENSG00000283434	-0.00737720883072168	-1.80206427396831	13.7287319136455	0.00333201834402584	0.0624418868933281	CSNKA2IP
ENSG00000196611	0.00753580095419591	-1.18737767762173	8.76471759382818	0.00333249694050595	0.0624418868933281	MMP1
ENSG00000283093	-0.00799780390828835	-1.7715881064916	12.3437475961328	0.00334065532183575	0.062524109545137	CENPVL2
ENSG00000261821	-0.00935330915150969	-1.07353034767784	8.75949080994653	0.00334228025396604	0.062524109545137
ENSG00000259221	-0.0113641068268703	-1.76094388669145	17.1121741752968	0.0033556548585305	0.0627236841217902
ENSG00000229876	-0.0113576287771621	-1.44990027191207	8.74878261119343	0.00336084427094541	0.0627699287697475	CASC20
ENSG00000254605	-0.00993476253395715	-1.76726624740355	14.2361702994888	0.00336430953676854	0.0627699287697475
ENSG00000168454	-0.0076801651557695	-1.27257616806396	8.7445845819741	0.00336835327036121	0.0627699287697475	TXNDC2
ENSG00000255087	-0.00663630204466099	-1.80887595044254	13.4127998786986	0.00336896157518189	0.0627699287697475
ENSG00000251311	-0.00967806935493453	-1.8304330450668	29.5882197575522	0.00337547858636231	0.0628408374897235	LINC02214
ENSG00000263711	-0.0100494810048539	-1.32188719671342	8.73676554312206	0.0033823849413356	0.0629188749360165	LINC02864
ENSG00000277351	-0.0125558207541737	-1.56523942881966	10.6737184519481	0.0033888936950303	0.0629893970035384
ENSG00000108405	-0.00226063402557683	6.36584986424113	8.72742363375778	0.0033995033057508	0.0631359676447853	P2RX1
ENSG00000187942	-0.00371188523911828	0.188077504859392	8.72237782820301	0.00340836089601217	0.0631848643887937	LDLRAD2
ENSG00000120324	-0.00793316472131819	-1.75239590040464	10.7028541798713	0.00340921089418308	0.0631848643887937	PCDHB10
ENSG00000158578	0.00553161761935528	10.5556555704711	8.72549853698119	0.00341031432178708	0.0631848643887937	ALAS2
ENSG00000102128	-0.00859578738028397	-1.71493031737676	10.5206438089069	0.00342954431255586	0.0634903978246163	RAB40AL
ENSG00000082175	-0.010494827427879	-1.3086970872505	8.70595652456442	0.00343841553524354	0.0636038270358138	PGR
ENSG00000138162	-0.0102238042723659	-1.09774306798256	8.70034013856512	0.00345002713395327	0.0637677264041219	TACC2
ENSG00000242853	-0.00872497157409605	-1.79760909143078	17.8058410605402	0.00345388628030469	0.0637881882110775	RN7SL749P
ENSG00000092051	-0.00311990445612149	0.667636191245731	8.68570860749172	0.00347549137087079	0.0641360979251936	JPH4
ENSG00000250510	-0.0031727335670216	4.92916219327664	8.67783948841995	0.00349305344151403	0.0643745038551356	GPR162
ENSG00000088367	-0.00720739996807271	-0.897884059607914	8.67365260509206	0.00349785660981762	0.0643745038551356	EPB41L1
ENSG00000279742	-0.0071818024071049	-0.375639887930942	8.6730907233438	0.00349980763044056	0.0643745038551356
ENSG00000114279	-0.0111873418064223	-1.23395611925156	8.6727674293866	0.00350037958344484	0.0643745038551356	FGF12
ENSG00000165805	-0.0105397760198692	-1.61379918298626	11.2896859993377	0.00350229740966977	0.0643745038551356	C12orf50
ENSG00000102032	-0.00188139704152776	5.50888058032116	8.66841291086154	0.00350762268775745	0.0644212984602553	RENBP
ENSG00000112183	-0.00790351981824289	-1.70510232829258	8.66571031845288	0.00351267085461275	0.0644629335456963	RBM24
ENSG00000280182	-0.0107883287456609	-1.37605737442242	8.6594225086615	0.00352444462948321	0.0645815064940945
ENSG00000257298	-0.00796654651732055	-1.08634550652674	8.65928385607785	0.00352470470769823	0.0645815064940945
ENSG00000261020	-0.010425009923106	-1.48433108520223	8.65689872303006	0.00352918170760252	0.0646124594145428
ENSG00000237271	-0.0126358955027869	-1.80184960283664	24.8786861231358	0.00354298885398624	0.0648140455072558
ENSG00000206579	-0.0106607325414663	-0.619566685890856	8.64636325575195	0.00355301829560113	0.0648891807055102	XKR4
ENSG00000107807	-0.00738568503482777	-1.71710373218138	8.64333092845458	0.0035547599835135	0.0648891807055102	TLX1
ENSG00000261541	-0.00815539081279128	-1.75315636198009	10.3107384642301	0.00355805695924908	0.0648891807055102
ENSG00000253510	-0.0104831006353494	-1.42609695823707	8.64059702693259	0.00355993690921306	0.0648891807055102
ENSG00000124357	-0.00157878998685087	8.28972237484525	8.63814484403613	0.00356458693471242	0.0648891807055102	NAGK
ENSG00000182050	-0.0113659485418467	-0.922145349959665	8.63948347544363	0.00356462869540687	0.0648891807055102	MGAT4C
ENSG00000237031	-0.00835498468470879	-1.80740232806487	18.3549694588462	0.00357097517038668	0.0648891807055102
ENSG00000104613	0.00101459995424339	5.06339936548613	8.63342618525105	0.00357355232825444	0.0648891807055102	INTS10
ENSG00000206190	0.00178839650676142	4.42151687490156	8.63319890236008	0.0035739847449715	0.0648891807055102	ATP10A
ENSG00000260785	-0.00967194220718	-1.68526620927889	9.53670194773788	0.00357660414759486	0.0648891807055102	CASC17
ENSG00000197702	-0.00564381681239583	-0.513157287051895	8.63114665939781	0.00357789166199163	0.0648891807055102	PARVA
ENSG00000233756	-0.0108670420693171	-1.7810737418944	17.4892320639428	0.00358481788519743	0.0649639632080578	DSCAM-IT1
ENSG00000131386	-0.00923729038743317	-1.5539324427735	8.62568585875806	0.00358830885407308	0.0649764239216452	GALNT15
ENSG00000074181	-0.00514001198184186	-0.310107054258408	8.62176742442602	0.0035958029022995	0.0650612956046041	NOTCH3
ENSG00000175946	-0.00643848998404228	-1.76500570711411	8.61388436410699	0.00361192696906335	0.0651322374793948	KLHL38
ENSG00000133246	-0.00220449163517484	7.52898300231434	8.61292283388496	0.0036127772107305	0.0651322374793948	PRAM1
ENSG00000197757	-0.0106313936582346	-1.20795201311549	8.61303227111856	0.00361316735169707	0.0651322374793948	HOXC6
ENSG00000261623	-0.00849062285294322	-1.64787522461885	8.61266441451801	0.00361327439356598	0.0651322374793948	LINC02179
ENSG00000246379	-0.0093698620848793	-1.58346541601191	8.6122000401841	0.00361416799695613	0.0651322374793948	GNAO1-DT
ENSG00000237523	-0.00718376685419631	-1.7289213808776	8.61146423167998	0.00361658424523173	0.0651322374793948	LINC00857
ENSG00000175985	-0.0055551637675195	0.174374712319258	8.60939006912676	0.0036197428120763	0.0651385084614165	PLEKHD1
ENSG00000078295	-0.0104598187146814	-1.0070956446924	8.60848279631365	0.00362314459756724	0.065149143120569	ADCY2
ENSG00000187266	-0.00166532639019814	4.33005510658121	8.59924195719393	0.00363919487553585	0.065387022345093	EPOR
ENSG00000215475	-0.00711115786225647	-0.619081941392307	8.59611168756812	0.00364526714314501	0.0654453925978427	SIAH3
ENSG00000112964	-0.00794156501019021	-1.70528472914308	8.59250899222293	0.0036522686843167	0.0655136477658003	GHR
ENSG00000260115	-0.0103744553483561	-1.79835758007254	20.1727319466726	0.00365472200194925	0.0655136477658003	CDH8-AS1
ENSG00000277856	0.00721156177525792	-1.30286672136681	8.57610591817805	0.00368432111444866	0.065993195356021
ENSG00000232633	-0.00810727884292325	-1.67559892950434	8.56935220465295	0.00369760174728455	0.066179933049082
ENSG00000263745	-0.00775086984620318	-1.76006616306155	9.97428349487523	0.00370458465258032	0.0662537523746194
ENSG00000198010	-0.0107360270295754	-0.923535044006058	8.56222055536845	0.00371326611843445	0.0663117709890176	DLGAP2
ENSG00000100605	-0.00160457745328344	8.2401294632446	8.56118463550578	0.00371372809213538	0.0663117709890176	ITPK1
ENSG00000280018	-0.00820045735082192	-1.64486382597169	8.55982897970769	0.00371641170570083	0.0663117709890176
ENSG00000106038	-0.00726737413376163	-1.69964301741496	8.55142837573152	0.00373308559437587	0.0665580445434184	EVX1
ENSG00000177511	-0.00994035709281304	-1.49093801263891	8.54734704685634	0.00374121401332927	0.0666516974642166	ST8SIA3
ENSG00000281560	-0.00968117674815139	-1.59027173237377	8.54433962802291	0.00374721521248262	0.0667073380913381	LSINCT5
ENSG00000134594	0.00211072486778826	2.29599335537073	8.54040470640806	0.00375508209431179	0.0667694132568372	RAB33A
ENSG00000186334	-0.00776447702956261	-1.70054236045812	8.53828141938987	0.00375933409052645	0.0667694132568372	SLC36A3
ENSG00000188112	-0.00721427002229734	-0.879732528186902	8.53827627858594	0.00375934439124051	0.0667694132568372	C6orf132
ENSG00000273079	-0.0107361760285043	-0.285998956468094	8.53475506894669	0.00377268274663744	0.0669282449936574	GRIN2B
ENSG00000115598	-0.00829928475289329	-1.71656182835062	10.8148162203001	0.00377406230937571	0.0669282449936574	IL1RL2
ENSG00000245768	-0.00752556805459402	-1.74713692950118	8.95554085861494	0.0037819383436461	0.06701664138305
ENSG00000185112	-0.00156975491572037	4.88564070757287	8.52361340793097	0.00378884250862965	0.0670876941673171	FAM43A
ENSG00000176641	-0.00846288559844169	-0.598730177546083	8.52203959367809	0.0037933851029128	0.0671168548971853	RNF152
ENSG00000106541	-0.00670050621912031	-1.77301484986401	8.89838919314107	0.00380117952886702	0.0672019614146317	AGR2
ENSG00000037965	-0.00968421699396519	-1.57500443316366	8.51612728411961	0.00380399401915596	0.0672019614146317	HOXC8
ENSG00000176294	-0.00848216835732826	-1.69629767465892	8.51224178883885	0.00381188248818794	0.0672900322248439	OR4N2
ENSG00000239887	-0.00669825771248776	-0.11636628814014	8.50369800237721	0.00383043266149195	0.0675660336591022	C1orf226
ENSG00000180806	-0.010491405300889	-1.69388882303496	10.872142073005	0.00383599139008242	0.0676126299918862	HOXC9
ENSG00000164692	-0.0103692909731656	-1.17244579594418	8.49736286846411	0.00384301808438777	0.0676850099999543	COL1A2
ENSG00000224318	-0.0105615075562353	-1.7768453313208	18.0902509950121	0.00385253193441461	0.0677187812800851	CHL1-AS2
ENSG00000278916	-0.00714195526696289	-1.24337205588946	8.491795613133	0.00385366981513909	0.0677187812800851	CEP83-DT
ENSG00000152977	-0.0103968744122187	-1.3993927489775	8.49178063414731	0.00385370060007042	0.0677187812800851	ZIC1
ENSG00000264212	-0.00823738966088511	-1.73657096609944	9.7048597845857	0.00386780736178634	0.0679151810844575
ENSG00000206026	-0.0102176298529176	-1.68182088049299	10.4066182201629	0.00387810004787284	0.0680443625356523	SMIM21
ENSG00000278928	-0.00705647107401109	-1.74954437311003	8.47802255650794	0.0038831270471583	0.0680810277602383
ENSG00000275183	0.00210743407817654	2.31450781481109	8.46888385656891	0.00390105383294761	0.0683436324565834	LENG9
ENSG00000278890	-0.0104947200512944	-1.26669493059962	8.46439644967439	0.00391096787557482	0.0684655690483936
ENSG00000272874	-0.00996303229382288	-1.76136097857673	13.6991363310589	0.00391788972992465	0.0685349797435424
ENSG00000275805	-0.00989902191318637	-1.66988685467739	8.90352705092752	0.00392722839863459	0.0685984388411584
ENSG00000232434	0.00239672522862152	3.85799154782402	8.45409759168983	0.00393194974961567	0.0685984388411584	AJM1
ENSG00000284526	-0.00189743408238863	4.75211035110287	8.45261412512795	0.0039350632511775	0.0685984388411584
ENSG00000267665	-0.0096777070801887	-1.58716574363976	8.45188972904402	0.0039365845317816	0.0685984388411584
ENSG00000112541	-0.00967428685307098	-1.47716300143053	8.45145972591278	0.00393748785213946	0.0685984388411584	PDE10A
ENSG00000140254	-0.00865070054119015	-1.54297639807574	8.44965061838259	0.00394129062345745	0.0685984388411584	DUOXA1
ENSG00000215915	-0.00397271629174779	0.972987287479006	8.44920167043852	0.00394223490104509	0.0685984388411584	ATAD3C
ENSG00000139220	-0.010383792443435	-1.53814550919013	8.44511482045056	0.00395084148085695	0.0686966270392366	PPFIA2
ENSG00000229791	-0.0103785226549026	-1.80007278663022	21.0794291451839	0.00396248727583686	0.0688474738225988
ENSG00000278862	-0.0104264767062263	-1.35057887828865	8.43174769339536	0.00397912619300977	0.0690847841959404
ENSG00000170190	-0.00149714125712762	5.28249479078845	8.42426290734931	0.00399505439722265	0.069309409295529	SLC16A5
ENSG00000130294	-0.00914200212680139	-1.45184208420378	8.42105237490499	0.00400190665301767	0.0693493255873518	KIF1A
ENSG00000277013	-0.00748200353789715	-1.72889580759937	8.42087964373291	0.00400333927154529	0.0693493255873518	SUNO1
ENSG00000185634	-0.00945368115079105	-1.27082610383537	8.41793469466435	0.00400857225169376	0.0693881162432845	SHC4
ENSG00000144040	-0.00146319129488979	5.27108483996878	8.41619453607583	0.0040122976523159	0.0694007723771477	SFXN5
ENSG00000133980	-0.0103189593748157	-1.48274881073135	8.41120698518157	0.00402299485427222	0.0695339110606424	VRTN
ENSG00000256925	-0.00965474617736535	-1.51245035682946	8.40187454161837	0.00404308941426612	0.0698078946055367	ADGRA1-AS1
ENSG00000011083	-0.00641547878464371	-1.75960384936228	8.40154541118782	0.00404487024140287	0.0698078946055367	SLC6A7
ENSG00000111783	-0.00977271629241003	-1.52478970117222	8.39480820327677	0.00405837296594873	0.0699888159261604	RFX4
ENSG00000205018	-0.00318234953766669	0.395413136237848	8.39262319942706	0.00406311080488246	0.0700184254539522
ENSG00000162383	0.00420763273634261	2.18051197477797	8.3911274134551	0.00406962878496686	0.0700596177003847	SLC1A7
ENSG00000170498	-0.0104907498977656	-1.62781701823613	8.38779333458533	0.00407360371964687	0.0700596177003847	KISS1
ENSG00000246640	-0.00805178155974096	-1.58698286649433	8.3873495715135	0.00407456918889113	0.0700596177003847	PICART1
ENSG00000203876	-0.00573067356405789	0.141872231466201	8.38094890357445	0.00408898700447696	0.0702554045884114	ADD3-AS1
ENSG00000278196	0.00470488796864718	3.35702552341209	8.37318252826781	0.00411280089672707	0.0706122216180296	IGLV2-8
ENSG00000142046	-0.00236426803800299	6.22354569139664	8.36378716604542	0.004127145381903	0.0708060515630997	TMEM91
ENSG00000272824	0.00741075941462876	-1.32435253882509	8.35854599962138	0.00413773933369241	0.0708702947042436
ENSG00000258183	-0.011013691015136	-1.78114291220117	16.7791633526639	0.00413859963630529	0.0708702947042436	LINC02392
ENSG00000120251	-0.00875487194671413	-1.71124804429197	8.3574951108903	0.00414006294889748	0.0708702947042436	GRIA2
ENSG00000250493	-0.0097617584336997	-1.03215370090122	8.35658037820852	0.0041432972296552	0.0708733160066039
ENSG00000187951	0.00215527377119478	1.62725614658276	8.35449982415161	0.00414669314928424	0.0708790957331196
ENSG00000184647	-0.0107438715687881	-1.40117100966804	8.35082926181157	0.00415483293353855	0.0708805662278051	PRSS55
ENSG00000223387	-0.00835998158438686	-1.37324101976857	8.35021764769769	0.00415619082960941	0.0708805662278051	LINC02068
ENSG00000218336	-0.00997741268544662	-1.46826251543893	8.34935033423499	0.00415811720470815	0.0708805662278051	TENM3
ENSG00000260681	-0.00871160424292185	-1.78290415474972	14.8557622179982	0.00416068833526169	0.0708805662278051
ENSG00000278250	-0.00904442947110703	-1.63537214132973	9.05510988216649	0.00416206966244036	0.0708805662278051
ENSG00000163564	0.00189691462503713	4.73186791495339	8.34578476173314	0.00416604624920876	0.070896196743143	PYHIN1
ENSG00000260314	-0.0044933856492994	0.186412115088452	8.34336932758947	0.00417142643761394	0.0709356727593661	MRC1
ENSG00000185149	-0.00853978187657098	-1.75316616136027	10.2475954267446	0.00417575802733616	0.0709572724029308	NPY2R
ENSG00000111732	-0.00707533339326477	-0.524116537165108	8.33916845415486	0.00418080050818644	0.0709885291050385	AICDA
ENSG00000196517	0.00446303519201146	1.99560192587292	8.33923526337214	0.00418372295959455	0.0709885291050385	SLC6A9
ENSG00000168490	-0.00880541194084288	-1.62757193229473	8.33169675044597	0.00419752664833597	0.0711706456877331	PHYHIP
ENSG00000280058	-0.00961308510104065	-1.68196888591255	10.05575426922	0.00420407574033949	0.0712295815128572
ENSG00000140015	-0.0100865988485529	-1.50680979503244	8.32263004224413	0.00421791544749212	0.0713689845849719	KCNH5
ENSG00000215117	-0.00762997870526988	-1.79439863480985	13.3521684568447	0.00421846185526843	0.0713689845849719	LINC00588
ENSG00000125735	-0.00161409533873352	6.40121326566292	8.31573676119468	0.00423348460352711	0.0715584733710805	TNFSF14
ENSG00000260469	-0.00861077702818723	-1.68767625796067	8.3146975768258	0.00423583680494963	0.0715584733710805	INSYN1-AS1
ENSG00000041982	-0.00826078753339934	-1.16206448353808	8.310183085278	0.00424607094032784	0.0716791203604651	TNC
ENSG00000015592	-0.00766863734512617	-1.68538909249399	8.30777847667238	0.00425153240734355	0.0716798738570005	STMN4
ENSG00000231881	-0.00698906674532838	-1.83585127496123	23.5337922574738	0.00425230074007143	0.0716798738570005
ENSG00000186417	-0.00964345493685036	-1.02758783397366	8.30290379316804	0.00426346065751348	0.0718044607819847	GLDN
ENSG00000271384	-0.00861447629736099	-1.79512895395513	16.181258788905	0.00426588758722896	0.0718044607819847
ENSG00000279818	-0.0106617711276959	-1.47268170973936	8.29837280619186	0.00427296424930334	0.0718713827070776
ENSG00000109680	0.00264114677344384	0.692271432032584	8.29086413069391	0.00429015300397088	0.0721081699246099	TBC1D19
ENSG00000046604	-0.00704822761790223	-1.14412343388876	8.28624746536225	0.00430075655758323	0.0722121451491451	DSG2
ENSG00000231150	-0.00915770251989501	-1.80932382127271	21.9661321802443	0.00430527880202517	0.0722121451491451	DNAH8-AS1
ENSG00000171357	-0.00869002014346445	-1.39809459926053	8.28410531498446	0.00430568576219339	0.0722121451491451	LURAP1
ENSG00000110448	0.00165472397336874	6.8104880001859	8.27824016563757	0.00431921142746517	0.0723866106043295	CD5
ENSG00000280038	-0.00956483038274794	0.5403934989852	8.27835161139381	0.00432675283204796	0.0724606048708148	DNM1P41
ENSG00000169484	-0.0094641020307337	-1.79538827601564	17.0308295245473	0.00435010848034503	0.0727991439403879	OR4K14
ENSG00000179921	-0.00211394127448318	5.52084435994665	8.25343136175744	0.00437690640564316	0.0731947595021624	GPBAR1
ENSG00000159339	-0.00282212413184195	7.59863754744351	8.2501513514452	0.00438738547391289	0.0732515000565809	PADI4
ENSG00000120549	-0.00808082531605503	-1.09293563117586	8.24843814198248	0.00438861368776813	0.0732515000565809	KIAA1217
ENSG00000229474	0.00213905523616517	4.24692632051897	8.24794121711237	0.00438978054959836	0.0732515000565809	PATL2
ENSG00000185686	-0.0100067228620047	-1.39314043032139	8.24305521763254	0.00440127062697806	0.0733903961094226	PRAME
ENSG00000196586	0.00309770948514877	1.98019376954333	8.24119111066328	0.00440566243882868	0.0734108152459893	MYO6
ENSG00000267618	-0.0117236106575496	-1.72371255136442	16.8310492015677	0.00441157043548929	0.0734564508288583
ENSG00000205325	-0.0103694990898447	-1.45875055132507	8.22909224285146	0.00443427657241347	0.0737384692175874
ENSG00000226996	-0.0107767304815912	-1.7924616620171	18.2091837731708	0.00443487039819298	0.0737384692175874
ENSG00000261751	-0.00694134976868568	-1.79283061399779	11.4957475514848	0.00445210696313493	0.0739643053803212
ENSG00000049283	-0.00715764069204569	-1.71143167618708	8.2201019784875	0.00445566204277416	0.0739643053803212	EPN3
ENSG00000271806	-0.00384805506990725	0.175720672813444	8.21911076204788	0.00445802634465048	0.0739643053803212
ENSG00000274419	0.00803905815131088	2.51398597187118	8.21626693170774	0.00447432699993175	0.0741816532220444	TBC1D3D
ENSG00000271776	-0.0087923599701547	-1.66518513349915	8.21011163297775	0.0044795504469615	0.0742151681627402
ENSG00000168062	-0.00398260229005283	3.50601831025205	8.20967423421312	0.00448643415997528	0.074234793205299	BATF2
ENSG00000135346	-0.00738119176306607	-1.8328180621631	25.0907866543061	0.00448714061957994	0.074234793205299	CGA
ENSG00000137872	-0.0101455209188817	-1.51835538437219	8.20033538505501	0.00450305396996305	0.0744449250469355	SEMA6D
ENSG00000168887	-0.000934970593754818	6.10102072071744	8.19033448444605	0.00452722836915475	0.0747548529766359	C2orf68
ENSG00000279853	-0.00877524878578339	-1.48802605630427	8.18991241961178	0.00452825151346953	0.0747548529766359
ENSG00000243978	-0.00823237839497958	-1.67874260452558	8.18762679886047	0.00453379629596351	0.0747931178276458	RTL9
ENSG00000182566	-0.00404818815586492	0.893486893289942	8.18619633802206	0.00453727004979911	0.0747971872078548	CLEC4G
ENSG00000277870	-0.00895662489622494	-1.70218422779614	8.8660289412969	0.00455011868437009	0.0748215874651297	FAM230A
ENSG00000260711	0.00190777771659368	3.09534067826338	8.18050679200757	0.00455111365415595	0.0748215874651297
ENSG00000277210	-0.00924197429077007	-1.6781498757538	8.18029274805224	0.00455163530244171	0.0748215874651297
ENSG00000258927	-0.00824621079830559	-1.69217047793063	9.45826419569718	0.0045516627114433	0.0748215874651297
ENSG00000271327	-0.00354491617695748	0.281518368712924	8.17667031108395	0.00456047287263682	0.0748852588619843
ENSG00000183535	-0.00774594651482274	-1.70118833807544	8.1760459765811	0.0045619978217759	0.0748852588619843	COL18A1-AS1
ENSG00000234859	-0.0069983292630207	-1.74366019046275	8.16891984138703	0.0045805937295997	0.0751372975687627
ENSG00000133048	-0.00415719193781037	7.94225238280713	8.16984002747217	0.00458493621992127	0.0751553406685539	CHI3L1
ENSG00000231764	-0.0105568701406661	-0.797071448814072	8.16133423851677	0.00460159567228848	0.0753335845077415	DLX6-AS1
ENSG00000134324	0.00142713919902783	5.42489810793735	8.15961848159709	0.00460231062485814	0.0753335845077415	LPIN1
ENSG00000183185	-0.0089706637028813	-1.58544690978188	8.15659577196279	0.00460976798147922	0.0754024010407378	GABRR3
ENSG00000279080	-0.00534880929820584	1.29068679276668	8.15541103201365	0.00461685029374803	0.0754024046757651
ENSG00000241224	-0.0090672347982337	-1.70381852381362	8.8715448230194	0.0046175864903609	0.0754024046757651	C3orf85
ENSG00000211747	0.00263654045714255	3.56668531177386	8.15300120687444	0.00461952776941869	0.0754024046757651	TRBV20-1
ENSG00000253298	-0.00695927662419497	-1.80515900518813	13.6571073944075	0.00464154101556311	0.0756419126509092	LINC01845
ENSG00000186063	0.00170062003218999	5.5505665406123	8.1429229464122	0.00464365536326804	0.0756419126509092	AIDA
ENSG00000104938	-0.00808380221944093	-1.67236354822678	8.14278771885838	0.0046439917897249	0.0756419126509092	CLEC4M
ENSG00000272381	-0.0093390358573841	-0.788757836079518	8.13575459866536	0.00466324356233699	0.0758617317597051	LINC02664
ENSG00000260090	-0.0077491571335357	-1.7885061535306	12.4366330401178	0.0046640334695651	0.0758617317597051
ENSG00000126759	-0.00194938571940467	8.89430348410389	8.13004072806108	0.00467581687554006	0.0759942697136958	CFP
ENSG00000158156	-0.00160770409667546	6.73747077968293	8.12688871933395	0.00468372083048484	0.0759942697136958	XKR8
ENSG00000273710	0.00734808750105999	-1.7152679844364	8.12631171079198	0.00468516921530176	0.0759942697136958
ENSG00000244036	-0.00873806871086548	-1.68232306998495	9.41193597078422	0.00468529689450649	0.0759942697136958	UBE2H-DT
ENSG00000143195	-0.00719635548077733	-0.452342889266685	8.12166254924646	0.00469749933330342	0.0760584732103684	ILDR2
ENSG00000259495	-0.00941079599363725	-1.45629067479515	8.12081671525352	0.00469898556838088	0.0760584732103684
ENSG00000147862	-0.00777694698639865	0.147728760792368	8.12165675852095	0.00470174305207561	0.0760584732103684	NFIB
ENSG00000249852	-0.00663736281233966	-1.74305443651959	8.11993356725212	0.00470238122833972	0.0760584732103684
ENSG00000102468	-0.00895860612729773	-1.47001664542259	8.11232007783343	0.00472043136993213	0.0762620080855905	HTR2A
ENSG00000250448	-0.00880516726107598	-1.7593858793462	10.8013472111472	0.00472154550016491	0.0762620080855905	MARCHF11-DT
ENSG00000123572	-0.00702227441212624	-1.74239371521762	8.1096794319911	0.0047282919069535	0.0763177923533205	NRK
ENSG00000064652	0.00217540633296987	1.33633624485448	8.10506562524913	0.00473882124225127	0.0763835142547042	SNX24
ENSG00000249484	-0.00999844890780271	-1.74862497024204	12.7416089509525	0.00473895476306258	0.0763835142547042	LINC01470
ENSG00000233221	-0.00983411115799852	-1.56717399858989	8.09485011313608	0.00476484193312068	0.0767473984196464	ARHGEF4-AS1
ENSG00000262576	-0.00726802300804691	-1.69732376361251	8.093492255556	0.00476831164408824	0.076749949504637	PCDHGA4
ENSG00000165868	-0.00836951472499912	-1.61422323557984	8.0900721101293	0.00477706256731753	0.0768374435706354	HSPA12A
ENSG00000100985	-0.0038240215139642	7.941922376266	8.09007014016772	0.00478432687986503	0.076900921235445	MMP9
ENSG00000232265	-0.00987723104158805	-1.46274765371302	8.07957420473916	0.00480402589613205	0.077164041732882	LINC02805
ENSG00000178235	-0.0111211400368699	-1.1757106039977	8.07506435644678	0.00481727973795736	0.0773072280026701	SLITRK1
ENSG00000253604	-0.00963683906827276	-1.76742304417283	13.756422443251	0.00482135319110966	0.0773072280026701
ENSG00000274698	-0.0097803123812581	-1.46570895864818	9.57611480104847	0.00482294640140914	0.0773072280026701
ENSG00000279137	-0.0092812979467095	-1.57760080255944	8.07045680936744	0.00482757003099335	0.0773278632884339
ENSG00000142910	-0.00875185566734152	-1.30381706815274	8.06915330534538	0.00483094576208708	0.0773284950784906	TINAGL1
ENSG00000201588	0.00865702732923447	-1.77172948842948	12.4471612160047	0.00485020710254636	0.0775550380501491	RNA5S2
ENSG00000143147	-0.00586485437106241	-0.341316404831493	8.0611248684405	0.00485179071415636	0.0775550380501491	GPR161
ENSG00000211625	0.00762011248559136	0.944020613782232	8.05995977384759	0.00486218187233304	0.0776675750771434	IGKV3D-20
ENSG00000241472	-0.0079449027467361	-1.70236516644558	8.38321039035087	0.00487017797662239	0.0777417253045136	PTPRG-AS1
ENSG00000154556	-0.0075388887084463	-0.52676639354685	8.04939030613229	0.00488359764461057	0.0779022891994383	SORBS2
ENSG00000008196	-0.0106324813532421	-1.13685372998537	8.04703274173771	0.00489044555070777	0.0779578727471146	TFAP2B
ENSG00000165105	-0.00899227048752661	-1.47194562155849	8.03550154348546	0.00491893776302173	0.0783098406287138	RASEF
ENSG00000135778	0.0016283374729823	3.80149010171229	8.03525400231512	0.00491959108171923	0.0783098406287138	NTPCR
ENSG00000154655	-0.00326648459824491	0.734853180273891	8.0340912488385	0.00492266104909983	0.0783098406287138	L3MBTL4
ENSG00000177551	-0.0100204684174072	-1.33417480288627	8.02899120211474	0.0049361497002445	0.0784308315146477	NHLH2
ENSG00000283025	-0.00731642395967261	-1.70005461231817	8.02865719978163	0.00493703439381616	0.0784308315146477
ENSG00000002746	-0.00938373657112471	-1.41543164980235	8.0267711670717	0.00494203310246377	0.0784564679787023	HECW1
ENSG00000171303	-0.0103999940431689	-1.26690184291809	8.02427208364847	0.00494939026469544	0.078519484979542	KCNK3
ENSG00000258754	-0.00860443533625101	-1.58598235272187	8.01997323257469	0.00496009333286762	0.0786313539370904	LINC01579
ENSG00000227717	-0.00916491093057195	-1.78775511053392	15.1080087711913	0.00496322680170693	0.0786313539370904	GOLGA6L25P
ENSG00000237574	-0.00962532291889035	-1.4601082719038	8.01363502468962	0.00497699316019262	0.0787955925320659	LINC01856
ENSG00000250634	-0.0112635863051488	-1.67040971220854	11.355376957986	0.00499264087692406	0.0789503461350129	LINC01182
ENSG00000143878	-0.00196924341003251	7.33499826001627	8.00660193916409	0.00499581488970844	0.0789503461350129	RHOB
ENSG00000253734	-0.00976332413047078	-1.55598701339782	8.00460471758208	0.00500117308815278	0.0789503461350129	LINC01289
ENSG00000254827	-0.00377324180129626	0.329913209433601	8.00325393275448	0.00500480034936367	0.0789503461350129	SLC22A18AS
ENSG00000198597	-0.00987245264509691	-0.827727330613467	8.00351525552307	0.00500708634437986	0.0789503461350129	ZNF536
ENSG00000262246	-0.00141223478420951	8.14041237912022	8.00141747190167	0.00500973612336467	0.0789503461350129	CORO7
ENSG00000279668	-0.0100345204313105	-1.36427527771391	8.00109186958953	0.00501061175099681	0.0789503461350129
ENSG00000141639	-0.00976151863410644	-1.55742779552649	7.99971899503646	0.00501430548693681	0.0789548726740634	MAPK4
ENSG00000263089	-0.00765124843955285	-0.633021834544504	7.99824381802967	0.00501922520133284	0.0789786841252495
ENSG00000085514	-0.00179028338520085	8.06940331764799	7.98964122715882	0.00504150546556023	0.0792754502583141	PILRA
ENSG00000188783	-0.0105030293900509	-1.15478823998488	7.98303983094374	0.00506068571189223	0.0794731173486859	PRELP
ENSG00000267719	-0.00889956943551781	-1.17061953951237	7.98247701916097	0.00506093369603333	0.0794731173486859	LINC02078
ENSG00000182667	-0.0100335145902044	-1.05816960385378	7.98143916092514	0.00506520440387295	0.0794863288239454	NTM
ENSG00000001630	0.0016073324107817	3.13569691412449	7.9646840255748	0.00510951839901398	0.0801274813615332	CYP51A1
ENSG00000245694	-0.00912392439996521	-1.3917539351777	7.96188975276819	0.00511719165268508	0.0801898121708957	CRNDE
ENSG00000172782	-0.00787353377799546	-1.7192927828454	7.96071812021432	0.00512041254693785	0.0801898121708957	FADS6
ENSG00000187079	-0.00889212711213215	-1.15337850165925	7.95624316255414	0.00513273364549653	0.0802379288930955	TEAD1
ENSG00000248712	-0.00333499618366832	2.02705112506446	7.95594019213886	0.00513356892552791	0.0802379288930955	CCDC153
ENSG00000280179	-0.00744115077830812	-1.77253210151601	9.47000506611659	0.00513387041800244	0.0802379288930955
ENSG00000174136	0.00262116357712276	2.03772990186666	7.95249182189786	0.00514308580452196	0.0802607753896638	RGMB
ENSG00000264707	-0.00852006513833457	-1.22507328297952	7.95248834997964	0.0051430953955019	0.0802607753896638	L3MBTL4-AS1
ENSG00000129990	-0.00942849004792152	-0.47924137842953	7.95242608067884	0.00514841737031773	0.0802607753896638	SYT5
ENSG00000283769	-0.00836717277383345	-1.78284522463021	12.4263976187035	0.00515061631368951	0.0802607753896638
ENSG00000226627	-0.00956046870261949	-1.55791255746266	7.94903426435474	0.00515264620674	0.0802607753896638	SHANK2-AS1
ENSG00000172830	-0.00156412488553444	5.36366435581464	7.94414428486969	0.00516619848943016	0.0804178298106194	SSH3
ENSG00000167987	-0.0015334403016898	5.48261465190846	7.94262456117746	0.00517041775397876	0.0804294917461207	VPS37C
ENSG00000279964	-0.00736448072711496	-1.6931645213669	7.93946453196913	0.00517920237753957	0.0805062798590749
ENSG00000006210	-0.00936088215873828	-1.17036882168701	7.93859082384684	0.00518230086934764	0.0805062798590749	CX3CL1
ENSG00000248874	0.00958399733122344	-1.28636561498869	7.9329831816476	0.00519726793296036	0.0806377466478667	LINC02899
ENSG00000177725	-0.00911518687803909	-1.39620227753156	7.93282068311005	0.00519772169695025	0.0806377466478667
ENSG00000255399	-0.00979320633718636	-1.49328904395768	7.92656646254765	0.00521521701486093	0.0807711147451375	TBX5-AS1
ENSG00000260551	-0.0107521071506116	-1.32509073272788	7.92628770879364	0.00521617788852408	0.0807711147451375	PWRN2
ENSG00000157388	-0.00451675624476993	0.726605851526055	7.92606098254301	0.00521677274887699	0.0807711147451375	CACNA1D
ENSG00000196932	-0.00732920408690452	-1.72714787548564	7.92081261281464	0.00523261319508423	0.0809588875736383	TMEM26
ENSG00000235123	-0.00940101806759907	-1.59857552052541	7.91920528769119	0.00523588629186659	0.0809588875736383	DSCAM-AS1
ENSG00000257268	-0.0097419895355091	-1.793733510541	17.9982934730549	0.00527274522492717	0.0814573723912572
ENSG00000182450	-0.00795475582742696	-1.72962338952081	9.72099194041878	0.00527515385103447	0.0814573723912572	KCNK4
ENSG00000132881	0.00195934102651794	1.59860079518162	7.88299783215765	0.00533878233367214	0.0823479592312852	CPLANE2
ENSG00000255378	-0.00747086111709318	-1.64135180599721	7.8825967556746	0.00533993367523607	0.0823479592312852	PRR23D2
ENSG00000111249	-0.00344054728122849	0.511234206110687	7.8755655813627	0.00536015899016198	0.0825814152486611	CUX2
ENSG00000204572	-0.00726079888048188	-1.6885958642434	7.87485817576237	0.00536219820300436	0.0825814152486611	KRTAP5-10
ENSG00000230552	-0.00768095012936614	-1.69860177775255	7.86265196944307	0.00539751022010196	0.0830700477300952
ENSG00000178171	-0.0102635057013512	-1.28096741854952	7.86053953067734	0.00540428430818444	0.083119111941008	AMER3
ENSG00000253967	0.00764240467232028	-0.962267783813249	7.85880445390012	0.00540869029593703	0.0831317133151383
ENSG00000151806	0.00131798913956758	3.70179575322287	7.85201571788847	0.00542847492388514	0.0833282293453889	GUF1
ENSG00000121104	0.00170037537799732	6.99499783163736	7.85126198357126	0.00543067613044882	0.0833282293453889	FAM117A
ENSG00000162897	-0.00865015057981035	-1.59306741498717	7.85052187081704	0.00543283844768892	0.0833282293453889	FCAMR
ENSG00000134160	-0.00876552610812364	-1.57461001162328	7.8494893522663	0.0054358565350862	0.0833282293453889	TRPM1
ENSG00000149596	-0.0100075719074638	-1.39833030222241	7.84581767818458	0.00544660290748008	0.0834297743299366	JPH2
ENSG00000164690	-0.00998050600977791	-1.09785349008614	7.84534337469636	0.00544967979702839	0.0834297743299366	SHH
ENSG00000256642	-0.00781319986147812	-1.71651210524475	7.84230045823952	0.0054569176605175	0.0834395055789921	LINC00273
ENSG00000126890	-0.0129891264897033	-0.930910578688276	7.84377961797586	0.00545751533599759	0.0834395055789921	CTAG2
ENSG00000159248	-0.0102738146158541	-1.40275754198043	7.83976967167062	0.0054643519532593	0.0834889581889546	GJD2
ENSG00000279409	-0.00859039597054582	-1.31446854764037	7.83824580054685	0.00546883340097121	0.0835023850907185
ENSG00000164736	-0.0074763630680657	-1.71778848547633	7.83676663033137	0.00547446749318652	0.0835247697154206	SOX17
ENSG00000267909	-0.00772340447932081	-1.67095011483641	7.83530017345551	0.00547750668597115	0.0835247697154206	CCDC177
ENSG00000279359	-0.0102750369750671	-1.40405816248935	7.83361600296725	0.0054824720012472	0.083545520082122
ENSG00000175711	-0.00179540548767527	4.92644994704461	7.83138964481512	0.00548904289701709	0.0835906939993838	B3GNTL1
ENSG00000279135	-0.0103075693880247	-1.24020840086924	7.81856941889482	0.00552731907670404	0.0841183201312188
ENSG00000253123	-0.00851988501920339	-1.62723644393466	7.81369637272624	0.00554155114178232	0.084237868717583
ENSG00000182111	-0.0103981043776889	-1.49022614994174	7.81316812871784	0.00554312670916305	0.084237868717583	ZNF716
ENSG00000235023	-0.00680826131550837	-1.75239236031888	7.81155411356013	0.00554923421242998	0.084237868717583
ENSG00000158458	-0.00766309916696569	-0.902312047518818	7.81096191849017	0.0055497120343321	0.084237868717583	NRG2
ENSG00000183853	-0.0102572065725305	-1.21107999156548	7.80767187859415	0.00556109100626744	0.0843553451199389	KIRREL1
ENSG00000261467	-0.0102740027545453	-1.21691340613579	7.80502309028523	0.00556905488885868	0.0844208987664921
ENSG00000270020	-0.00554735678322817	-0.4207518029795	7.80261651225303	0.00557469497517143	0.0844511634866166
ENSG00000167315	0.00131702891031361	5.13289968305873	7.79649810700057	0.00559308443047408	0.0846744029585423	ACAA2
ENSG00000274044	-0.00748334526334709	-1.71629638993033	7.78804243634452	0.00561860128071102	0.0849309341141267	FAM230J
ENSG00000225929	-0.00795478381377424	-1.81595739618201	16.9881079441204	0.00561861462721562	0.0849309341141267
ENSG00000258633	-0.00824145194940665	-1.80840155878625	17.7298405429949	0.005621022216372	0.0849309341141267	RRAGAP1-AS1
ENSG00000259687	-0.00680202740630274	-1.16265791648845	7.7837538920592	0.00563158853904622	0.0849950536860705	LINC01220
ENSG00000169026	-0.00189160984403395	3.931889381267	7.78342032677903	0.00563259998540876	0.0849950536860705	SLC49A3
ENSG00000258498	-0.0085002164562599	-1.55508006138861	7.77767850178516	0.00565003976895762	0.0852027467566036	DIO3OS
ENSG00000268686	-0.00831744892268967	-1.18986972268564	7.77418102648509	0.00566068988398835	0.0852851084926306
ENSG00000185736	-0.0087662190788315	1.61176345717527	7.77683832577912	0.00566286055613765	0.0852851084926306	ADARB2
ENSG00000185019	-0.00136677330328247	4.64016805110821	7.77057422590855	0.00567169448448068	0.0852970922618771	UBOX5
ENSG00000236446	-0.00784866368323951	-1.75826305621404	8.67669741464961	0.00567450027049254	0.0852970922618771	CT47B1
ENSG00000148200	-0.00203435008656419	3.34081179034487	7.76916343375075	0.0056760048813775	0.0852970922618771	NR6A1
ENSG00000121904	-0.00969841051176888	-1.29732484246622	7.7670740848438	0.00568243400363762	0.0852970922618771	CSMD2
ENSG00000145147	-0.00961835733265647	-1.4491772435986	7.7669183718427	0.00568287115809257	0.0852970922618771	SLIT2
ENSG00000170615	-0.00837873317420981	-1.50420807078384	7.76598221819039	0.00568573679974977	0.0852970922618771	SLC26A5
ENSG00000022567	-0.00187265672245231	7.29397624845326	7.76435790006914	0.005690712487801	0.0853165161980928	SLC45A4
ENSG00000066813	-0.0100981460677855	-1.32657684684651	7.75713127294059	0.00571290366295036	0.0855649252208631	ACSM2B
ENSG00000163915	-0.00817305996768636	-1.64381513673441	7.75538128480857	0.00571829078683391	0.0855649252208631	IGF2BP2-AS1
ENSG00000167941	-0.00967168051899292	-1.73860596882732	11.2950263716575	0.00572080393743838	0.0855649252208631	SOST
ENSG00000112499	-0.00836203156960104	-1.7040750001178	8.2765675472665	0.00572204823937949	0.0855649252208631	SLC22A2
ENSG00000204661	-0.00917260806949007	-1.4901337126454	7.74596871470031	0.00574735580268668	0.0858879515117162	C5orf60
ENSG00000278891	-0.0101613403188661	-1.45290089395156	7.74063285358908	0.00576389967517102	0.0860332467398932
ENSG00000115183	-0.00557980162429508	-0.599288927641659	7.74009532969621	0.00576556897934684	0.0860332467398932	TANC1
ENSG00000166831	0.00461596137031526	1.05635988757685	7.74024291322736	0.00576821405789084	0.0860332467398932	RBPMS2
ENSG00000070808	-0.0108903219932943	-1.02960323205478	7.72813041344915	0.00580587228661928	0.0865392333500075	CAMK2A
ENSG00000133943	-0.00129157095294074	6.74029714274847	7.722095927496	0.00582175439406435	0.0866738209337792	DGLUCY
ENSG00000133958	-0.00820233476874157	-1.1647136725686	7.7218963015156	0.00582238067106283	0.0866738209337792	UNC79
ENSG00000143867	-0.00937555441471651	-1.45450913359309	7.71520397047739	0.00584341627106065	0.086931131149322	OSR1
ENSG00000196668	-0.00243969750015074	3.87855824864951	7.712834181628	0.00585088377567115	0.0869863913742822	LINC00173
ENSG00000186081	-0.00476799289918398	0.569969834060289	7.7085476340453	0.00586454159529245	0.0870895931229304	KRT5
ENSG00000101438	-0.00695117761783496	-1.70623918601408	7.70825529587753	0.00586534018745769	0.0870895931229304	SLC32A1
ENSG00000264589	-0.00753233827605166	-1.69840473584739	7.70646491612319	0.00587100272334259	0.0871178624338249	MAPT-AS1
ENSG00000260599	-0.0101683519529214	-0.942416714296232	7.70533081936366	0.00587756558120783	0.0871594466034773
ENSG00000173662	0.00703657759492717	-1.60551146948937	7.69973735978502	0.00589233056034215	0.0873225305163748	TAS1R1
ENSG00000130881	-0.00202338879142297	4.68863010968317	7.69740820803461	0.00589973300665936	0.087376365257732	LRP3
ENSG00000165186	-0.0104402033544632	-0.939102014891747	7.69541268021348	0.00590911245194831	0.0874593923443538	PTCHD1
ENSG00000279440	-0.00960644451689371	-1.24369726449026	7.690555082413	0.0059217867742202	0.0875910490445922
ENSG00000151067	-0.00573577849979174	-0.257937227273104	7.68799352593836	0.00592975191350856	0.0876272709417675	CACNA1C
ENSG00000168453	-0.00859931295511933	-1.29944062658054	7.68735395406047	0.00593179688099203	0.0876272709417675	HR
ENSG00000261146	-0.00721164715751563	-1.71836858768124	7.685736581319	0.00593697150070357	0.0876478506008326
ENSG00000260715	-0.00760957812885153	-1.79278995305445	12.2656980743157	0.00594422084371945	0.0876990138228704
ENSG00000109956	0.00350028785600728	3.68583397993811	7.68018646719699	0.00596136916820248	0.0878960652548328	B3GAT1
ENSG00000181788	0.0024214443834821	6.72348980022957	7.67475825139172	0.00597425044996554	0.088029991690592	SIAH2
ENSG00000269699	-0.00784082944659049	-1.73474762105145	9.24476270319421	0.00597885145831002	0.0880418164553428	ZIM2
ENSG00000108821	-0.00760567104375022	-0.325338829458275	7.6710669963405	0.00598705608648921	0.0880591958406439	COL1A1
ENSG00000178031	-0.00937635889956887	-1.37980610799243	7.66997877450379	0.00598763019435908	0.0880591958406439	ADAMTSL1
ENSG00000244342	-0.00651186816447493	-1.8184629206656	14.3930675276631	0.00600072445325795	0.0881958093707119	LINC00698
ENSG00000156140	-0.00831632324313954	-1.63851920127643	7.66373982817962	0.00600780980306893	0.0882057276528265	ADAMTS3
ENSG00000205837	0.00706140451344675	-0.99884605778783	7.66336930490028	0.00600901043937411	0.0882057276528265	LINC00487
ENSG00000280228	-0.00777000422325246	-1.66590560897086	7.66046922460144	0.00601841631666112	0.0882694407403009
ENSG00000091262	-0.00191556082942975	2.42199201660982	7.65968341512906	0.00602096754726101	0.0882694407403009	ABCC6
ENSG00000203499	-0.00857313074236017	-1.38746152518646	7.65182001333288	0.00604655831820233	0.0885885769274928	IQANK1
ENSG00000175820	-0.00879343710462271	-1.09289353230274	7.64092378568472	0.00608322387702564	0.0890694649536957	CCDC168
ENSG00000159267	0.00150915728781205	3.01602404186937	7.63717057625344	0.00609453192224255	0.0891787000591779	HLCS
ENSG00000273443	-0.00874660589872124	-1.71027235703842	10.8063401989263	0.00610054456451981	0.0891788539892023
ENSG00000170743	-0.00755368326462255	-1.68436185623483	7.6348285860527	0.00610223757126908	0.0891788539892023	SYT9
ENSG00000197182	-0.00283161876829673	3.81930890603996	7.63306036741924	0.00611024832803319	0.0892396570555471	MIRLET7BHG
ENSG00000222714	-0.0104497079375167	-1.61860650219255	10.5202953238531	0.00612463550814952	0.0893105206333783	RN7SKP38
ENSG00000279134	-0.00954507371280766	-1.5495667731645	7.62760170523199	0.00612607868373145	0.0893105206333783
ENSG00000232675	-0.00706997709279881	-1.77842140669291	10.0124256971785	0.00612666010040001	0.0893105206333783
ENSG00000145681	-0.00978721420175459	-1.59618145572992	7.62369129143611	0.00613901879927272	0.0893983195241025	HAPLN1
ENSG00000254636	-0.00784936502898903	-1.75995591567162	9.90989889180906	0.00614039713013941	0.0893983195241025	ARMS2
ENSG00000128510	-0.00918104063608348	-1.57750546700497	7.61997186122444	0.00615135296948792	0.0895016064826058	CPA4
ENSG00000138771	-0.0098196025135573	-1.08510861739718	7.61936550269932	0.00615539214588687	0.0895041901865532	SHROOM3
ENSG00000226673	-0.00886893615948545	-1.44029994324618	7.61648614116707	0.00616293522307508	0.0895183603594676	LINC01108
ENSG00000086570	-0.00464133499469485	-0.236911831818367	7.61613865013407	0.00616409108351498	0.0895183603594676	FAT2
ENSG00000162891	-0.00854542866026519	-1.81073068851611	17.2983093046991	0.00617476770606587	0.0895717264152779	IL20
ENSG00000211694	0.00298158110838416	1.67284041378664	7.61271388244777	0.00617549481454888	0.0895717264152779	TRGV10
ENSG00000099812	-0.00914954238786496	-1.55631655643114	7.6052750908371	0.00620033907014163	0.0898247817148676	MISP
ENSG00000104974	-0.00194424929197927	6.74621482097797	7.60516948917795	0.00620069249908483	0.0898247817148676	LILRA1
ENSG00000100987	-0.00945354058503581	-1.55486473070154	7.5996382895005	0.00621923333912348	0.0900370957740188	VSX1
ENSG00000280219	-0.00876658819105126	-1.60978180583757	7.59775921751334	0.0062255450252045	0.0900579747323994
ENSG00000062038	-0.00863625511441215	-1.22005668859632	7.59605639252812	0.0062312703904577	0.0900579747323994	CDH3
ENSG00000111816	-0.00925532003120081	-0.722618200983924	7.59621088195516	0.00623403664925648	0.0900579747323994	FRK
ENSG00000168631	-0.0090257941833224	-1.5074696935099	7.59458632517936	0.00623621750994482	0.0900579747323994	MUCL3
ENSG00000167720	0.00175628106129941	2.12976901435203	7.58731686495153	0.00626074029804734	0.0903558148369497	SRR
ENSG00000172000	-0.0070574929360098	-0.871921970363417	7.57658504729817	0.00629712416975395	0.090824358435941	ZNF556
ENSG00000180818	-0.0077612443724821	-1.69598083539111	7.57141800067462	0.00631471928969092	0.0909507939957256	HOXC10
ENSG00000253284	-0.00883146615361347	-1.19190059254367	7.56987865033512	0.00631997092952745	0.0909507939957256
ENSG00000263938	-0.00888270435583269	-1.78227086049012	13.225887409374	0.00632152872352021	0.0909507939957256
ENSG00000115461	-0.00999978740373245	-0.829173565515872	7.57039530704629	0.00632158638049503	0.0909507939957256	IGFBP5
ENSG00000254985	-0.0089592824259438	-1.596217601776	7.56641579874714	0.00633180117943607	0.0910412454943978	RSF1-IT2
ENSG00000255267	-0.0092990042516933	-1.59435250312396	7.56526475014517	0.00633573857834528	0.0910413817538046	LINC02687
ENSG00000110148	-0.00886821031395563	-1.61982333956735	7.56206923633001	0.00634668267956502	0.0911421382570992	CCKBR
ENSG00000117394	0.0017226398265822	5.68565063040946	7.557550940997	0.00636219023521914	0.0913038506484356	SLC2A1
ENSG00000279117	-0.00127443271149996	5.46011798480423	7.55649441747967	0.0063658220143184	0.0913038506484356
ENSG00000138621	-0.00195682651061691	5.39397043679171	7.55089006705746	0.00638512249997923	0.0915240379125037	PPCDC
ENSG00000198774	-0.00956602983084838	-1.61282758151769	8.22859110904903	0.00640840768570783	0.0917530552658311	RASSF9
ENSG00000277837	-0.0096644834762653	-1.3348748570401	7.54397578918684	0.00640901701938824	0.0917530552658311
ENSG00000172752	-0.00745064617704456	-1.69974503133337	7.54256376577114	0.00641390800601182	0.0917663949156432	COL6A5
ENSG00000183434	-0.010081915592343	-1.55417395313206	7.53938045080362	0.00642494848801514	0.0918676471654626	TFDP3
ENSG00000130307	-0.00823535933683417	-1.34136936025176	7.5316946113927	0.0064516853223409	0.0921930717640057	USHBP1
ENSG00000260519	-0.00839319558311415	-1.67128793961553	9.14020806171654	0.00646267566217736	0.0922932202698379	ATP8A1-DT
ENSG00000248279	-0.00759600891208426	-1.74383666446574	8.51841318740552	0.00647830801611176	0.0924594970427576	LINC02120
ENSG00000123171	-0.00888330929515461	-1.72174429034843	11.3985056896315	0.00648810715289339	0.0925423677475464	CCDC70
ENSG00000182255	-0.00783629078944257	-1.65057093497003	7.51838758932029	0.00649824722548526	0.0926299964282272	KCNA4
ENSG00000084734	-0.00820826718003868	-1.71844468763069	9.40217409248036	0.00650559299294922	0.0926777101355729	GCKR
ENSG00000124212	-0.00981135079540752	-1.4052993521437	8.26078113223296	0.00651073561825667	0.0926939988697501	PTGIS
ENSG00000131471	-0.00234985831320134	3.8784247349584	7.50538638548184	0.00654407252161042	0.0931114259704642	AOC3
ENSG00000101871	-0.00808584662089093	-1.38341634611681	7.50421718747793	0.0065482098274513	0.093113133362372	MID1
ENSG00000255346	-0.00865566438347316	-1.18771747800722	7.50182882598806	0.0065566696000679	0.093176264862277	NOX5
ENSG00000112462	-0.00793998838624262	-1.76398777309697	9.58715146152488	0.00656725750753103	0.0932695432043837	OR12D3
ENSG00000176406	-0.0102785204249628	-1.34568422395174	7.4957703701646	0.00657817955521259	0.093367449926955	RIMS2
ENSG00000237339	-0.00728629215427891	-1.7231353419088	7.49343647705313	0.00658648514739778	0.0933768401868333	LINC01502
ENSG00000213853	-0.00965753316310978	-0.675766047514175	7.49468995703901	0.00658689851175565	0.0933768401868333	EMP2
ENSG00000227733	-0.00919114440107158	-1.28808976595698	7.48830621589307	0.00660478002923462	0.0935730999496332
ENSG00000214770	-0.00590357396477955	-0.90906242187532	7.48717233873544	0.00660883055749379	0.0935732893473372
ENSG00000129472	0.00178023734069384	4.72509218418828	7.48017168561162	0.0066338954511051	0.0938708356323041	RAB2B
ENSG00000186207	0.00569109534520189	-1.75427117282532	7.47447077871318	0.00665437892726288	0.0941032304918237	LCE5A
ENSG00000186732	-0.00892212093307848	-1.29953890312815	7.4717938005514	0.0066640197772665	0.0941821039009042	MPPED1
ENSG00000162981	-0.00952662817794929	-1.29277727130593	7.46718002304275	0.00668066950149143	0.0943598767249046	LRATD1
ENSG00000235162	0.00189964819248936	3.91405439069994	7.45596930989329	0.00672130392338792	0.0948759941146682	C12orf75
ENSG00000269397	-0.00735240520831798	-1.2937286730176	7.45167219208358	0.00673694653973718	0.0950389208143812
ENSG00000241764	-0.00327980857927451	1.42167724805644	7.44781460224676	0.00675102102777619	0.0951795409864943	CBLL1-AS1
ENSG00000175697	-0.00823923475441964	-1.57565487108046	7.44668456912371	0.00675514969425613	0.0951798538683699	GPR156
ENSG00000197826	-0.0089247265055719	-1.59852743321983	7.445115822866	0.00676088553612159	0.0951827158005147	CFAP299
ENSG00000123243	-0.0102058008148869	-0.931442411147297	7.44541533909483	0.00676356600756958	0.0951827158005147	ITIH5
ENSG00000152104	-0.00616880013290173	0.264729342291565	7.43877701899874	0.00678788441016389	0.0954125524535457	PTPN14
ENSG00000228308	-0.00948231717726568	-1.6931759443808	8.21500985997612	0.0067881309429587	0.0954125524535457	LINC01209
ENSG00000163623	-0.00816435263734342	-1.63920555440665	7.43388744185783	0.00680208650945272	0.0955507643127849	NKX6-1
ENSG00000134686	-0.00187626728433157	8.72970164165398	7.43273683873636	0.00680632303673113	0.0955523654423708	PHC2
ENSG00000111981	-0.0078422599174405	-1.73073181810477	8.95272948051547	0.00682038541708376	0.0956918239692297	ULBP1
ENSG00000145107	0.00497574799207852	0.393703784864227	7.42455782836634	0.0068381025110211	0.0958823593469129	TM4SF19
ENSG00000136240	0.000789972171424569	5.59406931874855	7.42135369470417	0.00684838225054953	0.0959684424445206	KDELR2
ENSG00000104848	-0.00983319126251728	-1.38618637775797	7.41660467124707	0.00686600814591037	0.096055934708184	KCNA7
ENSG00000144331	-0.0063189868874145	-1.76605575370827	7.716581018644	0.00686742136577539	0.096055934708184	ZNF385B
ENSG00000256654	-0.00898227270621244	-1.46639445868263	7.41486466685532	0.0068724777988978	0.096055934708184
ENSG00000261308	-0.00252304660300846	1.36677453360187	7.41382209032343	0.00687635728973705	0.096055934708184	FIGNL2
ENSG00000240021	-0.00706093069621195	-1.74472233783883	7.41364097102687	0.00687849027994173	0.096055934708184	TEX35
ENSG00000101098	-0.00862006645443616	-1.60135637201508	7.41298026979061	0.00687949139768683	0.096055934708184	RIMS4
ENSG00000235535	-0.00983006539739907	-1.71069931453909	8.77963231617708	0.00692036084871185	0.0965684068341019	TRDN-AS1
ENSG00000101489	-0.00828434070477943	-0.325804056527858	7.40061852181158	0.00693072797917316	0.0966548815290466	CELF4
ENSG00000279628	-0.0108458185586165	-1.14944484995723	7.3978880958088	0.00693809746334428	0.096699472643051
ENSG00000279175	-0.00713971105288263	0.163051428753935	7.39631342187633	0.00694733249540821	0.0967699955400069
ENSG00000005108	-0.00774321145942113	-0.841456359517947	7.38318193619037	0.00699152066751264	0.0973270066255903	THSD7A
ENSG00000259818	-0.00877679907450566	-1.55333779932449	7.37997735217834	0.00700352591454206	0.0974356084317263	CZIB-DT
ENSG00000137161	-0.00192434569058364	8.5921587538858	7.37287196436056	0.00703052941300753	0.0977526159176297	CNPY3
ENSG00000279193	-0.0080939458673033	-1.67532075460545	7.37154394496538	0.00703558831192045	0.0977643080897435
ENSG00000188778	-0.00893905070028924	-1.57462250218086	7.37017146013451	0.00704082052778276	0.0977783931653378	ADRB3
ENSG00000075945	0.00150236497516104	3.55244005785307	7.36844938569903	0.00704739111518741	0.0978065838222572	KIFAP3
ENSG00000076662	-0.00172935661809813	10.3581368376585	7.36742829151512	0.00705129008400172	0.0978065838222572	ICAM3
ENSG00000078804	-0.00235663505034776	4.46344658847442	7.36498106053044	0.00706153354948167	0.0978900864891664	TP53INP2
ENSG00000218823	-0.00658123126185715	-1.74749152610394	7.36300653954647	0.00706968118294276	0.09794445335221	PAPOLB
ENSG00000167889	-0.00680623327184522	-1.20052969567377	7.35806227386265	0.00708715711955914	0.0981130792973873	MGAT5B
ENSG00000142623	-0.00867288593985304	-1.6261458920763	7.35722302437314	0.00709038015644257	0.0981130792973873	PADI1
ENSG00000281371	0.00240365095300729	1.49971601497853	7.35506307915557	0.00709868209821619	0.0981130792973873	INE2
ENSG00000213373	-0.00313613542404765	1.8622199089627	7.35503637640246	0.00709878479513843	0.0981130792973873	LINC00671
ENSG00000168309	-0.0074763948751318	-1.16173048354651	7.35149524502147	0.00711241728022893	0.0982429128254744	FAM107A
ENSG00000155846	-0.00233035783949753	2.79360539198315	7.3490165947137	0.00712197548527574	0.0983163477056112	PPARGC1B
ENSG00000261206	-0.00804696205549413	-1.81429095412607	17.1254239267776	0.00713092761621409	0.098381333505125	LINC00561
ENSG00000218819	-0.00830394467971459	-1.72115520363942	9.83229094665825	0.00715808884977196	0.0986909199689897	TDRD15
ENSG00000261402	-0.00957939321253333	-1.2372579701843	7.33819594577065	0.00716475726371492	0.0986909199689897
ENSG00000230471	-0.00980878883352632	-1.38544526072052	7.33760772850903	0.00716614109534083	0.0986909199689897
ENSG00000267075	-0.00969295685983093	-1.20999562193892	7.33493629915003	0.00717780095152696	0.0987858744763703
ENSG00000169347	-0.00914376010049731	-1.57162237137932	7.33281639596755	0.00718477300760079	0.0987858744763703	GP2
ENSG00000116017	-0.00166059389470767	6.56640437147738	7.33126541055428	0.00719081494366729	0.0987858744763703	ARID3A
ENSG00000159720	-0.0017490552482152	8.42338595549896	7.33086890290439	0.00719236039603518	0.0987858744763703	ATP6V0D1
ENSG00000168995	-0.00174752004919045	5.21018425611669	7.32915137759982	0.00719905867184257	0.0987858744763703	SIGLEC7
ENSG00000261003	-0.00836511224379671	-1.26878945406942	7.32824838866566	0.0072025828625709	0.0987858744763703
ENSG00000249628	-0.00847296413044982	-1.5818923064352	7.3281747592194	0.00720287030222909	0.0987858744763703	LINC00942
ENSG00000107282	-0.00338450552829186	0.579498024398539	7.32659926274371	0.00720902366004182	0.0988117979848902	APBA1
ENSG00000234899	-0.00960950234248374	-1.15526683760427	7.31317881313799	0.00726337634135574	0.0994726606567597	SOX9-AS1
ENSG00000261707	0.00512564776869956	-0.464473895171796	7.31162640474227	0.00726777306573457	0.0994726606567597
ENSG00000010438	-0.00685874940634771	-1.20139531404881	7.31103254168747	0.00727011334681814	0.0994726606567597	PRSS3
ENSG00000135451	-0.00377774721914501	0.255090847052303	7.3085889818043	0.00727975102514218	0.099545763575661	TROAP
ENSG00000111218	-0.0091866925462538	-1.50846160470597	7.30738028076808	0.00728452313513383	0.0995522861003136	PRMT8
ENSG00000183715	-0.00933008429457077	-1.40386135601276	7.30263989611186	0.00730326986310793	0.0997431274203699	OPCML
ENSG00000268531	-0.00794379817782002	-1.60273664323007	7.30167438246554	0.00730709424280732	0.0997431274203699
ENSG00000241878	-0.0015883711486767	7.58160615105873	7.29801579933654	0.00732160451171661	0.0998823716142246	PISD
ENSG00000241313	-0.0083342137697037	-1.60506260549672	7.28929357912972	0.0073563172686363	0.100254153791014	WWTR1-AS1
ENSG00000206028	0.00268786540647712	1.88145723310601	7.28857877963284	0.0073591695258516	0.100254153791014
ENSG00000187720	-0.00988368513431468	-0.822733879120047	7.28723717391346	0.00736913148079574	0.100254153791014	THSD4
ENSG00000277918	-0.00649478065653606	-1.76208709421377	7.37723183366627	0.00737338958522114	0.100254153791014	RNVU1-28
ENSG00000182791	-0.00730352138732305	-1.58000868420742	7.28416088516748	0.00737682346052296	0.100254153791014	CCDC87
ENSG00000138092	0.00117451498247833	3.24601444782925	7.2841462414748	0.00737688204917659	0.100254153791014	CENPO
ENSG00000102287	-0.00863446630286701	-1.38968794224197	7.28358327820497	0.00737913479883813	0.100254153791014	GABRE
ENSG00000183770	-0.00882366397634473	-1.60035887229375	7.28172922304343	0.00738655897539236	0.100296229602603	FOXL2
ENSG00000138696	-0.00971426265711011	-1.29605811618085	7.2783183832976	0.00740023704192652	0.100423123043193	BMPR1B
ENSG00000261520	-0.00595245326511947	-1.76035483742601	7.27298063576895	0.00742321679752392	0.100657686950139	DLGAP1-AS5
ENSG00000100228	-0.0021297223667485	2.45736042758186	7.27185997098118	0.00742620781278529	0.100657686950139	RAB36
ENSG00000146674	0.0030782651926624	2.62661277113991	7.26931945920545	0.00743808575944106	0.100744314590009	IGFBP3
ENSG00000186788	-0.00939936837142759	-1.5356735913096	7.26811948359055	0.00744129202597703	0.100744314590009	SPATA31D3
ENSG00000260425	-0.0049049927409005	-0.320415955692843	7.2664667505957	0.0074479670143928	0.10077581988301
ENSG00000283439	-0.00813330639184996	-1.65376867324842	7.2649014539116	0.00745429454684343	0.100802589852239	SPEM3
ENSG00000280356	-0.00998635123514916	-0.919632567769582	7.26278905688092	0.00746691895756743	0.100914430086588
ENSG00000247809	-0.00984306541579895	-1.40297619882224	7.25964135257006	0.00747559844050083	0.100972855858933	NR2F2-AS1
ENSG00000198203	-0.00975674397283251	-1.2758525931254	7.25550802338257	0.00749296270997265	0.101115034967791	SULT1C2
ENSG00000171016	-0.00859894180868445	-1.58177392378775	7.2549012674463	0.00749484986084495	0.101115034967791	PYGO1
ENSG00000130368	-0.00920048398465357	-1.27772317826374	7.24953561808163	0.00751687848262195	0.101290401600886	MAS1
ENSG00000125848	-0.00848910193177897	-1.67613066501694	7.24910464637852	0.0075184616311024	0.101290401600886	FLRT3
ENSG00000140285	-0.00743846011272892	-1.65437854270985	7.24849271402271	0.00752095871753922	0.101290401600886	FGF7
ENSG00000135845	0.0017757159754691	4.92618838724449	7.23732540749346	0.00756667880925206	0.101846969477842	PIGC
ENSG00000261272	-0.00725444398862599	-1.72780367657012	7.23603925378147	0.00757350190606979	0.101879644329011	MUC22
ENSG00000189253	-0.00767096886593443	-0.936763897888568	7.22226500006316	0.0076287908306543	0.102563871155978	TRIM64B
ENSG00000134775	-0.00846713946865476	-1.4535605039359	7.21349700766543	0.00766519304231911	0.102993532947752	FHOD3
ENSG00000164344	0.00324789371684411	0.582742349867842	7.20857741742639	0.00768569599276889	0.103209189872768	KLKB1
ENSG00000276953	0.00313833965919624	2.23164611859398	7.20739215567275	0.00769224082961585	0.103237265749181	TRBV12-4
ENSG00000081138	-0.0100381822403744	-1.24454229812626	7.20545002619957	0.00769969271023931	0.103277475484911	CDH7
ENSG00000091436	0.00173209035564603	3.80924122615462	7.20163396217185	0.00771472968295	0.103398134075376	MAP3K20
ENSG00000265303	-0.0110586557279026	-1.46432758372772	7.20094651998886	0.00771761031799119	0.103398134075376
ENSG00000260838	-0.00833613787308935	-1.80012573068119	13.9742692990348	0.00774161522369152	0.103659825334906
ENSG00000164684	-0.00676068195560071	-0.735796586386649	7.19291630733422	0.00775134193449804	0.10373014050681	ZNF704
ENSG00000149043	-0.00767072403280043	-1.4789590688092	7.18963615350156	0.00776516410919607	0.103812980160027	SYT8
ENSG00000139800	-0.00988966145782289	-1.46387883701396	7.189209274971	0.00776696478800505	0.103812980160027	ZIC5
ENSG00000273674	-0.00687413804621438	-1.07609340731836	7.18826036875229	0.00777096904727101	0.103812980160027
ENSG00000143355	-0.00952324401429598	-1.2483559936217	7.18261534314458	0.007795675245617	0.104083041960202	LHX9
ENSG00000145354	0.00283438804489514	4.06567292755093	7.18139962659928	0.0078037141540327	0.104130389557956	CISD2
ENSG00000183092	-0.00514299150133481	2.42839266430184	7.18088384088199	0.00781129062953127	0.10417151565666	BEGAIN
ENSG00000237862	-0.00875098291211632	-1.783158874476	13.3641026039469	0.00782669184273142	0.104236387916707
ENSG00000236396	-0.00878966084003195	-1.60889854624862	7.17443681279329	0.00782954408420329	0.104236387916707	SLC35G4
ENSG00000169084	-0.00126636816055633	4.13909288967913	7.17441268768868	0.00782964670648836	0.104236387916707	DHRSX
ENSG00000243649	-0.00632134479227516	-0.934566878992197	7.16994981706688	0.0078486544936855	0.104417877639501	CFB
ENSG00000248738	-0.00825550231668332	-1.64094406997997	7.1690976682364	0.00785228927110409	0.104417877639501
ENSG00000128709	-0.00957376282475169	-1.27425656793809	7.16791600454103	0.00785760997948085	0.104428717949775	HOXD9
ENSG00000231527	-0.00695004394046186	-0.779611142196909	7.16483726729327	0.00787048768820853	0.104539921855185	FAM27C
ENSG00000149452	-0.00792642331782909	-1.59980008803274	7.1631374682716	0.00787776053177799	0.104576594275802	SLC22A8
ENSG00000077585	0.00180941824420058	3.34387240362021	7.16005988040477	0.00789094605045028	0.104596445691071	GPR137B
ENSG00000113396	-0.006834741430021	-1.71386837601494	7.15786274723046	0.00790037326898863	0.104596445691071	SLC27A6
ENSG00000241388	-0.00905200110472361	-1.38937835453159	7.15676585718709	0.00790508402106957	0.104596445691071	HNF1A-AS1
ENSG00000165192	-0.00864992244289121	-1.734838012689	9.08993338902004	0.00790808748823739	0.104596445691071	ASB11
ENSG00000168243	-0.00839258012975256	-1.36817415269852	7.15602788604546	0.00790825497064853	0.104596445691071	GNG4
ENSG00000205628	-0.00786684562038938	-1.73601929850908	8.53348352634772	0.00791034242721032	0.104596445691071	LINC01446
ENSG00000234350	-0.00993449720675216	-1.57066737732866	9.77180389090741	0.00791297765288763	0.104596445691071	ERICH2-DT
ENSG00000030582	-0.00171927934621214	9.47409486176379	7.1543759311075	0.00791535791449387	0.104596445691071	GRN
ENSG00000175894	-0.00427468578653066	1.33526080731358	7.15285439659204	0.00792371845949913	0.104647262936907	TSPEAR
ENSG00000280115	-0.00995907953307885	-1.72475897920663	12.2768031779614	0.00793254944281526	0.104688961594968
ENSG00000116183	-0.00847642270972894	-1.23655544758452	7.14960480840573	0.00793590928994556	0.104688961594968	PAPPA2
ENSG00000159063	0.0012367976849398	3.68273202468004	7.1471060810694	0.00794669433531819	0.104771604837318	ALG8
ENSG00000189157	-0.00791075975259694	-1.45492562307012	7.14442626599003	0.00795827775779474	0.104853005360773	FAM47E
ENSG00000183090	-0.00843574631687869	-1.53669993551063	7.14358538613893	0.00796191601669514	0.104853005360773	FREM3
ENSG00000241123	-0.00616790767507957	-1.81631936060499	12.1354280574897	0.00797629120676503	0.104924127269674	KRTAP10-5
ENSG00000182836	-0.0100468794849104	-1.54271282268171	7.14009011660042	0.00797705745329466	0.104924127269674	PLCXD3
ENSG00000165457	-0.00224536227827081	2.4412421614082	7.13920481882951	0.00798089724637312	0.104924127269674	FOLR2
ENSG00000182824	-0.00772418258437482	-1.67252672772612	7.13697256470951	0.00799058762646943	0.104957540700336	FAM230E
ENSG00000215182	-0.00895134579536153	-1.41071189901603	7.1365334130496	0.00799249544119825	0.104957540700336	MUC5AC
ENSG00000267646	-0.00937201846401173	-1.4311762657146	7.13453528298822	0.00800118187530073	0.105012114102899
ENSG00000139910	-0.0088059106059895	-0.886410404978127	7.13260769118343	0.00801175324352135	0.105051358615246	NOVA1
ENSG00000281880	-0.00976917856106918	-1.44718017649978	7.1317660039069	0.00801323677762339	0.105051358615246	PAUPAR
ENSG00000136881	-0.00879095161394218	-1.47729126555158	7.12462383510948	0.00804441357701061	0.105235780603215	BAAT
ENSG00000198648	0.00173928632678854	4.32214945330992	7.12458441128093	0.00804458601482988	0.105235780603215	STK39
ENSG00000223770	-0.00689953121746477	-1.79756813623475	11.1212018459629	0.00804509597500511	0.105235780603215	CACNA2D1-AS1
ENSG00000198944	-0.00716752142436952	-1.66535559361752	7.12438331316113	0.0080454656669642	0.105235780603215	SOWAHA
ENSG00000284237	-0.00902500530150962	-0.799354884659705	7.11158344515158	0.00810517027290579	0.105956929828207	LINC02767
ENSG00000260634	-0.00776336999932979	-1.66127077204661	7.10778784721529	0.00811840052777571	0.106070060559631
ENSG00000132718	0.00166840294385008	4.59757408013211	7.10583404444791	0.00812703189061566	0.106123011358135	SYT11
ENSG00000005189	-0.00327146435132927	0.18106242323421	7.1013620666664	0.00814682342648502	0.106321550326053	REXO5
ENSG00000082497	-0.00889224125612404	-1.56760751093341	7.09842050611795	0.00815986886955958	0.106431874315505	SERTAD4
ENSG00000168528	-0.00302879427253994	2.62620134622141	7.09403143738543	0.00818037229036326	0.106639296370101	SERINC2
ENSG00000244391	-0.00777935887695129	-1.83538790609975	27.4043872380234	0.00820756611109171	0.106933652233212	RN7SL330P
ENSG00000165233	-0.00132637252796539	6.30325978472302	7.08515349250856	0.00821897409582056	0.106986479256614	CARD19
ENSG00000268532	-0.00936702682506291	-1.4536300733285	7.08473346657351	0.00822085251341917	0.106986479256614	LINC02135
ENSG00000167261	-0.00169247426563563	8.00305012137055	7.07794600305202	0.0082512683914205	0.107322053185378	DPEP2
ENSG00000269271	0.00773095431353249	-1.5569772201509	7.07303521958029	0.00827334672678391	0.107434337578509
ENSG00000151303	-0.00883261590316792	-1.13456714249132	7.07281829624537	0.00827432339126229	0.107434337578509
ENSG00000087842	-0.00702370296228212	-1.55331809133829	7.07278284807674	0.00827448300255737	0.107434337578509	PIR
ENSG00000163749	-0.0104985505317621	-1.60896758053693	9.91537026365654	0.00827844192403217	0.107434337578509	CCDC158
ENSG00000276462	-0.00921997745219823	-1.23378181963217	7.06891685359696	0.00829247756078523	0.107522814906461
ENSG00000268606	-0.00720382605854469	-1.72896608530125	7.06796371709748	0.00829782961992821	0.107522814906461	MAGEA2
ENSG00000187848	0.00699979715291601	-1.62213835030266	7.06730708762811	0.00829917662730427	0.107522814906461	P2RX2
ENSG00000150347	0.00177263238905212	4.33895787634233	7.06561329936039	0.00830683032947693	0.107561851048389	ARID5B
ENSG00000135736	0.00171704162378762	3.4136240924803	7.06275538354391	0.00831976083970147	0.107636975360384	CCDC102A
ENSG00000253276	0.00160188830505675	4.97547077182724	7.06193055737507	0.0083234965800147	0.107636975360384	CCDC71L
ENSG00000214548	-0.00571992363114312	2.8092115755344	7.06332764949298	0.00832913747395906	0.107636975360384	MEG3
ENSG00000115457	0.00425924031411929	1.18252204413998	7.06123099405201	0.00833120777446413	0.107636975360384	IGFBP2
ENSG00000270547	-0.00907740134744704	-1.55361660327322	7.41688827731802	0.00834007694060862	0.10769153388826	LINC01235
ENSG00000281832	-0.00703523698996458	-1.77658116535558	8.54516490906602	0.00835155167155822	0.107779657373818	LINC00602
ENSG00000228791	-0.007934525295257	-1.73058358588354	9.68782111897534	0.00835989656370261	0.107827313607957	THRB-AS1
ENSG00000240847	-0.01026878482298	-1.80250699287076	19.4465848050963	0.00836912497241086	0.107886306235005	RN7SL497P
ENSG00000164066	-0.00758476972418744	-0.484864727324295	7.04774861682989	0.00839078981093336	0.108020725632812	INTU
ENSG00000279525	-0.00749084349531259	-1.7723524810601	10.5790430725365	0.0083934128134153	0.108020725632812
ENSG00000171540	-0.00875135154421776	-1.52194177512859	7.04653696599377	0.00839353381934138	0.108020725632812	OTP
ENSG00000113657	-0.00690768132544408	-1.10736276267395	7.04421216913946	0.00840416371569516	0.108097506438614	DPYSL3
ENSG00000204396	-0.00244056885051988	1.18671340674911	7.04150831455276	0.00841654425095551	0.108196706959871	VWA7
ENSG00000258545	-0.0074249698293841	-1.39190357803531	7.03901309951675	0.00842798611798816	0.108215971332577	RHOXF1-AS1
ENSG00000227115	-0.0093008022481418	-1.15873249326256	7.03814944183242	0.00843378049011113	0.108215971332577	LINC01630
ENSG00000166833	-0.00523326933565172	-0.475347942181748	7.0371489408219	0.00843654471218341	0.108215971332577	NAV2
ENSG00000123999	-0.00747148837782958	-1.68139332608753	7.03711111926526	0.00843671844844105	0.108215971332577	INHA
ENSG00000152092	-0.00696590225226869	-1.69142760750109	7.0237005926621	0.00849855356258013	0.108925929851491	ASTN1
ENSG00000236699	-0.00932993216439596	-1.16548936247667	7.0231767799893	0.00850146721465821	0.108925929851491	ARHGEF38
ENSG00000269945	-0.00882044835917823	-1.46924302115758	7.01992322877672	0.00851605484944776	0.109038197285335
ENSG00000172318	-0.00850713741806701	-1.28113263802276	7.01915079752128	0.00851963824677459	0.109038197285335	B3GALT1
ENSG00000130635	-0.00429470083866524	0.0429527246913426	7.01644339243581	0.00853221047277029	0.109138837934807	COL5A1
ENSG00000231806	-0.00841298327246027	-1.7858204220313	12.5503901391509	0.00853713864776196	0.109141643451642	PCAT7
ENSG00000106006	-0.00896770420420609	-1.56142414849393	7.01260089068163	0.00855008648911777	0.109246915460183	HOXA6
ENSG00000279927	-0.00897410498613705	-1.50607867397311	7.01114415318775	0.00855687357438164	0.109273397083756
ENSG00000279154	-0.00967315795979851	-1.29371600925303	7.00949904505566	0.0085647329023187	0.109313534807237
ENSG00000120332	-0.00858972376535447	-1.57739644101277	7.0224352191159	0.00857161391984027	0.109341148835475	TNN
ENSG00000265369	-0.00815445839740058	-1.66917739790451	8.25425751383788	0.00860898095227968	0.109757404021968	PCAT18
ENSG00000110427	-0.00833666406047937	-1.52339714077043	6.99447977182467	0.00863491049774764	0.109975623498734	KIAA1549L
ENSG00000259721	-0.00684800946951339	-1.70975846323887	6.99433599387282	0.0086355869690092	0.109975623498734	GREM1-AS1
ENSG00000126522	-0.0014221065242443	4.87034958150746	6.99288564297053	0.00864241388240868	0.110002124638368	ASL
ENSG00000205301	-0.00692357446697092	-1.76709504539265	7.51340012966806	0.00865131923278045	0.110055036870135	MGAT4D
ENSG00000152822	-0.00806196571013334	-1.56360135495322	6.9872117888467	0.00866917459802377	0.110164421666582	GRM1
ENSG00000227143	-0.0104924572526192	-1.46573231026867	6.98713460553512	0.00866953922061998	0.110164421666582	LINC01153
ENSG00000245479	-0.00947064571128175	-1.74872108628266	12.4550153157137	0.00867716222205371	0.110164421666582	LINC01585
ENSG00000168542	0.00705277003318017	-1.78264742693465	10.387930589383	0.00868215279563172	0.110164421666582	COL3A1
ENSG00000164683	-0.00397351244711917	1.05233806287527	6.98422121443914	0.0086839610213205	0.110164421666582	HEY1
ENSG00000089693	-0.00139082738976438	7.62773505569911	6.98308070312542	0.00868871252583433	0.110164421666582	MLF2
ENSG00000071564	0.00142322017993223	6.54098515376606	6.98213561518531	0.00869318868013541	0.110164421666582	TCF3
ENSG00000265069	-0.00890986008498781	-1.59525061308588	6.97912608188715	0.00870745835240268	0.110284956115841
ENSG00000147439	-0.00123965217640037	5.98700514358906	6.97139611808173	0.00874422056026729	0.110690084186715	BIN3
ENSG00000102858	-0.00157919686627972	7.55703477452156	6.96907682892072	0.00875528179702315	0.110769607800984	MGRN1
ENSG00000183638	-0.00844275629463304	-0.862505590344781	6.96780790655568	0.00876468668670597	0.110825282057443	RP1L1
ENSG00000253313	-0.007979200178807	-1.63439613144352	6.96565015393748	0.00877165079982337	0.110825282057443	C1orf210
ENSG00000173068	-0.00399196201246097	0.876103683142197	6.96520364637398	0.00877402677432947	0.110825282057443	BNC2
ENSG00000170577	-0.00561668110159107	-1.76312349592431	6.96386054179951	0.008781880738407	0.110864069583223	SIX2
ENSG00000237753	0.0021146621045468	1.79555206798354	6.9595813652234	0.00880071839792543	0.110996996712223	SLC20A1-DT
ENSG00000239205	-0.00975693657552739	-1.75802262804979	12.4400824321308	0.00880198809030395	0.110996996712223	LINC02023
ENSG00000123179	0.00141828291626313	3.23319860661189	6.95762869701806	0.00881009214957628	0.111038779686177	EBPL
ENSG00000188916	-0.00812946517310137	-1.32606735284013	6.95422327608501	0.00882646443070001	0.111078529591424	INSYN2A
ENSG00000163531	-0.0067661931597107	-0.580295198674146	6.95387898388338	0.00882915985485928	0.111078529591424	NFASC
ENSG00000164904	-0.00476614758110756	0.682290653107952	6.95320776813874	0.00883374687269778	0.111078529591424	ALDH7A1
ENSG00000009765	-0.00942368846598017	-1.30131564111524	6.95246622371222	0.00883555863318846	0.111078529591424	IYD
ENSG00000112335	0.00165005645679934	7.06554717342965	6.95199214250045	0.00883720806655389	0.111078529591424	SNX3
ENSG00000259661	-0.00146721728407078	4.66206814487412	6.9487246166702	0.00885296658365942	0.111216292398948
ENSG00000256040	-0.00800173895635317	-1.63141888192638	6.94639685473927	0.00886421049081506	0.111238724035257	PAPPA-AS1
ENSG00000119326	0.00369280115261263	1.77062094562167	6.94626260192148	0.00886767788509096	0.111238724035257	CTNNAL1
ENSG00000125398	-0.0100042560849981	-0.965532846659175	6.94574772844506	0.00887123004586164	0.111238724035257	SOX9
ENSG00000261327	-0.00482261029360764	-0.455445483820281	6.94438310687398	0.00887394946678705	0.111238724035257
ENSG00000148019	0.00167611265362846	4.79338115914097	6.93893160964363	0.00890036958269627	0.111509603344721	CEP78
ENSG00000254791	0.00658059629188865	-1.58680059457712	6.93617137796956	0.00891377764541251	0.111617254600417	FAR1-IT1
ENSG00000260126	-0.0112961114406172	-1.57984495959382	9.14649097638796	0.0089363805663827	0.111806025434686
ENSG00000247373	-0.00212675151327037	2.25635967402252	6.93109303356983	0.00893850052336153	0.111806025434686	TMED2-DT
ENSG00000186074	-0.00129121167904791	6.37275067055633	6.92600910123651	0.00896332136515891	0.112047203388626	CD300LF
ENSG00000167332	-0.00857446766124434	-1.62878347351877	7.73987375056472	0.00896745026688676	0.112047203388626	OR51E2
ENSG00000160271	0.00152047477163553	6.4924848167112	6.91894455837921	0.00899792990930377	0.112367467369527	RALGDS
ENSG00000273604	0.00265701423550354	0.503129050073603	6.91660298406685	0.00900943141853978	0.112450512341904	EPOP
ENSG00000204970	-0.00731655464109335	-1.72747967582013	6.91414751077525	0.00902320167205701	0.112513001274125	PCDHA1
ENSG00000167580	-0.00671980851992957	-1.72189530767324	6.91361163438781	0.0090241465772974	0.112513001274125	AQP2
ENSG00000277149	0.00282559645248612	1.40265638161317	6.91141594300117	0.00903496346034257	0.112587302733237	TYW1B
ENSG00000166947	0.0037124102370093	6.89731149770831	6.91164444805254	0.00904559389919395	0.112644579796761	EPB42
ENSG00000175874	-0.00535972578092173	-0.744754527472643	6.90851406317419	0.00904927981627274	0.112644579796761	CREG2
ENSG00000086696	-0.00832967436253607	-0.80990320352859	6.90564631178619	0.0090652891362224	0.112736593116315	HSD17B2
ENSG00000280395	-0.008831258528896	-1.58161755725969	6.90407476612491	0.00907122622469313	0.112736593116315
ENSG00000275897	-0.00827658286715958	-1.38132261901657	6.9040672289157	0.00907126353274341	0.112736593116315
ENSG00000196584	-0.00414585146306005	-0.320252586520072	6.89596323957603	0.00911146866728725	0.113152587841693	XRCC2
ENSG00000156261	0.0013582058684013	6.16857841997254	6.89535371593694	0.0091145000215912	0.113152587841693	CCT8
ENSG00000101935	0.00138892952865565	3.46237316604734	6.89371367914537	0.00912266160506654	0.113193281949803	AMMECR1
ENSG00000169851	-0.0100128482542518	-1.14498877313616	6.88528319586686	0.00916759265500611	0.11366226544752	PCDH7
ENSG00000171843	0.00162518359170424	3.61767306629695	6.88417769942743	0.00917026647626466	0.11366226544752	MLLT3
ENSG00000233593	-0.00722055333924235	-1.67227349372898	6.8812395386926	0.00918498568836707	0.113717896050783	LINC02609
ENSG00000197140	-0.00938873910457525	-1.44180392581704	6.88084062721517	0.00918698597888094	0.113717896050783	ADAM32
ENSG00000169551	-0.00960496455206829	-1.41843156810195	6.87872689011535	0.00919759253604571	0.113717896050783	CT55
ENSG00000259462	-0.00888675873942127	-1.40111540490547	6.87831854113312	0.00919964305117394	0.113717896050783	CPEB1-AS1
ENSG00000171532	-0.00812065297774146	-0.10928620057848	6.87928898583727	0.00920288902506474	0.113717896050783	NEUROD2
ENSG00000100012	-0.00709635772844771	-0.732117698471672	6.87741288445996	0.00920419246661784	0.113717896050783	SEC14L3
ENSG00000107738	-0.0016311905895861	10.6291182592687	6.87623840680905	0.0092100957122365	0.113730206935651	VSIR
ENSG00000188817	-0.00668701752132742	-1.73446986985047	6.87126882707735	0.00923683171303641	0.113999619512651	SNTN
ENSG00000103154	-0.00342195559022188	3.5921571277301	6.86608488501477	0.00926843888960624	0.114328832668065	NECAB2
ENSG00000143416	0.00439491606548237	7.71765722436572	6.85474058168737	0.00933218094255075	0.115053877599171	SELENBP1
ENSG00000261250	-0.00905301123928139	-1.55558696649862	6.84785194162748	0.00935396684845318	0.115195094811799
ENSG00000226017	-0.0115860108070671	-1.61954297475149	10.837247769896	0.00935986529313629	0.115195094811799	PRICKLE2-AS3
ENSG00000280011	-0.00516844669181908	0.715510697259818	6.84684590281937	0.00936327041355455	0.115195094811799
ENSG00000167751	-0.00897096705035136	-1.4040356534245	6.84598392851652	0.00936351534323189	0.115195094811799	KLK2
ENSG00000196296	-0.00271161328263862	0.992981527606735	6.84381149724107	0.00937463253061924	0.115270680527688	ATP2A1
ENSG00000279770	-0.00611569287957738	-1.74372567757232	6.84293194114216	0.00938086594069533	0.115286166900019	LINC00552
ENSG00000175262	-0.00326344475661894	0.421268950747838	6.84149638257529	0.0093864948590272	0.115294211893234	C1orf127
ENSG00000203801	-0.00720410169963777	-1.06080773481109	6.83583069969654	0.00941559033670494	0.115493946294293	LINC00222
ENSG00000189077	-0.00199888998767946	6.411736019674	6.83434699798368	0.00942350687775044	0.115493946294293	TMEM120A
ENSG00000279070	-0.00837586267797063	-1.75252789868614	10.433409080828	0.00942929473232134	0.115493946294293
ENSG00000135069	0.00247009541911693	1.70635727473814	6.83210469081683	0.00943477548794021	0.115493946294293	PSAT1
ENSG00000173826	-0.0092756121934454	-1.52515235653179	6.83148620472258	0.00943796395838228	0.115493946294293	KCNH6
ENSG00000175137	-0.00133160250828824	6.84853239944714	6.83062273980477	0.00944241722150801	0.115493946294293	SH3BP5L
ENSG00000079482	-0.00330157689821937	0.284292075809185	6.8297220026947	0.00944706502152175	0.115493946294293	OPHN1
ENSG00000182634	-0.00645786981806806	-1.83394306677341	18.258595928972	0.00945143840038029	0.115493946294293	OR10G7
ENSG00000256824	-0.0107915754643076	-1.72012367657789	11.4573832892664	0.00945228621524537	0.115493946294293
ENSG00000278967	-0.00776359271259786	-1.78363669857998	11.786026785748	0.00945258504272471	0.115493946294293
ENSG00000256596	-0.00901126101567793	-1.74049682515163	10.5645799132564	0.00947357803755448	0.11568945824786
ENSG00000183747	-0.00924682950270484	-1.25777781281188	6.8218933105269	0.0094877242319419	0.115801196549736	ACSM2A
ENSG00000004846	-0.00756288374873196	-1.66928975704873	6.81974993398761	0.00949867869709351	0.115873881495386	ABCB5
ENSG00000256546	-0.00784774978944568	-1.52586962923497	6.81472684052635	0.009524787337602	0.116131257712225
ENSG00000143727	0.00163496514203386	5.3288965458938	6.80993000647287	0.00954978899663032	0.116374873482596	ACP1
ENSG00000140044	-0.0014775440525549	5.61551914362057	6.80519983330377	0.00957450946034431	0.116614808340442	JDP2
ENSG00000189058	-0.0100095912014445	-1.36778950919744	6.80149730810573	0.00959390532845072	0.116750180148854	APOD
ENSG00000117266	-0.00191313877241135	1.9893382407053	6.80115544959257	0.00959569821311446	0.116750180148854	CDK18
ENSG00000256995	-0.00728151318682036	-1.75476592555375	8.48967854793438	0.00962272610521547	0.117017600034986
ENSG00000256195	-0.00869409431819725	-1.48210132948782	6.7900633367413	0.0096540588530484	0.117295970664191
ENSG00000157542	-0.00930186566937665	-0.170711062150043	6.79174937897436	0.00965573871892644	0.117295970664191	KCNJ6
ENSG00000203782	-0.00661437001504021	-1.70322398032422	6.78728051860934	0.00966875785674063	0.117377381337736	LORICRIN
ENSG00000233061	-0.00906737503382955	-1.47940940482093	6.78621742773983	0.00967437925205494	0.117377381337736	TTLL7-IT1
ENSG00000175931	0.00206700887583573	5.66421887725142	6.78571782300656	0.00967763291640406	0.117377381337736	UBE2O
ENSG00000235033	-0.00653113404586073	-0.892212816596906	6.78179857970602	0.00969778130132703	0.117422100290674	DAAM2-AS1
ENSG00000145335	0.0043017574314835	7.78427308171901	6.78415114489696	0.00969877442111159	0.117422100290674	SNCA
ENSG00000162739	0.00138442829801325	6.16674181840969	6.78116442636745	0.00970114453855527	0.117422100290674	SLAMF6
ENSG00000261789	-0.00939434678370756	-1.54038185139455	6.89077199757382	0.00970158434966953	0.117422100290674
ENSG00000130037	-0.00455279644194776	-0.61307775402815	6.77689426209199	0.00972382272133927	0.117629834569521	KCNA5
ENSG00000144583	-0.00699687147171286	-1.67243871338666	6.77582839985042	0.00972949187032495	0.117633573027538	MARCHF4
ENSG00000280660	-0.00906672058124832	-1.50269763714235	6.77492826236449	0.00973428221014835	0.117633573027538
ENSG00000232756	-0.00975964501241142	-1.43665742718552	6.77148812608297	0.00975261229845552	0.117741963192827	DDX3ILA1
ENSG00000175115	-0.00141350798075779	8.38236964637513	6.7713383055694	0.00975341139572991	0.117741963192827	PACS1
ENSG00000147316	0.00114309270542466	3.90129647462236	6.7697136105383	0.0097620813638671	0.117785279464712	MCPH1
ENSG00000130720	-0.007295004308292	-1.02190422222685	6.76736849367615	0.00977460978148243	0.117875080913215	FIBCD1
ENSG00000239250	-0.00824906711734789	-1.81544084494019	17.4492921434441	0.00977978402607749	0.117876148807293	RN7SL271P
ENSG00000131480	-0.00224252994273639	3.81695974264785	6.76271655679406	0.0097995111042506	0.118052530340083	AOC2
ENSG00000279810	-0.0107352499978915	-1.67877053826103	10.3118207523512	0.00981878673438229	0.118223292950396
ENSG00000138378	0.00142495665437867	5.50972237045454	6.75814433320984	0.00982404947036779	0.118225243314738	STAT4
ENSG00000279814	-0.00840071142119525	-1.55298325159127	6.75547654222507	0.00983839632137978	0.118323646506409
ENSG00000236924	-0.00845648534643012	-1.78928696799057	14.3752985986412	0.00984243638210188	0.118323646506409
ENSG00000197406	-0.00585316038912566	-1.76716958820998	6.75311774845	0.00985287344445582	0.118360189907258	DIO3
ENSG00000280053	-0.00921263965256007	-1.50569642601853	6.75226624700296	0.00985568929679039	0.118360189907258
ENSG00000176887	-0.00932224397265554	-0.555213263710975	6.75171181938815	0.00986641317141485	0.118427614959634	SOX11
ENSG00000275216	-0.00561590355348588	-0.213248197302878	6.74733958182443	0.00988228886409994	0.118556776031112
ENSG00000260440	-0.00879798820864774	-1.47498700269991	6.74410804241219	0.00989977646690335	0.11870513137604	LINC01544
ENSG00000144579	-0.00121942707577337	8.71533025361768	6.74274183273392	0.00990717935860002	0.118732473202498	CTDSP1
ENSG00000279738	-0.00311113302311786	2.5663705012381	6.74219987914315	0.00991274956087701	0.118737834274939
ENSG00000196169	0.00370099059053895	1.6605143731813	6.73912842912316	0.0099305193818024	0.118889244954244	KIF19
ENSG00000249378	-0.00731237384086324	-1.75399464211652	8.36500775391641	0.00994391359464276	0.118988141092736	LINC01060
ENSG00000280000	-0.00984995155135448	-1.23770845275763	6.73517835077608	0.00994938243523861	0.118992149682126
ENSG00000225953	-0.00716021949194302	-1.63193119259326	6.72538202086372	0.0100017432326958	0.11953001710625	SATB2-AS1
ENSG00000163364	-0.00915923270844111	-1.32313333137476	6.7248474994528	0.0100046696516578	0.11953001710625	LINC01116
ENSG00000186204	-0.00279050938542575	2.50035390032444	6.71933655331914	0.0100350164855793	0.119824930786927	CYP4F12
ENSG00000268987	-0.00941784130091002	-1.55240051178751	8.16344221182708	0.0100426807136387	0.119824930786927
ENSG00000149926	-0.00798817623921932	-1.42538305018475	6.71752225931908	0.0100448632547674	0.119824930786927	TLCD3B
ENSG00000246273	0.0028869771756478	0.478351439361532	6.71087222913109	0.0100814961943999	0.120200061107923	SBF2-AS1
ENSG00000117707	-0.00830173603576899	-1.18737461875133	6.70886909663299	0.0100925578073758	0.120270079619207	PROX1
ENSG00000170500	-0.00670147972700293	-0.748394594140583	6.70434928412217	0.0101175629350903	0.120506101597905	LONRF2
ENSG00000272815	-0.00683023395911593	-1.75995029776648	7.6096683223773	0.0101423936331165	0.12073980463707
ENSG00000019144	-0.0036800222588999	0.593126257252109	6.69621139229359	0.0101627457174011	0.120776578253852	PHLDB1
ENSG00000127903	-0.00253774635278343	1.1489144002588	6.69594432842681	0.0101642320176759	0.120776578253852	ZNF835
ENSG00000101203	-0.00797790545855974	-1.44960114873951	6.69590739369187	0.01016443758955	0.120776578253852	COL20A1
ENSG00000113212	-0.00805148616745093	-1.62239319033062	6.6947605914208	0.0101708226121651	0.120776578253852	PCDHB7
ENSG00000167173	-0.00165652545650002	8.50564666537879	6.69463235741784	0.0101715368345638	0.120776578253852	C15orf39
ENSG00000250387	-0.00879630394340078	-1.5749650724426	6.68965734314921	0.010199286047151	0.121044061444376	LINC02197
ENSG00000108861	0.00146952937733612	5.1889561677001	6.68524136012008	0.0102239825584377	0.121265481856667	DUSP3
ENSG00000280025	-0.0097365094463496	-1.31689791146497	6.68325167639894	0.0102353004880425	0.121265481856667
ENSG00000185800	0.00134437513093952	4.6253308360427	6.68321421428502	0.0102353400783141	0.121265481856667	DMWD
ENSG00000138709	-0.00379411511866597	2.92265398900696	6.68414121504763	0.0102388708255025	0.121265481856667	LARP1B
ENSG00000248540	-0.00856023414543484	-1.54032003480356	6.67926178079079	0.010257521875609	0.121370576334513
ENSG00000211946	0.00517274145955578	-0.234800028531629	6.67913802194393	0.0102582172335539	0.121370576334513	IGHV3-20
ENSG00000254293	-0.00945920667465105	-1.56721445440092	6.67649263413622	0.0102730923820739	0.121450063420726
ENSG00000284095	-0.00745679042151148	-1.39919923332621	6.67426253992601	0.0102856495983192	0.121450063420726
ENSG00000131746	-0.00373994134493755	-0.210975644928497	6.67383838348768	0.0102880397303017	0.121450063420726	TNS4
ENSG00000267943	-0.00912941686627393	-1.46877388585922	6.67334457201212	0.0102908230919461	0.121450063420726
ENSG00000280285	-0.00763224415103334	-1.5196642471601	6.67243190562386	0.0102959693683181	0.121450063420726
ENSG00000223784	-0.00620573616578988	-1.80716689953847	10.8734960188809	0.0103046886013922	0.121450063420726	LINP1
ENSG00000164483	0.00202512047885433	4.87900077885544	6.67083717348198	0.0103052634041241	0.121450063420726	SAMD3
ENSG00000277150	0.00516172387662289	4.60574767050448	6.67317636845048	0.0103068545495111	0.121450063420726	F8A3
ENSG00000102385	-0.00658042139239094	-1.2039528312295	6.6656140242452	0.010334497629556	0.121713915679801	DRP2
ENSG00000228262	-0.00814665536477861	-1.75102073601816	10.0981491896484	0.0103546667408256	0.121865369119677	LINC01320
ENSG00000261801	0.00177712887560407	1.81975263758311	6.66149035997921	0.0103578728607198	0.121865369119677	LOXL1-AS1
ENSG00000258354	-0.00771272936377388	-0.85147928312264	6.66010179030543	0.0103664469074523	0.121904366525078
ENSG00000155097	0.00150399995690156	5.21723886996261	6.65687044194531	0.010384125931319	0.122050340180585	ATP6V1C1
ENSG00000167281	-0.00490605525615283	0.177808229646341	6.65587269622819	0.0103904961361514	0.122063314467166	RBFOX3
ENSG00000204866	-0.00830317490858538	-1.52093404892738	6.6544472131002	0.0103979235688985	0.122088689199559	IGFL2
ENSG00000204961	-0.0095576292973726	-1.40117941648841	6.6531167546495	0.010405507116131	0.122115870348195	PCDHA9
ENSG00000134258	-0.00627857517752364	-1.74626444996725	6.65124379378289	0.010418019168916	0.122167196723461	VTCN1
ENSG00000257373	-0.00744316123932105	-1.82972433351332	17.7659065974715	0.0104204222936527	0.122167196723461
ENSG00000182898	-0.00565724648373069	-1.76931685060593	6.64690020797557	0.0104428456805533	0.122267882591922	TCHHL1
ENSG00000069812	-0.00801959671055481	-1.57676334955065	6.64634283510802	0.010444206703738	0.122267882591922	HES2
ENSG00000171450	-0.00639388287612482	-1.69254967553843	6.64623290771165	0.010444835944948	0.122267882591922	CDK5R2
ENSG00000162992	-0.00915716474617514	-1.34913426550659	6.64458559284953	0.0104542701130626	0.122316543503566	NEUROD1
ENSG00000162398	0.00359833080420168	-0.120887877920977	6.64284779228915	0.0104642320223242	0.12237132684835	LEXM
ENSG00000147224	0.00118162673200256	4.90282806935142	6.64176676290935	0.0104704339438456	0.122382106883739	PRPS1
ENSG00000110723	-0.00429052758251238	0.126745753713159	6.63773713234488	0.0104935855791275	0.122573085212214	EXPH5
ENSG00000229847	-0.00872971944828552	-1.29689180638652	6.63708281875699	0.0104973498207889	0.122573085212214	EMX2OS
ENSG00000135407	-0.00190113083383126	4.08735546514159	6.63505449244646	0.0105090275623671	0.122647653998261	AVIL
ENSG00000197444	-0.00715332515244702	-1.66230537962539	6.63211999062889	0.0105259461833024	0.12278328164901	OGDHL
ENSG00000108018	-0.00946581030326995	-1.18692498234004	6.63148295055091	0.0105316070320703	0.122787519008714	SORCS1
ENSG00000156097	-0.00440714455774758	-0.73820405967768	6.63019445686751	0.0105370629530021	0.122789364064698	GPR61
ENSG00000256008	-0.00691705936385623	-1.82653176144028	17.260603595346	0.0105452699684414	0.122823249913836	CABP1-DT
ENSG00000183775	-0.00907949443587184	-0.964695488770771	6.62817695718674	0.0105519958455707	0.122824216067181	KCTD16
ENSG00000151962	-0.00875148937751299	-1.54646955368895	6.6269276170399	0.0105559512643811	0.122824216067181	RBM46
ENSG00000179314	-0.0062611006474277	-0.921726259336799	6.62558615565145	0.0105637174807291	0.122852907058875	WSCD1
ENSG00000255553	-0.00857464881293443	-1.82788921104466	21.7351338478374	0.0105782015126859	0.122922201359518	LINC02733
ENSG00000238062	0.00535594987834192	-0.866489587408366	6.62272824151446	0.0105802826694382	0.122922201359518	SPATA3-AS1
ENSG00000175866	-0.00182091610727072	3.79130909050108	6.61662019045215	0.0106157763909319	0.12325524664124	BAIAP2
ENSG00000232869	0.00248160531908872	3.42056507075723	6.61616095977791	0.0106195844137784	0.12325524664124	TRBV29-1
ENSG00000248746	0.00557681498746731	-1.09036869284992	6.61197334409352	0.0106428613706181	0.123463584008102	ACTN3
ENSG00000158164	-0.00728470920140128	-1.68153563079311	6.61105041626769	0.0106482493040269	0.123464293331033	TMSB15A
[truncated: 21,179 more rows]
